# Supplementary material for: Dynamics of the cell fate specifications during female gametophyte development in Arabidopsis
Source: PLoS Biol. 2021 Mar 26;19(3):e3001123. doi: 10.1371/journal.pbio.3001123 (PMC7997040; doi:10.1371/journal.pbio.3001123)
Supplement: S1 Data — (XLSX) [file pbio.3001123.s022.xlsx]

## Sheet: Fig. 1B
Fig. 1B
FG2, 3 (hr)	FG4 (hr)	FG5 (hr)	Line
	7.9	7.3	GPR1pro::H2B-mNeonGreen
	7.4	11.1	GPR1pro::H2B-mNeonGreen
	7.6		GPR1pro::H2B-mNeonGreen
	7.6		GPR1pro::H2B-mNeonGreen
	7.2		GPR1pro::H2B-mNeonGreen
	7.2		GPR1pro::H2B-mNeonGreen
	7.2		GPR1pro::H2B-mNeonGreen
9.8	7.3	19.4	GPR1pro::H2B-mNeonGreen
	6.8		GPR1pro::H2B-mNeonGreen
	6.8		GPR1pro::H2B-mNeonGreen
	6.8		GPR1pro::H2B-mNeonGreen
	6.8		GPR1pro::H2B-mNeonGreen
	7.3	12.2	GPR1pro::H2B-mNeonGreen
	7.4		GPR1pro::H2B-mNeonGreen
	8.3		GPR1pro::H2B-mNeonGreen
	12.2		GPR1pro::H2B-mNeonGreen
11.2	9.8		GPR1pro::H2B-mNeonGreen
11.3	9.2		GPR1pro::H2B-mNeonGreen
9.2	7.6		GPR1pro::H2B-mNeonGreen
10	10.2		GPR1pro::H2B-mNeonGreen
	7.3		GPR1pro::H2B-mNeonGreen
	7.3		GPR1pro::H2B-mNeonGreen
19	8.4		GPR1pro::H2B-mNeonGreen
9			GPR1pro::H2B-mNeonGreen
	6.7		GPR1pro::H2B-mNeonGreen
	6.7		GPR1pro::H2B-mNeonGreen
		13.7	GPR1pro::H2B-mNeonGreen
		13.7	GPR1pro::H2B-mNeonGreen
	8.3	14.2	GPR1pro::H2B-mNeonGreen
		10	GPR1pro::H2B-mNeonGreen
		12.3	GPR1pro::H2B-mNeonGreen
	6.8	6.7	GPR1pro::H2B-mNeonGreen
		11.8	GPR1pro::H2B-mNeonGreen
		8.5	GPR1pro::H2B-mNeonGreen
		10.5	GPR1pro::H2B-mNeonGreen
	6.8		RPS5Apro::H2B-tdTomato
		11.8	RPS5Apro::H2B-tdTomato
		11.8	RPS5Apro::H2B-tdTomato
	7		RPS5Apro::H2B-tdTomato
10.8	8		RPS5Apro::H2B-tdTomato
	7.7	15.8	RPS5Apro::H2B-tdTomato
		11.3	RPS5Apro::H2B-tdTomato
		11.3	RPS5Apro::H2B-tdTomato
	8.8	16.2	RPS5Apro::H2B-tdTomato
	8.7		RPS5Apro::H2B-tdTomato
15.5	9.7		RPS5Apro::H2B-tdTomato
		9	RPS5Apro::H2B-tdTomato
		13.5	RPS5Apro::H2B-tdTomato
	7.3		RPS5Apro::H2B-tdTomato
	7.3	12.3	RPS5Apro::H2B-tdTomato
	7.2		RPS5Apro::H2B-tdTomato
		8.5	RPS5Apro::H2B-tdTomato
	7.5		RPS5Apro::H2B-tdTomato
	7.5		RPS5Apro::H2B-tdTomato
	7.7	14.2	RPS5Apro::H2B-tdTomato
	6.7		RPS5Apro::H2B-tdTomato
		9.2	RPS5Apro::H2B-tdTomato
	7.2	15	RPS5Apro::H2B-tdTomato
		11	RPS5Apro::H2B-tdTomato
	7.2	12.6	RPS5Apro::H2B-tdTomato
		10.2	RPS5Apro::H2B-tdTomato
	8.3		RPS5Apro::H2B-sGFP RPS5Apro::tdTomato-LTI6b
	6.9	14.4	RPS5Apro::H2B-sGFP RPS5Apro::tdTomato-LTI7b
		9.5	RPS5Apro::H2B-sGFP RPS5Apro::tdTomato-LTI8b
	8.6		RPS5Apro::H2B-sGFP RPS5Apro::tdTomato-LTI9b
	6.1	7.8	RPS5Apro::H2B-sGFP RPS5Apro::tdTomato-LTI10b
	8.1		RPS5Apro::H2B-sGFP RPS5Apro::tdTomato-LTI11b
		8.1	RPS5Apro::H2B-sGFP RPS5Apro::tdTomato-LTI12b
		14.9	RPS5Apro::H2B-sGFP RPS5Apro::tdTomato-LTI13b
		8.8	RPS5Apro::H2B-sGFP RPS5Apro::tdTomato-LTI14b
		14.8	RPS5Apro::H2B-sGFP RPS5Apro::tdTomato-LTI15b
	7.6		RPS5Apro::H2B-sGFP RPS5Apro::tdTomato-LTI16b

## Sheet: Fig. 2B
Fig. 2B
SY - EC Cellularization (hr)	Cellularization to Elongation (hr)	Line
0.6	4.7	RPS5Apro::tdTomato-LTI6b
0.5	2.9	RPS5Apro::tdTomato-LTI6b
0.8	3.3	RPS5Apro::tdTomato-LTI6b
0.7	4.2	RPS5Apro::tdTomato-LTI6b
0.8	3.8	RPS5Apro::tdTomato-LTI6b
1.2	4.2	RPS5Apro::tdTomato-LTI6b
1.2	3.8	RPS5Apro::tdTomato-LTI6b
0.8	4.8	RPS5Apro::tdTomato-LTI6b
1	4.2	RPS5Apro::tdTomato-LTI6b
0.7	4	RPS5Apro::tdTomato-LTI6b
0.8	2.8	RPS5Apro::tdTomato-LTI6b
1	2.6	RPS5Apro::tdTomato-LTI6b
0.8	2.7	RPS5Apro::tdTomato-LTI6b
0.8	4.2	RPS5Apro::tdTomato-LTI6b

## Sheet: Fig. 3D
Fig. 3D
SY - EC Cellularization (hr)	Cellularization to Elongation (hr)	Line
7	7.7	LURE1.2pro::NLS-3xGFP EC1.1pro::NLS-3sDsRed2 RPS5Apro::tdTomato-LTI6b
4.8	6.3	LURE1.2pro::NLS-3xGFP EC1.1pro::NLS-3sDsRed2 RPS5Apro::tdTomato-LTI6b
8.8	8.2	LURE1.2pro::NLS-3xGFP EC1.1pro::NLS-3sDsRed2 RPS5Apro::tdTomato-LTI6b
4.7	7.9	LURE1.2pro::NLS-3xGFP EC1.1pro::NLS-3sDsRed2 RPS5Apro::tdTomato-LTI6b
4.1	2.9	LURE1.2pro::NLS-3xGFP EC1.1pro::NLS-3sDsRed2 RPS5Apro::tdTomato-LTI6b
	3.3	LURE1.2pro::NLS-3xGFP EC1.1pro::NLS-3sDsRed2 RPS5Apro::tdTomato-LTI6b

## Sheet: Fig. 4C
Fig. 4C
Time (hr)	Distance (um)	Line	Background	Position
0.166667	18	MYB98pro::NLS-mRuby2	Col	Left
0.333333	19.2	MYB98pro::NLS-mRuby2	Col	Left
0.5	18	MYB98pro::NLS-mRuby2	Col	Left
0.666667	18	MYB98pro::NLS-mRuby2	Col	Left
0.833333	17.6	MYB98pro::NLS-mRuby2	Col	Left
1	18	MYB98pro::NLS-mRuby2	Col	Left
1.16667	18	MYB98pro::NLS-mRuby2	Col	Left
1.33333	18	MYB98pro::NLS-mRuby2	Col	Left
1.5	18.4	MYB98pro::NLS-mRuby2	Col	Left
1.66667	19.2	MYB98pro::NLS-mRuby2	Col	Left
1.83333	18.8	MYB98pro::NLS-mRuby2	Col	Left
2	18.4	MYB98pro::NLS-mRuby2	Col	Left
2.16667	19.2	MYB98pro::NLS-mRuby2	Col	Left
2.33333	19.6	MYB98pro::NLS-mRuby2	Col	Left
2.5	20.8	MYB98pro::NLS-mRuby2	Col	Left
2.66667	20.4	MYB98pro::NLS-mRuby2	Col	Left
2.83333	20	MYB98pro::NLS-mRuby2	Col	Left
3	20	MYB98pro::NLS-mRuby2	Col	Left
3.16667	22.4	MYB98pro::NLS-mRuby2	Col	Left
3.33333	22.8	MYB98pro::NLS-mRuby2	Col	Left
3.5	23.2	MYB98pro::NLS-mRuby2	Col	Left
3.66667	22	MYB98pro::NLS-mRuby2	Col	Left
3.83333	21.6	MYB98pro::NLS-mRuby2	Col	Left
4	22.4	MYB98pro::NLS-mRuby2	Col	Left
4.16667	21.2	MYB98pro::NLS-mRuby2	Col	Left
4.33333	20	MYB98pro::NLS-mRuby2	Col	Left
4.5	20.4	MYB98pro::NLS-mRuby2	Col	Left
4.66667	21.2	MYB98pro::NLS-mRuby2	Col	Left
4.83333	22	MYB98pro::NLS-mRuby2	Col	Left
5	21.6	MYB98pro::NLS-mRuby2	Col	Left
5.16667	20.8	MYB98pro::NLS-mRuby2	Col	Left
5.33333	21.6	MYB98pro::NLS-mRuby2	Col	Left
5.5	21.6	MYB98pro::NLS-mRuby2	Col	Left
5.66667	21.6	MYB98pro::NLS-mRuby2	Col	Left
5.83333	20.8	MYB98pro::NLS-mRuby2	Col	Left
6	21.2	MYB98pro::NLS-mRuby2	Col	Left
6.16667	22.4	MYB98pro::NLS-mRuby2	Col	Left
6.33333	22.4	MYB98pro::NLS-mRuby2	Col	Left
6.5	21.6	MYB98pro::NLS-mRuby2	Col	Left
6.66667	20.8	MYB98pro::NLS-mRuby2	Col	Left
6.83333	20.8	MYB98pro::NLS-mRuby2	Col	Left
7	20.8	MYB98pro::NLS-mRuby2	Col	Left
7.16667	20	MYB98pro::NLS-mRuby2	Col	Left
7.33333	20.8	MYB98pro::NLS-mRuby2	Col	Left
7.5	21.6	MYB98pro::NLS-mRuby2	Col	Left
7.66667	22	MYB98pro::NLS-mRuby2	Col	Left
7.83333	20.8	MYB98pro::NLS-mRuby2	Col	Left
8	20	MYB98pro::NLS-mRuby2	Col	Left
8.16667	20.4	MYB98pro::NLS-mRuby2	Col	Left
8.33333	20.8	MYB98pro::NLS-mRuby2	Col	Left
8.5	21.6	MYB98pro::NLS-mRuby2	Col	Left
8.66667	21.2	MYB98pro::NLS-mRuby2	Col	Left
8.83333	20.8	MYB98pro::NLS-mRuby2	Col	Left
9	21.6	MYB98pro::NLS-mRuby2	Col	Left
9.16667	21.6	MYB98pro::NLS-mRuby2	Col	Left
9.33333	23.2	MYB98pro::NLS-mRuby2	Col	Left
9.5	23.2	MYB98pro::NLS-mRuby2	Col	Left
9.66667	24.8	MYB98pro::NLS-mRuby2	Col	Left
9.83333	24.8	MYB98pro::NLS-mRuby2	Col	Left
10	23.6	MYB98pro::NLS-mRuby2	Col	Left
10.1667	24.4	MYB98pro::NLS-mRuby2	Col	Left
10.3333	24	MYB98pro::NLS-mRuby2	Col	Left
10.5	24	MYB98pro::NLS-mRuby2	Col	Left
10.6667	24	MYB98pro::NLS-mRuby2	Col	Left
10.8333	23.2	MYB98pro::NLS-mRuby2	Col	Left
11	23.2	MYB98pro::NLS-mRuby2	Col	Left
11.1667	23.6	MYB98pro::NLS-mRuby2	Col	Left
11.3333	24	MYB98pro::NLS-mRuby2	Col	Left
11.5	24.8	MYB98pro::NLS-mRuby2	Col	Left
11.6667	26.4	MYB98pro::NLS-mRuby2	Col	Left
11.8333	21.6	MYB98pro::NLS-mRuby2	Col	Left
12	22	MYB98pro::NLS-mRuby2	Col	Left
12.1667	22.8	MYB98pro::NLS-mRuby2	Col	Left
12.3333	23.2	MYB98pro::NLS-mRuby2	Col	Left
12.5	22	MYB98pro::NLS-mRuby2	Col	Left
12.6667	23.2	MYB98pro::NLS-mRuby2	Col	Left
12.8333	21.6	MYB98pro::NLS-mRuby2	Col	Left
13	22.4	MYB98pro::NLS-mRuby2	Col	Left
13.1667	20	MYB98pro::NLS-mRuby2	Col	Left
13.3333	22	MYB98pro::NLS-mRuby2	Col	Left
13.5	22.4	MYB98pro::NLS-mRuby2	Col	Left
13.6667	23.6	MYB98pro::NLS-mRuby2	Col	Left
13.8333	22.8	MYB98pro::NLS-mRuby2	Col	Left
14	24.4	MYB98pro::NLS-mRuby2	Col	Left
14.1667	22.8	MYB98pro::NLS-mRuby2	Col	Left
14.3333	24.8	MYB98pro::NLS-mRuby2	Col	Left
14.5	26	MYB98pro::NLS-mRuby2	Col	Left
0.166667	19.2	MYB98pro::NLS-mRuby2	Col	Right
0.333333	18.8	MYB98pro::NLS-mRuby2	Col	Right
0.5	18.8	MYB98pro::NLS-mRuby2	Col	Right
0.666667	18.8	MYB98pro::NLS-mRuby2	Col	Right
0.833333	18.4	MYB98pro::NLS-mRuby2	Col	Right
1	17.6	MYB98pro::NLS-mRuby2	Col	Right
1.16667	18	MYB98pro::NLS-mRuby2	Col	Right
1.33333	18.4	MYB98pro::NLS-mRuby2	Col	Right
1.5	18.8	MYB98pro::NLS-mRuby2	Col	Right
1.66667	19.6	MYB98pro::NLS-mRuby2	Col	Right
1.83333	19.6	MYB98pro::NLS-mRuby2	Col	Right
2	19.6	MYB98pro::NLS-mRuby2	Col	Right
2.16667	20	MYB98pro::NLS-mRuby2	Col	Right
2.33333	19.6	MYB98pro::NLS-mRuby2	Col	Right
2.5	18.8	MYB98pro::NLS-mRuby2	Col	Right
2.66667	19.2	MYB98pro::NLS-mRuby2	Col	Right
2.83333	20	MYB98pro::NLS-mRuby2	Col	Right
3	20.8	MYB98pro::NLS-mRuby2	Col	Right
3.16667	19.2	MYB98pro::NLS-mRuby2	Col	Right
3.33333	18	MYB98pro::NLS-mRuby2	Col	Right
3.5	18	MYB98pro::NLS-mRuby2	Col	Right
3.66667	17.2	MYB98pro::NLS-mRuby2	Col	Right
3.83333	19.2	MYB98pro::NLS-mRuby2	Col	Right
4	20.4	MYB98pro::NLS-mRuby2	Col	Right
4.16667	20.8	MYB98pro::NLS-mRuby2	Col	Right
4.33333	21.2	MYB98pro::NLS-mRuby2	Col	Right
4.5	20.4	MYB98pro::NLS-mRuby2	Col	Right
4.66667	20	MYB98pro::NLS-mRuby2	Col	Right
4.83333	18	MYB98pro::NLS-mRuby2	Col	Right
5	16.8	MYB98pro::NLS-mRuby2	Col	Right
5.16667	17.2	MYB98pro::NLS-mRuby2	Col	Right
5.33333	16.8	MYB98pro::NLS-mRuby2	Col	Right
5.5	18.4	MYB98pro::NLS-mRuby2	Col	Right
5.66667	18.4	MYB98pro::NLS-mRuby2	Col	Right
5.83333	17.6	MYB98pro::NLS-mRuby2	Col	Right
6	19.2	MYB98pro::NLS-mRuby2	Col	Right
6.16667	18	MYB98pro::NLS-mRuby2	Col	Right
6.33333	18.4	MYB98pro::NLS-mRuby2	Col	Right
6.5	18	MYB98pro::NLS-mRuby2	Col	Right
6.66667	17.2	MYB98pro::NLS-mRuby2	Col	Right
6.83333	18.4	MYB98pro::NLS-mRuby2	Col	Right
7	20	MYB98pro::NLS-mRuby2	Col	Right
7.16667	18.8	MYB98pro::NLS-mRuby2	Col	Right
7.33333	18.4	MYB98pro::NLS-mRuby2	Col	Right
7.5	19.6	MYB98pro::NLS-mRuby2	Col	Right
7.66667	19.6	MYB98pro::NLS-mRuby2	Col	Right
7.83333	18.8	MYB98pro::NLS-mRuby2	Col	Right
8	18.4	MYB98pro::NLS-mRuby2	Col	Right
8.16667	20	MYB98pro::NLS-mRuby2	Col	Right
8.33333	20.8	MYB98pro::NLS-mRuby2	Col	Right
8.5	22.4	MYB98pro::NLS-mRuby2	Col	Right
8.66667	21.2	MYB98pro::NLS-mRuby2	Col	Right
8.83333	19.6	MYB98pro::NLS-mRuby2	Col	Right
9	18.4	MYB98pro::NLS-mRuby2	Col	Right
9.16667	18.4	MYB98pro::NLS-mRuby2	Col	Right
9.33333	19.2	MYB98pro::NLS-mRuby2	Col	Right
9.5	21.2	MYB98pro::NLS-mRuby2	Col	Right
9.66667	20.4	MYB98pro::NLS-mRuby2	Col	Right
9.83333	20	MYB98pro::NLS-mRuby2	Col	Right
10	20.4	MYB98pro::NLS-mRuby2	Col	Right
10.1667	19.6	MYB98pro::NLS-mRuby2	Col	Right
10.3333	20.4	MYB98pro::NLS-mRuby2	Col	Right
10.5	20	MYB98pro::NLS-mRuby2	Col	Right
10.6667	19.6	MYB98pro::NLS-mRuby2	Col	Right
10.8333	19.6	MYB98pro::NLS-mRuby2	Col	Right
11	20.8	MYB98pro::NLS-mRuby2	Col	Right
11.1667	20	MYB98pro::NLS-mRuby2	Col	Right
11.3333	20.8	MYB98pro::NLS-mRuby2	Col	Right
11.5	20.4	MYB98pro::NLS-mRuby2	Col	Right
11.6667	18.8	MYB98pro::NLS-mRuby2	Col	Right
11.8333	20.4	MYB98pro::NLS-mRuby2	Col	Right
12	21.6	MYB98pro::NLS-mRuby2	Col	Right
12.1667	22.4	MYB98pro::NLS-mRuby2	Col	Right
12.3333	20.8	MYB98pro::NLS-mRuby2	Col	Right
12.5	23.2	MYB98pro::NLS-mRuby2	Col	Right
12.6667	24	MYB98pro::NLS-mRuby2	Col	Right
12.8333	25.2	MYB98pro::NLS-mRuby2	Col	Right
13	24.8	MYB98pro::NLS-mRuby2	Col	Right
13.1667	23.6	MYB98pro::NLS-mRuby2	Col	Right
13.3333	21.2	MYB98pro::NLS-mRuby2	Col	Right
13.5	23.6	MYB98pro::NLS-mRuby2	Col	Right
13.6667	24	MYB98pro::NLS-mRuby2	Col	Right
13.8333	24.4	MYB98pro::NLS-mRuby2	Col	Right
14	25.6	MYB98pro::NLS-mRuby2	Col	Right
14.1667	25.2	MYB98pro::NLS-mRuby2	Col	Right
14.3333	24.8	MYB98pro::NLS-mRuby2	Col	Right
14.5	23.2	MYB98pro::NLS-mRuby2	Col	Right
0.166667	22	MYB98pro::NLS-mRuby2 MYB98pro::GFP	myb98	Left
0.333333	22.4	MYB98pro::NLS-mRuby2 MYB98pro::GFP	myb98	Left
0.5	25.6	MYB98pro::NLS-mRuby2 MYB98pro::GFP	myb98	Left
0.666667	27.2	MYB98pro::NLS-mRuby2 MYB98pro::GFP	myb98	Left
0.833333	29.6	MYB98pro::NLS-mRuby2 MYB98pro::GFP	myb98	Left
1	30	MYB98pro::NLS-mRuby2 MYB98pro::GFP	myb98	Left
1.16667	26.8	MYB98pro::NLS-mRuby2 MYB98pro::GFP	myb98	Left
1.33333	28.8	MYB98pro::NLS-mRuby2 MYB98pro::GFP	myb98	Left
1.5	31.2	MYB98pro::NLS-mRuby2 MYB98pro::GFP	myb98	Left
1.66667	31.2	MYB98pro::NLS-mRuby2 MYB98pro::GFP	myb98	Left
1.83333	30	MYB98pro::NLS-mRuby2 MYB98pro::GFP	myb98	Left
2	30.4	MYB98pro::NLS-mRuby2 MYB98pro::GFP	myb98	Left
2.16667	30	MYB98pro::NLS-mRuby2 MYB98pro::GFP	myb98	Left
2.33333	28.4	MYB98pro::NLS-mRuby2 MYB98pro::GFP	myb98	Left
2.5	27.2	MYB98pro::NLS-mRuby2 MYB98pro::GFP	myb98	Left
2.66667	28.4	MYB98pro::NLS-mRuby2 MYB98pro::GFP	myb98	Left
2.83333	30.4	MYB98pro::NLS-mRuby2 MYB98pro::GFP	myb98	Left
3	28.4	MYB98pro::NLS-mRuby2 MYB98pro::GFP	myb98	Left
3.16667	30.4	MYB98pro::NLS-mRuby2 MYB98pro::GFP	myb98	Left
3.33333	31.2	MYB98pro::NLS-mRuby2 MYB98pro::GFP	myb98	Left
3.5	30.4	MYB98pro::NLS-mRuby2 MYB98pro::GFP	myb98	Left
3.66667	29.6	MYB98pro::NLS-mRuby2 MYB98pro::GFP	myb98	Left
3.83333	29.2	MYB98pro::NLS-mRuby2 MYB98pro::GFP	myb98	Left
4	26.8	MYB98pro::NLS-mRuby2 MYB98pro::GFP	myb98	Left
4.16667	30	MYB98pro::NLS-mRuby2 MYB98pro::GFP	myb98	Left
4.33333	30	MYB98pro::NLS-mRuby2 MYB98pro::GFP	myb98	Left
4.5	29.6	MYB98pro::NLS-mRuby2 MYB98pro::GFP	myb98	Left
4.66667	31.6	MYB98pro::NLS-mRuby2 MYB98pro::GFP	myb98	Left
4.83333	32	MYB98pro::NLS-mRuby2 MYB98pro::GFP	myb98	Left
5	31.6	MYB98pro::NLS-mRuby2 MYB98pro::GFP	myb98	Left
5.16667	32.4	MYB98pro::NLS-mRuby2 MYB98pro::GFP	myb98	Left
5.33333	32.8	MYB98pro::NLS-mRuby2 MYB98pro::GFP	myb98	Left
5.5	31.2	MYB98pro::NLS-mRuby2 MYB98pro::GFP	myb98	Left
5.66667	32.4	MYB98pro::NLS-mRuby2 MYB98pro::GFP	myb98	Left
5.83333	30	MYB98pro::NLS-mRuby2 MYB98pro::GFP	myb98	Left
6	28	MYB98pro::NLS-mRuby2 MYB98pro::GFP	myb98	Left
6.16667	30	MYB98pro::NLS-mRuby2 MYB98pro::GFP	myb98	Left
6.33333	29.6	MYB98pro::NLS-mRuby2 MYB98pro::GFP	myb98	Left
6.5	30.4	MYB98pro::NLS-mRuby2 MYB98pro::GFP	myb98	Left
6.66667	28.8	MYB98pro::NLS-mRuby2 MYB98pro::GFP	myb98	Left
6.83333	28	MYB98pro::NLS-mRuby2 MYB98pro::GFP	myb98	Left
7	29.6	MYB98pro::NLS-mRuby2 MYB98pro::GFP	myb98	Left
7.16667	28.8	MYB98pro::NLS-mRuby2 MYB98pro::GFP	myb98	Left
7.33333	30.4	MYB98pro::NLS-mRuby2 MYB98pro::GFP	myb98	Left
7.5	33.6	MYB98pro::NLS-mRuby2 MYB98pro::GFP	myb98	Left
7.66667	28.8	MYB98pro::NLS-mRuby2 MYB98pro::GFP	myb98	Left
7.83333	28.8	MYB98pro::NLS-mRuby2 MYB98pro::GFP	myb98	Left
8	28	MYB98pro::NLS-mRuby2 MYB98pro::GFP	myb98	Left
8.16667	29.2	MYB98pro::NLS-mRuby2 MYB98pro::GFP	myb98	Left
8.33333	29.6	MYB98pro::NLS-mRuby2 MYB98pro::GFP	myb98	Left
8.5	28	MYB98pro::NLS-mRuby2 MYB98pro::GFP	myb98	Left
8.66667	30	MYB98pro::NLS-mRuby2 MYB98pro::GFP	myb98	Left
8.83333	31.6	MYB98pro::NLS-mRuby2 MYB98pro::GFP	myb98	Left
9	31.6	MYB98pro::NLS-mRuby2 MYB98pro::GFP	myb98	Left
9.16667	30.8	MYB98pro::NLS-mRuby2 MYB98pro::GFP	myb98	Left
9.33333	32	MYB98pro::NLS-mRuby2 MYB98pro::GFP	myb98	Left
9.5	32.8	MYB98pro::NLS-mRuby2 MYB98pro::GFP	myb98	Left
9.66667	32.8	MYB98pro::NLS-mRuby2 MYB98pro::GFP	myb98	Left
9.83333	30	MYB98pro::NLS-mRuby2 MYB98pro::GFP	myb98	Left
10	30.8	MYB98pro::NLS-mRuby2 MYB98pro::GFP	myb98	Left
10.1667	31.2	MYB98pro::NLS-mRuby2 MYB98pro::GFP	myb98	Left
10.3333	32	MYB98pro::NLS-mRuby2 MYB98pro::GFP	myb98	Left
10.5	35.2	MYB98pro::NLS-mRuby2 MYB98pro::GFP	myb98	Left
10.6667	31.2	MYB98pro::NLS-mRuby2 MYB98pro::GFP	myb98	Left
10.8333	33.2	MYB98pro::NLS-mRuby2 MYB98pro::GFP	myb98	Left
11	32.4	MYB98pro::NLS-mRuby2 MYB98pro::GFP	myb98	Left
11.1667	32	MYB98pro::NLS-mRuby2 MYB98pro::GFP	myb98	Left
11.3333	32.8	MYB98pro::NLS-mRuby2 MYB98pro::GFP	myb98	Left
11.5	34.4	MYB98pro::NLS-mRuby2 MYB98pro::GFP	myb98	Left
11.6667	36	MYB98pro::NLS-mRuby2 MYB98pro::GFP	myb98	Left
11.8333	31.2	MYB98pro::NLS-mRuby2 MYB98pro::GFP	myb98	Left
12	32.8	MYB98pro::NLS-mRuby2 MYB98pro::GFP	myb98	Left
12.1667	35.2	MYB98pro::NLS-mRuby2 MYB98pro::GFP	myb98	Left
12.3333	33.6	MYB98pro::NLS-mRuby2 MYB98pro::GFP	myb98	Left
12.5	33.2	MYB98pro::NLS-mRuby2 MYB98pro::GFP	myb98	Left
12.6667	34	MYB98pro::NLS-mRuby2 MYB98pro::GFP	myb98	Left
12.8333	35.6	MYB98pro::NLS-mRuby2 MYB98pro::GFP	myb98	Left
13	34	MYB98pro::NLS-mRuby2 MYB98pro::GFP	myb98	Left
13.1667	33.2	MYB98pro::NLS-mRuby2 MYB98pro::GFP	myb98	Left
13.3333	31.2	MYB98pro::NLS-mRuby2 MYB98pro::GFP	myb98	Left
13.5	29.2	MYB98pro::NLS-mRuby2 MYB98pro::GFP	myb98	Left
13.6667	29.2	MYB98pro::NLS-mRuby2 MYB98pro::GFP	myb98	Left
13.8333	34	MYB98pro::NLS-mRuby2 MYB98pro::GFP	myb98	Left
14	31.6	MYB98pro::NLS-mRuby2 MYB98pro::GFP	myb98	Left
14.1667	31.2	MYB98pro::NLS-mRuby2 MYB98pro::GFP	myb98	Left
14.3333	32	MYB98pro::NLS-mRuby2 MYB98pro::GFP	myb98	Left
14.5	30	MYB98pro::NLS-mRuby2 MYB98pro::GFP	myb98	Left
0.166667	24	MYB98pro::NLS-mRuby2 MYB98pro::GFP	myb98	Right
0.333333	24.4	MYB98pro::NLS-mRuby2 MYB98pro::GFP	myb98	Right
0.5	23.2	MYB98pro::NLS-mRuby2 MYB98pro::GFP	myb98	Right
0.666667	21.2	MYB98pro::NLS-mRuby2 MYB98pro::GFP	myb98	Right
0.833333	22.4	MYB98pro::NLS-mRuby2 MYB98pro::GFP	myb98	Right
1	22.8	MYB98pro::NLS-mRuby2 MYB98pro::GFP	myb98	Right
1.16667	22	MYB98pro::NLS-mRuby2 MYB98pro::GFP	myb98	Right
1.33333	27.2	MYB98pro::NLS-mRuby2 MYB98pro::GFP	myb98	Right
1.5	28.4	MYB98pro::NLS-mRuby2 MYB98pro::GFP	myb98	Right
1.66667	29.2	MYB98pro::NLS-mRuby2 MYB98pro::GFP	myb98	Right
1.83333	27.6	MYB98pro::NLS-mRuby2 MYB98pro::GFP	myb98	Right
2	28.8	MYB98pro::NLS-mRuby2 MYB98pro::GFP	myb98	Right
2.16667	29.6	MYB98pro::NLS-mRuby2 MYB98pro::GFP	myb98	Right
2.33333	30.8	MYB98pro::NLS-mRuby2 MYB98pro::GFP	myb98	Right
2.5	32	MYB98pro::NLS-mRuby2 MYB98pro::GFP	myb98	Right
2.66667	32	MYB98pro::NLS-mRuby2 MYB98pro::GFP	myb98	Right
2.83333	31.2	MYB98pro::NLS-mRuby2 MYB98pro::GFP	myb98	Right
3	30	MYB98pro::NLS-mRuby2 MYB98pro::GFP	myb98	Right
3.16667	26	MYB98pro::NLS-mRuby2 MYB98pro::GFP	myb98	Right
3.33333	25.2	MYB98pro::NLS-mRuby2 MYB98pro::GFP	myb98	Right
3.5	25.2	MYB98pro::NLS-mRuby2 MYB98pro::GFP	myb98	Right
3.66667	28	MYB98pro::NLS-mRuby2 MYB98pro::GFP	myb98	Right
3.83333	28.4	MYB98pro::NLS-mRuby2 MYB98pro::GFP	myb98	Right
4	29.2	MYB98pro::NLS-mRuby2 MYB98pro::GFP	myb98	Right
4.16667	29.2	MYB98pro::NLS-mRuby2 MYB98pro::GFP	myb98	Right
4.33333	28.8	MYB98pro::NLS-mRuby2 MYB98pro::GFP	myb98	Right
4.5	28.4	MYB98pro::NLS-mRuby2 MYB98pro::GFP	myb98	Right
4.66667	27.2	MYB98pro::NLS-mRuby2 MYB98pro::GFP	myb98	Right
4.83333	26.8	MYB98pro::NLS-mRuby2 MYB98pro::GFP	myb98	Right
5	28.4	MYB98pro::NLS-mRuby2 MYB98pro::GFP	myb98	Right
5.16667	27.6	MYB98pro::NLS-mRuby2 MYB98pro::GFP	myb98	Right
5.33333	29.6	MYB98pro::NLS-mRuby2 MYB98pro::GFP	myb98	Right
5.5	30.8	MYB98pro::NLS-mRuby2 MYB98pro::GFP	myb98	Right
5.66667	34.4	MYB98pro::NLS-mRuby2 MYB98pro::GFP	myb98	Right
5.83333	29.6	MYB98pro::NLS-mRuby2 MYB98pro::GFP	myb98	Right
6	30	MYB98pro::NLS-mRuby2 MYB98pro::GFP	myb98	Right
6.16667	32	MYB98pro::NLS-mRuby2 MYB98pro::GFP	myb98	Right
6.33333	32.8	MYB98pro::NLS-mRuby2 MYB98pro::GFP	myb98	Right
6.5	33.2	MYB98pro::NLS-mRuby2 MYB98pro::GFP	myb98	Right
6.66667	31.6	MYB98pro::NLS-mRuby2 MYB98pro::GFP	myb98	Right
6.83333	30.8	MYB98pro::NLS-mRuby2 MYB98pro::GFP	myb98	Right
7	29.6	MYB98pro::NLS-mRuby2 MYB98pro::GFP	myb98	Right
7.16667	30.4	MYB98pro::NLS-mRuby2 MYB98pro::GFP	myb98	Right
7.33333	30.8	MYB98pro::NLS-mRuby2 MYB98pro::GFP	myb98	Right
7.5	29.2	MYB98pro::NLS-mRuby2 MYB98pro::GFP	myb98	Right
7.66667	30	MYB98pro::NLS-mRuby2 MYB98pro::GFP	myb98	Right
7.83333	29.2	MYB98pro::NLS-mRuby2 MYB98pro::GFP	myb98	Right
8	30	MYB98pro::NLS-mRuby2 MYB98pro::GFP	myb98	Right
8.16667	30.4	MYB98pro::NLS-mRuby2 MYB98pro::GFP	myb98	Right
8.33333	29.2	MYB98pro::NLS-mRuby2 MYB98pro::GFP	myb98	Right
8.5	27.6	MYB98pro::NLS-mRuby2 MYB98pro::GFP	myb98	Right
8.66667	27.6	MYB98pro::NLS-mRuby2 MYB98pro::GFP	myb98	Right
8.83333	27.2	MYB98pro::NLS-mRuby2 MYB98pro::GFP	myb98	Right
9	31.6	MYB98pro::NLS-mRuby2 MYB98pro::GFP	myb98	Right
9.16667	30.4	MYB98pro::NLS-mRuby2 MYB98pro::GFP	myb98	Right
9.33333	27.6	MYB98pro::NLS-mRuby2 MYB98pro::GFP	myb98	Right
9.5	30	MYB98pro::NLS-mRuby2 MYB98pro::GFP	myb98	Right
9.66667	31.2	MYB98pro::NLS-mRuby2 MYB98pro::GFP	myb98	Right
9.83333	29.6	MYB98pro::NLS-mRuby2 MYB98pro::GFP	myb98	Right
10	31.2	MYB98pro::NLS-mRuby2 MYB98pro::GFP	myb98	Right
10.1667	31.6	MYB98pro::NLS-mRuby2 MYB98pro::GFP	myb98	Right
10.3333	32.4	MYB98pro::NLS-mRuby2 MYB98pro::GFP	myb98	Right
10.5	33.2	MYB98pro::NLS-mRuby2 MYB98pro::GFP	myb98	Right
10.6667	37.2	MYB98pro::NLS-mRuby2 MYB98pro::GFP	myb98	Right
10.8333	35.2	MYB98pro::NLS-mRuby2 MYB98pro::GFP	myb98	Right
11	36	MYB98pro::NLS-mRuby2 MYB98pro::GFP	myb98	Right
11.1667	36.4	MYB98pro::NLS-mRuby2 MYB98pro::GFP	myb98	Right
11.3333	36.8	MYB98pro::NLS-mRuby2 MYB98pro::GFP	myb98	Right
11.5	35.6	MYB98pro::NLS-mRuby2 MYB98pro::GFP	myb98	Right
11.6667	30.4	MYB98pro::NLS-mRuby2 MYB98pro::GFP	myb98	Right
11.8333	30.4	MYB98pro::NLS-mRuby2 MYB98pro::GFP	myb98	Right
12	29.2	MYB98pro::NLS-mRuby2 MYB98pro::GFP	myb98	Right
12.1667	27.2	MYB98pro::NLS-mRuby2 MYB98pro::GFP	myb98	Right
12.3333	32	MYB98pro::NLS-mRuby2 MYB98pro::GFP	myb98	Right
12.5	31.6	MYB98pro::NLS-mRuby2 MYB98pro::GFP	myb98	Right
12.6667	32	MYB98pro::NLS-mRuby2 MYB98pro::GFP	myb98	Right
12.8333	33.2	MYB98pro::NLS-mRuby2 MYB98pro::GFP	myb98	Right
13	32	MYB98pro::NLS-mRuby2 MYB98pro::GFP	myb98	Right
13.1667	32.8	MYB98pro::NLS-mRuby2 MYB98pro::GFP	myb98	Right
13.3333	30.8	MYB98pro::NLS-mRuby2 MYB98pro::GFP	myb98	Right
13.5	30.8	MYB98pro::NLS-mRuby2 MYB98pro::GFP	myb98	Right
13.6667	30.4	MYB98pro::NLS-mRuby2 MYB98pro::GFP	myb98	Right
13.8333	32.4	MYB98pro::NLS-mRuby2 MYB98pro::GFP	myb98	Right
14	33.2	MYB98pro::NLS-mRuby2 MYB98pro::GFP	myb98	Right
14.1667	30.4	MYB98pro::NLS-mRuby2 MYB98pro::GFP	myb98	Right
14.3333	28.8	MYB98pro::NLS-mRuby2 MYB98pro::GFP	myb98	Right
14.5	28.4	MYB98pro::NLS-mRuby2 MYB98pro::GFP	myb98	Right

## Sheet: Fig 6B, S3B, C
Fig 6B, S3B, C
Sample Name	PC1	PC2	PC3
CC1	-113.684	42.6917	-209.507
CC2	-119.574	52.8811	-205.887
EC1	21.749	186.955	69.8906
EC2	74.6485	172.27	103.159
EC3	52.9658	180.546	82.2552
SY1	218.272	-166.602	33.9683
SY2	202.564	-149.75	20.7168
mSY1	128.833	-20.752	-45.4462
mSY2	141.305	-11.2559	-30.782
mSY3	134.178	-29.4669	-37.7842
mSY4	98.3372	16.6549	-37.4086
ov1	-215.575	-49.8505	33.4386
ov2	-180.863	-61.0324	49.9796
seedling1	-222.099	-81.9398	86.7356
seedling2	-221.058	-81.3493	86.6717

## Sheet: Fig 6C
Fig. 6C
gene_id	CC1	CC2	EC1	EC2	EC3	SY1	SY2	mSY1	mSY2	mSY3	mSY4	ov1	ov2	seedling1	seedling2
AT1G01305	88.175	7.53204	0.397005	1.12384	1.68965	5729.82	5442.26	4.28734	0	7.90375	2.7776	334.362	237.516	0	0
AT1G01320	36.8562	123.923	29.4327	3.02949	14.8945	0	0	21.8304	4.53624	40.2496	5.58769	24.2335	22.1606	122.083	116.229
AT1G01340	18.0915	19.4613	31.3073	0	13.8081	121.232	174.851	0	0	0.467763	0	0	0	5.82961	4.7349
AT1G02030	26.234	3.49356	0.465391	69.7917	0.049393	0	0.04964	19.5098	100.467	47.4531	96.7748	0.245317	0.423455	0.112167	0.153889
AT1G02260	46.9399	47.1738	35.0862	75.0345	29.3279	0	0	41.4375	23.9374	53.7236	41.0234	60.6275	28.6509	21.9368	14.7678
AT1G02730	16.4397	30.1707	42.3074	0.499308	11.1955	0	0.081005	83	22.0361	49.599	12.7494	32.4601	6.89153	37.2666	30.6072
AT1G04380	23.1237	58.62	198.912	223.036	211.77	0.890596	0.309802	687.907	722.843	317.82	653.803	1.94667	0	0.299463	0.070203
AT1G04900	89.3054	31.1822	63.1388	17.0438	87.7782	0	0	71.3776	53.8969	70.5879	84.8795	28.9946	15.76	11.5971	14.4691
AT1G04945	81.9721	51.2985	51.4247	0	41.8611	0	0	25.4397	62.3399	32.7377	61.0531	28.6713	5.98288	7.90594	7.93833
AT1G05180	77.8383	145.985	33.788	7.08589	76.3641	0	0	81.4432	75.9612	97.8917	66.7989	42.6185	43.8726	29.7478	30.2319
AT1G05780	3.80132	0	5.47851	3.79803	0	99.5609	110.506	0	0	0.345137	0.240428	18.5446	11.171	6.92176	7.25959
AT1G06515	29.6786	0	68.6093	39.8917	86.5184	0	0	325.399	378.353	184.482	60.9097	49.9398	117.232	32.0444	27.4346
AT1G07530	54.0429	29.301	71.1778	7.18135	60.4231	0	0	33.4091	49.7388	31.3298	63.4948	41.5647	34.0323	20.6193	21.4425
AT1G07630	29.0558	2.2513	0	0.401817	3.50548	0	0	24.3081	66.8302	140.525	15.194	25.264	9.29918	13.2283	13.4695
AT1G08700	21.7758	109.057	17.6361	16.3253	31.732	0	2.03783	220.687	249.717	127.694	167.386	63.0531	24.407	20.111	21.9458
AT1G08810	0.125319	0	59.9517	13.097	106.412	0.326491	0.111206	67.2617	143.897	117.947	131.762	18.0191	10.2281	8.07909	9.48972
AT1G09080	2.2028	22.5263	0	0	0	27.8639	29.7173	0	0	0.204983	0	0.247523	1.74369	0.540151	3.18035
AT1G10210	28.0495	1.89797	24.1362	0	2.96166	2.63143	77.6793	0.299169	0.568331	0.481682	1.19036	9.68901	3.04053	12.5301	8.8091
AT1G10540	0	0	116.82	157.222	154.536	1.15648	1.11255	82.049	129.085	149.986	67.1135	271.845	115.506	0.74016	1.13019
AT1G10810	0	0	21.2293	0	33.4366	0	0	274.372	338.807	135.646	245.854	1.09835	6.6248	0.68674	0.487816
AT1G11390	36.011	52.8923	8.62908	48.1948	3.86808	0	0	25.8705	75.7917	41.4364	51.8646	14.0395	4.85771	8.98166	8.67547
AT1G11730	6.99125	0	21.612	5.65047	32.9036	724.931	579.519	114.064	53.183	169.55	75.2012	7.31157	3.58953	3.48651	2.9582
AT1G12000	283.793	192.859	78.1804	70.9775	79.6187	0	0	188.284	268.712	124.72	98.9368	106.331	31.5983	58.7598	64.0164
AT1G12080	1.13608	0	826.9	1322.35	1306.96	4.78204	1.00464	2281.01	2876.35	1705.31	2574.89	28.5338	26.7301	20.6368	20.5346
AT1G12710	0	0	1.851	0	25.2592	37.4467	80.0823	0.286657	0	0	0	16.9894	13.3766	26.6635	18.0929
AT1G12780	13.8786	10.1011	3.77155	3.04356	0	0	0	97.4882	65.9006	65.4585	35.7699	28.1797	36.7967	44.5632	68.4292
AT1G13580	5.84876	27.3433	55.4052	9.56556	16.0284	0	0	119.032	97.9589	64.6016	21.3126	18.7644	9.79624	10.1188	7.31266
AT1G14800	0	0	0	0	0	0	0	96.7094	104.539	80.1272	192.905	0	0	0	0
AT1G14970	44.426	38.4733	6.21004	84.5655	9.88851	170.91	48.0529	13.5126	16.8891	14.5066	21.2316	33.4064	8.8552	6.84611	4.80497
AT1G15740	237.151	285.918	120.16	122.218	61.4832	0	0	285.444	101.002	117.122	298.491	93.7871	170.74	83.2824	64.3449
AT1G16570	20.2991	8.66447	2.05924	11.4421	5.90412	0	0	95.9262	22.0904	559.731	8.49444	30.9824	18.049	13.7188	14.3496
AT1G16980	0	0	0	0	0	58.1072	46.9394	0	0	0	0	0	0	0	0
AT1G18486	0	0.932603	0	0	0.154308	180.278	311.581	0.79155	0	0	0.19396	7.37293	0.101832	0	0
AT1G20480	51.7626	171.17	0	22.9393	21.7704	0	0	76.4151	50.7559	28.322	51.1561	13.5888	9.1264	1.8216	1.44177
AT1G22015	334.546	443.675	2.65212	0	0	1510.82	1571.07	382.894	436.84	363.272	538.426	33.5254	20.4613	0	0
AT1G23180	216.312	389.014	208.729	32.7836	239.275	0.367144	0.227988	142.149	224.559	110.28	262.192	11.0814	54.3526	25.9527	22.1398
AT1G23340	0	0	0.104636	0.197466	0	0	0	61.0603	222.721	188.541	142	0.671191	0	3.2541	2.60401
AT1G23700	44.1012	98.174	109.352	36.827	273.497	0	0	84.8762	37.376	114.087	27.348	0	0	0	0
AT1G26620	10.2808	1.95319	0.150318	0	0	10.2238	15.3493	0	0	0	0	15.1823	6.29167	8.21784	7.40517
AT1G27120	84.3086	190.797	19.7452	7.87071	10.5972	888.259	770.464	34.2487	9.31116	8.72882	42.1438	38.74	23.3345	8.82109	5.75035
AT1G27350	56.2073	31.5199	32.0568	0	0	680.81	238.637	78.411	87.3643	19.3801	87.1892	77.6558	40.1479	49.9828	60.9512
AT1G28180	0	0	0	0	0	172.076	178.834	0	0	0.144892	0	2.72337	0	0	0
AT1G28520	51.5159	94.568	195.382	70.421	114.712	0.406618	4.49961	263.345	291.407	162.534	274.61	75.6114	31.41	6.37908	9.3594
AT1G28710	14.2653	36.9384	0.252742	6.98271	2.06777	159.619	129.526	0	2.89635	3.26827	0	12.9474	13.4919	9.10773	7.5725
AT1G31150	41.6722	26.507	0.243054	6.61793	13.9013	69.5689	0	0	0	0	0	32.2897	10.2473	8.81818	8.67102
AT1G31450	11.7144	7.2269	11170.3	10475.5	9641.38	36.7694	11.4863	16557.1	15164.1	14381	14980	159.983	155.392	0	0
AT1G31812	248.55	276.796	1.07177	1.02804	5.38018	0	0	321.05	279.849	389.263	409.517	270.169	320.295	424.77	365.117
AT1G33410	50.4261	97.3346	80.3603	124.606	82.3972	0	0	50.5854	31.1066	8.12435	26.0167	43.9509	24.0905	21.0663	17.4972
AT1G33840	0	0	0	0.725901	0	0	0	280.832	305.034	89.4429	132.152	0	0	0	0
AT1G34190	23.2889	52.6794	66.7519	79.5292	53.7072	22.9388	318.967	18.0246	34.2825	19.6866	19.8379	66.7148	36.5684	43.4182	43.3913
AT1G34470	143.239	138.232	0	82.9043	86.3429	0	0	70.9081	189.088	41.8273	94.6378	20.2545	23.3321	14.6724	14.3863
AT1G35467	28.0351	1.59847	0.383336	0	0	912.902	544.087	0.436084	0	0.092966	0.320572	185.514	52.8666	0	0
AT1G36160	2.58461	3.41426	18.4031	14.0745	35.8054	0	0.168439	51.2385	31.1703	11.6482	19.7525	85.8419	85.1714	39.8985	27.2232
AT1G45190	129.484	3.6107	0.825581	0.358399	1.56412	3518.57	2263.5	21.7222	28.2369	63.999	67.6761	205.486	93.1716	0	0
AT1G45215	87.823	12.2085	0.768559	1.01518	5.71967	5015.24	3994.33	128.018	159.926	378.647	267.02	490.689	202.188	0	0
AT1G45221	88.6101	13.5709	0.702829	0.985279	5.33656	5083.37	3930.02	126.907	156.85	378.756	268.264	507.464	193.434	0	0
AT1G45223	121.286	14.9168	1.13851	1.46215	5.96291	5967.61	4764.2	166.105	226.298	451.505	311.318	483.557	458.553	0	0
AT1G45249	0.392983	0	21.5178	5.48301	1.50324	125.454	0	0	0	0	0	39.205	43.7766	20.7334	26.3864
AT1G47450	57.5466	6.08966	3.17295	4.18879	0.562022	2132.82	1912.36	173.572	184.173	187.965	289.865	206.898	112.489	0	0
AT1G47470	214.275	5.98052	0.205632	0.86776	4.6842	10110.5	10188.8	10.1628	3.40082	7.44302	24.2165	408.196	365.045	0	0
AT1G51730	49.9458	0	41.406	0	80.4582	0	0	57.7191	341.712	210.923	39.4656	93.0199	131.592	51.6162	53.8274
AT1G51830	0	0	0	0.203075	0	0	0	66.8608	133.521	123.112	66.1085	0	0	0	0
AT1G51940	0	0	0	0	0	41.3553	6.18868	0	0	0	0	7.01642	10.0833	34.9243	24.8861
AT1G52970	146.206	132.818	3.06605	1.7521	80.3414	5069.36	3700.85	200.282	4.35462	159.366	77.0517	368.488	87.6729	0	0
AT1G53100	11.4492	0	0	0	11.6633	88.8323	144.445	0	0	0	0	0	2.61231	0.899608	2.39216
AT1G53840	0.268142	56.1002	33.1618	0	33.2735	0	0	28.0302	74.3511	52.5477	31.9064	90.4733	55.5076	65.5314	78.4981
AT1G55560	112.975	29.2802	10.04	0	0.251581	517.05	261.496	0.462643	0	0.412759	22.9253	5.20294	5.3166	0.160393	0
AT1G56385	279.571	3.15245	3.54984	4.90084	4.65307	6903.66	5584.62	137.988	290.823	345.099	501.828	329.144	243.331	0	0
AT1G56400	0.248814	0	0	0	0	209.815	75.9422	0	0	0	3.0234	2.70749	3.15288	0	0
AT1G57760	182.456	16.1008	1.92386	2.7018	2.96569	7294.83	4756.66	8.46611	7.63354	26.3298	20.7964	409.441	449.678	0	0
AT1G57775	61.8265	5.92854	1.16026	1.47874	2.53424	4567.97	3790.93	12.3428	25.2425	48.8588	34.0028	301.103	174.992	0	0
AT1G57777	47.3102	2.74579	0.306466	0.892407	1.8252	2843	1991.97	20.2932	107.344	106.011	76.4043	431.035	157.927	0	0
AT1G59870	39.6023	63.4292	7.7972	4.49886	4.71638	0	0	63.855	25.0785	16.1371	22.1876	1.33322	5.67501	617.166	547.778
AT1G60010	1.87472	68.2179	1.14682	0	0	0	0	330.459	361.754	69.4427	166.99	41.4957	50.9791	75.0484	79.647
AT1G60410	0	0	508.45	588.635	287.876	0.424595	0	167.003	246.808	129.138	285.209	1.00232	0	0	0
AT1G60970	77.4527	88.7469	22.9466	394.624	80.1952	0	0	190.694	161.485	199.768	223.557	0	7.08052	0	0.224013
AT1G61093	0	0	0	18.2791	0	78.6937	62.0959	0	0	0	0	3.45128	12.5684	0	0
AT1G63260	0	0	0	0	0	16.2188	31.4451	0	0	0	0	27.7106	39.438	13.7569	13.4916
AT1G63460	180.401	124.586	61.2897	6.58263	44.3365	0	0	409.991	510.577	459.655	119.524	58.8794	209.031	47.957	48.605
AT1G63940	211.791	132.494	25.6947	25.2121	4.06881	0	0	182.061	76.3896	9.54661	47.3276	40.4962	43.8416	98.113	91.8565
AT1G64210	5.87212	10.0749	2.57157	0	1.57296	0	0	32.0885	9.65834	14.7406	256.034	0	0	0.206971	0.248842
AT1G65150	100.541	71.1027	91.3257	3.18838	27.0931	0	0	159.441	119.372	68.1204	19.1834	340.136	404.19	1.43344	0.969492
AT1G67120	54.8905	41.4632	59.4979	63.9367	76.3925	0.129581	0.183273	28.3811	27.218	3.69121	9.98179	17.5341	24.1638	8.40738	6.82167
AT1G67580	23.8219	46.8643	83.2707	0.402862	32.0871	0.098685	0	31.4116	18.9344	62.2096	67.0148	53.2747	20.4374	21.0808	19.6387
AT1G69250	216.516	277.655	140.047	293.195	139.137	0	0	54.0134	192.829	76.5023	53.526	40.2835	30.1202	28.1384	35.3979
AT1G70290	0	0	0	0	0	26.7102	16.9004	0	0	0.096237	0	15.8352	25.2301	63.954	72.8083
AT1G70580	62.8329	54.9774	79.205	31.9276	148.748	0	0	55.8383	200.965	110.933	98.7218	26.7338	24.3102	35.3084	37.8423
AT1G71380	49.9003	16.2185	40.0554	58.2531	64.0298	0	0	155.533	277.485	10.6941	168.486	3.58006	1.8653	0	0
AT1G71830	26.6228	119.227	66.2995	140.181	20.4923	0	0	145.656	237.181	77.9341	33.3005	43.113	26.536	5.64512	4.09638
AT1G75010	17.1983	30.2121	45.2822	32.4669	52.7825	0	0	30.4812	66.7074	21.0331	45.4794	18.7673	11.1214	17.1367	15.5282
AT1G76180	113.902	38.4299	463.205	625.489	526.975	11.4799	88.0798	1581.36	1777	1873.91	2121.21	99.0365	165.536	853.191	1171.41
AT1G77130	84.6912	72.1471	70.8373	132.021	44.8586	0	0	90.1938	15.4451	34.0233	46.3726	29.9278	17.2761	33.0289	34.4052
AT1G78510	56.8653	71.8316	104.934	24.6174	50.0071	0	0	88.7004	69.0753	18.0759	102.635	13.8638	8.73317	13.0772	22.5956
AT1G78520	2.82625	31.6037	0	1.40654	0	0	0	1964.61	2324.23	2231.12	2361.89	0	0	0	0
AT1G79520	52.8952	5.63929	0.303944	6.60676	0.067062	56.1255	136.331	0.27374	1.92711	0.194905	2.34285	2.48143	15.25	3.14689	8.0838
AT1G80530	59.0637	72.855	58.9639	105.378	101.872	0.316488	1.19261	539.513	353.131	89.8331	170.767	81.6726	23.3304	27.7022	31.6592
AT2G01130	152.169	79.5939	157.651	58.0258	106.783	0	0	9.19716	35.5206	46.4584	31.2032	39.1074	14.334	14.753	12.2311
AT2G01460	98.9477	82.3218	58.7375	23.5454	34.3845	0	0.240073	126.941	13.6585	78.724	94.1239	19.7989	15.6034	8.77659	8.74458
AT2G01750	51.3653	53.9528	47.7353	20.7817	93.5792	0	0	65.0971	5.93472	35.3196	45.8966	23.4421	15.8329	12.4907	7.72547
AT2G02220	10.6009	50.8053	224.373	143.156	120.536	0.231879	0.088194	49.1352	31.6694	65.1527	91.4789	17.5408	9.70613	12.7828	12.8215
AT2G02950	0	0.200166	6.22263	0.043014	0.283489	138.082	0	0	0	0.040935	0.039209	0	0	24.3404	22.901
AT2G02970	10.8797	90.819	82.513	66.3788	5.34814	0	0	9.88619	79.4268	73.1632	67.6348	51.4937	30.915	21.4505	21.8073
AT2G03240	17.4947	36.5915	24.5236	36.0594	24.98	0	0	21.0432	21.7002	46.3446	33.946	62.045	83.5821	9.81432	12.2391
AT2G03470	153.793	22.72	34.1741	109.942	64.3288	4.40878	279.57	1.57035	1.35943	3.55792	18.6601	51.3142	56.5836	31.5577	26.8124
AT2G04031	217.135	2.66037	1.6642	1.40339	1.5017	4307.2	7288.68	5.28962	1.07537	2.55837	2.17774	117.285	37.5332	0	0
AT2G04037	22.1891	6.37489	0	0	0.915682	1284.22	386.791	9.05561	0	3.06581	53.2798	208.193	49.9896	0	0
AT2G04041	84.2791	2.09891	0.948146	0.519486	2.20637	4452.06	4853.97	3.87605	0	2.47004	1.90297	186.802	52.8337	0	0
AT2G04205	0.826384	0.205812	0	0	0.051358	175.152	75.1728	0	0	0	0	3.5068	4.78977	0.452283	0.434751
AT2G14170	106.752	102.378	11.5383	45.8139	24.1651	0	0	40.5221	29.4464	33.4832	59.3431	58.1585	26.028	52.195	54.9117
AT2G19900	0	0	34.1788	0	27.4174	0	0	13.9151	37.1794	104.162	65.4798	0	0	0	0
AT2G19930	0	0.126901	5.78472	1.16336	0.490667	1.93336	54.646	0	0	0	0	6.05765	1.27848	2.43602	1.09465
AT2G20290	194.012	235.563	40.5233	38.3974	70.3247	372.289	125.604	25.121	28.1057	9.20947	21.8156	14.0762	13.5494	5.51291	4.73234
AT2G21590	5.28404	18.7195	0	0	53.1152	0	0	25.639	30.4111	93.8957	60.4383	11.6551	6.22554	9.35909	10.3343
AT2G21655	66.1929	10.6169	0.963795	2.80363	3.06131	5184.58	4575.96	154.644	283.576	467.722	417.906	371.319	572.622	0	0
AT2G21727	230.635	65.1489	1.8559	1.77973	4.1151	10970.5	10046.7	18.0699	14.9226	13.4617	12.6969	413.269	534.641	0	0
AT2G21950	11.4693	0	1.00313	1.96389	0	26.3092	49.4584	0.14398	0	0	0	39.9488	32.0024	27.0432	23.2708
AT2G22010	18.3668	23.8068	158.548	60.1116	93.0823	0	0	33.4921	26.5406	34.6513	36.8997	26.4613	18.3629	26.1951	24.9003
AT2G22420	0	24.2877	0.993607	1.19327	73.2753	1.32733	9.23852	474.592	640.08	952.985	552.82	47.6679	11.16	8.30768	9.72993
AT2G22780	124.974	59.8823	20.5653	6.42936	72.2076	0	0	32.102	40.5067	76.5569	67.7692	41.8404	29.0377	57.1384	66.4211
AT2G23290	13.5981	48.2674	3.57429	18.5307	0	24.3817	51.1839	0.09253	0.08789	0	0	42.0582	175.028	9.22651	12.838
AT2G24205	338.667	62.8996	2.67689	4.26739	4.39252	9327.26	5573.48	66.5602	1.41033	12.9122	20.0779	581.652	524.906	0	0
AT2G24693	2066.58	1424.71	0	8.17905	8.97115	21239	15297.9	48.2489	56.567	186.241	225.237	648.098	814.566	0	0
AT2G25300	209.638	14.342	0	77.2554	0	157.204	201.689	20.3556	0	12.4062	3.57137	25.903	43.4638	9.40425	8.72096
AT2G25482	258.158	14.9287	0.223382	0.585513	3.70129	9251.58	5411.18	6.48009	0.227967	3.79223	30.4394	378.25	435.871	0	0.236368
AT2G26410	1.26846	0	50.4793	81.8534	36.2788	0	0	66.1245	30.8053	67.0544	71.2738	1.65355	0	0.068397	0.204979
AT2G27315	61.966	37.5089	17.6798	15.8476	19.3888	12273.6	16423.3	1184.07	789.993	1633.21	1187.53	100.972	26.683	0	0
AT2G28080	34.7957	45.3737	106.914	181.813	181.649	0.343632	0	28.2793	111.786	152.534	95.244	105.459	84.6439	27.445	29.6957
AT2G28680	902.477	1102.22	3265.19	2792.09	2903.76	3.80927	6.04252	791.507	226.82	347.448	452.256	23.9959	32.3068	0.741163	0
AT2G29990	30.3704	32.1761	40.5987	50.3731	42.8068	103.532	124.357	2.71761	16.5059	21.5581	7.56293	15.3694	4.19835	15.1402	12.9399
AT2G30070	0	0	0.737122	0	0	0	54.2877	0	0	0	0	58.036	122.849	17.8342	17.7434
AT2G30620	5.83154	7.76057	24.378	10.8962	97.7597	149.571	34.3956	1.503	1.57084	7.20665	6.51497	276.353	90.2444	114.645	127.477
AT2G33210	192.885	114.104	285.137	125.55	187.524	0	0	109.317	124.004	103.403	94.2453	40.4502	23.0731	47.4853	64.8027
AT2G33390	9.08653	7.65762	3.50923	4.74097	0	129.055	93.2268	2.09402	1.96574	1.5131	4.14221	39.7459	69.9768	26.3016	31.4768
AT2G33450	63.1537	70.1278	11.7746	122.677	0	12.2703	103.909	0	0	0	0	83.1546	116.367	484.178	401.549
AT2G35615	4.17736	8.37346	2103.21	1912.71	1438.38	13.0051	3.64775	4800.85	5987.78	5962.22	5475.21	155.461	82.3298	0	0
AT2G35710	44.1285	92.7692	37.7761	117.867	19.187	0.511925	0.106408	201.231	252.146	321.112	247.718	11.475	25.0264	2.45248	2.82135
AT2G35880	134.392	29.4201	222.543	254.047	234.896	0.288108	0	183.562	139.567	209.876	148.705	30.8144	23.9107	46.2069	44.9649
AT2G36325	1123.71	395.724	21.6126	26.4154	53.5039	30565.1	33062.8	2420.24	4303.86	3939.66	3038.42	300.345	360.336	0	1.3212
AT2G36740	13.139	20.7046	50.8074	18.1569	69.4661	0	0	33.1437	30.8849	114.08	46.1735	21.7284	24.8471	11.9993	13.5348
AT2G36910	35.2567	46.3496	63.6903	21.9599	50.4706	0	0	82.5457	32.2795	29.7075	11.0873	51.711	37.4962	39.7649	44.8339
AT2G37230	56.0258	76.1197	95.0607	30.487	139.349	0	0.110703	30.8269	71.7264	54.1541	70.4391	40.9195	24.7496	16.7188	18.1595
AT2G38120	163.497	267.935	301.765	336.39	373.798	1.64166	23.3343	1045.11	1186.67	1068.82	1213.73	27.6338	10.5863	59.4532	41.4419
AT2G38400	1531.55	2141.99	19.3198	6.72083	16.2561	589.022	299.037	64.3262	56.4435	103.457	99.0507	64.6727	52.4924	17.8127	30.3319
AT2G39110	30.455	85.6322	741.481	731.333	569.579	1.1328	0.498942	245.391	410.983	420.602	342.865	1.54236	0	0.723581	0.712846
AT2G39970	85.8432	212.811	36.1742	26.72	23.0743	0	0	58.2883	234.134	67.631	91.2701	62.8027	49.721	44.871	48.1865
AT2G40280	78.6845	42.1776	3.81443	69.8188	39.0974	0	0	30.0647	95.4109	37.8752	18.9256	13.8025	9.84876	21.0375	23.6285
AT2G41530	303.808	151.929	35.8364	93.1406	58.0753	0	0	53.1119	158.393	98.252	68.1662	81.3801	90.5278	156.912	158.904
AT2G43970	388.562	559.187	321.899	396.329	219.431	0.472047	2.12793	382.719	490.574	105.654	327.029	302.153	259.221	412.846	394.562
AT2G44470	0	0	6.36256	0.611784	0.776	0.497408	0	660.492	373.869	794.434	796.949	1.45813	0	0	0
AT2G46530	0	0.928705	161.262	255.044	363.01	0	0	169.018	24.1478	22.1013	94.7691	7.95036	0	12.0799	9.93445
AT2G46610	21.8435	29.4672	120.874	103.342	389.966	0	0	99.1403	325.982	61.8591	106.227	43.2722	30.9517	6.25091	5.71353
AT2G46950	46.7768	91.2662	32.5625	17.4446	35.9461	0	0.320329	123.635	232.118	110.339	58.2948	0.584948	6.95984	0.323683	0.260526
AT2G46980	14.0138	31.8128	81.263	3.80753	19.6495	0	0.086574	61.5751	36.0834	39.3993	56.3944	16.9629	14.458	5.46894	4.4936
AT3G01185	417.224	5.75511	5.62811	8.90739	4.66116	10956.1	12913.8	637.972	914.168	911.839	782.152	257.221	201.896	0	0
AT3G01202	18.0315	9.36999	19.9315	0.81592	62.6314	0	0	113.253	62.468	251.543	77.7911	1.20272	0	0.537709	0.268067
AT3G01295	2.38181	0.474271	0	0	0	270.569	183.768	0	0	1.00404	0	12.0426	19.9098	3.63774	3.84653
AT3G02645	0	0	0.06661	0	0.852074	31.5638	34.7535	0	0	0	0	0.452415	0	0.13908	0.037314
AT3G03060	71.8204	40.5541	54.9538	8.59592	22.3964	0	0	40.6603	94.3564	4.0661	66.5026	12.7522	17.1666	5.38077	7.90247
AT3G04780	45.3342	79.6998	117.226	157.204	66.977	0	0	95.1746	64.4224	162.966	84.7121	65.296	66.7506	36.3886	42.0083
AT3G06420	8.7644	43.5592	0	0	0	102.279	64.0134	0	0	0	0	0	17.6912	16.2133	23.5826
AT3G08720	0.350529	25.9117	24.9335	55.0383	72.4605	1.17317	2.74271	94.646	170.419	181.428	126.179	25.3102	10.7754	9.02136	11.5141
AT3G10010	46.1439	56.1024	21.6575	29.8593	51.2665	0	0.096498	168.646	69.619	22.7228	87.6021	16.9031	41.8904	11.859	8.76354
AT3G10870	472.612	568.988	1.04315	1.21236	0	0	1.06056	482.883	771.315	397.799	606.684	23.9708	7.26581	16.163	18.5993
AT3G11630	310.881	447.801	21.3632	47.5335	110.657	0	0	156.579	21.6163	281.948	34.9139	113.82	103.512	1039.28	756.789
AT3G11670	134.484	89.2362	53.3171	82.1929	113.782	0	0	71.4655	80.4486	83.5385	87.9342	30.5651	19.2564	14.811	20.1957
AT3G11730	30.8914	92.0851	42.8933	18.0641	108.009	0	0	72.7638	135.825	95.2704	86.1207	83.8201	140.342	46.1517	39.6133
AT3G11990	106.486	13.9055	1.6484	1.31614	3.18608	6841.89	6305.3	126.669	143.064	307.847	326.586	489.055	450.612	0	0
AT3G12760	57.3839	5.38869	24.1375	72.2243	56.6276	0	0	26.8819	38.7662	28.7995	66.5082	101.286	109.381	25.9432	26.4413
AT3G12780	178.852	80.8502	13.8304	0	24.8705	0	0	23.7169	150.252	100.358	53.6283	97.5903	50.4278	1202.61	974.703
AT3G12870	2.07255	26.4764	1.6165	0.635555	0.117648	0	0.34484	186.601	162.044	172.514	106.629	36.5163	1.96115	18.7518	17.0505
AT3G14080	131.029	287.648	35.3911	120.945	45.1725	796.827	368.487	13.5305	80.8499	93.8015	28.8194	40.2195	35.7513	22.6457	24.6602
AT3G14120	16.1965	14.0447	55.1829	57.3444	21.8448	0	0	19.944	98.8348	5.85661	14.0626	25.4116	17.0068	14.3265	12.9678
AT3G14205	10.0598	10.9645	25.9507	18.7164	16.359	0	0	57.1116	60.4372	21.1027	8.65023	25.162	39.617	21.8465	22.1748
AT3G14360	30.6577	20.1518	0	0	0	70.4684	85.6843	0	1.14551	0	0	9.90606	4.87378	5.19749	6.10865
AT3G14760	14.5175	74.2663	4.45009	0	12.7152	0	0	110.812	82.3574	137.407	218.959	0.927478	0	4.94212	3.71365
AT3G17080	187.574	94.7192	0	0	0.692117	2120.69	2779.1	2.51483	5.6917	3.92771	1.56466	23.5703	12.0908	0	0
AT3G18220	8.41022	0	0	0	0	170.848	460.454	11.6588	0	38.8233	12.6947	0	0	0	0
AT3G20860	11.8937	0	0	0	0	322.072	327.729	0	0	3.48885	0	6.50414	16.9149	10.1301	9.73593
AT3G20960	0	0	0.595981	0	0	0	0	26.1338	81.8295	66.0544	145.756	1.42471	1.45508	2.65593	2.70816
AT3G21180	0	0	1.63094	0	0	22.8325	113.131	0	0	0	0	0	0	0	0
AT3G22400	1.86239	46.6318	0	0	0	0	81.6812	0	0	0	0	1.49754	3.12855	3.58332	3.15248
AT3G22440	190.078	145.211	275.679	215.013	201.538	0	0.576655	127.823	55.5966	165.028	32.2358	570.304	375.479	211.383	207.673
AT3G23860	20.3722	109.627	18.1903	106.193	29.6419	54.1235	59.2345	0	0.468728	0	0.122051	3.12065	0	0	0.154431
AT3G24070	104.345	48.5319	24.9653	99.12	0.126865	104.829	246.505	2.22862	2.61174	0.813798	13.68	39.8954	27.214	17.8239	18.1786
AT3G24250	0	0	0.701783	0.500125	0.081434	0	0	49.0232	413.037	404.116	174.537	0	0	0	0
AT3G24460	4.05558	0.992134	0	0	0	31.2165	52.6211	0	0	0	0	3.27953	0	0.622253	0.923713
AT3G25110	114.973	125.844	119.277	7.21929	35.8234	0	0	45.7014	28.1898	121.147	115.229	34.0385	11.4073	11.3807	9.55832
AT3G25540	19.1565	19.2943	0	0	0	282.09	11.0559	0	0	0	0	29.93	28.2393	26.4505	24.6529
AT3G25740	7.75895	46.173	3.10382	0	15.5981	82.5017	55.1276	0.360336	0	0	0	7.10889	9.65062	13.8019	13.7755
AT3G25980	149.447	49.6578	153.24	0	0	0	0	133.472	14.0787	244.231	69.3567	56.0391	59.2327	21.4487	18.3867
AT3G27190	69.3547	79.321	52.3221	23.1893	0	0	0	11.6261	66.9347	79.607	93.4353	25.7126	12.0188	7.39911	13.0926
AT3G27230	103.346	57.1727	118.594	14.6994	98.9679	0.473877	0.465617	153.7	136.234	101.857	55.7375	63.6757	46.8524	41.4563	45.4717
AT3G29797	269.816	120.334	2.0713	4.33657	6.6823	14697.3	12379.8	23.5194	35.517	41.7282	36.2968	437.822	781.622	0	0
AT3G30180	0	0	0	0	0	5.43538	36.2841	0	0	0	0	32.0062	10.2248	14.0189	11.9921
AT3G30247	111.738	34.344	2.70179	3.40316	5.11016	10301.6	9002.95	552.206	731.776	586.225	461.002	349.439	198.187	0	0
AT3G30383	72.7189	3.40762	0.274991	7.41299	1.36103	3653.01	3118.95	1.77334	0.307622	1.94241	2.00009	194.872	184.013	0	0
AT3G30385	142.581	7.86773	1.09571	3.15347	2.12424	4785.57	3652.25	2.60398	0.427177	2.387	3.69608	187.197	151.843	0	0
AT3G30387	138.894	7.40635	0.992745	3.23757	2.13229	4781.62	3664.64	2.4851	0.427177	2.14549	3.84773	184.598	153.856	0	0
AT3G32920	28.1636	18.0239	32.0327	74.9449	1.82007	128.861	30.0184	1.15449	0	0	0	18.1935	13.6093	0	0
AT3G44115	27.3724	2.18596	0.441655	0.37759	1.11243	2234.18	2198.88	14.5851	29.2427	59.8849	31.4292	253.433	73.0758	0	0
AT3G44330	72.5697	107.476	68.767	4.47387	40.3603	0	0	34.4999	44.9392	24.0617	86.2496	79.4353	40.5868	51.9811	50.0845
AT3G45640	184.104	205.934	1254.97	910.563	925.885	0	0.557726	309.78	330.669	576.724	465.862	26.3351	98.1599	109.764	130.561
AT3G46320	38.8546	0.516984	2.41073	12.1283	0.151276	38.4283	140.007	0.213303	0.937773	0.224505	0.779553	156.655	147.519	77.2799	83.6108
AT3G47040	1.28277	0	1.20504	1.16034	0	30.982	117.834	0	0	0	2.72166	0	0	0	0
AT3G47440	0	0	0	0	0	163.404	12.02	0	0	0	0	2.61282	3.66336	0	0
AT3G50070	9.50991	41.1096	110.696	148.07	69.3442	0.577675	6.43404	375.692	387.767	529.881	468.138	272.252	222.248	14.9588	11.5725
AT3G50240	55.5497	45.3517	10.817	48.6582	14.0463	1405.54	1937.57	156.299	247.428	190.592	114.389	57.4793	75.217	28.7449	19.6053
AT3G53540	30.3674	0.116732	0	0.140271	0.065609	138.754	194.789	0.298408	2.18596	0.100445	0.49701	36.4088	23.5908	15.6042	12.2101
AT3G53620	12.9813	4.09983	35.3558	5.79647	6.67853	68.2602	346.962	0	0	0	0	21.224	23.4517	34.3286	40.9803
AT3G55190	0	0	0	0	0	209.334	130.912	0	0	0	0	1.89121	0	0	0
AT3G55390	7.58743	23.6621	5.5106	0	0	0	0	37.4867	231.807	106.667	65.6515	28.01	12.6004	9.78615	7.04701
AT3G55880	114.064	163.757	2.39652	0.179841	4.73458	0	0.322249	60.6602	210.367	85.4159	92.0969	1.07917	8.22409	17.6784	26.6987
AT3G57170	71.4482	37.5735	40.4097	146.157	13.121	0	0	49.901	50.0928	30.0206	46.8274	65.3741	39.4351	19.3484	13.1957
AT3G57780	0	0	0	0	0	52.8284	27.6713	0	0	0	0.41086	0	0	20.1639	15.8832
AT3G57840	17.1583	6.14564	0.267097	0	1.15339	1628.46	1012.64	1.51926	38.6583	11.0962	16.3523	171.143	31.9491	0	0
AT3G57850	21.635	0	2.39111	2.44428	1.80982	943.825	1592.14	203.978	47.8849	75.3526	55.6986	141.548	49.0711	0	0
AT3G58250	0	0	5.19673	0	0	0	402.633	0	0	0	0	0	0	0	0
AT3G59100	30.754	26.8588	0	0.847847	0.515844	6.03517	12.7431	0	0	0	0	8.53256	5.24521	7.87637	6.9226
AT3G60000	132.478	103.429	114.735	212.647	385.644	0.836675	0.181106	314.297	434.301	374.824	362.028	0.833541	0	0	0.082499
AT3G60130	57.4181	64.7337	2.5455	0	2.71664	0	0	126.676	170.477	147.275	118.437	6.27068	8.82756	35.5361	32.2734
AT3G60840	16.9469	13.7872	28.6479	6.86646	14.0183	0	0	133.297	227.82	121.584	208.523	15.6682	6.57036	7.61973	6.25168
AT3G61140	39.9966	65.6344	80.2899	192.811	46.5849	0	0	41.1683	60.6997	66.4205	31.7396	53.2284	31.4524	24.3234	32.3325
AT3G61880	4.451	0.864619	167.475	61.6722	25.4462	81.473	38.3643	2038.69	2139.01	2124.47	1998.17	3.14285	1.41264	2.54501	2.18624
AT3G62000	8.83864	32.5749	0	0	0	0	159.723	0	0	0	0	0	15.9166	12.1093	10.3821
AT3G62580	107.135	124.484	2.43649	0	125.251	0	0	331.242	122.402	16.3084	55.4126	112.178	123.293	106.663	136.769
AT4G00190	14.0802	0	0	0.141641	0.685072	670.879	1064.42	1.55889	0	1.04209	0.575005	8.07054	5.66716	0	0
AT4G00220	0.433643	0	64.4183	1.3123	62.5526	0	0	87.5035	298.845	99.598	111.711	1.63181	1.65281	0.447752	0.497334
AT4G00580	0	0	1.08444	0	0	0	0	14.2976	115.799	82.5837	385.003	0	0	0.618665	0
AT4G00800	72.2043	24.6441	56.2283	68.6288	29.9716	0	0	11.9876	27.7271	8.94197	23.6351	31.6736	19.9646	17.9245	14.3406
AT4G02130	150.763	83.13	0.122486	7.33643	0.27125	0.143286	0.552448	209.619	96.1582	173.013	200.955	53.036	19.1111	48.6106	46.7193
AT4G02655	99.9698	156.047	19.8601	23.4393	214.451	8302.39	4484.15	116.187	21.1682	231.582	146.435	123.598	323.941	0	0.170657
AT4G02710	26.2134	8.1388	7.45096	35.3406	44.3788	181.04	85.2945	4.45219	21.105	3.74793	15.7718	21.2709	20.9901	9.77829	11.1425
AT4G02725	19.7297	43.7566	0	5.12826	8.36134	152.357	7.69601	0	0	0	0	12.0111	42.6204	36.602	35.8674
AT4G02750	56.1363	22.7047	12.601	16.2973	7.07163	0.064277	0.16072	36.1181	53.3721	40.0935	89.4497	9.05587	3.09545	3.19738	2.42058
AT4G02780	21.4715	0	1.23298	0	0	328.022	403.921	7.47392	3.26804	0	2.87329	1.26855	0	0.210789	0.214204
AT4G03110	62.9968	0.909667	20.8805	0.478831	0	0	0	55.4774	66.2928	131.421	115.202	17.6636	16.6143	25.6468	21.7816
AT4G04350	35.9155	49.9021	153.617	254.14	412.283	0	0	89.8148	26.559	19.0308	27.0189	18.259	14.9337	46.2916	36.9715
AT4G07515	54.6766	4.39336	0.668518	0.761369	1.17259	1997.16	1794.4	16.6375	33.1377	62.3642	51.7918	128.454	26.1972	0	0
AT4G08025	617.092	47.5238	5.64423	8.55068	7.92402	16712.9	14335.5	20.6516	50.9991	296.747	285.2	377.198	334.57	0	0
AT4G08869	92.401	17.1447	0	5.41241	1.69587	3973.36	2217.23	0	46.3547	37.7872	31.713	352.88	493.569	0	0
AT4G09545	0.080048	0.433902	0	0	0.282727	319.669	558.755	21.7256	27.9445	43.4314	21.7605	10.8379	2.42382	0	0
AT4G09915	17.9486	0.935368	0.973083	1.00168	0.223189	795.379	775.631	0.402539	1.14706	0	0.591825	10.3822	2.57574	0	0
AT4G10960	0	0	0.369922	269.747	1.90924	314.989	315.724	0	0.155447	0	0	3.27921	3.01113	7.71456	16.4147
AT4G11400	28.5156	0	0	0	42.5894	202.29	13.5331	5.19906	5.38343	5.4002	3.31268	6.00174	5.95014	0.962675	0.522211
AT4G11653	51.0255	2.28808	0.393948	2.06141	0.750657	1370.2	1174.68	0	0.464378	1.55296	2.7953	246.882	55.3376	0	0
AT4G12720	144.539	129.197	369.151	221.18	158.508	0	0	182.352	9.30643	137.897	19.0853	35.133	109.458	63.149	45.8986
AT4G13261	280.113	23.7409	0.890714	1.66414	4.60083	7070.91	6122.18	6.53169	0.532562	4.80849	3.53608	368.437	288.644	0	0
AT4G13263	336.75	44.5961	2.07871	2.9562	4.93978	9346.78	8728.86	10.189	0.976824	5.56103	4.87344	470.891	593.593	0	0
AT4G14270	89.357	151.312	129.364	190.727	106.243	23.9735	92.1718	0	0	0	0	515.572	506.94	124.217	86.3853
AT4G14760	13.0939	6.1758	15.0847	0	9.32637	0	31.0248	0	0	0	0	29.873	46.5616	19.5908	19.068
AT4G16155	156.85	137.852	65.0787	0	0	0	0	42.8108	179.363	53.0814	97.9173	25.6264	21.3231	86.3604	74.5662
AT4G17380	1.19637	7.72107	0	0	1.11914	14.7005	22.037	0	0	0	0	0	0	0	0.678143
AT4G17660	9.68069	4.33924	0.918307	0.35503	0	0	0	94.0153	48.1565	53.936	50.5515	2.28624	0	0.201208	1.51422
AT4G18020	139.394	141.509	23.3639	24.4662	0	0	0	149.646	41.2155	74.4553	142.835	92.7203	97.6342	24.1404	21.3961
AT4G18050	11.7948	11.9076	206.65	258.878	224.544	436.841	295.957	28.6771	61.148	22.2351	48.248	2.22305	0.723257	1.63433	1.20369
AT4G18770	4.26538	1.15047	2.11616	3.25719	0.356279	887.214	1470.39	236.278	395.591	252.185	229.017	10.4761	5.19668	0	0
AT4G18800	53.8552	61.4424	29.3179	1.48202	61.4735	0	0	297.713	78.9668	7.35182	78.2877	34.8404	18.0501	24.1045	28.6646
AT4G18950	148.3	327.272	134.02	201.341	148.427	0	0.488556	145.411	83.2834	115.26	109.644	12.5934	8.42298	28.4074	33.0904
AT4G19120	40.56	16.6876	0	0	0	17.241	141.499	0.403725	2.42316	0	3.99878	3.46627	1.72755	114.566	114.487
AT4G19905	57.5112	11.6132	0	0	0	0	495.927	0	0	0	0	5.65896	0	0	0
AT4G19970	96.0801	9.87902	4.63669	7.56307	2.81874	6046.36	5788.79	5.63548	2.55898	31.9074	6.444	7.99479	15.8129	0.302595	1.64252
AT4G20050	51.1399	91.3327	0.372692	0.601093	0.819807	1925.73	1593.67	43.4275	16.1033	49.7666	24.1693	34.7878	21.404	0.65279	0.789897
AT4G20800	25.4531	0.388285	0.216765	0.042054	0.824477	1519.72	1478.91	0.799702	0.076617	0.601363	0.718322	34.0297	21.4719	0	0
AT4G21470	5.86592	47.2656	17.985	5.45429	44.7287	0	0	63.63	65.8172	52.588	109.458	60.1292	72.3328	23.4306	30.3661
AT4G22770	31.0495	53.9406	123.594	25.3925	38.4473	0	0	25.4713	226.5	147.337	129.84	12.6918	13.1888	4.57982	7.29973
AT4G23190	64.0931	44.2869	8.89324	4.68961	80.0534	0	0.515943	252.213	56.0897	148.229	77.5009	10.0264	3.29995	12.7474	13.6828
AT4G23500	6.0288	11.8745	4.40765	0	9.02793	301.048	289.064	0	0	0	4.50373	30.6275	15.8038	23.1132	18.6692
AT4G25100	76.1504	104.75	0	0	2.87204	0	0	240.322	317.907	183.976	229.921	11.0883	559.517	155.745	55.0607
AT4G25130	116.586	71.6683	512.709	46.0096	104.09	0	0	187.144	63.5489	81.7957	119.678	52.8749	96.7148	227.419	208.233
AT4G26250	0	3.56173	106.902	80.5801	284.578	441.343	175.255	32.6324	36.2438	37.0586	46.1923	4.35526	0	0	0
AT4G26260	553.521	582.544	80.4267	44.2685	25.1779	622.023	419.889	63.5859	54.1124	87.3886	52.0597	11.4844	11.4334	0	0.568671
AT4G26480	261.38	241.84	295.797	8.10682	416.165	0	0.21416	124.384	151.367	106.338	31.884	53.7943	30.1287	40.9286	39.6984
AT4G27020	132.896	90.9684	77.3448	39.6359	8.47667	0	0	117.111	8.28947	73.4953	60.8957	33.2592	15.3819	10.5297	13.0912
AT4G27670	0	78.1401	1.83206	0	13.6124	0	0	100.734	10.3116	265.323	166.22	0	0	0	0
AT4G27860	60.4146	186.905	219.158	196.489	257.15	1.06989	0	105.45	52.667	131.628	129.263	121.503	173.371	18.8651	44.3369
AT4G28560	25.7555	87.312	15.8196	0.173239	36.3059	0.336373	0.234991	149.419	200.248	79.23	114.112	26.1325	10.0502	0.543059	0.911755
AT4G28570	34.4519	2.16108	37.456	108.704	50.1312	0	0	49.145	24.5392	39.1205	65.7851	11.4383	15.0744	11.2549	14.1517
AT4G30430	178.051	175.557	491.444	681.276	568.454	1.28908	0	269.96	255.151	177.72	220.981	23.4891	77.3501	0.363167	0.350768
AT4G30980	15.3061	8.30648	131.226	133.196	27.203	0	0	74.5998	60.0139	50.8747	82.6867	10.3489	14.9981	2.64559	3.68858
AT4G31990	212.373	116.805	44.7075	17.8157	78.224	0	0	82.0747	55.7492	69.6996	135.787	58.95	61.0616	167.709	183.61
AT4G32090	34.9976	2.62652	0	0	2.94878	3468.2	2225.48	386.354	351.44	315.228	589.648	97.9843	31.5046	0	0
AT4G32375	68.4116	58.1715	0	0	0	77.0814	338.857	0	0	0	0	1.16549	5.84443	0	0
AT4G32770	67.7719	65.3686	32.1797	27.2075	22.1609	0.251412	0	114.413	79.3376	73.1522	58.3042	21.264	12.9412	10.1142	9.85098
AT4G33150	22.294	13.7233	0	0	1.33445	2.75987	24.5593	0	0	0	0	16.3575	60.534	10.8762	20.9182
AT4G33585	0.152025	0.205266	0	0	0	0	328.287	0.348437	0	0	0	0	0	0	0
AT4G34030	12.6005	11.0514	29.5407	15.4295	20.1661	0	0	69.6039	117.566	57.2274	14.1854	47.2794	39.5485	38.1041	34.632
AT4G34230	293.453	643.003	8.68167	0	66.9346	0	0.432015	199.046	29.8835	144.352	112.239	42.667	56.6539	32.4337	72.1585
AT4G34480	146.957	73.4375	163.936	44.4535	73.7273	0	2.02193	101.229	90.9417	355.305	220.228	36.6942	21.1655	55.8383	52.1255
AT4G34630	0.45794	5.70927	3.80191	0	0	31.1404	30.6401	0	0	0.083155	0.07965	42.598	18.4104	38.5511	58.3311
AT4G35300	99.4069	74.659	0.674901	3.08226	10.0686	0	0.271531	135.121	92.9778	120.285	80.7298	64.5535	18.8881	34.6838	29.3232
AT4G35850	126.237	43.7641	42.9491	140.264	62.6242	0	0	61.8976	25.844	104.86	32.3641	63.8364	30.4913	37.4587	40.1086
AT4G35970	0	0	0	0	0	131.488	0	0	0	0	0	0	0	4.06951	3.40822
AT4G36150	58.0041	59.3361	74.432	118.884	19.8871	0.129001	0	87.6561	52.0674	61.3439	55.6186	7.94986	6.72774	8.28234	4.62751
AT4G36360	4.94764	7.0521	172.509	69.6995	349.74	0	0	64.1351	72.4079	39.0083	108.696	99.1896	82.8894	58.5734	56.8617
AT4G36520	290.732	331.426	272.572	251.672	382.537	0.544991	0.310797	49.8304	104.762	101.809	111.687	41.832	214.028	21.2541	12.813
AT4G36770	23.0666	1.28462	1.48271	2.46071	4.36686	830.822	746.828	89.6313	69.5673	252.348	158.002	19.9864	21.6516	0.627939	1.05301
AT4G36820	17.342	19.7639	1.23215	0.17084	0	191.246	143.408	4.19366	5.33921	3.71245	12.5184	0.774246	0	0.475241	0.143682
AT4G36860	8.17469	43.1744	313.776	352.578	403.254	0.972131	0	138.316	65.2638	76.6891	215.875	15.3732	20.0236	16.1661	20.7117
AT4G37280	1.25124	0	0	0	0	59.046	177.134	0	0	0	0	45.9682	15.3016	27.6439	24.629
AT4G37760	5.68329	68.1178	0	0	0	14.3591	32.0787	0	0	0	0	4.99517	5.30199	19.3988	19.372
AT4G38062	35.5391	26.6501	0	0	0.217374	96.8484	0	0	0	0	0.059472	13.1233	30.5417	4.81753	3.45464
AT4G39050	11.5759	1.38641	81.4681	50.7956	68.8338	0	0	152.369	139.369	92.6173	98.3934	61.4438	59.6073	31.1922	30.2363
AT4G39800	183.32	78.2485	2.01402	3.33936	2.88074	1120.77	2025.95	160.839	187.144	102.072	144.75	117.118	28.2429	124.306	156.039
AT4G39830	20.4924	8.13139	10.0234	0	16.4341	0	0	17.7225	22.4529	116.56	203.739	1.82228	0	5.52465	6.15156
AT5G02560	1.05032	1.02375	0	0	0	0	681.925	0.788238	0	0	0	25.1155	22.5263	8.54097	9.96441
AT5G03160	39.4293	63.4931	49.0458	0.329595	0	516.108	309.145	32.7811	58.0717	136.44	36.88	44.358	14.0901	26.5734	33.171
AT5G04047	0	13.371	0	0	0	2065.29	2793.91	93.1	131.742	137.546	134.505	185.945	153.569	0	0
AT5G04140	0	0.548036	312.422	142.755	232.088	0	0	22.3747	33.7228	22.014	29.8521	0.665916	2.74029	359.277	280.876
AT5G04220	293.681	571.853	1.6905	0	0	14.274	179.048	2.86546	7.13846	1.8106	18.4802	12.3498	7.29714	10.1572	13.5187
AT5G04710	124.759	72.2549	29.7001	141.252	186.444	0	0	5.2714	91.4744	117.107	39.0277	40.6002	14.2951	36.5841	34.298
AT5G04830	0.922685	6.56533	220.484	536.119	173.433	0	0	163.209	122.519	226.769	204.826	38.5222	80.6388	52.4247	68.8266
AT5G05270	0	0	0	0	11.0079	0	0	68.2078	163.613	87.4485	174.453	110.022	48.7321	8.6352	7.89643
AT5G05730	61.5064	94.1884	17.3566	21.3012	13.2392	28.3503	75.2483	0	0	0	1.44865	13.339	6.32859	56.7328	91.4263
AT5G06170	20.3479	60.8407	442.966	396.413	149.145	544.41	447.998	27.5239	24.219	76.7731	72.5771	4.94289	0	0	0
AT5G06750	113.461	25.1219	71.4582	368.03	41.6438	0	0.719191	89.8479	88.967	206.969	231.717	25.0222	29.6835	13.0492	13.6036
AT5G06820	83.5082	41.5341	130.139	32.1565	37.2452	0	0	4.62686	280.034	51.3243	43.1273	0.913159	4.12727	0.603809	0.656657
AT5G07340	57.7991	80.9087	74.132	1.38862	28.3266	324.314	30.6348	4.49765	2.42972	3.31291	21.2202	36.2263	27.8217	32.7899	50.0295
AT5G07870	86.4845	28.8656	18.3774	112.981	21.3981	0.517953	0	156.348	31.2537	222.782	223.057	4.78477	0	16.9834	16.7368
AT5G08415	7.50263	118.127	81.8401	15.7153	13.6653	0	0	89.6914	34.2602	69.1398	57.0515	24.9501	15.0319	32.1636	27.7004
AT5G09570	43.1442	0	29.2168	3.08317	13.979	0	0	188.666	257.482	49.6783	88.2404	3.97716	3.86592	0	9.73993
AT5G09970	0.330368	0.231314	1.13456	0.217132	0.568	0.228006	0.523603	119.699	85.9428	138.843	137.558	0	0	0.936774	0.700019
AT5G10240	195.422	139.609	15.1077	0	11.8605	45.6741	113.747	0.122135	0	0	0	37.2029	9.35739	19.2002	18.8889
AT5G10450	81.2114	37.5318	98.1585	77.3437	42.0715	0	1.09604	275.53	99.8006	73.7194	188.101	298.294	254.138	410.368	398.951
AT5G11050	152.669	221.227	691.249	320.061	546.901	2.60252	0.548962	314.694	451.374	270.529	340.937	4.94535	0	0	0
AT5G11130	162.261	193.284	0	0	0	0	0.578269	303.895	108.647	172.45	139.997	0	0	0	0
AT5G11940	52.1034	2.14137	0.917896	2.47039	16.1433	2878.8	3920.46	69.9513	10.3027	198.151	166.828	24.4703	21.6753	0	0
AT5G13560	41.7012	88.171	17.6407	79.8585	7.19722	67.7325	65.1292	10.0449	1.6665	8.97585	13.6041	57.3392	27.3647	30.9394	30.5761
AT5G13980	44.953	72.562	35.9665	58.1501	79.2453	0	0	42.849	40.8366	37.3285	34.8468	143.593	187.556	75.3664	58.6595
AT5G14370	93.5775	76.561	18.5567	2.73458	25.819	0.536306	0.205123	139.58	282.13	281.263	110.051	81.1788	110.776	46.2114	41.9156
AT5G14420	0	0	38.642	8.40925	19.7875	10.385	45.3639	0	0	0	0	40.4171	34.5125	24.4794	25.8544
AT5G14590	79.1277	87.2087	76.1339	34.196	79.5673	0	0	134.417	73.9834	121.916	63.4062	36.4398	27.1663	43.4668	46.7885
AT5G14860	116.327	163.654	3.34208	0.440036	0	0.418484	0	147.491	119.639	95.498	54.0993	3.60072	2.26305	0	0
AT5G14870	53.4807	46.0653	0	0	0.136518	10.0291	31.055	0	0	0	0	3.24476	0	0.337384	0.28947
AT5G14880	20.0102	28.548	19.2483	4.19141	42.1031	24.7685	27.0587	0	0	0	0	30.3445	56.069	16.6004	20.8393
AT5G14950	43.3775	72.7222	117.071	100.421	66.7044	111.669	67.8112	2.61029	0.12751	0.978759	7.74331	22.3286	27.6328	19.9474	20.508
AT5G16230	287.147	152.159	31.2701	21.0958	31.6035	0	0	33.0225	287.569	135.987	192.774	6.47431	10.7757	3.52051	3.11533
AT5G17310	46.3547	71.4721	42.2696	57.7785	72.2806	0	0	53.0613	31.3399	160.155	56.0835	29.2532	27.6839	21.2636	21.5702
AT5G18403	618.32	0	1.72501	4.05469	2.41766	7610.2	4027.97	2.9612	0	5.74466	5.41614	439.961	374.679	0	0
AT5G18407	0	0	0	0	0	1923.2	518.317	0	0	0	0	0	7.89593	0	0
AT5G20320	25.978	0.704313	33.7897	41.7407	64.5867	0	0	153.577	8.24862	0.571482	32.0841	35.2139	29.5041	11.0215	7.84273
AT5G20350	35.217	18.6194	38.7045	0.448595	33.5124	0	0	122.804	29.0601	50.0605	75.3852	45.6186	24.6981	47.8327	40.479
AT5G22140	192.538	254.337	28.1996	36.4874	27.9628	0	0.193368	168.191	197.578	10.4583	146.911	15.1432	8.75991	4.86532	6.44008
AT5G22970	17.8302	1.17646	0	0	0.383285	1869.37	1202.32	1.70582	0.237112	0.766333	0.91244	182.322	153.015	0	0
AT5G23710	82.5549	0	122.165	0	0	0	0	264.837	376.664	134.658	1.44567	0	0	10.6954	12.4017
AT5G24240	258.343	236.705	0	0.295452	0	0	0.158241	22.7455	93.2205	65.3793	65.9072	4.72677	3.03894	0.306423	0.690387
AT5G24430	0	0	85.424	29.5996	113.133	1.0064	9.55731	371.082	199.569	276.883	238.257	41.0948	29.6368	15.9193	15.9771
AT5G25950	4.10483	0	0	0	0	389.843	573.124	5.2747	0	0	0	4.29757	0	0	0
AT5G26090	102.74	28.4589	3.37	5.24454	2.70756	5737.34	8160.59	806.043	469.609	1521.34	1068.11	16.0492	89.9666	0	0
AT5G26250	46.1506	37.7723	0	0	0	14.1466	268.945	3.73473	0	0	0	2.74165	0	0	0
AT5G26910	30.3668	12.1902	25.8202	53.3308	3.85402	0	0	36.0736	57.344	39.786	25.2201	27.3701	26.6466	12.2699	10.9618
AT5G27660	165.132	221.623	87.4642	42.0285	143.442	0	0	173.069	136.355	201.656	242.339	12.6802	7.57582	9.88587	19.7043
AT5G28910	0	0	11.9429	0.264235	0	0	0	293.541	78.3363	247.034	90.8513	0	0	1.20511	0.897314
AT5G34881	72.9357	1.1687	0.148358	0.377053	0.651811	2489.05	1413.19	1.70444	0.161822	1.91113	1.94723	145.763	123.948	0	0
AT5G34882	22.081	1.0205	0	0	0.405205	831.958	517.628	0.39699	0	0.546162	1.21458	51.2282	19.3647	0	0
AT5G34883	25.2555	1.47395	0	0.122079	0.531991	1194.28	825.633	1.4401	0.069899	0.59301	0.919642	90.2186	11.4511	0	0
AT5G34885	22.0046	0.952145	0	0.032968	0.340716	1098.29	634.348	0.799855	0	0.404156	0.810765	82.8524	26.4194	0	0
AT5G34887	69.2826	1.69938	0.236327	0.53308	1.0847	2293.8	1458.04	1.49043	0.067103	1.24551	2.18694	146.435	77.4074	0	0
AT5G34905	78.8645	4.73295	0.292238	0.79433	1.23358	2624.37	2127.4	1.50895	0.422793	1.36077	2.34614	227.365	228.858	0	0
AT5G34908	18.1371	1.28139	0	0.094135	0.087125	550.196	438.671	0.170229	0	0.195968	0.500556	36.0414	3.00937	0	0
AT5G35405	154.18	40.6239	0.530621	0.491388	1.54357	5676.99	4020.03	3.76151	0.054353	3.90077	3.8613	224.374	59.0751	0	0
AT5G37950	0	0	0	0	0	0	0	36.9911	71.0413	77.9564	105.656	0	0	2.76494	0.464329
AT5G38140	0	2.97614	0	0	0	0	0	116.114	343.489	382.544	834.791	36.6453	63.4726	11.5116	7.92975
AT5G39850	352.327	64.1206	254.417	127.241	762.954	2.07798	4.16276	170.714	479.151	246.444	125.988	136.22	74.431	5.79714	15.5685
AT5G39880	0	0.333013	0	0	0.148794	91.9083	369.287	0.209967	0	0.148747	0	9.86617	3.10043	0	0
AT5G40780	18.562	7.0214	0	0	0	22.0449	82.6001	0	0	0	0.980951	128.02	110.484	42.9477	37.7029
AT5G41080	76.2558	104.523	33.4115	5.36641	78.1904	0	0	194.008	61.7828	211.132	107.226	13.2815	10.2832	3.3912	4.91936
AT5G42567	1102.79	12.6603	5.13122	10.416	11.3104	24624.7	27690.5	17.9195	6.82824	11.6519	13.4636	508.801	693.367	0	0
AT5G42895	0.87477	1.2308	0	0	0	190.715	2168.32	5.00846	2.93969	1.43862	1.82295	15.2492	3.03915	0	0
AT5G42955	32.3528	3.2819	0.128572	0.338801	1.41857	2999.85	3083.81	1.9185	0	32.5645	26.1694	51.6545	29.3251	0	0
AT5G42957	7.9405	1.80263	0	0	0.49707	1346.34	1699.17	1.01852	0	16.0561	9.34903	31.7851	10.8714	0	0
AT5G43285	7.15289	0	0	0	0	758.445	658.437	18.27	2.20819	22.3232	69.7664	61.9386	133.072	0	0
AT5G43510	66.0009	2.74609	0	1.09959	1.43355	3378.94	1705.79	0.596175	0	1.67941	7.24044	424.266	393.123	0	0
AT5G43513	97.2866	0	0	1.08378	1.41865	3524	2282.01	0	0	0	15.7486	359.377	380.534	0	0
AT5G43518	82.7254	4.24668	1.60155	0	3.49106	5412.72	2790.77	1.73189	0	3.41223	5.44749	324.66	408.588	0	0
AT5G43525	42.9216	2.68035	0	2.17617	1.06269	3571.8	1775.44	0	1.28859	0	3.64847	399.409	520.099	0	0
AT5G43610	1.50395	17.0049	2.86559	5.47332	1.90872	73.4274	139.055	12.3692	0.379541	5.60682	5.0142	1.62725	0	0	0.074333
AT5G43850	62.3642	20.5121	0	0	0	9.48502	97.5322	0	0	0	0	46.8149	21.7839	57.9242	66.5866
AT5G44290	59.9427	29.0354	30.9522	12.1212	41.9881	0	0	88.8796	34.1409	43.2122	42.1727	33.2259	28.6876	37.1506	46.7189
AT5G45140	88.7537	130.143	108.325	206.684	82.9395	0	0	95.143	44.2624	65.6996	93.1151	16.9192	26.7699	14.2721	12.7855
AT5G45340	35.5861	0	70.1798	32.6574	171.277	0.12281	0	94.1549	78.011	66.2082	75.8814	0.520209	33.517	7.00415	10.6325
AT5G45910	181.476	39.0319	8.46431	3.61745	4.92659	12900.7	15159.9	868.46	1308.77	969.219	683.837	240.779	140.935	0	0
AT5G47090	37.5942	29.5504	23.1016	70.1239	17.4148	3.26384	187.57	0.793771	0	0	2.73765	19.3705	14.2216	10.8077	11.785
AT5G47910	58.4134	103.292	109.536	243.308	223.587	0.371208	0.253291	227.924	26.2952	54.2557	121.591	5.60993	8.34159	49.2788	87.0633
AT5G48510	0	0	287.353	729.823	54.3875	0	0	213.328	205.868	519.864	183.213	3.21918	0	0	0.179782
AT5G48605	17.817	1.33822	0	0	0	966.548	405.033	39.2139	16.7066	82.6217	32.3139	302.504	125.99	0	0
AT5G49945	74.0912	29.2482	23.9901	4.16852	11.2429	0	0.169902	23.4952	207.329	69.4792	48.7185	27.3134	16.9193	16.9354	13.8888
AT5G50410	0.389341	0	0	0	0	11.2637	58.9957	0	0	0	0	49.8043	38.2851	16.2286	19.827
AT5G50423	122.432	0	0.727741	0	1.67131	4118.73	1773.46	51.7578	20.7803	2.65913	17.5081	359.247	471.801	0	0
AT5G51890	0	0	0	0	0	0	263.373	0	0	0	0	9.07005	0	18.601	20.1827
AT5G52920	502.763	359.334	83.5353	200.501	105.815	0	0	346.268	243.11	214.587	218.954	131.548	77.4575	140.97	134.74
AT5G53520	298.049	421.795	79.9334	98.4594	155.065	24.8275	131.644	0.766373	0	0.182052	1.04724	7.14787	7.65552	0	0
AT5G53560	121.913	556.279	3.51663	1.08121	2.7845	0.621588	0	112.167	386	210.344	393.522	308.964	186.44	216.886	271.281
AT5G53742	23.4324	5.98575	0	13.168	1.58445	3168.07	3115.77	3.93604	0.92127	2.06642	7.86679	7.80102	17.9575	0.234597	0.767881
AT5G54062	262.94	71.1189	2.27416	39.1637	8.23152	22805.8	24493.1	25.4854	2.51029	16.5862	9.96999	75.4622	595.341	0	0
AT5G54170	146.658	143.524	149.015	80.0968	140.83	0	0	527.64	184.169	193.831	90.0144	37.7332	41.0808	81.7612	104.188
AT5G54670	0	0	0	0	0	116.379	1.36382	0	0	0	0	42.5475	24.8795	9.58076	7.28635
AT5G55590	0	0	135.294	191.093	92.5311	157.976	75.0273	7.57239	0	6.84662	8.75558	0	0	0.221768	0
AT5G55900	26.7895	10.5796	606.513	122.757	302.303	0.390448	0	197.977	133.738	96.4959	202.913	21.8111	9.56189	3.03264	4.54358
AT5G56090	96.4729	33.968	49.6059	0	0	0	0	41.972	47.4022	123.572	15.0674	17.901	8.75928	7.48091	10.4242
AT5G56300	0	0	3.45723	6.76935	66.8852	0	0	178.432	298.57	207.494	150.627	18.1391	16.1906	0.624617	0.542401
AT5G57010	41.7057	11.9248	15.8434	8.95857	0	0	0	218.005	91.1277	52.2379	42.6647	0	0	0.522344	2.19274
AT5G57480	37.0371	64.5993	66.5064	173.438	66.3211	0.156758	0.149059	171.424	181.67	182.945	105.827	2.86359	3.81471	2.5149	6.24059
AT5G57580	100.509	46.3438	73.5632	140.004	48.4673	0	0	25.7592	127.709	76.3529	81.213	65.4339	61.8451	51.3379	47.2544
AT5G58787	46.0405	139.18	13.681	96.5629	39.0344	0	0	48.6903	73.8743	204.586	120.534	6.91947	5.99527	16.6604	23.2346
AT5G58850	49.7698	48.8754	280.417	97.9954	175.777	0	0.148449	104.691	127.613	115.119	126.389	0.995455	0	0	0
AT5G60000	122.339	1.73762	0.765098	1.67118	1.98602	3260.46	1556.76	140.075	225.888	391.692	194.84	295.089	145.655	0	0
AT5G60760	0	0	0	0.27294	0	0.805337	44.0985	0	0	0	0	10.497	2.23686	0.873244	0.968229
AT5G60945	600.572	65.0566	15.8596	24.5488	17.571	23028.8	26280.6	2374.69	3359.45	4628.21	4150.64	376.088	271.12	0	0
AT5G60964	25.0083	0.235795	1.11417	0.332001	0.460922	986.643	830.766	31.6816	50.6228	76.4548	73.2934	167.787	45.8931	0	0
AT5G61490	37.3605	16.0251	0	5.28928	55.5826	144.02	0	0	0	0	0	0	0	0.90527	4.98948
AT5G61620	70.3012	105.34	228.388	10.1624	114.949	6.76157	108.881	0	0	0	0	0	0	0	0
AT5G62000	90.0099	51.3198	155.022	238.574	81.6143	0.385381	0	76.5146	113.084	32.6459	85.356	184.203	113.705	131.998	120.322
AT5G62090	25.3306	40.9862	101.97	19.6634	48.9935	0	0	48.3942	25.4411	18.576	23.2584	67.1564	77.3853	26.1266	20.6974
AT5G62470	0	0	0	2.70832	0	0	0	66.3342	37.0799	119.402	18.3389	66.3735	179.625	24.6216	25.2437
AT5G62530	85.2569	38.2778	83.1812	14.524	62.6307	1.87791	0.968136	225.969	176.695	204.598	167.155	50.7358	36.2784	48.9207	58.0635
AT5G62550	0	0	0	0	0	100.524	185.72	0	0	0	0	30.1047	16.203	19.6256	15.8062
AT5G63240	0.199718	0.549021	0.415386	0.381073	0.181389	0	0	194.466	63.1879	237.544	188.157	1.33228	3.02371	0	0
AT5G64060	18.891	104.799	238.851	142.99	194.434	0	0	73.6269	192.57	31.3315	90.1762	10.7591	12.8398	0.881045	1.39019
AT5G64370	74.6944	100.858	209.079	23.1303	10.9624	0	0	125.258	37.1976	58.5352	97.6524	38.3207	29.0508	48.1235	53.4739
AT5G64710	0.166576	53.1111	15.8158	68.7874	21.8605	0	0.103428	40.1558	54.3221	59.8925	97.4478	9.47491	4.7574	2.21155	2.00102
AT5G64720	9.05576	28.4792	4981.89	3290.04	3555.34	20.7531	7.16221	8078.96	9493.52	8710.14	10801	117.221	200.859	0.154329	0
AT5G65070	0	0	0	0	0	166.061	0	0	0	0	0	5.57251	5.05715	10.1712	10.8841
AT5G65280	10.0172	0.4872	16.733	11.6471	1.43147	31.1235	66.0572	1.90483	1.10448	1.48863	0	25.7697	26.0411	6.00152	8.94876
AT5G65430	80.4061	38.6774	15.9246	37.1283	125.907	0	0.338596	135.633	137.101	166.269	36.8883	72.7275	22.2353	140.253	140.286
AT5G66140	18.5857	16.8499	46.345	106.947	4.24714	0	0	56.5061	42.8247	154.566	91.9075	63.7875	40.3605	42.3277	52.7661
AT5G66920	24.2906	0.665119	30.9967	0	4.24717	0	0	93.2015	66.1036	57.8959	83.5482	26.1323	51.8151	19.7641	20.1928
AT5G67270	50.2553	42.7571	183.965	25.6231	0	0	0	37.1847	397.943	70.7634	153.896	39.2447	37.2054	14.5073	12.7896
AT5G67470	84.5758	20.3585	100.868	62.0766	112.349	0.150707	0.191071	31.1929	49.9261	32.5676	84.7825	27.5879	33.2197	19.1259	21.343

## Sheet: Fig. S1
Fig. S1
Time (hr)	Cell Length (um)	Line	Background
0	25.089	MYB98pro::NLS-mRuby2	Col
1	25.286	MYB98pro::NLS-mRuby2	Col
2	25.279	MYB98pro::NLS-mRuby2	Col
3	25.75	MYB98pro::NLS-mRuby2	Col
4	24.676	MYB98pro::NLS-mRuby2	Col
5	24.602	MYB98pro::NLS-mRuby2	Col
6	24.369	MYB98pro::NLS-mRuby2	Col
7	25.213	MYB98pro::NLS-mRuby2	Col
8	24.903	MYB98pro::NLS-mRuby2	Col
9	23.78	MYB98pro::NLS-mRuby2	Col
10	25.57	MYB98pro::NLS-mRuby2	Col
11	25.394	MYB98pro::NLS-mRuby2	Col
12	24.642	MYB98pro::NLS-mRuby2	Col
13	24.785	MYB98pro::NLS-mRuby2	Col
14	24.577	MYB98pro::NLS-mRuby2	Col
15	24.442	MYB98pro::NLS-mRuby2	Col
16	25.496	MYB98pro::NLS-mRuby2	Col
17	25.488	MYB98pro::NLS-mRuby2	Col
18	25.062	MYB98pro::NLS-mRuby2	Col
19	24.408	MYB98pro::NLS-mRuby2	Col
20	24.455	MYB98pro::NLS-mRuby2	Col
21	23.687	MYB98pro::NLS-mRuby2	Col
0	24.308	MYB98pro::NLS-mRuby2 MYB98pro::GFP	myb98
1	25.23	MYB98pro::NLS-mRuby2 MYB98pro::GFP	myb98
2	25.659	MYB98pro::NLS-mRuby2 MYB98pro::GFP	myb98
3	26.06	MYB98pro::NLS-mRuby2 MYB98pro::GFP	myb98
4	26.75	MYB98pro::NLS-mRuby2 MYB98pro::GFP	myb98
5	27.617	MYB98pro::NLS-mRuby2 MYB98pro::GFP	myb98
6	27.967	MYB98pro::NLS-mRuby2 MYB98pro::GFP	myb98
7	28.884	MYB98pro::NLS-mRuby2 MYB98pro::GFP	myb98
8	29.242	MYB98pro::NLS-mRuby2 MYB98pro::GFP	myb98
9	29.704	MYB98pro::NLS-mRuby2 MYB98pro::GFP	myb98
10	30.058	MYB98pro::NLS-mRuby2 MYB98pro::GFP	myb98
11	31.13	MYB98pro::NLS-mRuby2 MYB98pro::GFP	myb98
12	30.734	MYB98pro::NLS-mRuby2 MYB98pro::GFP	myb98
13	30.461	MYB98pro::NLS-mRuby2 MYB98pro::GFP	myb98
14	31.872	MYB98pro::NLS-mRuby2 MYB98pro::GFP	myb98
15	31.161	MYB98pro::NLS-mRuby2 MYB98pro::GFP	myb98
16	31.914	MYB98pro::NLS-mRuby2 MYB98pro::GFP	myb98
17	32.959	MYB98pro::NLS-mRuby2 MYB98pro::GFP	myb98
18	32.818	MYB98pro::NLS-mRuby2 MYB98pro::GFP	myb98
19	34.616	MYB98pro::NLS-mRuby2 MYB98pro::GFP	myb98
20	35.478	MYB98pro::NLS-mRuby2 MYB98pro::GFP	myb98
21	34.128	MYB98pro::NLS-mRuby2 MYB98pro::GFP	myb98
22	35.467	MYB98pro::NLS-mRuby2 MYB98pro::GFP	myb98
23	35.176	MYB98pro::NLS-mRuby2 MYB98pro::GFP	myb98
24	35.499	MYB98pro::NLS-mRuby2 MYB98pro::GFP	myb98
25	35.908	MYB98pro::NLS-mRuby2 MYB98pro::GFP	myb98
26	36.922	MYB98pro::NLS-mRuby2 MYB98pro::GFP	myb98
27	36.286	MYB98pro::NLS-mRuby2 MYB98pro::GFP	myb98
28	36.688	MYB98pro::NLS-mRuby2 MYB98pro::GFP	myb98
29	35.413	MYB98pro::NLS-mRuby2 MYB98pro::GFP	myb98

## Sheet: Fig S2B
Fig. S2B
		synergid attached to other cells	collectable synegid	ovules	collectable synergid / released synergid (%)	collectable synergid / ovules (%)
+Ca2+	trial1	32	8	209	20	3.82775
	trial2	47	14	218	22.9508	6.42202
	trial3	4	2	149	33.3333	1.34228
	trial4	19	7	133	26.9231	5.26316
-Ca2+	trial1	34	18	182	34.6154	9.89011
	trial2	41	31	179	43.0556	17.3184
	trial3	10	12	154	54.5455	7.79221
	trial4	37	23	203	38.3333	11.33

## Sheet: Fig S2C
Fig. S2C
		collectable synegids	ovules	collectable synergid / ovules(%)
pH5	trial1	6	85	7.05882
	trial2	4	54	7.40741
	trial3	3	96	3.125
	trial4	1	177	0.564972
pH6	trial1	14	182	7.69231
	trial2	4	179	2.23464
	trial3	8	154	5.19481
	trial4	3	203	1.47783
pH7	trial1	26	131	19.8473
	trial2	12	96	12.5
	trial3	16	86	18.6047
	trial4	21	120	17.5
pH8	trial1	17	123	13.8211
	trial2	14	101	13.8614
	trial3	11	132	8.33333
	trial4	12	175	6.85714
pH9	trial1	9	203	4.4335
	trial2	11	185	5.94595
	trial3	12	187	6.41711
	trial4	9	181	4.97238

## Sheet: Fig S3A
Fig. S3A
	CC1	CC2	EC1	EC2	EC3	SY1	SY2	mSY1	mSY2	mSY3	mSY4
CC1	1	0.926142	0.0340572	0.0226819	0.0230872	0.157119	0.157363	0.115824	0.0878237	0.0851141	0.0954964
CC2		1	0.0350693	0.0231383	0.023399	0.0773492	0.0811221	0.0945703	0.0697732	0.0670026	0.0744087
EC1			1	0.99625	0.996672	0.00789009	0.00596714	0.0968115	0.0841793	0.0458233	0.117337
EC2				1	0.998398	0.00621032	0.00374144	0.0809569	0.0718588	0.036366	0.103747
EC3					1	0.00620974	0.00366236	0.0804055	0.0711709	0.0354323	0.103225
SY1						1	0.959439	0.343008	0.292458	0.291617	0.335005
SY2							1	0.4927	0.446822	0.449268	0.481803
mSY1								1	0.978398	0.974683	0.989601
mSY2									1	0.993958	0.990691
mSY3										1	0.98722
mSY4											1

[truncated: 1 more sheets: Fig S4]
