# Supplementary material for: Dynamics of the cell fate specifications during female gametophyte development in Arabidopsis
Source: PLoS Biol. 2021 Mar 26;19(3):e3001123. doi: 10.1371/journal.pbio.3001123 (PMC7997040; doi:10.1371/journal.pbio.3001123)
Supplement: S1 Table — (XLSX) [file pbio.3001123.s023.xlsx]

## Sheet: Table.S1
Table.S1: Transgenic lines used in this study.
Construct Name	Plasmid code	Promoter expression	References	Figure
GPR1pro::H2B-mNeonGreen	DKv1200	FG	this study	1A, 1B
RPS5Apro::H2B-tdTomato	DKv277	All	Adachi et al., 2011	1B
RPS5Apro::H2B-sGFP	DKv253	All	Maruyama et al., 2015	1B, 2A, 2B
RPS5Apro::tdTomato-LTI6b	DKv307	All, but only FG in these lines	Mizuta et al., 2015	2A-C, 3C
EC1.2pro::mtKaede		EC	Hamamura et al., 2011	3A, 5E, 5F
ABI4pro::H2B-tdTomato		EC	Kimata et al., 2016	3A
MYB98pro::GFP-MYB98		SY	Punwani et al., 2007	3B
LURE1.2pro::NLS-3xGFP	FGR8.0	SY	Völz et al., 2013	3C, 3D
EC1.1pro::NLS-3sDsRed2		EC
EC1.1pro::SP-mTurquoise2-CTPP	DKv1089	EC	this study	7
DD1pro::emTFP1		AC
MYB98pro::mRuby3-LTI6b		SY
EC1.1pro::SP-mTurquoise2-CTPP	DKv1110	EC	this study	3E
DD1pro::emTFP1		AC
MYB98pro::mRuby3-LTI6b		SY
AKVpro::5' AtADH UTR-H2B-mScarlet-I		FG, but all cells in these lines
MYB98pro::NLS-mRuby2	pDM371	SY	this study	4A-C, S1
MYB98pro::GFP		SY	Kasahara et al., 2005	4B, 5B-D, S2A
FWApro::FWA-GFP		CC	Kinoshita et al., 2004	5G, 5H
CDR1-LIKE2pro::CDR1-LIKE2-mClover	DKv1023	EC	this study	7A, 7B
CDR1-LIKE1pro::CDR1-LIKE1-mClover	DKv1024	EC	this study	S4B
CDR1pro::CDR1-mClover	DKv1025	CC	this study	S4B
SBT4.13pro::SBT4.13-mClover	pDM349	EC	this study	7C, 7D, S5
