# Supplementary material for: Dynamics of the cell fate specifications during female gametophyte development in Arabidopsis
Source: PLoS Biol. 2021 Mar 26;19(3):e3001123. doi: 10.1371/journal.pbio.3001123 (PMC7997040; doi:10.1371/journal.pbio.3001123)
Supplement: S2 Table — (XLSX) [file pbio.3001123.s024.xlsx]

## Sheet: Table.S2
Table.S2: Primers used in this study.
Primer ID	Primer Name	Sequence	Construct	Template	Amplification	Note
DKp1936	GPR1p-F	TTGGTTTCAAGGGCGAATTCAATTGCTTAGCTATATATAATTGTTTATATATAAGTAAG	DKv1200	Genomic DNA	GPR1pro	Gibson Assembly to MU1937 (PNAS2016)
DKp1937	GPR1p-R	TTTTCTGCACAAGTAACCAATAAAAAAAACACAGG
DKp1942	H2B-F	TTGGTTACTTGTGCAGAAAAGTCGACATGGCACCAAGAGCCGAGAAG		DKv699 (Kurihara et al., 2015)	H2B-SG-linker
DKp881	SGlin-R	TCCACCACCTCCAGATCCACCAC
DKp1305	mNeon-F	GGATCTGGAGGTGGTGGAGCCATGGTGAGTAAAGGGGAAGAGG		Synthetic DNA	mNeonGreen
DKp1941	mNeon-R	TTTAAATTGGAATGGGTTCCTTATCGCGACTTATAAAGCTCATCCATCC
DKp1938	GPR1t-F	GGAACCCATTCCAATTTAAACCTCAC		Genomic DNA	GPR1ter
DKp1939	GPR1t-R	ATTAATTAATGGCGCGCCTTCTAGAGTTCATAATTATGGATTTTTGGATGATGGCGCG
DKp1274	OCS-T-F	GGCTGGCGCATCTTGAAAGAAATATAG	DKv1089	MU1941	OCSter	Golden Gate Assembly
DKp1275	OCS-T-R	GAGCTTTAATGACCCCTAGAGGATCGATCC
DKp1276	mTFP1-R	TAGGGGTCATTAAAGCTCATCATGCTTGTACAGC		pOR032	ER-mTFP1
DKp1277	ER-F	CGTAAAGATGACTGTTTCTTCATCTCCATGGGCTC
DKp1278	DD1p-R	GAAACAGTCATCTTTACGAGAAATCACCAAAC		pTTK264	DD1pro
DKp1279	DD1p-vector-F	AACATATATCTGTACACAGCCAAGCTTGCATGCCTGCAGGTCG
DKp1280	HSP-T-R1	TGTGTACAGATATATGTTGAATTATTGAGCTCTTC		Genomic DNA	HSPter
DKp1281	HSP-T-F1	ATATGAAGATGAAGATGAAATATTTGGTGTGTC
DKp1282	LTI6b-vector-R	TCATCTTCATCTTCATATATCTGCAGCCGGGCGGCCGCCTTG		DKv308 (Gooh et al., 2015)	LTI6b
DKp1077	SG-linker-F	AGATCTGGAGGTGGTGGATCTGGAG
DKp1283	mRuby3-R	TCCACCACCTCCAGATCTCTTATATAACTCATCCATGCCACCTC		Synthetic DNA	mRuby3
DKp1284	mRuby3-F	TTTCTCCTTTCCAAAACAATGGTTTCAAAGGGCGAGG
DKp1000	MYB98p-R	CATTGTTTTGGAAAGGAGAAAAAAAAAAC		Genomic DNA	MYB98p
DKp1285	MYB98p-F	AAAGGGCTATGGTGAAGAGAGAGAGAGAGAGATTG
DKp1385	vector-R	TCTTCACCATAGCCCTTTCTCCCCGCGCGTTGGCCGATTC		MU1968 (Kimata et al., 2019)	At2S3::mCherry + EC1pro
MUp1566	EC1p-R	GTCGACTTGTTCTCAACAGA
DKp1287	Vac-F	TGTTGAGAACAAGTCGACATGACTGTTTCTTCATCTCCATGG		pOR055	mTurquoise2-VacuoleLectin
DKp1288	Vac-R	ATCTCGAGCCGACGTCGCGCGCTTCATTCTGCGACAAGAGTGGAG
DKp1289	HSP-T-F2	GCGACGTCGGCTCGAGATATATGAAGATGAAGATG		Genomic DNA	HSPter
DKp1280	HSP-T-R2	TGTGTACAGATATATGTTGAATTATTGAGCTCTTC
DKp1290	DD2-vector-F	AACATATATCTGTACACACGATGATAAGCTGTCAAACATGAG		MU1968 (Kimata et al., 2019)	DD22pro
DKp1291	DD2-R	AGAAGCTTGTTTAAACATGGATCGATCCACTTTCACGTTTTC
DKp1292	mito-F	ATGTTTAAACAAGCTTCTCGTCTCCTC		pDD45:mtKaede CB2011	mt-signal
DKp1293	mito-R	GGAATCGAGCGTCGATGGAAGTTCCGTTG
DKp1294	TagRFP-T-F	CCATCGACGCTCGATTCCATGGTATCAAAAGGGGAGG		Synthetic DNA	TagRFP-T
DKp1295	TagRFP-T-R	TCTGCAGAATTCGCCCTTTCAATTGAGCTTATGTCCTAACTTAC
DKp1296	NosT-F	AAGGGCGAATTCTGCAGATCGTTCAAAC		MU1968 (Kimata et al., 2019)	vector
DKp1273	vector-R	TTTCAAGATGCGCCAGCCGAACTGTTCGCCAGGCTC
DKp891	Sse_AKV_F	CCTGCAGGCATCTTTGCACCAGAAAATTAGATATTTGC	DKv1093	Genomic DNA	AKVpro-5' AtADH	Gibson Assembly to DKv700
DKp1297	AKV-1st R	AGTTTTGTGTGATTGTGATGTAGTCGACCGCGATTAACGAATTCG
TTK-694	AtADH5UTR_R	TATCAACAGTGAAGAACTTGCTTTTGATCTTTTGTTAGTTTTGTGTGATTGTGATGTA		PCR product (DKp891-DKp1297)
DKp1304	H2B-F	AGTTCTTCACTGTTGATAATGGCACCAAGAGCCGAGAAGAAGC		DKv699 (Kurihara et al., 2015)	H2B-SG-linker
DKp881	SGlin-R	TCCACCACCTCCAGATCCACCAC
DKp1307	mSca-F	GGATCTGGAGGTGGTGGAGCCATGGTATCAAAGGGAGAGGCCGTG		Synthetic DNA	mScarlet-I
DKp1299	mSca-R	AGCCGGGCGGCCGCTTCACTTATACAACTCATCCATACC
DKp1451	AKV-F	CAAAATCCAGTGGTACCCCATCTTTGCACCAGAAAATTAG	DKv1110	DKv1093	AKVpro::H2B-mScarlet-I	Gibson Assembbly to DKv1089
DKp1452	NosT-R	AATTCGAGCTCGGTACCCGATCTAGTAACATAGATGACACCG
DKp1099	L2p-F	GTGCCAAGCTTGCATGCCTGCAGGGCGGATTTTGGGTATTTTTC	DKv1023	Genomic DNA	CDR1L2pro::CDR1L2	Gibson Assembly to PCR products (DKp1122-DKp1173)
DKp1091	L2-R	TCCACCACCTCCAGATCGCGATAAGTTCCCGGAGCAATCCATG
DKp1101	L1p-F	GTGCCAAGCTTGCATGCCTGCAGGTTTATTCCATGAAAAGACTAC	DKv1024	Genomic DNA	CDR1L1pro::CDR1L1	Gibson Assembly to PCR products (DKp1122-DKp1173)
DKp1093	L1-R	TCCACCACCTCCAGATCGCGACAAATTCGCAGAGCAATCCATG
DKp1102	CDR-F	GTGCCAAGCTTGCATGCCTGCAGGTAATGCCCCGGTCTTCTGTTG	DKv1025	Genomic DNA	CDR1pro::CDR1	Gibson Assembly to PCR products (DKp1122-DKp1173)
DKp1095	CDR-R	TCCACCACCTCCAGATCGCGACATCTTTGCACAATCTGTTGG
DKp1122	vector-F	TCGCGATCTGGAGGTGGTGGATCTG	DKv1023-1025	DKv699 (Kurihara et al., 2015)	vector
DKp1173	vector-R	CCTGCAGGCATGCAAGCTTGGCACTG
DMO_106	pENTR_NLS_GFP	CACCATGGCTCCAAAGAAGAAGAGAAAGGTCATGGTGAGCAAGGGCGAGGAG	pDM371	addgene 40260	NLS-mRuby2	pENTR/D-TOPO (BP reaction) + pDM286 (Maruyama et al., 2015) (LR reaction)
DMO_052	CFP-stop R	CTTGTACAGCTCGTCCATGCCG
DMO_083	SBT_IF_F	CTCTAGAGGATCCCCAACATAACACATGTCACGAAC	pDM349	Genomic DNA	SBT4.13pro::SBT4.13	In-Fusion to pPZP221Clo using SmaI site (Takeuchi et al., 2016)
DMO_084	SBT_IF_R	GCGCCCACCCTTCCCGTAATCACTAGTATAAACAACAATG
