# Supplementary material for: Dynamics of the cell fate specifications during female gametophyte development in Arabidopsis
Source: PLoS Biol. 2021 Mar 26;19(3):e3001123. doi: 10.1371/journal.pbio.3001123 (PMC7997040; doi:10.1371/journal.pbio.3001123)
Supplement: S3 Table — (XLSX) [file pbio.3001123.s025.xlsx]

## Sheet: Table.S3
Table.S3: The number of observations and microscope information for each construct.
Line Name	Background	Fig	Movie	Number of observations	Number of independent lines	Microscope
GPR1pro::H2B-mNeonGreen	Col	1A, 1B	S1	37	3	CSU-W1
RPS5Apro::H2B-tdTomato	Col	1B		29	3	CSU-W1, CV1000
RPS5Apro::H2B-sGFP RPS5Apro::tdTomato-LTI6b	Col	1B, 2C	S2	11	2	CSU-W1
RPS5Apro::tdTomato-LTI6b	Col	2A, 2B	S3	10	4	CSU-W1
RPS5Apro::tdTomato-LTI6b	Col	2C	S4	5	1	CV1000
EC1.2pro::mtKaede ABI4pro::H2B-tdTomato	Col	3A	S5	1	4	CSU-W1
MYB98pro::GFP-MYB98	myb98	3B	S6	23	1	CSU-W1
LURE1.2pro::NLS-3xGFP EC1.1pro::NLS-3sDsRed2 RPS5Apro::tdTomato-LTI6b	Col	3C, 3D	S7	6	1	CSU-W1
EC1.1pro::SP-mTurquoise2-CTPP DD1pro::emTFP1 MYB98pro::mRuby3-LTI6b AKVpro::5' AtADH UTR-H2B-mScarlet-I	Col	3E	S8	2	2	CSU-W1
MYB98pro::NLS-mRuby2	Col	4A, 4C	S9	6	1	CSU-W1
MYB98pro::NLS-mRuby2 MYB98pro::GFP	myb98	4B, 4C	S10	12	1	CSU-W1
CDR1-LIKE2pro::CDR1-LIKE2-mClover	Col	7A	S11	14	2	CSU-W1
CDR1-LIKE2pro::CDR1-LIKE2-mClover	myb98	7B	S12	17	2	CSU-W1
SBT4.13pro::SBT4.13-Clover	Col	7C	S13	36	3	CSU-W1
SBT4.13pro::SBT4.13-Clover	myb98	7D	S14	44	4	CSU-W1
EC1.1pro::SP-mTurquoise2-CTPP DD1pro::emTFP1 MYB98pro::mRuby3-LTI6b	myb98	7E	S15	10	1	CSU-W1
