# Supplementary material for: Dynamics of the cell fate specifications during female gametophyte development in Arabidopsis
Source: PLoS Biol. 2021 Mar 26;19(3):e3001123. doi: 10.1371/journal.pbio.3001123 (PMC7997040; doi:10.1371/journal.pbio.3001123)
Supplement: S4 Table — Total reads and mapping rates to the genome of Arabidopsis thaliana for each RNA-seq library. RNA-seq, RNA sequencing. (XLSX) [file pbio.3001123.s026.xlsx]

## Sheet: Table.S4
Table.S4: RNA-seq libraries of female gametophyte cells
	total reads	mapping rate (%)	expressed genes (TPM > 1)
CC1	17243273	91.49	13073
CC2	12551348	91.92
EC1	16781944	90.31	8350
EC2	16573245	90.67
EC3	18255865	90.19
SY1	8245772	90.8	5007
SY2	13618105	91.01
ｍSY1	13147366	91.77	7547
ｍSY2	13280319	91.22
ｍSY3	15570992	91.74
ｍSY4	17241597	92.03
