# Supplementary material for: Dynamics of the cell fate specifications during female gametophyte development in Arabidopsis
Source: PLoS Biol. 2021 Mar 26;19(3):e3001123. doi: 10.1371/journal.pbio.3001123 (PMC7997040; doi:10.1371/journal.pbio.3001123)
Supplement: S5 Table — TPM value of the genes (TPM > 1) and statistical processing for DEGs identification among egg, cenrtral and synergid cells or between synergid cells in wild-type and myb98 mutant. The numbers in the row of nonDEG, DEG_CC, DEG_EC, DEG_SY, and DEG_all were the probability for the each DEGs on the comparison with female gametophyte in wild type. A.value and M.value mean log-intensity average and log-intensity ratios of the expression level in the wild-type and myb98 synergid cells. DEG, differentially expressed gene; TPM, transcripts per million. (XLSX) [file pbio.3001123.s027.xlsx]

## Sheet: Table.S5
Table. S5: TPM of expressed genes in female gametophyte cells and stastistics for DEGs.
	TPM values															statistics for identification of DEGs among FG cells in WT									statistics for identification of DEGs in synergid cells
gene_id	CC1	CC2	EC1	EC2	EC3	SY1	SY2	mSY1	mSY2	mSY3	mSY4	ov1	ov2	seedling1	seedling2	nonDEG	DEG_CC	DEG_EC	DEG_SY	DEGall	out.MAP	orderings	ranking	q.value	a.value	m.value	q.value	rank	estimatedDEG	Type	Short_description	Curator_summary
AT1G01010	0	6.72529	0	0	0	0	0	0	0	0	0	9.57068	4.82037	6.15266	9.56175	0.0672151	0.7533	0.0633105	0.0738945	0.0422799	DEG_CC	CC>other	15256	0.711353	NA	NA	NA	NA	NA	protein_coding	NAC domain containing protein 1
AT1G01020	0	0	0	0	1.62156	4.45737	6.31031	0	2.07924	23.1991	0	4.6495	0	14.6175	14.5785	0.278424	0.209359	0.0343791	0.429416	0.0484227	DEG_SY	SY>other	9307	0.338739	5.03567	-0.706086	0.981564	11780	0	protein_coding	Arv1-like protein
AT1G01030	0	0	0	0	0	4.42703	0	0	0	0	0	0.689279	0	4.4604	3.46133	0.211946	0.0993869	0.196837	0.447321	0.0445093	DEG_SY	SY>other	12102	0.512885	-2.04424	-7.33391	0.510566	3829	0	protein_coding	AP2/B3-like transcriptional factor family protein
AT1G01040	31.8235	28.8453	171.502	128.142	157.424	71.6348	59.7333	21.5319	64.0194	49.5181	40.485	34.6415	23.3359	12.6944	11.329	0.00185637	0.992876	0.00136169	0.000129158	0.00377645	DEG_CC	other>CC	3018	0.0255211	10.599	-1.47829	0.416967	3090	0	protein_coding	dicer-like 1	Encodes a Dicer homolog. Dicer is a RNA helicase involved in microRNA processing. Mutations in this locus can result in embryo lethality. Embryo shape at seed maturity is globular-elongate. Other mutants convert the floral meristems to an indeterminate state, others yet show defects in ovule development. mRNA is expressed in all shoot tissues. DCL1 is able to produce miRNAs and siRNAs.
AT1G01046	0	0	14.4501	40.2764	162.778	0	0	0	0	1.03314	11.1225	19.0302	0	4.51715	5.32879	0.0584563	0.0494998	0.695997	0.119662	0.0763846	DEG_EC	EC>other	5332	0.11195	-2.04424	1.56622	1	13859	0	mirna	MIR838a; miRNA	Encodes a microRNA of unknown function. MicroRNAs are regulatory RNAs with a mature length of ~21-nucleotides that are processed from hairpin precursors by Dicer-like enzymes. MicroRNAs can negatively regulate gene expression by attenuating translation or by directing mRNA cleavage. Mature sequence: UUUUCUUCUACUUCUUGCACA
AT1G01050	90.1249	44.6106	0	44.1092	0	53.7749	140.192	40.3603	5.6333	36.5201	94.8688	118.008	110.478	117.362	129.482	0.160938	0.12609	0.400279	0.241993	0.0706988	DEG_EC	other>EC	11112	0.452268	8.20737	-2.0809	0.482094	3561	0	protein_coding	pyrophosphorylase 1	Encodes a soluble protein with inorganic pyrophosphatase activity that is highly specific for Mg-inorganic pyrophosphate.
AT1G01060	73.4294	105.679	10.5781	0	0.360581	0	0	0.282347	0	23.4951	0	23.9799	10.8861	0.741534	0.890601	0.0214569	0.592325	0.00327873	0.11322	0.269719	DEG_CC	CC>other	1960	0.00663635	-2.04424	6.5022	0.708013	5986	0	protein_coding	Homeodomain-like superfamily protein	LHY encodes a myb-related putative transcription factor involved in circadian rhythm along with another myb transcription factor CCA1
AT1G01080	53.5409	52.8156	0	0	0	0	0	0	0	0	0.645125	30.3644	10.7802	100.443	81.2947	0.00046099	0.944551	0.00114752	0.000826581	0.053014	DEG_CC	CC>other	1558	0.00312754	-2.04424	0.539897	1	16402.5	0	protein_coding	RNA-binding (RRM/RBD/RNP motifs) family protein
AT1G01090	84.0132	95.8267	21.2388	46.7525	93.2045	4.62439	121.126	87.6054	156.938	156.036	164.901	88.7168	28.4686	127.824	132.504	0.526305	0.207002	0.0434124	0.213776	0.00950399	nonDEG		16881	0.811378	9.68353	0.252422	1	14642	0	protein_coding	pyruvate dehydrogenase E1 alpha	pyruvate dehydrogenase E1 alpha subunit
AT1G01100	120.894	309.952	266.786	272.036	293.842	116.574	98.313	175.706	367.684	215.461	256.395	861.718	375.564	352.389	389.777	0.771024	0.148461	0.0454224	0.0335512	0.0015412	nonDEG		18513	0.894836	9.25368	0.322198	1	13523	0	protein_coding	60S acidic ribosomal protein family
AT1G01120	2.43317	0	0.847374	0.106294	0	0	0	0	0	0	0.050617	48.0502	42.3203	72.7487	81.773	0.38769	0.102634	0.0337521	0.457102	0.0188214	DEG_SY	other>SY	15822	0.746808	NA	NA	NA	NA	NA	protein_coding	3-ketoacyl-CoA synthase 1	Encodes a condensing enzyme KCS1 (3-ketoacyl-CoA synthase 1) which is involved in the critical fatty acid elongation process in wax biosynthesis.
AT1G01130	0	0	0	0	0	0	0	5.03416	0	0	0	13.357	7.59107	5.04208	5.63377	NA	NA	NA	NA	NA	NA	NA	NA	NA	-2.04424	1.22963	1	16402.5	0	protein_coding
AT1G01160	59.9416	108.747	82.2597	21.2022	26.7645	7.93057	3.59114	0	0	0	109.955	145.906	73.4096	33.1587	37.972	0.466562	0.173598	0.0389603	0.309596	0.0112846	nonDEG		13488	0.601634	5.98752	1.22122	1	14869	0	protein_coding	GRF1-interacting factor 2	Arabidopsis thaliana GRF1-interacting factor 2 (GIF2) mRNA
AT1G01170	5.45616	62.7136	0	0	0	0	0	0	0	0	0	59.3882	93.228	159.779	138.54	0.0140217	0.894246	0.021656	0.019886	0.0501906	DEG_CC	CC>other	6494	0.171374	NA	NA	NA	NA	NA	protein_coding	Protein of unknown function (DUF1138)
AT1G01180	0.164055	0	0	0.078255	0	0	0	0	0	0	2.4611	0.364793	0	9.6839	10.1791	NA	NA	NA	NA	NA	NA	NA	NA	NA	-2.04424	2.0424	1	15075	0	protein_coding	S-adenosyl-L-methionine-dependent methyltransferases superfamily protein
AT1G01190	0.139376	3.84838	60.5315	0	0	0	0	0	106.156	0	14.1492	1.40112	2.1254	2.59285	0.660993	0.290061	0.0850626	0.0403626	0.552712	0.0318018	DEG_SY	other>SY	9129	0.327662	-2.04424	7.91941	0.409723	3034	0	protein_coding	cytochrome P450, family 78, subfamily A, polypeptide 8	member of CYP78A
AT1G01200	0	0	0	3.29591	0	0	0	0	0	0	0	1.10011	0	1.95972	1.26376	0.262785	0.136984	0.301321	0.265841	0.0330695	DEG_EC	EC>other	18337	0.885783	NA	NA	NA	NA	NA	protein_coding	RAB GTPase homolog A3
AT1G01210	16.0173	23.1035	18.7623	11.7055	0	0	0	0	0	0	0	73.2776	72.0959	20.0971	18.2097	0.147061	0.141674	0.0128108	0.631404	0.0670509	DEG_SY	other>SY	10086	0.389716	NA	NA	NA	NA	NA	protein_coding	DNA-directed RNA polymerase, subunit M, archaeal
AT1G01220	33.0045	9.0663	2.09038	13.8656	12.5804	1.1616	1.59163	7.58428	7.34004	4.60942	14.1693	15.6868	7.95933	22.5305	21.9176	0.547476	0.157447	0.0428575	0.24264	0.00957898	nonDEG		13831	0.629795	5.90344	1.66069	0.899443	9561	0	protein_coding	L-fucokinase/GDP-L-fucose pyrophosphorylase	Encodes a bifunctional enzyme that has both L-fucokinase and GDP-L-fucose pyrophosphorylase activities. It catalyzes the two steps of the L-fucose salvage pathway for the generation of activated GDP-L-fucose. This pathway seems to be of minor importance for cell wall polysaccharide biosynthesis compared to the de novo GDP-L-fucose biosynthesis pathway in Arabidopsis.
AT1G01225	26.5525	13.4903	0	8.21571	0	0	0	0.86731	5.60748	13.2511	0	16.0003	3.3578	6.02079	4.00242	0.182787	0.312032	0.0150626	0.401156	0.0889632	DEG_SY	other>SY	10824	0.433482	-2.04424	4.794	0.790674	7226	0	protein_coding	NC domain-containing protein-related
AT1G01230	27.5021	160.473	9.45212	5.81224	0	3.64733	31.5495	236.973	171.787	243.895	207.25	54.8885	48.8138	51.7637	48.2197	0.390174	0.224795	0.301032	0.0651901	0.0188089	nonDEG		10259	0.398853	7.96052	2.67234	0.35266	2620	0	protein_coding	ORMDL family protein
AT1G01240	15.7606	74.5815	0	8.83973	0	0	0.0985	0.133167	0	0	0.096534	44.2479	46.7648	30.8141	30.3838	0.105146	0.284242	0.0113408	0.45941	0.139861	DEG_SY	other>SY	7155	0.208173	NA	NA	NA	NA	NA	protein_coding
AT1G01260	7.72128	8.69012	26.7698	6.62026	3.0809	0.183428	24.8151	0.208625	3.4761	29.7587	26.747	27.2936	7.00842	13.3847	11.6969	0.450827	0.312146	0.0500448	0.173104	0.0138776	nonDEG		16914	0.812694	7.43031	-0.630731	0.968406	11414	0	protein_coding	basic helix-loop-helix (bHLH) DNA-binding superfamily protein
AT1G01290	21.5401	21.9676	0	0	3.36192	0	35.7237	0.605901	18.042	0	12.9882	28.281	12.5895	12.657	11.4666	0.24196	0.605514	0.0890197	0.0295544	0.0339517	DEG_CC	CC>other	11554	0.48077	6.63515	-1.82921	0.831404	7937	0	protein_coding	cofactor of nitrate reductase and xanthine dehydrogenase 3	COFACTOR OF NITRATE REDUCTASE AND XANTHINE DEHYDROGENASE 3. Encodes a protein involved in molybdenum cofactor biosynthesis. Homologous to E.coli MoaC. Expression is low in all tissues examined, except in roots. Appears to have targeting signals for chloroplast or mitochondria
AT1G01300	1.44799	0	0.776338	16.3073	0.469054	0.081079	0	16.4071	0	3.26044	1.10537	93.4915	30.3598	56.894	56.2318	0.254527	0.0479193	0.0894809	0.574921	0.0331519	DEG_SY	other>SY	11794	0.497745	2.62368	5.0008	0.830168	7914	0	protein_coding	Eukaryotic aspartyl protease family protein
AT1G01305	88.175	7.53204	0.397005	1.12384	1.68965	5729.82	5442.26	4.28734	0	7.90375	2.7776	334.362	237.516	0	0	1.71689e-05	3.33043e-05	0.00194595	0.596869	0.401134	DEG_SY	SY>other	27	5.05442e-32	8.69961	-11.405	6.68386e-17	24	1	protein_coding
AT1G01310	0	0	0	0	0	0	3.07649	0	0	0	0	1.08742	0.92978	0	0.201783	0.228046	0.116402	0.207628	0.407388	0.0405359	DEG_SY	SY>other	16706	0.803649	-2.04424	-5.85242	0.616667	4855	0	protein_coding	CAP (Cysteine-rich secretory proteins, Antigen 5, and Pathogenesis-related 1 protein) superfamily protein
AT1G01320	36.8562	123.923	29.4327	3.02949	14.8945	0	0	21.8304	4.53624	40.2496	5.58769	24.2335	22.1606	122.083	116.229	0.00735554	0.00818481	0.00308272	0.891408	0.0899688	DEG_SY	other>SY	665	4.91373e-05	-2.04424	9.08026	0.00982419	426	1	protein_coding	Tetratricopeptide repeat (TPR)-like superfamily protein
AT1G01340	18.0915	19.4613	31.3073	0	13.8081	121.232	174.851	0	0	0.467763	0	0	0	5.82961	4.7349	0.0206062	0.0476388	0.00862573	0.742871	0.180258	DEG_SY	SY>other	2358	0.0129179	5.75973	-10.9071	1.29033e-10	53	1	protein_coding	cyclic nucleotide gated channel 10	member of Cyclic nucleotide gated channel family
AT1G01350	34.1341	34.2909	18.4013	33.3661	23.7935	5.3354	100.399	11.3227	133.11	14.7213	24.4845	48.2557	32.6053	21.5372	24.1916	0.185789	0.109052	0.0464938	0.644208	0.0144566	DEG_SY	SY>other	12791	0.55229	8.347	-1.1126	0.834717	8092	0	protein_coding	Zinc finger (CCCH-type/C3HC4-type RING finger) family protein
AT1G01355	57.6593	95.6572	0	47.7154	0	0	0	0	0	0.950003	0	0	0	0	0	0.121532	0.386708	0.00691938	0.348492	0.136349	DEG_CC	CC>other	8007	0.256783	-2.04424	0.242945	1	16402.5	0	protein_coding	Putative endonuclease or glycosyl hydrolase
AT1G01360	0	15.9355	0	0	0	0	0	0	0	0	8.70684	53.3837	33.5227	21.5897	16.362	0.0588193	0.773024	0.0565436	0.0682267	0.0433869	DEG_CC	CC>other	12930	0.563374	-2.04424	3.5399	1	13436	0	protein_coding	regulatory component of ABA receptor 1	Encodes RCAR1 (regulatory components of ABA receptor). Interacts with and regulates the type 2C protein phosphatases (PP2Cs) ABI1 and ABI2. Functions as abscisic acid sensor.
AT1G01370	0	7.1148	0	0	0	0	0	0	0	0	0	19.8767	15.0567	5.14058	3.90447	0.0683214	0.750741	0.0642065	0.0745948	0.0421362	DEG_CC	CC>other	15401	0.71963	NA	NA	NA	NA	NA	protein_coding	Histone superfamily protein	Encodes a centromere-identifying protein histone H3 variant. Localized at centromeres in both mitotic and meiotic cells.
AT1G01400	0	0	0	0	0	0	0	0	0	89.1033	15.6882	0	0	0	0	NA	NA	NA	NA	NA	NA	NA	NA	NA	-2.04424	7.26753	0.536091	4042	0	protein_coding
AT1G01420	0.23572	4.59981	0	0	0	0	0	0	0	0	0	0.349427	0	4.05264	11.5725	0.0424597	0.816797	0.0491249	0.0457749	0.0458437	DEG_CC	CC>other	12233	0.518864	NA	NA	NA	NA	NA	protein_coding	UDP-glucosyl transferase 72B3
AT1G01440	7.77096	0	12.8053	2.33748	17.9814	0	1.65504	9.37366	15.5388	56.2499	11.0125	13.3852	10.0027	14.6225	12.2449	0.551151	0.102996	0.238634	0.0974268	0.00979235	nonDEG		16030	0.76156	5.8864	3.89735	0.536131	4047	0	protein_coding	Protein of unknown function (DUF3133)
AT1G01448	65.0456	69.323	52.8719	0.344941	256.893	6.76766	0	75.5797	13.1931	21.2874	10.7386	16.2286	25.4659	10.9208	8.54703	0.335507	0.489972	0.0232955	0.127174	0.0240519	DEG_CC	other>CC	9818	0.369083	6.7809	2.20606	0.828662	7890	0	other_rna	other RNA	Potential natural antisense gene, locus overlaps with AT1G01450
AT1G01450	15.6916	16.5276	67.6048	7.49972	0	1.38332	0.220846	12.9894	0	1.74902	20.2987	4.90717	30.6778	0.325185	0.226353	0.365538	0.376879	0.0706608	0.154448	0.0324744	DEG_CC	other>CC	13872	0.631832	4.14386	2.31368	0.964217	11266	0	protein_coding	Protein kinase superfamily protein
AT1G01470	29.8404	20.2015	11.7168	0	0	0	0	0	0	0	8.26377	2.13972	2.68275	224.819	223.863	0.13457	0.399517	0.010823	0.333373	0.121717	DEG_CC	CC>other	9319	0.339393	-2.04424	3.65537	1	13209	0	protein_coding	Late embryogenesis abundant protein	Encodes late-embryogenesis abundant protein whose mRNA levels are induced in response to wounding and light stress. Might be involved in protection against dessication.
AT1G01480	19.9382	38.3121	0	0	0	0	0	22.5448	7.95864	0	3.7556	0.530603	0	0.48935	0.98471	0.00151214	0.939806	0.00333359	0.00260051	0.0527477	DEG_CC	CC>other	2521	0.0152945	-2.04424	6.31143	0.566411	4281	0	protein_coding	1-amino-cyclopropane-1-carboxylate synthase 2	a member of the 1-aminocyclopropane-1-carboxylate (ACC) synthase (S-adenosyl-L-methionine methylthioadenosine-lyase, EC 4.4.1.14) gene family, isolated from a flower-specific cDNA library.
AT1G01490	0.497541	4.85204	0	0	0	0	0	0	0	0	0	5.28024	4.15148	24.8932	39.6529	0.0325595	0.842505	0.0412098	0.0364388	0.0472866	DEG_CC	CC>other	11588	0.483046	NA	NA	NA	NA	NA	protein_coding	Heavy metal transport/detoxification superfamily protein
AT1G01500	47.7532	35.0502	0.630461	0	25.4521	0	5.95921	8.27233	34.199	29.8323	29.9532	21.3234	6.08458	13.8077	15.1839	0.278008	0.636325	0.032776	0.0387453	0.0141457	DEG_CC	CC>other	15831	0.747149	6.15994	2.19338	0.855192	8516	0	protein_coding	Erythronate-4-phosphate dehydrogenase family protein
AT1G01510	43.1265	20.7219	58.6851	52.4354	45.0198	12.5125	4.60844	21.8027	6.14112	83.7658	51.8616	73.3601	47.4333	22.2988	22.1261	0.511457	0.0634434	0.258616	0.154672	0.0118117	nonDEG		14649	0.677305	7.83876	1.36826	0.858622	8581	0	protein_coding	NAD(P)-binding Rossmann-fold superfamily protein	Encodes a homolog of human CtBP. Mutant has longer and thicker leaves than wild type. Involved in controlling polar cell expansion in the leaf width direction.
AT1G01520	79.1226	21.914	36.4394	0	0.356303	0	0	0	0	0	7.13258	0	4.56454	0	0.278942	0.129045	0.186371	0.0085504	0.586033	0.0900004	DEG_SY	other>SY	6087	0.152247	-2.04424	3.56964	1	13358	0	protein_coding	Homeodomain-like superfamily protein
AT1G01530	75.3269	20.9429	0	0	0	0	0	0	0	7.2561	0	5.22608	4.69032	0	0.433446	0.00447934	0.927593	0.008631	0.00723462	0.0520622	DEG_CC	CC>other	3678	0.0450613	-2.04424	2.8868	1	14309	0	protein_coding	AGAMOUS-like 28
AT1G01540	39.9501	39.9762	74.6317	33.5321	28.7259	0	8.36244	50.7546	4.43275	20.5879	31.6778	42.2704	20.6809	59.4369	60.3408	0.0557424	0.0382786	0.0383484	0.848332	0.0192987	DEG_SY	other>SY	14146	0.648823	6.69998	1.72828	0.909191	9790	0	protein_coding	Protein kinase superfamily protein
AT1G01550	36.7312	57.2021	40.8812	10.2095	240.875	48.7677	67.4017	159.801	200.329	68.9513	153.517	122.716	228.603	131.195	148.479	0.544121	0.238257	0.0565448	0.147487	0.0135898	nonDEG		15592	0.731316	9.36614	0.393661	1	12808	0	protein_coding	Protein of unknown function (DUF793)	BYPASS1, required to prevent constitutive production of a root-derived graft-transmissible signal
AT1G01560	0	55.5925	0	0	0	0	0	0	0	0	0	0	0	14.2025	10.0825	0.0377193	0.825681	0.0411976	0.0490598	0.0463423	DEG_CC	CC>other	4899	0.0919256	NA	NA	NA	NA	NA	protein_coding	MAP kinase 11	member of MAP Kinase
AT1G01570	113.896	123.392	127.018	129.152	17.4565	6.43013	125.284	51.6507	61.9747	105.909	72.4701	15.2091	5.62148	2.12105	1.38462	0.641897	0.225729	0.0277038	0.0996215	0.00504918	nonDEG		19689	0.945175	9.2369	-0.753504	0.874718	8943	0	protein_coding	Protein of unknown function (DUF604)
AT1G01590	44.6379	0	0	0	0	0	0	0	0	0	0	1.30444	2.75636	0.278771	0.818042	0.0336059	0.836491	0.038603	0.0443515	0.046949	DEG_CC	CC>other	4165	0.0629403	NA	NA	NA	NA	NA	protein_coding	ferric reduction oxidase 1	Encodes a ferric-chelate reductase that is expressed at extremely low levels in Fe deficiency-induced seedlings.
AT1G01600	2.64202	0	2.58418	0	1.38525	0	0	0	0	0	0	0.911389	0	8.10284	6.75717	0.337493	0.0499137	0.0306423	0.563928	0.0180233	DEG_SY	other>SY	14948	0.69499	NA	NA	NA	NA	NA	protein_coding	cytochrome P450, family 86, subfamily A, polypeptide 4	Encodes a member of the CYP86A subfamily of cytochrome p450 genes. Expressed significantly at highest level in mature stems and flowers.
AT1G01610	42.3347	0	12.4694	0	0	0	0	0	0	5.36552	0	62.8881	58.4662	48.863	54.5383	0.335948	0.0564034	0.0161252	0.573171	0.0183521	DEG_SY	other>SY	10703	0.424278	-2.04424	3.76651	1	13104	0	protein_coding	glycerol-3-phosphate acyltransferase 4	Encodes a protein with glycerol-3-phosphate acyltransferase activity. Involved in cutin assembly. Is functional redundant of GPAT8.
AT1G01630	0	0	66.185	21.8109	24.078	0	0	20.7808	46.5475	25.5958	34.2804	0	0	42.3019	58.1889	0.0049547	0.00540717	0.878774	0.0144204	0.0964441	DEG_EC	EC>other	2000	0.00719087	-2.04424	7.81801	0.0858087	1052	0	protein_coding	Sec14p-like phosphatidylinositol transfer family protein
AT1G01640	0	0	6.36998	0	0	0	0	0	2.73801	1.25193	9.67269	2.58779	0	3.42317	5.11756	0.2545	0.131179	0.311703	0.268409	0.0342089	DEG_EC	EC>other	17703	0.851099	-2.04424	4.20961	0.832898	7959	0	protein_coding	BTB/POZ domain-containing protein	Putative role in flower development. Comparison of SALK_011721C to Columbia wild type resulted in a trend toward earlier flowering in the mutant (P=0.1) (Stapleton and Woodruff 2009, personal communication).
AT1G01650	53.1659	52.4128	125.353	11.6268	26.2764	1.37299	3.63639	24.4682	19.0283	28.2771	38.1603	40.9004	38.3862	41.0515	45.2026	0.267455	0.197114	0.0278097	0.473519	0.0341032	DEG_SY	other>SY	8271	0.273137	6.48441	2.60727	0.627591	4986	0	protein_coding	SIGNAL PEPTIDE PEPTIDASE-LIKE 4
AT1G01660	3.12546	0	8.42107	19.7228	0	6.09854	35.3342	0	0	15.7611	3.2963	4.80354	13.2269	0.982965	1.09853	0.479875	0.158355	0.0420423	0.306969	0.0127584	nonDEG		11039	0.448859	6.57446	-2.9496	0.618011	4872	0	protein_coding	RING/U-box superfamily protein
AT1G01670	11.0467	2.57249	5.84593	0	91.1304	0	0	0	18.9181	4.02615	11.704	12.4539	10.5448	2.0149	4.51474	0.156521	0.0788821	0.0229234	0.686961	0.0547126	DEG_SY	other>SY	5997	0.146631	-2.04424	6.05871	0.60362	4708	0	protein_coding	RING/U-box superfamily protein
AT1G01680	2.74457	0	0	0	0	0	0	0	0	40.6978	7.88008	0	0	1.21508	2.71256	0.0904509	0.704039	0.0808211	0.0851736	0.039515	DEG_CC	CC>other	18439	0.89027	-2.04424	6.20895	0.724697	6201	0	protein_coding	plant U-box 54
AT1G01690	5.91699	48.7031	57.3722	0	88.4652	20.219	0	0	21.0191	10.212	33.5616	19.842	8.71354	6.90591	5.95957	0.677199	0.193481	0.0472829	0.0783401	0.00369693	nonDEG		18822	0.910451	6.70102	-0.217519	1	13380	0	protein_coding	putative recombination initiation defects 3	Encodes a novel plant-specific protein that is involved in meiotic double strand break formation.
AT1G01695	0	0	0	0	0	0	0	0	0	0	3.79698	1.60173	1.09057	0.433969	0.592372	NA	NA	NA	NA	NA	NA	NA	NA	NA	-2.04424	2.86183	1	14295	0	protein_coding	Phosphatidylinositol N-acetyglucosaminlytransferase subunit P-related
AT1G01710	153.996	123.686	16.2299	0	0	92.3719	0	12.0904	35.0943	7.49575	7.50546	44.1527	28.0476	36.7177	33.5369	0.190514	0.70111	0.0648306	0.0113909	0.0321553	DEG_CC	CC>other	9040	0.322889	7.708	-2.47093	0.575239	4398	0	protein_coding	Acyl-CoA thioesterase family protein
AT1G01715	0	25.6473	13.1288	0	0	0	0	0	72.2857	0.613327	0	25.5687	9.90935	4.30488	3.86631	0.367658	0.0583776	0.0208327	0.536356	0.0167758	DEG_SY	other>SY	14668	0.678447	-2.04424	6.29675	0.742203	6444	0	NA	NA	NA
AT1G01720	28.2722	28.8806	94.1417	29.9529	56.59	12.8138	10.5396	35.8262	44.3541	32.2203	32.831	79.3295	117.137	14.3404	22.732	0.200844	0.0621896	0.705902	0.0275059	0.00355854	DEG_EC	EC>other	15662	0.735738	7.28528	0.721678	0.997253	12490	0	protein_coding	NAC (No Apical Meristem) domain transcriptional regulator superfamily protein	Belongs to a large family of putative transcriptional activators with NAC domain. Transcript level increases in response to wounding and abscisic acid. ATAF1 attentuates ABA signaling and sythesis. Mutants are hyposensitive to ABA.
AT1G01725	0	0	142.125	0	0	0	0	0	0	123.523	0	49.2581	74.2263	14.6186	14.858	0.224397	0.102395	0.344039	0.29141	0.0377578	DEG_EC	EC>other	8187	0.268987	-2.04424	6.44262	0.802953	7464	0	protein_coding
AT1G01730	8.97975	26.1445	1.45264	0	0	0	0	0	0.932278	0	0	82.1639	42.7149	28.9005	30.887	0.12476	0.522073	0.0199208	0.239174	0.0940731	DEG_CC	CC>other	8678	0.299823	-2.04424	0.441168	1	16402.5	0	protein_coding
AT1G01740	3.1926	7.22065	20.0413	6.66104	0	0	0	0	45.0099	0	0	9.76242	0	5.33646	7.8365	0.155603	0.0905286	0.0162936	0.683946	0.0536285	DEG_SY	other>SY	9494	0.34737	-2.04424	6.80749	0.748486	6568	0	protein_coding	Protein kinase protein with tetratricopeptide repeat domain
AT1G01750	47.6564	39.0757	12.5709	7.90617	0	5.75914	0	0	4.79061	0	0	2.70337	10.0491	0.663178	0.544731	0.271413	0.636654	0.0374544	0.0403224	0.0141558	DEG_CC	CC>other	15447	0.722955	3.0651	-2.11636	0.91366	9884	0	protein_coding	actin depolymerizing factor 11
AT1G01760	14.325	58.0036	6.69078	9.59394	49.5209	9.52605	0	71.4913	23.2337	36.8197	8.9288	10.3065	8.8337	3.69231	4.03609	0.539859	0.1696	0.0634945	0.218658	0.00838851	nonDEG		18446	0.890553	6.52365	1.94821	0.885764	9178	0	protein_coding	adenosine deaminases;RNA binding;RNA binding;adenosine deaminases
AT1G01770	87.4978	48.7349	19.0455	21.6103	1.30561	14.5708	0	33.6932	78.1659	5.24744	9.72965	16.4653	9.63205	16.2321	14.6102	0.366008	0.458582	0.0498068	0.10614	0.0194634	DEG_CC	CC>other	14460	0.665681	7.36798	1.20169	0.97726	11661	0	protein_coding
AT1G01780	124.466	23.8066	0	0	0	0	0	0	5.26834	0	0	14.7026	12.8809	13.9177	12.6555	0.00317953	0.932122	0.00692829	0.0054534	0.0523165	DEG_CC	CC>other	2148	0.00950207	-2.04424	2.61109	1	14593	0	protein_coding	GATA type zinc finger transcription factor family protein
AT1G01790	17.6357	24.808	5.5671	6.68556	1.62361	0	0	0	0	1.4516	0	16.0848	9.87374	83.8866	52.7083	0.0141089	0.0426807	0.00474936	0.785428	0.153033	DEG_SY	other>SY	3434	0.036803	-2.04424	3.0503	1	14076	0	protein_coding	K+ efflux antiporter 1	K efflux antiporter KEA1
AT1G01800	0	0	5.18341	0.281824	0	0	0	16.2865	37.6292	23.7338	6.25583	48.5285	33.1827	74.4253	69.3514	0.228624	0.133049	0.352926	0.246668	0.0387331	DEG_EC	EC>other	14256	0.656705	-2.04424	6.9885	0.246182	1966	0	protein_coding	NAD(P)-binding Rossmann-fold superfamily protein
AT1G01810	3.25147	0.254929	0	0	0	0	0	0	0	0	0	9.35381	2.65677	1.00018	0.603771	0.0789037	0.742208	0.0738987	0.0633325	0.0416573	DEG_CC	CC>other	14741	0.682963	NA	NA	NA	NA	NA	protein_coding
AT1G01820	11.2407	32.6255	0	0	18.3648	0	0	0	0	0	0.823021	82.9049	81.1749	77.0486	86.3539	0.195707	0.233416	0.0131631	0.480676	0.0770384	DEG_SY	other>SY	10262	0.399597	-2.04424	0.276863	1	16402.5	0	protein_coding	peroxin 11c	member of the peroxin11 (PEX11) gene family, integral to peroxisome membrane, controls peroxisome proliferation.
AT1G01830	18.6516	1.57078	0	0	0	0	0	0	14.146	6.91218	5.23843	28.7161	11.1786	13.5232	15.1926	0.0109591	0.903851	0.0180235	0.0164369	0.0507297	DEG_CC	CC>other	5109	0.0997934	-2.04424	6.34525	0.545899	4109	0	protein_coding	ARM repeat superfamily protein
AT1G01840	7.22831	0	0	0	0	0	0	0.171889	0	0	0	12.3307	2.17	0.993521	1.02295	0.0761316	0.733718	0.0708814	0.0780882	0.0411808	DEG_CC	CC>other	17161	0.824724	NA	NA	NA	NA	NA	protein_coding
AT1G01860	65.8144	28.9674	0	13.3704	16.9855	0	0	11.0274	8.53923	1.47407	0.264739	13.4422	0	20.8885	18.2776	0.0915112	0.181752	0.00744109	0.607409	0.111887	DEG_SY	other>SY	6384	0.16578	-2.04424	5.00822	0.674328	5534	0	protein_coding	Ribosomal RNA adenine dimethylase family protein	dimethyladenosine transferase
AT1G01880	3.24756	6.96222	24.6821	53.03	128.757	0	3.16187	13.6318	9.11196	3.90135	6.25296	11.8707	3.38926	2.42854	1.54577	0.14874	0.116884	0.608846	0.0763896	0.0491402	DEG_EC	EC>other	4744	0.0864555	5.142	1.41903	1	12586	0	protein_coding	5'-3' exonuclease family protein
AT1G01900	0	0	20.0186	26.7454	9.86091	0	0	0	9.49644	0	0.370742	0	0	7.80261	6.9755	0.00576501	0.00621858	0.875368	0.0165782	0.0960703	DEG_EC	EC>other	2072	0.00823856	-2.04424	4.97363	0.879043	9031	0	protein_coding	subtilase family protein	Encodes AtSBT1.1, a subtilisin-like serine protease. Cleaves the phytosulfokine AtPSK4, a growth promoting peptide.
AT1G01910	60.4972	57.1524	114.881	104.925	106.881	12.8909	65.9739	107.599	62.7126	34.9504	40.226	48.071	30.3655	49.5259	55.2712	0.590022	0.173721	0.161287	0.0617463	0.0132228	nonDEG		15978	0.757884	8.56098	-0.433974	0.971997	11523	0	protein_coding	P-loop containing nucleoside triphosphate hydrolases superfamily protein
AT1G01920	36.8285	83.0843	89.704	35.5317	99.5717	39.4227	0.807999	104.854	61.5987	19.882	92.003	52.4751	21.202	13.3628	11.1809	0.417164	0.0890983	0.0802378	0.403522	0.00997869	nonDEG		18711	0.905256	8.4238	0.826518	0.964711	11306	0	protein_coding	SET domain-containing protein
AT1G01930	63.516	47.3882	115.05	74.0433	43.5824	14.2923	5.39039	3.00942	9.18765	16.9372	18.6828	17.3133	15.0958	9.41029	9.81476	0.469382	0.0749765	0.106341	0.338237	0.0110635	nonDEG		12914	0.562348	6.72098	-0.624486	0.964217	11264	0	protein_coding	zinc finger protein-related
AT1G01940	39.4962	103.735	268.63	111.587	28.1242	0	0	0	0	0	0	37.8768	13.2343	16.2597	21.1302	0.00635472	0.00376064	0.00369464	0.939895	0.0462946	DEG_SY	other>SY	2070	0.00820386	NA	NA	NA	NA	NA	protein_coding	Cyclophilin-like peptidyl-prolyl cis-trans isomerase family protein
AT1G01950	46.0672	51.6701	10.0469	35.7576	10.3082	0	2.5184	8.54258	0	0	0	21.994	27.7097	12.5419	13.6426	0.163005	0.291118	0.0318886	0.467164	0.0468242	DEG_SY	other>SY	9552	0.351729	4.49194	-0.231271	1	12855	0	protein_coding	armadillo repeat kinesin 2	Encodes a member of the armadillo/beta-catenin repeat kinesin motor family. Mutants have twisted roots due to abnormal cell file rotation; the phenotype is dependent on microtubules.
AT1G01960	46.027	83.0116	67.5865	19.4953	14.4415	1.42628	20.2222	42.69	29.5221	21.513	28.0714	56.2675	33.9828	33.7604	26.83	0.653827	0.142735	0.0326143	0.166231	0.00459244	nonDEG		15667	0.736093	8.91437	0.554797	0.990293	12159	0	protein_coding	SEC7-like guanine nucleotide exchange family protein
AT1G01970	15.8853	24.2376	5.56442	77.3884	20.4324	0	0	0	0	0	0.546661	14.702	7.20183	40.8639	38.4799	0.0208135	0.0177703	0.00585814	0.885335	0.0702227	DEG_SY	other>SY	3621	0.0430818	-2.04424	0.276863	1	16402.5	0	protein_coding	Tetratricopeptide repeat (TPR)-like superfamily protein
AT1G01980	0	0	27.4217	9.27964	15.8945	0	0	1.22433	5.51765	0.05454	12.2645	0.408339	0	0.042235	0	0.00735925	0.00757374	0.869975	0.0196139	0.0954784	DEG_EC	EC>other	3025	0.0256953	-2.04424	5.43305	0.633521	5087	0	protein_coding	FAD-binding Berberine family protein	member of Reticuline oxidase-like family
AT1G01990	8.50967	9.3169	3.42211	0.316104	0	0	0	0	0	0	0	41.1124	26.7168	21.7516	20.6002	0.128576	0.409273	0.0142246	0.336319	0.111608	DEG_CC	CC>other	10225	0.397127	NA	NA	NA	NA	NA	protein_coding
AT1G02000	1.30127	10.2427	23.4975	0.056127	0	0	0	0	0	0	0.974154	11.627	2.72082	7.80845	7.68007	0.2288	0.086561	0.0183285	0.62861	0.0377001	DEG_SY	other>SY	10146	0.394693	-2.04424	1.27686	1	16402.5	0	protein_coding	UDP-D-glucuronate 4-epimerase 2	UDP-D-glucuronate 4-epimerase
AT1G02010	18.3345	15.5618	0	0	7.65249	0	6.80853	24.1507	0	23.0671	12.7497	8.19006	4.93403	6.09903	5.74253	0.264453	0.644567	0.0499128	0.0261929	0.0148746	DEG_CC	CC>other	17293	0.82926	6.48555	1.22989	1	13261	0	protein_coding	secretory 1A	member of KEULE Gene Family
AT1G02020	79.6399	109.448	82.1836	7.04406	1.54019	0	0.127068	26.2503	8.14492	0	0	14.9918	17.2542	12.2233	12.0892	0.0338421	0.0997543	0.00284005	0.708921	0.154642	DEG_SY	other>SY	2834	0.0222251	3.28425	5.61192	0.802953	7456	0	protein_coding	nitroreductase family protein
AT1G02030	26.234	3.49356	0.465391	69.7917	0.049393	0	0.04964	19.5098	100.467	47.4531	96.7748	0.245317	0.423455	0.112167	0.153889	0.108357	0.0358399	0.00979782	0.804581	0.0414236	DEG_SY	other>SY	7366	0.219712	4.17498	9.39338	0.00657058	377	1	protein_coding	C2H2-like zinc finger protein
AT1G02050	15.6656	7.93311	10.5271	0	0	0	0	0	0	5.86775	6.94309	34.8772	12.3919	6.02439	5.51513	0.200205	0.259722	0.0150818	0.445644	0.0793467	DEG_SY	other>SY	11478	0.475507	-2.04424	4.59964	0.892021	9311	0	protein_coding	Chalcone and stilbene synthase family protein
AT1G02060	34.7348	0.224452	0.223282	0.103881	1.88773	0	0	1.41644	2.86506	0.048736	15.3101	26.507	5.19445	4.27683	4.27517	0.15348	0.254653	0.0399463	0.474077	0.0778427	DEG_SY	other>SY	5874	0.140686	-2.04424	5.64596	0.611633	4800	0	protein_coding	Tetratricopeptide repeat (TPR)-like superfamily protein
AT1G02065	0	0	0	0	0	0	0	0	0	0	1.99919	12.4132	84.0468	2.94294	1.4768	NA	NA	NA	NA	NA	NA	NA	NA	NA	-2.04424	2.27686	1	14920	0	protein_coding	squamosa promoter binding protein-like 8	Encodes an SBP-box gene, a member of the SPL gene family. Mutants are affected in micro- and megasporogenesis, trichome formation on sepals, and stamen filament elongation.
AT1G02080	181.008	193.497	153.038	189.67	121.238	108.775	89.7432	120.686	110.175	114.975	154.893	72.2318	110.954	34.8534	28.0381	0.986831	0.00318939	0.00241774	0.00755516	6.2868e-06	nonDEG		18989	0.92004	11.9034	-0.581829	0.848389	8346	0	protein_coding	transcription regulators
AT1G02090	47.2394	123.523	90.8707	125.546	103.45	82.9985	15.5486	68.1488	51.1307	45.1092	122.218	89.5041	32.0646	32.5304	39.428	0.696588	0.0837371	0.0642714	0.151338	0.0040648	nonDEG		19282	0.935899	8.82307	-0.465658	0.960212	11188	0	protein_coding	Proteasome component (PCI) domain protein	encodes a phosphoprotein that is a subunit of the COP9 signalosome. Mutants exhibit constitutive photomorphogenic phenotype.
AT1G02100	134.716	22.2192	86.5214	80.3967	69.8014	8.36632	55.4687	226.449	177.771	68.7903	130.595	65.0948	60.8304	34.0699	29.5735	0.693805	0.095443	0.12856	0.0766211	0.00557074	nonDEG		20029	0.960856	8.75195	1.33466	0.755994	6665	0	protein_coding	Leucine carboxyl methyltransferase
AT1G02110	56.3548	16.6581	14.9347	0.855364	32.9965	11.1123	0	0	0	4.78762	12.3292	74.0651	51.3352	14.6293	10.6572	0.554035	0.228329	0.0548184	0.154338	0.00847966	nonDEG		18316	0.883949	5.67939	-1.3067	0.924709	10309	0	protein_coding	Protein of unknown function (DUF630 and DUF632)
AT1G02120	49.216	127.941	73.4485	67.4707	18.8052	0	32.7243	7.41363	4.95512	10.4521	5.79081	67.1783	130.093	62.0358	59.1685	0.256679	0.0890129	0.0587967	0.582206	0.0133061	DEG_SY	other>SY	18313	0.883766	6.81762	-2.08875	0.710468	6037	0	protein_coding	GRAM domain family protein	Encodes VAD1 (Vascular Associated Death1), a regulator of cell death and defense responses in vascular tissues. VAD1 is a putative membrane associated protein and contains a GRAM domain. vad1 is a lesion mimic mutant that exhibits light conditional appearance of propagative HR (hypersensitive response)-like lesions along the vascular system.
AT1G02130	59.5539	120.39	25.1976	9.02141	32.0958	39.7249	153.062	49.8056	75.0188	14.7458	20.0973	88.4957	27.4946	50.6421	51.388	0.308494	0.0805556	0.334172	0.242095	0.0346838	DEG_EC	other>EC	7375	0.22033	8.29847	-2.19914	0.400125	2965	0	protein_coding	RAS 5	Belongs to the Rab1 GTPase subfamily. This small GTP-binding protein is required in ER to Golgi transportation.
AT1G02140	478.985	302.052	808.244	1003.24	564.082	385.605	240.081	373.924	844.294	732.808	775.1	280.898	414.288	145.462	166.848	0.68584	0.262575	0.0303834	0.0194922	0.00171011	nonDEG		11697	0.491425	10.8559	0.217743	1	14132	0	protein_coding	mago nashi family protein
AT1G02145	45.6263	36.2605	44.6376	11.1868	34.9339	3.53687	86.07	12.735	67.369	23.723	109.896	37.0127	25.4611	21.5944	20.0611	0.362308	0.128422	0.059101	0.439158	0.0110108	DEG_SY	SY>other	14899	0.693077	8.5669	-0.729938	0.914371	9936	0	protein_coding	homolog of asparagine-linked glycosylation 12
AT1G02150	14.8442	30.3596	41.7856	43.2684	4.362	0	7.6967	10.041	0	7.29209	3.58202	81.9431	52.0798	107.033	93.7288	0.447911	0.17568	0.0743457	0.288787	0.0132757	nonDEG		16486	0.790293	5.35031	-0.473017	0.996287	12457	0	protein_coding	Tetratricopeptide repeat (TPR)-like superfamily protein
AT1G02160	388.277	57.469	105.267	18.0337	19.9471	0	19.3668	4.68351	115.716	41.0936	114.39	115.313	133.633	50.2032	50.2698	0.455172	0.269064	0.0926295	0.168038	0.0150959	nonDEG		11972	0.505239	6.05194	1.80245	0.934114	10558	0	protein_coding	Cox19 family protein (CHCH motif)
AT1G02170	50.7368	118.265	113.287	88.8216	85.8357	4.30153	21.8653	163.85	63.4674	95.0611	60.8009	26.2469	44.8289	30.2328	33.2294	0.326493	0.0400392	0.14626	0.472092	0.0151159	DEG_SY	other>SY	13657	0.615213	7.87774	1.9439	0.646422	5250	0	protein_coding	metacaspase 1	Metacaspase AtMCP1b. Arginine/lysine-specific cysteine protease activity. Induces apoptosis in yeast. Contains Pfam profile PF00656: ICE-like protease (caspase) p20 domain
AT1G02180	0	8.38514	0	0	0	0	0	0	0	0	0	31.2783	9.1814	11.5985	8.88094	0.0739662	0.737851	0.0687342	0.0780356	0.0414128	DEG_CC	CC>other	16549	0.792885	NA	NA	NA	NA	NA	protein_coding	ferredoxin-related
AT1G02230	0	0	17.0651	34.842	0	0	0	10.7193	0	54.0209	23.905	0	0	1.07489	1.17815	0.133391	0.079766	0.508353	0.2227	0.0557909	DEG_EC	EC>other	5504	0.119813	-2.04424	7.30429	0.353191	2626	0	protein_coding	NAC domain containing protein 4
AT1G02250	1.92304	0	0	0	0	0	0	0	0	0	0	0	0	0	0	0.102513	0.681562	0.0879619	0.08971	0.0382535	DEG_CC	CC>other	19326	0.936995	NA	NA	NA	NA	NA	protein_coding	NAC domain containing protein 5
AT1G02260	46.9399	47.1738	35.0862	75.0345	29.3279	0	0	41.4375	23.9374	53.7236	41.0234	60.6275	28.6509	21.9368	14.7678	0.000486031	0.00087269	0.000501353	0.967258	0.0308823	DEG_SY	other>SY	1459	0.00246102	-2.04424	8.9439	0.0059976	361	1	protein_coding	Divalent ion symporter
AT1G02270	38.8189	124.584	59.1331	132.506	77.9521	7.85494	13.366	108.152	30.8971	97.1761	74.4558	25.3304	18.3507	24.5048	25.8282	0.508101	0.0545902	0.0751784	0.353309	0.00882063	nonDEG		11948	0.504124	7.85563	1.92659	0.634295	5105	0	protein_coding	Calcium-binding endonuclease/exonuclease/phosphatase family
AT1G02280	166.146	103.697	15.9457	0	44.1261	0	0	5.69963	4.26225	0	176.698	86.7267	24.0121	141.735	114.21	0.0545829	0.28907	0.00451129	0.451854	0.199982	DEG_SY	other>SY	3341	0.0340773	-2.04424	7.99357	0.28599	2194	0	protein_coding	translocon at the outer envelope membrane of chloroplasts 33	Encodes a GTP-binding GTP-ase. Component of the chloroplast protein import machinery. Required for import of POR B into plastids. Toc33 phosphorylation may not play an important role in vivo.
AT1G02290	5.14056	0.753681	265.041	188.116	125.058	0.283845	0	0	0.223635	0.177284	0.352684	0	16.2829	9.10683	10.3565	0.00236645	0.00222664	0.728066	0.016983	0.250358	DEG_EC	EC>other	520	5.658e-06	0.799881	-0.646804	1	12849	0	protein_coding
AT1G02300	0	56.8817	30.8923	0	40.6752	0	0	0	0	0	0	31.2047	38.929	20.3776	26.2848	0.237118	0.0226067	0.0161264	0.706467	0.0176819	DEG_SY	other>SY	8178	0.268195	NA	NA	NA	NA	NA	protein_coding	Cysteine proteinases superfamily protein
AT1G02305	47.3377	98.2092	18.6404	31.3132	37.1835	0	0.730221	95.9865	48.9388	59.3389	122.956	141.963	149.215	111.33	133.29	0.0331933	0.0301932	0.0169936	0.87533	0.0442896	DEG_SY	other>SY	5748	0.133226	5.17889	6.75735	0.0548388	857	0	protein_coding	Cysteine proteinases superfamily protein
AT1G02310	0	1.41175	0	0	0	2.58646	24.532	7.98544	0	3.41041	0	0	0	0	1.27724	0.154386	0.0296762	0.454963	0.26062	0.100354	DEG_EC	other>EC	4131	0.0614138	5.35016	-3.16199	0.652898	5322	0	protein_coding	Glycosyl hydrolase superfamily protein
AT1G02330	125.268	309.636	64.4631	20.3377	34.2549	61.4345	9.6189	68.4777	291.123	54.2231	29.7511	66.8184	40.0419	25.0025	34.873	0.460637	0.328106	0.1522	0.0452617	0.0137943	nonDEG		10847	0.435125	8.42779	0.744541	0.976809	11637	0	protein_coding
AT1G02370	37.49	13.791	42.6059	7.36985	26.9658	0	0	0.142288	0	4.99895	2.24304	18.535	23.5858	7.95407	8.26112	0.00525827	0.00271451	0.00277237	0.962717	0.0265375	DEG_SY	other>SY	3750	0.0468461	-2.04424	4.20485	0.850999	8452	0	protein_coding	Tetratricopeptide repeat (TPR)-like superfamily protein
AT1G02390	0	0	104.025	182.467	33.562	0	0	0	0.258834	0	0	0	1.24884	3.57788	4.41998	0.00243383	0.00327564	0.888832	0.00791087	0.0975479	DEG_EC	EC>other	432	9.6538e-07	-2.04424	-0.558832	1	16402.5	0	protein_coding	glycerol-3-phosphate acyltransferase 2	Encodes a member of a family of proteins with glycerol-3-phosphate acyltransferase activity.
AT1G02400	0	0	16.7607	0	7.62472	0	0	0	1.51487	0	0	0	2.44513	10.302	11.543	0.152168	0.0919909	0.475596	0.228049	0.052196	DEG_EC	EC>other	8689	0.300473	-2.04424	1.61109	1	15487	0	protein_coding	gibberellin 2-oxidase 6	Encodes a gibberellin 2-oxidase that acts on C19 gibberellins but not C20 gibberellins.
AT1G02410	59.527	19.561	5.66434	179.777	9.09778	0	58.6962	24.1939	20.9082	6.3377	88.5099	44.1446	42.9119	24.1085	22.9667	0.609067	0.249328	0.0415193	0.0941379	0.00594729	nonDEG		18620	0.900725	7.65779	-0.84082	0.929122	10443	0	protein_coding	cytochrome c oxidase assembly protein CtaG / Cox11 family
AT1G02420	18.4916	57.7449	17.3325	0	0	0	0	0	0.088292	0	0	4.66396	0	2.32713	2.26343	0.149675	0.324532	0.010691	0.408067	0.107035	DEG_SY	other>SY	7709	0.240723	NA	NA	NA	NA	NA	protein_coding	Pentatricopeptide repeat (PPR) superfamily protein
AT1G02430	0	2.87767	0	0	0	0	0	0	0	0	0	0	0	0	1.05011	0.0996987	0.684803	0.0863527	0.0907098	0.0384354	DEG_CC	CC>other	18875	0.912277	NA	NA	NA	NA	NA	protein_coding	ADP-ribosylation factor D1B	A member of ARF GTPase family. A thaliana has 21 members of this family, known to be essential for vesicle coating and uncoating and functions in GTP-binding. Gene encoding ADP-ribosylation factor and similar to other ARFs and ARF-like proteins.
AT1G02440	10.8741	3.78923	2.81798	5.48173	1.26939	0	10.9345	0	1.06512	0	1.53417	0	8.6459	0	0.452245	0.60021	0.115153	0.0716651	0.208044	0.0049274	nonDEG		18703	0.905256	2.75514	-3.94216	0.70599	5963	0	protein_coding	ADP-ribosylation factor D1A	A member of ARF GTPase family. A thaliana has 21 members of this family, known to be essential for vesicle coating and uncoating and functions in GTP-binding. Gene encoding ADP-ribosylation factor and similar to other ARFs and ARF-like proteins.
AT1G02450	0	0	0	0	0	0	0	30.913	0	0	0	0	0	7.3192	3.16423	NA	NA	NA	NA	NA	NA	NA	NA	NA	-2.04424	4.46667	0.984454	11909	0	protein_coding	NIM1-interacting 1	NIMIN1 modulates PR gene expression according the following model: NPR1 forms a ternary complex with NIMIN1 and TGA factors upon SAR induction that binds to a positive regulatory cis-element of the PR-1 promoter, termed LS7. This leads to PR-1 gene induction. NIMIN1 decreases transcriptional activation, possibly through its EAR motif, which results in fine-tuning of PR-1 gene expression.
AT1G02475	26.2771	73.8338	13.5281	0	6.8132	0	0	9.05825	52.5465	9.41458	32.9452	22.1103	35.3226	94.1326	90.9537	0.0999769	0.240167	0.0111945	0.531305	0.117357	DEG_SY	other>SY	6163	0.155759	-2.04424	7.08095	0.23096	1887	0	protein_coding	Polyketide cyclase/dehydrase and lipid transport superfamily protein
AT1G02480	0	0	2.52376	3.89763	0.297105	0	0	0	0	0.371358	4.08719	0	0	0	0	0.522422	0.125595	0.126773	0.211297	0.0139131	nonDEG		11930.5	0.502302	-2.04424	-0.357576	1	16402.5	0	pre_trna	pre-tRNA
AT1G02490	0	0	0	0	0	0	0	0	0	0	5.39272	0.891161	0	1.35153	1.40535	NA	NA	NA	NA	NA	NA	NA	NA	NA	-2.04424	0.954935	1	16402.5	0	protein_coding
AT1G02500	138.703	117.968	154.171	153.226	30.5471	163.861	46.5512	323.428	137.477	167.645	139.199	306.367	188.803	236.35	253.068	0.73705	0.136152	0.0330983	0.0907023	0.0029972	nonDEG		16340	0.782623	10.1047	-0.0528172	1	14716	0	protein_coding	S-adenosylmethionine synthetase 1	encodes a S-adenosylmethionine synthetase. SAM1 is regulated by protein S-nitrosylation. The covalent binding of nitric oxide (NO) to the Cys114 residue inhibits the enzyme activity.
AT1G02510	0	4.02378	0	0	0	0	0	0	0	0	0	0	0	0	0	0.0876111	0.708413	0.0787724	0.0854435	0.0397605	DEG_CC	CC>other	17913	0.865425	NA	NA	NA	NA	NA	protein_coding	Outward rectifying potassium channel protein	Encodes AtTPK4, a member of the Arabidopsis thaliana K+ channel family of AtTPK/KCO proteins. AtTPK4 is targeted to the plasma membrane. In contrast other members of the AtTPK proteins are located in tonoplast. AtTPK4 forms a voltage-independent K+ channel that is blocked by extracellular calcium ions. May form homomeric ion channels in vivo.
AT1G02520	23.0633	1.2365	16.5101	3.2411	0	0	0	3.93705	7.53545	13.5622	3.56125	20.9363	7.23406	0.894819	0.618582	0.142021	0.0484153	0.00928637	0.767262	0.0330148	DEG_SY	other>SY	6696	0.182719	-2.04424	7.25713	0.192833	1638	0	protein_coding	P-glycoprotein 11
AT1G02530	14.0483	3.59818	4.78299	0.305417	0	0	0	0.064621	0.371821	0.02569	0.244017	54.876	28.4182	0	0.190962	0.145609	0.183443	0.0133354	0.579962	0.0776513	DEG_SY	other>SY	7729	0.242109	-2.04424	1.95568	0.917999	10065	0	protein_coding	P-glycoprotein 12
AT1G02550	10.3303	0	0	0	0	0	0	0	0	0	0	0	0	0	0	0.0708803	0.745422	0.0667641	0.0750956	0.0418377	DEG_CC	CC>other	16379	0.784434	NA	NA	NA	NA	NA	protein_coding	Plant invertase/pectin methylesterase inhibitor superfamily protein
AT1G02560	158.119	157.296	4.72833	0	0	0	13.9214	107.468	0	17.0014	20.5569	95.6348	66.0598	354.94	324.496	0.0390162	0.903053	0.0219671	0.00375899	0.0322051	DEG_CC	CC>other	5190	0.104551	6.73329	1.40081	0.997253	12480	0	protein_coding	nuclear encoded CLP protease 5	One of several nuclear-encoded ClpPs (caseinolytic protease). Contains a highly conserved catalytic triad of Ser-type proteases (Ser-His-Asp). The name reflects nomenclature described in Adam et. al (2001).
AT1G02580	426.394	691.634	0	0	0	0	0	0	0	0	0	3.92004	4.15945	0	0.215947	7.61924e-05	0.946241	0.00043525	0.000138911	0.0531089	DEG_CC	CC>other	58	4.13239e-21	NA	NA	NA	NA	NA	protein_coding	SET domain-containing protein	Encodes a putative transcription factor MEDEA (MEA) that negatively regulates seed development in the absence of fertilization. Mutations in this locus result in embryo lethality. MEA is a Polycomb group gene that is imprinted in the endosperm. The maternal allele is expressed and the paternal allele is silent. MEA is controlled by DEMETER (DME), a DNA glycosylase required to activate MEA express…
AT1G02610	121.03	22.658	0	0	0	0	0	0	0	3.27289	0	3.01759	12.1398	12.5224	16.459	0.00255613	0.934684	0.00584733	0.00445268	0.0524602	DEG_CC	CC>other	1726	0.00435183	-2.04424	2.49087	1	14695	0	protein_coding	RING/FYVE/PHD zinc finger superfamily protein
AT1G02620	29.7086	17.5838	0	0	5.18968	0	0	0	0	1.52893	0	0	0	0.60369	1.04085	0.123458	0.453625	0.0125579	0.28876	0.121598	DEG_CC	CC>other	8682	0.299996	-2.04424	1.56487	1	15460	0	protein_coding	Ras-related small GTP-binding family protein
AT1G02640	0	0	0	0	0	0	0	0	1.92917	0	0	2.47403	2.28222	10.2989	7.87799	NA	NA	NA	NA	NA	NA	NA	NA	NA	-2.04424	2.7631	1	14415	0	protein_coding	beta-xylosidase 2	encodes a protein similar to a beta-xylosidase located in the extracellular matrix. This is a member of glycosyl hydrolase family 3 and has six other closely related members.
AT1G02650	1.85788	28.1802	2.38945	6.03346	25.3436	0	0	65.259	0	1.22622	9.86161	0.546721	0	1.02348	0.928977	0.0606174	0.0152739	0.0115107	0.880691	0.0319075	DEG_SY	other>SY	6452	0.168513	-2.04424	7.32726	0.395669	2942	0	protein_coding	Tetratricopeptide repeat (TPR)-like superfamily protein
AT1G02660	7.9541	1.74911	43.1277	46.8547	52.914	39.4747	0	50.5593	30.7207	19.8882	11.7193	7.01347	16.0563	8.91566	10.2214	0.182923	0.112438	0.565025	0.0431366	0.0964771	DEG_EC	EC>other	10667	0.423792	8.25651	-0.404332	0.994494	12389	0	protein_coding	alpha/beta-Hydrolases superfamily protein
AT1G02670	12.7041	33.1186	0	0	6.76125	0	0	9.04042	1.7635	0	0.144638	4.1653	3.41239	1.09204	1.0231	0.133488	0.382004	0.0108957	0.354068	0.119544	DEG_CC	CC>other	7772	0.245214	-2.04424	5.07578	0.782635	7114	0	protein_coding	P-loop containing nucleoside triphosphate hydrolases superfamily protein
AT1G02680	20.3221	47.2662	35.6452	11.3205	65.5198	0	0	1.38037	28.911	0	21.7325	51.3289	57.7598	15.7591	17.7546	0.0095412	0.00498663	0.00392504	0.952406	0.0291409	DEG_SY	other>SY	4973	0.0948491	-2.04424	5.8041	0.665406	5441	0	protein_coding	TBP-associated factor 13
AT1G02690	45.3007	77.2655	154.443	78.6642	159.099	0	0	0	5.41933	28.3242	42.5789	50.6458	13.4048	11.9583	11.1493	0.000379883	0.000372626	0.00311648	0.878056	0.118075	DEG_SY	other>SY	613	2.50886e-05	-2.04424	7.63285	0.292524	2234	0	protein_coding	importin alpha isoform 6	Putative importin alpha isoform. When overexpressed can rescue the impa-4 decreased transformation susceptibility phenotype.
AT1G02700	0	0	0	0	0.959911	0	0	0	0	0	8.86822	0	0	0.525	2.432	0.325973	0.155961	0.243167	0.248212	0.0266872	nonDEG		19846	0.945961	-2.04424	3.76229	1	13098	0	protein_coding
AT1G02720	1.09887	2.02171	5.67363	0.410386	0	2.90305	4.39323	0.466329	12.5088	13.3997	5.58351	25.579	15.6785	9.43451	7.33587	0.480101	0.173733	0.109625	0.219716	0.0168258	nonDEG		16497	0.790624	5.70273	0.267705	1	16402.5	0	protein_coding	galacturonosyltransferase 5	Encodes a protein with putative galacturonosyltransferase activity.
AT1G02730	16.4397	30.1707	42.3074	0.499308	11.1955	0	0.081005	83	22.0361	49.599	12.7494	32.4601	6.89153	37.2666	30.6072	0.0433979	0.0396541	0.0043438	0.847393	0.0652115	DEG_SY	other>SY	4907	0.0922658	4.78869	8.6208	0.00551077	353	1	protein_coding	cellulose synthase-like D5	Encodes a gene similar to cellulose synthase. Knock-out mutant has reduced growth, reduced xylan level and reduced xylan synthase activity in stems.
AT1G02740	40.272	55.9091	35.2757	85.2675	0	0	0	13.8595	0	0	7.58135	28.749	7.38816	7.63155	9.04897	0.072731	0.142085	0.00421765	0.662659	0.118307	DEG_SY	other>SY	4487	0.0756833	-2.04424	5.2524	0.836121	8116	0	protein_coding	MRG family protein
AT1G02750	9.67734	40.4477	0	0	0	0	0	0	0	0	0	17.449	12.9706	14.3503	16.7015	0.00618117	0.921361	0.0111715	0.00957406	0.0517125	DEG_CC	CC>other	4727	0.085481	NA	NA	NA	NA	NA	protein_coding	Drought-responsive family protein
AT1G02770	21.8585	32.7253	34.9423	29.4865	8.35493	1.61579	118.943	82.3277	0	6.29783	3.14722	15.5674	12.4651	0	0.935828	0.265254	0.139494	0.0599712	0.52042	0.0148604	DEG_SY	SY>other	11634	0.487529	7.68982	-2.37178	0.646266	5228	0	protein_coding	Protein of unknown function (DUF626)
AT1G02780	372.145	408.816	722.164	883.076	682.793	224.105	654.784	785.079	1098.75	719.385	758.349	1448.96	1045.43	751.479	822.385	0.571958	0.396472	0.0141183	0.0150596	0.00239199	nonDEG		10169	0.395748	11.5918	0.0168731	1	15393	0	protein_coding	Ribosomal protein L19e family protein
AT1G02790	0	0	0	0	3.84763	0	0	0	0	0	0	3.14151	2.13768	0	0	0.253892	0.130656	0.312459	0.268702	0.0342919	DEG_EC	EC>other	17684	0.84962	NA	NA	NA	NA	NA	protein_coding	polygalacturonase 4	encodes a exopolygalacturonase.
AT1G02810	10.8317	9.1854	0	0	0	0	0	20.0159	2.01435	0	0	0.871937	0.848107	0.605534	0.430672	0.00275135	0.935553	0.00501352	0.00417307	0.052509	DEG_CC	CC>other	5543	0.121738	-2.04424	5.75508	0.789988	7206	0	protein_coding	Plant invertase/pectin methylesterase inhibitor superfamily
AT1G02816	4.99491	35.143	12.4713	0.146313	0	0	0	0	0	0	0	19.1927	8.36609	9.98025	12.5728	0.188059	0.162247	0.0150348	0.574591	0.0600687	DEG_SY	other>SY	8740	0.304084	NA	NA	NA	NA	NA	protein_coding	Protein of unknown function, DUF538
AT1G02820	0	0	0	0	0	202.594	79.9401	59.4198	0	22.9378	3.54279	2.25103	0.943255	0.800391	1.55472	0.00272677	0.00178179	0.00770908	0.898391	0.0893915	DEG_SY	SY>other	427	9.44866e-07	7.67809	-3.64172	0.234665	1910	0	protein_coding	Late embryogenesis abundant 3 (LEA3) family protein
AT1G02840	42.9024	200.147	147.383	114.96	55.7813	113.842	37.8121	142.235	70.0548	199.034	158.791	278.16	87.402	80.4416	75.0519	0.785333	0.079771	0.044956	0.0877973	0.0021427	nonDEG		17665	0.848329	9.70321	-0.16499	1	13562	0	protein_coding	RNA-binding (RRM/RBD/RNP motifs) family protein	SR1 is a plant homologue of the human general/alternative splicing factor SF2/ASF.
AT1G02850	10.1084	0	0	15.6375	0	0	0	0	0	0	0	13.3039	29.3786	8.38341	22.5022	0.354104	0.0417319	0.0175813	0.572029	0.0145542	DEG_SY	other>SY	13057	0.575578	NA	NA	NA	NA	NA	protein_coding	beta glucosidase 11
AT1G02860	262.352	250.28	7.40372	4.04732	5.46554	177.171	334.645	658.705	507.665	611.621	905.972	13.6864	12.962	14.0218	17.3236	0.0060655	0.00527773	0.813272	0.0115806	0.163804	DEG_EC	other>EC	494	2.92262e-06	11.254	0.692806	0.868843	8874	0	protein_coding	SPX (SYG1/Pho81/XPR1) domain-containing protein	Encodes a likely ubiquitin E3 ligase with RING and SPX domains that is involved in mediating immune responses. Targeted by MIR827.
AT1G02870	6.89269	2.55502	30.1989	160.424	12.319	0.782804	0	0	1.87152	0	11.2849	59.205	40.2582	36.154	38.3658	0.128006	0.078939	0.278457	0.418763	0.0958351	DEG_SY	other>SY	5079	0.0988521	2.1477	2.04884	1	14979	0	protein_coding
AT1G02880	60.9711	98.0598	52.8912	8.11582	0	2.85075	3.00255	69.2049	122.552	82.1052	104.097	13.1775	20.0291	28.405	28.448	0.29916	0.485868	0.050167	0.130091	0.0347135	DEG_CC	CC>other	12546	0.541993	6.70936	3.82606	0.216616	1771	0	protein_coding	thiamin pyrophosphokinase1	Encodes a thiamine pyrophosphokinase capable of producing thiamine pyrophosphate from free thiamine.
AT1G02890	64.623	122.896	29.3639	10.2659	52.3167	5.10202	34.7813	43.7403	15.0055	16.4328	65.2761	44.2176	36.4501	31.483	28.1584	0.704215	0.18123	0.0551522	0.0555001	0.00390292	nonDEG		13992	0.638461	8.98262	-0.151927	1	13789	0	protein_coding	AAA-type ATPase family protein
AT1G02910	6.51666	28.2139	5.95078	0	21.9311	0	0	7.90526	0	0	0	33.0131	23.5974	62.7462	58.0504	0.136652	0.0830171	0.0106066	0.719781	0.0499437	DEG_SY	other>SY	8183	0.268658	-2.04424	3.94584	1	12772	0	protein_coding	tetratricopeptide repeat (TPR)-containing protein	Mutants defective in this gene were shown to have a reduced PSII content (overall reduction in the levels of several PSII subunits) and a disrupted grana stack structure. The N-terminal half of the protein contains two tetratricopeptide repeat (TPR) motifs that are arranged tandemly, each consisting of a 34-residue degenerate consensus sequence. The N-terminal sequence is rich in positive and hyd…
AT1G02930	0	3.62212	0	0	0	0	0	0	0	0	0	11.0466	2.96678	124.53	233.466	0.0876111	0.708413	0.0787724	0.0854435	0.0397605	DEG_CC	CC>other	17915	0.865425	NA	NA	NA	NA	NA	protein_coding	glutathione S-transferase 6	Encodes glutathione transferase belonging to the phi class of GSTs. Naming convention according to Wagner et al. (2002).
AT1G02960	35.6813	18.07	13.5042	0	41.9353	0	16.0733	18.2224	1.74384	34.8844	35.6899	48.8494	23.3442	18.9029	14.2233	0.517447	0.363347	0.0446138	0.0667994	0.00779302	nonDEG		20214	0.98057	6.83149	0.661659	1	14609	0	protein_coding
AT1G02970	0	44.9325	44.0283	78.5101	43.2469	0	0	0	5.65577	0	0	7.97572	2.85953	3.63772	3.41912	0.0488303	0.00493049	0.219969	0.484097	0.242173	DEG_SY	other>SY	3571	0.0417535	-2.04424	3.72657	1	13116	0	protein_coding	WEE1 kinase homolog	Protein kinase that negatively regulates the entry into mitosis.
AT1G02980	264.13	350.743	156.891	36.6944	55.7575	0	0	0	0	0	3.18618	0	2.21452	0	0.196451	0.00104646	0.00249962	0.000901316	0.865542	0.130011	DEG_SY	other>SY	329	7.01031e-08	-2.04424	3.12486	1	14017	0	protein_coding	cullin 2	encodes an Arabidopsis cullin
AT1G02990	12.5657	18.3029	1.42444	11.6133	6.40274	16.7563	5.90392	16.1822	19.9945	6.32151	23.383	19.9464	28.337	11.5354	10.1431	0.570703	0.142335	0.148406	0.128916	0.00963986	nonDEG		15405	0.719652	8.2008	-0.405166	0.984454	11901	0	protein_coding
AT1G03000	31.2753	39.8856	12.1657	0	4.33532	7.16823	0	2.77651	0	8.89099	24.4016	22.7843	21.7651	16.7806	12.38	0.221077	0.703853	0.029282	0.0290113	0.0167767	DEG_CC	CC>other	14524	0.669521	6.40565	0.389813	1	16402.5	0	protein_coding	peroxin 6	Encodes an apparent ATPase similar to yeast and human protein required for peroxisomal biogenesis. May facilitate recycling of PEX5, the peroxisomal matrix protein receptor, and thereby promote peroxisomal matrix protein import.
AT1G03030	23.578	66.6581	9.50171	0	3.07628	0	3.29911	53.0924	20.049	18.6949	5.29165	25.9791	14.0416	16.9297	15.814	0.257601	0.636783	0.0466398	0.0445658	0.0144101	DEG_CC	CC>other	11767	0.496576	5.47216	2.94062	0.78043	7085	0	protein_coding	P-loop containing nucleoside triphosphate hydrolases superfamily protein
AT1G03040	106.22	55.3645	0	4.42336	21.7385	0	0	0	0	0	0	169.216	106.021	40.5414	46.5948	0.0638426	0.320114	0.0061748	0.424465	0.185404	DEG_SY	other>SY	3841	0.0498524	NA	NA	NA	NA	NA	protein_coding	basic helix-loop-helix (bHLH) DNA-binding superfamily protein
AT1G03050	2.10867	9.64105	0	0	0	0	0	0	0	0	5.20937	1.06237	0	0	0	0.0120982	0.901576	0.0190847	0.0166395	0.050602	DEG_CC	CC>other	7438	0.22369	-2.04424	3.70982	1	13150	0	protein_coding	ENTH/ANTH/VHS superfamily protein
AT1G03055	167.973	113.22	0	0	0	0	0	0	6.76615	0	0	2.8593	0	1.92836	2.57483	0.000469461	0.944365	0.00130264	0.000859008	0.0530036	DEG_CC	CC>other	922	0.000314147	-2.04424	3.19606	1	13926	0	protein_coding
AT1G03060	23.6789	13.7598	31.4783	6.71031	14.6469	4.54206	19.1964	27.465	28.9004	26.3569	30.3941	33.7354	20.015	13.1822	9.40273	0.820251	0.075268	0.0269259	0.0762867	0.00126796	nonDEG		19044	0.923023	9.97319	0.329075	1	13306	0	protein_coding	Beige/BEACH domain ;WD domain, G-beta repeat protein	Encodes a WD/BEACH domain protein involved in cell morphogenesis.
AT1G03070	11.7017	0	108.24	91.9587	207.523	0	0	0	51.3009	0	28.6897	4.00171	0	0.316616	0.998293	0.0146257	0.00327945	0.489081	0.126726	0.366288	DEG_EC	EC>other	1658	0.00390056	-2.04424	6.88206	0.595243	4615	0	protein_coding	Bax inhibitor-1 family protein
AT1G03080	89.0699	29.1002	77.1415	77.3589	62.0338	92.2093	126.612	93.6393	93.2226	62.7172	61.0196	51.8376	46.245	48.7584	37.5115	0.25003	0.0516713	0.0316266	0.645701	0.0209716	DEG_SY	SY>other	4913	0.0925098	11.296	-1.43236	0.371865	2769	0	protein_coding	kinase interacting (KIP1-like) family protein
AT1G03090	72.3608	109.415	43.2077	1.4341	43.0402	5.03028	1.46819	4.08943	13.0356	17.1364	51.4885	24.0335	27.2032	29.6982	28.8069	0.339429	0.454444	0.0227181	0.159824	0.0235848	DEG_CC	CC>other	8621	0.295158	6.70808	1.76038	0.850135	8405	0	protein_coding	methylcrotonyl-CoA carboxylase alpha chain, mitochondrial / 3-methylcrotonyl-CoA carboxylase 1 (MCCA)	MCCA is the biotinylated subunit of the dimer MCCase, which is involved in leucine degradation. Both subunits are nuclear coded and the active enzyme is located in the mitochondrion.
AT1G03100	7.41115	6.10303	14.0022	1.35965	0	0	0	0	2.30065	5.1e-05	0	5.18413	3.23929	2.3803	2.6988	0.129506	0.178659	0.0105112	0.585659	0.0956644	DEG_SY	other>SY	9131	0.327776	-2.04424	3.0776	0.986657	12005	0	protein_coding	Pentatricopeptide repeat (PPR) superfamily protein
AT1G03106	2.9268	39.0181	0	0	0	0	0	0	0	0	0	1.13733	1.93594	0	0	0.0140722	0.893834	0.0217493	0.0201773	0.0501675	DEG_CC	CC>other	6199	0.157534	NA	NA	NA	NA	NA	protein_coding
AT1G03110	7.13361	68.5324	44.9816	97.9113	18.0095	19.1679	2.23826	0	0	0	0	36.9778	10.2728	15.2767	14.2949	0.689079	0.104771	0.0936209	0.107878	0.00465218	nonDEG		17171	0.825005	-2.04424	-9.29342	0.0945323	1115	0	protein_coding	Transducin/WD40 repeat-like superfamily protein
AT1G03130	31.1069	9.36011	0	0	0	0	2.67583	0.147795	0.140383	2.42292	4.10742	63.2246	44.026	884.15	745.825	0.132145	0.209559	0.571754	0.0154368	0.0711047	DEG_EC	other>EC	7172	0.20951	2.81728	-0.491956	0.996287	12456	0	protein_coding	photosystem I subunit D-2	Encodes a protein predicted by sequence similarity with spinach PsaD to be photosystem I reaction center subunit II (PsaD2)
AT1G03140	219.8	86.8848	136.956	513.179	21.1088	6.14812	66.5157	35.7095	83.887	97.4408	122.282	88.0114	66.5466	41.3475	39.088	0.72773	0.128303	0.0501499	0.0903711	0.0034454	nonDEG		13486	0.601548	8.6304	0.305437	1	14512	0	protein_coding	splicing factor Prp18 family protein
AT1G03150	42.9391	18.6395	0	0	1.25141	0	0	102.888	10.1931	0	20.8701	27.1184	35.444	21.1221	27.0878	0.081419	0.639949	0.0171053	0.158913	0.102613	DEG_CC	CC>other	7345	0.218984	-2.04424	6.95575	0.440455	3266	0	protein_coding	Acyl-CoA N-acyltransferases (NAT) superfamily protein
AT1G03160	68.8621	100.278	1.1738	0	14.2819	0	0	0	0	0	0	14.8963	7.50532	45.4084	35.5283	0.0301554	0.501711	0.0034969	0.191355	0.273282	DEG_CC	CC>other	2223	0.0105131	NA	NA	NA	NA	NA	protein_coding	FZO-like	A new plant-specific member of the dynamin superfamily; defines a new protein class within the dynamin superfamily of membrane remodeling GTPases that regulates organization of the thylakoid network in plants. Targeted to chloroplasts and associated with thylakoid and envelope membranes as punctate structures. Knockout mutants have abnormalities in chloroplast and thylakoid morphology, including …
AT1G03180	13.4762	36.7511	7.02136	0	51.2604	0	0	0	0.668997	0	72.9081	12.3677	9.45937	3.55867	3.46433	0.118572	0.115209	0.0087187	0.682194	0.0753056	DEG_SY	other>SY	7146	0.207495	-2.04424	7.02533	0.617071	4861	0	protein_coding
AT1G03190	141.041	65.215	20.8948	8.5559	0	0	0	12.9109	0	23.4497	0	18.7165	3.30088	6.63271	7.34201	0.0511281	0.300799	0.00487182	0.431436	0.211765	DEG_SY	other>SY	2140	0.00926755	-2.04424	6.92811	0.587761	4530	0	protein_coding	RAD3-like DNA-binding helicase protein	UV damage and heat induce a common stress response in plants that leads to tissue death and reduced chloroplast function. The UVH6 product is suggested to be a negative regulator of this response.
AT1G03200	9.56624	0	0	0	0	0	0	0	4.0158	0	2.2763	15.2528	0	3.40511	3.11624	0.0846583	0.715629	0.0770359	0.0825112	0.0401655	DEG_CC	CC>other	17930	0.86558	-2.04424	1.84299	1	13347	0	protein_coding
AT1G03210	2.93612	1.35135	0	0	0	0	0	0	0.612813	0	6.16335	29.9109	21.752	32.6382	21.6756	0.0311245	0.849741	0.041163	0.0302786	0.0476927	DEG_CC	CC>other	13048	0.574857	-2.04424	3.13295	0.975122	11596	0	protein_coding	Phenazine biosynthesis PhzC/PhzF protein
AT1G03220	5.4947	4.6217	32.7424	5.61828	0.513861	0	0	0	0.070972	0	0.545446	5.22154	1.35676	50.0765	64.7519	0.0795666	0.0618117	0.0164051	0.759306	0.0829104	DEG_SY	other>SY	6873	0.192727	-2.04424	0.633183	1	15256	0	protein_coding	Eukaryotic aspartyl protease family protein
AT1G03230	0.0958	0	1.09497	0.505728	4.72824	0	0	0	0	0	10.7082	5.98236	1.44388	29.9963	30.9095	0.134918	0.110628	0.460233	0.229483	0.0647383	DEG_EC	EC>other	10126	0.392843	-2.04424	4.49409	0.982741	11827	0	protein_coding	Eukaryotic aspartyl protease family protein
AT1G03240	0	0	0	0	0	0	0	0	0	0	7.89241	0	0	0	0.320344	NA	NA	NA	NA	NA	NA	NA	NA	NA	-2.04424	2.27686	1	14922	0	protein_coding
AT1G03250	0	58.2268	11.6251	0	0.328905	0	0	54.1917	0	27.1571	36.3265	40.4507	16.7766	29.6699	29.6533	0.294599	0.0721353	0.0246365	0.582724	0.025905	DEG_SY	other>SY	9959	0.379729	-2.04424	7.46747	0.305756	2325	0	protein_coding
AT1G03260	11.2607	44.5527	160.573	33.1682	16.6564	245.587	2.39307	142.097	15.4129	43.4575	26.0843	16.1493	9.71126	9.39774	9.93383	0.474191	0.233439	0.0552288	0.224201	0.0129397	nonDEG		8219	0.270623	9.09824	-2.06198	0.486946	3613	0	protein_coding	SNARE associated Golgi protein family
AT1G03270	0	0	0	0	0.305572	66.5314	5.6026	215.139	142.62	280.427	115.138	10.2356	8.43796	4.44911	3.91458	0.0616111	0.0456289	0.0381076	0.777644	0.0770089	DEG_SY	SY>other	1253	0.00135414	9.38852	1.49294	0.684749	5715	0	protein_coding	CBS domain-containing protein with a domain of unknown function (DUF21)
AT1G03280	9.6914	86.6538	72.3073	22.8248	360.091	0	4.41459	11.5553	39.4884	61.0598	43.7958	42.3675	46.4705	25.7518	28.5169	0.395014	0.0803538	0.131443	0.374031	0.0191577	nonDEG		4644	0.0817729	6.64592	3.22607	0.588979	4534	0	protein_coding	Transcription factor TFIIE, alpha subunit
AT1G03290	42.5091	8.99377	77.7255	5.49026	19.08	24.1023	14.9282	13.8732	16.7158	0.50202	3.50194	53.534	35.0598	33.6981	29.7593	0.655461	0.182944	0.038075	0.117624	0.00589632	nonDEG		15724	0.741336	8.06852	-2.10933	0.518384	3887	0	protein_coding
AT1G03310	57.7029	30.299	44.405	80.4761	67.923	0.107193	30.9809	36.0986	23.708	41.1845	24.7761	26.596	18.5445	38.6678	37.0833	0.232513	0.0721124	0.115706	0.558785	0.0208832	DEG_SY	other>SY	17294	0.829309	8.29157	0.106353	1	16402.5	0	protein_coding	debranching enzyme 1	Encodes a protein with strong similarity to isoamylase (EC:3.2.1.68) however lacks critical residues known to be important for activity. Appears to co localize with ISA1 in the chloroplast isoamylase complex. Mutations in this gene cause the loss of detectable isoamylase activity and the disruption of normal starch structure. It has been postulated that AtISA2 interacts with AtISA1 to form the Is…
AT1G03330	0	15.4894	39.7977	110.299	18.5254	0	10.2258	0	11.7274	66.9622	11.9948	105.703	126.856	50.8113	56.5195	0.474563	0.12209	0.317389	0.0737672	0.012191	nonDEG		13452	0.599142	5.3065	1.31657	1	13961	0	protein_coding	Small nuclear ribonucleoprotein family protein
AT1G03340	0	18.6193	0	0	0	0	0	0	0	0	0	0.670623	0	2.83582	5.34695	0.0530468	0.786942	0.0520002	0.0638425	0.0441681	DEG_CC	CC>other	10634	0.422155	NA	NA	NA	NA	NA	protein_coding
AT1G03350	13.3735	36.5103	12.159	40.9717	61.9612	8.55418	27.337	12.2335	60.2646	29.3372	77.1719	52.9569	13.7404	37.7927	46.2222	0.749246	0.132801	0.0522192	0.0630768	0.00265665	nonDEG		18802	0.908819	7.88725	0.385707	1	14435	0	protein_coding	BSD domain-containing protein
AT1G03360	20.8891	100.035	43.4365	44.1931	24.6525	0	0	0	49.4704	0	43.0573	39.0667	18.3768	12.2877	13.5514	0.00320467	0.00139507	0.00398737	0.954895	0.0365179	DEG_SY	other>SY	3146	0.0286763	-2.04424	7.16727	0.539773	4076	0	protein_coding	ribosomal RNA processing 4
AT1G03365	3.21325	5.30571	27.1718	137.549	53.1822	0	4.16836	60.1937	60.9992	17.9762	10.374	21.1131	22.4514	10.4618	8.88962	0.155714	0.181374	0.531129	0.0670198	0.0647635	DEG_EC	EC>other	4072	0.059057	7.01508	3.16518	0.570095	4329	0	protein_coding	RING/U-box superfamily protein
AT1G03370	53.1896	13.3001	24.3317	0.066847	1.39263	0.119615	19.3583	41.8963	28.7147	58.6899	69.8316	17.9385	10.8975	30.8895	24.1127	0.620627	0.231036	0.0784676	0.0631745	0.00669577	nonDEG		15816	0.746401	8.66882	1.51908	0.789904	7189	0	protein_coding	C2 calcium/lipid-binding and GRAM domain containing protein
AT1G03380	6.08542	21.1747	69.0087	57.83	31.8651	0	0	3.67518	0	0	0.271755	16.5084	16.2127	20.084	17.8883	0.00326685	0.00168194	0.0302064	0.689421	0.275424	DEG_SY	other>SY	903	0.000289836	-2.04424	4.26374	0.921424	10143	0	protein_coding	homolog of yeast autophagy 18 (ATG18) G
AT1G03400	4.25929	8.04635	0	0	0	0	0	0	0	0	0	2.07836	1.93456	37.1606	23.6626	0.0106387	0.907921	0.0166872	0.013795	0.0509581	DEG_CC	CC>other	9172	0.330223	NA	NA	NA	NA	NA	protein_coding	2-oxoglutarate (2OG) and Fe(II)-dependent oxygenase superfamily protein	A single copy gene that encodes a protein with sequence similarity to tomato E8 (ACC oxidase, the last step in ethylene biosynthesis) involved in ethylene synthesis and fruit ripening in tomato. This gene is not induced by ethylene in siliques. The transcript is found in siliques, etiolated seedlings, leaves, stems and flowers.
AT1G03410	0	0	3.41718	214.104	23.2671	0	0	0	0	0	0	3.30771	7.42014	12.839	1.01226	0.0219388	0.0230648	0.808941	0.0572755	0.08878	DEG_EC	EC>other	584	1.47475e-05	NA	NA	NA	NA	NA	protein_coding	2-oxoglutarate (2OG) and Fe(II)-dependent oxygenase superfamily protein
AT1G03430	5.63074	41.9964	0	0	0	0	0	10.8593	0	0	2.22983	27.6692	26.0146	28.1254	24.9031	0.00747267	0.916141	0.013317	0.0116499	0.0514195	DEG_CC	CC>other	4344	0.0698689	-2.04424	4.3322	0.91366	9896	0	protein_coding	histidine-containing phosphotransfer factor 5	Encodes AHP5, one of the six Arabidopsis thaliana histidine phosphotransfer proteins (AHPs). AHPs function as redundant positive regulators of cytokinin signaling. Members of the AHP gene family include: AT3G21510 (AHP1), AT3G29350 (AHP2), AT5G39340 (AHP3), AT3G16360 (AHP4), AT1G03430 (AHP5) and AT1G80100 (AHP6).
AT1G03440	17.6847	0.075383	0.056242	0.554957	4.33925	0.07787	44.5508	82.8478	19.2717	102.499	84.4246	13.0255	17.9704	10.2156	11.4588	0.511482	0.0814201	0.181982	0.212867	0.0122476	nonDEG		9018	0.321896	8.63166	0.77325	0.986657	11989	0	protein_coding	Leucine-rich repeat (LRR) family protein
AT1G03457	0	0	23.6062	0	0	0	37.7322	1.67342	32.5477	0	12.1199	14.637	11.751	4.90547	2.57089	0.557551	0.344513	0.0208371	0.0682929	0.00880599	nonDEG		7538	0.230089	7.08071	-1.65607	0.841221	8190	0	protein_coding	RNA-binding (RRM/RBD/RNP motifs) family protein
AT1G03470	64.7666	120.486	12.249	1.46124	0	0	0	0	0	0	0	18.3146	21.1355	6.60168	7.29342	0.0442265	0.508694	0.0070705	0.223966	0.216043	DEG_CC	CC>other	3402	0.0361148	NA	NA	NA	NA	NA	protein_coding	Kinase interacting (KIP1-like) family protein
AT1G03475	285.562	46.1221	10.1264	6.99651	45.3013	0	0	58.1464	1.50144	2.44011	94.6472	44.2252	25.8367	249.807	232.312	0.0226478	0.0272137	0.00858658	0.827315	0.114237	DEG_SY	other>SY	1295	0.00154966	-2.04424	8.27369	0.102931	1152	0	protein_coding	Coproporphyrinogen III oxidase	Encodes coproporphyrinogen III oxidase, a key enzyme in the biosynthetic pathway of chlorophyll and heme, a tetrapyrrole pathway. Mutants express cytological and molecular markers associated with the defense responses, usually activated by pathogen infection.
AT1G03495	0	0	2.86713	1.19938	0.620539	0	8.13785	0	1.41042	0	0	5.82946	23.3444	4.80457	4.19123	0.360543	0.414092	0.102711	0.0964538	0.0262011	DEG_CC	other>CC	9713	0.360443	2.90991	-4.36619	0.736009	6336	0	protein_coding	HXXXD-type acyl-transferase family protein
AT1G03510	4.52717	47.3519	1.51613	14.0472	18.4657	0	0	0	1.82593	7.78027	0.402352	4.68706	3.62366	2.21779	2.00856	0.0580353	0.0206091	0.00955544	0.876386	0.0354139	DEG_SY	other>SY	6127	0.153986	-2.04424	4.26376	0.841692	8198	0	protein_coding	Tetratricopeptide repeat (TPR)-like superfamily protein
AT1G03520	1.06185	0.538797	0	5.23736	5.11105	0	0	6.22232	0	1.97472	2.71234	12.6169	6.88908	11.7039	12.2803	0.211424	0.113157	0.058523	0.559691	0.0572058	DEG_SY	other>SY	10924	0.440501	-2.04424	4.78524	0.774361	6951	0	protein_coding	Core-2/I-branching beta-1,6-N-acetylglucosaminyltransferase family protein
AT1G03530	13.9538	49.9897	17.3092	34.6632	80.3684	0	0	0	0	0.309359	2.73699	33.0507	16.0654	8.24468	7.36185	0.00312723	0.001435	0.0024884	0.960959	0.0319903	DEG_SY	other>SY	1686	0.00409088	-2.04424	3.38471	0.963169	11252	0	protein_coding	nuclear assembly factor 1
AT1G03540	75.8523	17.0751	0	0	37.3219	1.90671	15.0126	0.073248	0	0	9.70691	5.90455	7.79024	2.23857	1.72185	0.440106	0.247324	0.205154	0.0934758	0.0139403	nonDEG		17987	0.868717	5.29916	-2.80049	0.746206	6532	0	protein_coding	Pentatricopeptide repeat (PPR-like) superfamily protein
AT1G03545	0	1.59322	0	0.276082	6.58206	1.41606	2.77294	0	0	0	0	13.3861	4.7093	2.80455	1.67138	0.625859	0.108311	0.0639114	0.195507	0.00641147	nonDEG		18334	0.885743	-2.04424	-7.11158	0.365116	2718	0	other_rna		Potential natural antisense gene, locus overlaps with AT1G03550
AT1G03550	4.75739	4.60715	17.3786	43.0333	18.7442	97.5337	0	27.5389	21.5487	162.534	41.0513	14.1067	7.16371	9.00078	8.62012	0.334494	0.351839	0.110187	0.16003	0.04345	DEG_CC	other>CC	11705	0.492025	7.88675	-0.250552	1	13308	0	protein_coding	Secretory carrier membrane protein (SCAMP) family protein
AT1G03560	57.3315	14.1355	2.84354	29.8811	47.937	0.351578	0.271979	11.8465	1.80816	37.7171	22.1063	14.7569	24.9887	5.6154	6.16108	0.17144	0.0493901	0.019909	0.734319	0.0249421	DEG_SY	other>SY	6395	0.166237	4.80992	4.77685	0.422574	3144	0	protein_coding	Pentatricopeptide repeat (PPR-like) superfamily protein
AT1G03590	1.09438	0	4.56324	0	0	0	0	0	0	0	6.59203	82.3954	58.802	17.3125	20.3166	0.395785	0.0603686	0.0389894	0.487901	0.016956	DEG_SY	other>SY	16739	0.805221	-2.04424	4.0424	0.999619	12554	0	protein_coding	Protein phosphatase 2C family protein
AT1G03600	20.7427	54.3223	0	0	0	0	0.080592	17.5406	0	0	0.008338	62.2293	29.0337	251.641	195.098	0.00369023	0.83854	0.0119861	0.0106782	0.135105	DEG_CC	CC>other	2888	0.0230259	1.8479	4.73921	0.950773	10978	0	protein_coding	photosystem II family protein
AT1G03610	10.5088	133.006	35.4489	15.6011	23.6894	27.7962	39.8486	60.7283	48.8314	196.718	227.362	10.714	16.373	26.2713	23.4725	0.569059	0.124305	0.165609	0.125866	0.0151613	nonDEG		15310	0.713985	9.22492	1.0537	0.828471	7857	0	protein_coding	Protein of unknown function (DUF789)
AT1G03620	0	0	0	0	4.44773	0	0	0	0	0	0	0	0	2.3283	1.57727	0.255338	0.131977	0.310696	0.26789	0.0340984	DEG_EC	EC>other	17879	0.863651	NA	NA	NA	NA	NA	protein_coding	ELMO/CED-12 family protein
AT1G03630	32.6071	78.2845	0	0	4.71961	0	0	0	0.375504	0	10.7915	24.7932	18.0902	205.946	173.781	0.062909	0.592768	0.00827568	0.171428	0.164619	DEG_CC	CC>other	4642	0.0817729	-2.04424	4.51263	0.91175	9863	0	protein_coding	protochlorophyllide oxidoreductase C	Encodes for a protein with protochlorophyllide oxidoreductase activity. The enzyme is NADPH- and light-dependent.
AT1G03640	0	0	1.01138	1.2665	0	0	0	0	0	0.272328	0.284839	0	0	0	0	NA	NA	NA	NA	NA	NA	NA	NA	NA	NA	NA	NA	NA	NA	pre_trna	pre-tRNA
AT1G03650	26.2352	0	0	0	0	0	0	0	0	0	0	12.2231	5.05405	5.62937	7.18002	0.0527245	0.788003	0.0520532	0.062992	0.0442276	DEG_CC	CC>other	11285	0.460539	NA	NA	NA	NA	NA	protein_coding	Acyl-CoA N-acyltransferases (NAT) superfamily protein
AT1G03680	163.716	141.039	7.0803	81.6516	32.8288	145.516	101.662	0	0	24.8617	101.484	90.7269	161.839	506.497	408.678	0.258384	0.104109	0.402432	0.198502	0.036573	DEG_EC	other>EC	9694	0.359674	8.07308	-2.92775	0.501803	3726	0	protein_coding	thioredoxin M-type 1	encodes a chloroplast thioredoxin similar to prokaryotic thioredoxins.
AT1G03687	69.2233	5.28519	0	0	0	12.3744	0	0	38.2402	7.88254	5.18534	26.7443	10.5951	14.7544	13.1848	0.134122	0.0889491	0.713901	0.010815	0.0522124	DEG_EC	other>EC	4430	0.0737129	5.90616	0.164876	1	16402.5	0	protein_coding	DTW domain-containing protein
AT1G03710	11.5032	30.268	32.296	7.69619	0	18.8927	36.3367	0	71.7057	2.48341	9.27473	113.694	90.8496	0.409428	0	0.404159	0.129679	0.186449	0.258068	0.0216448	nonDEG		15820	0.746682	6.79008	-1.31956	0.875034	8947	0	protein_coding	Cystatin/monellin superfamily protein
AT1G03730	1.36512	0	0	0	0	0	0	0	0.381301	0.502415	1.07688	9.11805	14.2168	10.577	9.39075	0.117952	0.655269	0.0969728	0.0930283	0.0367778	DEG_CC	CC>other	19479.5	0.936995	-2.04424	1.70602	0.966212	11384	0	protein_coding
AT1G03740	67.7926	22.8723	5.30571	34.2938	3.14112	0	7.50276	14.3038	12.2282	12.3969	6.77231	13.7012	13.6416	30.7633	27.4417	0.487356	0.274015	0.0490435	0.17774	0.0118449	nonDEG		14813	0.687951	6.63548	0.69967	1	14351	0	protein_coding	Protein kinase superfamily protein
AT1G03743	0	0	1.53334	1.84878	0	23.3346	0	0	76.3997	0	3.1701	0	0	0	0.594909	0.265971	0.15046	0.182472	0.366975	0.0341226	DEG_SY	SY>other	14119	0.647301	2.61908	-0.178336	1	13251	0	small_nucleolar_rna	snoRNA
AT1G03746	0	0	0	0	0	4.75326	0	0	9.07862	0	1.22195	0	0	0	0	0.204687	0.105999	0.141679	0.498076	0.0495594	DEG_SY	SY>other	8557	0.290197	0.467836	-1.31089	0.964867	11327	0	small_nucleolar_rna	snoRNA
AT1G03750	31.8403	17.413	3.45003	10.5061	13.0179	3.23089	1.89334	62.2051	10.5657	46.2653	10.1235	12.0388	5.07505	5.48037	5.46241	0.552658	0.29889	0.03741	0.104658	0.00638379	nonDEG		15766	0.743491	6.86332	2.74059	0.576234	4411	0	protein_coding	switch 2
AT1G03760	51.4801	30.6216	9.67355	22.7764	93.8451	0	0	5.56402	7.7483	0	0	46.3056	21.5037	10.6024	11.6909	0.0101883	0.00873586	0.00266689	0.934325	0.0440844	DEG_SY	other>SY	3444	0.0371482	-2.04424	4.47786	0.901553	9587	0	protein_coding	Prefoldin chaperone subunit family protein
AT1G03770	230.965	238.378	3.72213	0	92.946	1.99757	0	0	0	0	5.14876	28.6586	20.5794	4.50707	4.96883	0.0731389	0.867585	0.00432983	0.0253423	0.029604	DEG_CC	CC>other	5309	0.110876	3.24951	-0.917467	0.978296	11704	0	protein_coding	RING 1B	Encodes a nuclear localized protein with similarity to animal polycomb repressive core complex1 (PRC1) core component RING.Appears to function redundantly with ATRING1a, a close paralog. Both interact physically with CLF and LHP1 and appear to function together to repress class I KNOX gene expression.
AT1G03780	35.2668	22.9368	81.5013	15.6795	91.2468	0	0	0	12.7955	2.32204	1.74519	33.2223	69.6823	10.8642	9.41215	0.00272417	0.00255418	0.00276471	0.927118	0.0648387	DEG_SY	other>SY	1373	0.00196092	-2.04424	5.78201	0.65911	5391	0	protein_coding	targeting protein for XKLP2	Homolog of vertebrate TPX2. Protein has three domains involved in nuclear targeting, one in nuclear export and two in microtubule binding. Involved in mitotic spindle assembly during late prophase and early prometaphase.
AT1G03790	0.257532	0	28.7719	14.861	81.3573	23.2024	1.13789	36.1099	31.0775	4.17799	44.5837	0.139187	0	0	0	0.0806651	0.827308	0.0466601	0.0109721	0.034395	DEG_CC	other>CC	3963	0.0545521	7.29649	0.292915	1	15432	0	protein_coding	Zinc finger C-x8-C-x5-C-x3-H type family protein	Encodes SOMNUS (SOM), a nucleus-localized CCCH-type zinc finger protein. SOM negatively regulates light-dependent seed germination downstream of PIL5 (AT2G20180).
AT1G03830	38.6799	40.0253	43.5917	96.9419	94.3925	0.241478	0	2.78622	40.6553	1.33295	9.52242	26.7295	8.94069	6.76892	6.27564	0.00473165	0.00662545	0.00971327	0.868821	0.110109	DEG_SY	other>SY	1055	0.000561073	4.54013	5.66378	0.405811	3013	0	protein_coding	guanylate-binding family protein
AT1G03860	134.515	58.6738	216.096	134.878	150.714	0.349585	0	131.064	51.8236	36.7265	79.1428	102.506	52.3481	66.6754	79.795	0.0012748	0.00060062	0.0115848	0.891711	0.0948288	DEG_SY	other>SY	1226	0.00121185	4.75732	7.26808	0.0491465	822	0	protein_coding	prohibitin 2	prohibitin 2
AT1G03870	0.102604	2.71728	0	0.201369	0	0	0	0	0	0	0	6.79381	3.10683	36.9503	53.8976	0.122836	0.646946	0.0748892	0.109484	0.0458447	DEG_CC	CC>other	14608	0.675234	NA	NA	NA	NA	NA	protein_coding	FASCICLIN-like arabinoogalactan 9	fasciclin-like arabinogalactan-protein 9 (Fla9)
AT1G03890	0	0	14.2495	0	15.0474	0	0	0	0	0	0	0	0	0	0	0.143579	0.086905	0.491251	0.224352	0.053914	DEG_EC	EC>other	7635	0.235642	NA	NA	NA	NA	NA	protein_coding	RmlC-like cupins superfamily protein
AT1G03900	40.4983	21.0904	48.175	37.6387	32.0858	353.906	25.5685	54.1421	53.5752	5.3022	26.0246	106.747	27.7282	80.2439	90.6246	0.030071	0.0249778	0.042782	0.876516	0.0256529	DEG_SY	SY>other	2849	0.0225642	8.83123	-3.38392	0.0667356	934	0	protein_coding	non-intrinsic ABC protein 4	member of NAP family, an heterogeneous subfamily of the ATP-binding Cassette (ABC) superfamily of membrane transporters. The NAPs proteins are characterized by having only one nucleotide-binding folds (NBFs) domain.
AT1G03905	47.3147	79.1359	4.20277	0	0	0	0	0	0	0	0	5.96616	0	2.45755	6.14899	0.0379952	0.677806	0.00566043	0.101779	0.176759	DEG_CC	CC>other	4482	0.0752537	NA	NA	NA	NA	NA	protein_coding	P-loop containing nucleoside triphosphate hydrolases superfamily protein
AT1G03910	119.663	98.425	48.7388	32.9746	51.7364	67.4618	2.35283	10.7047	56.8114	20.4871	86.3745	62.2359	56.7811	34.5148	34.0905	0.43069	0.13657	0.127573	0.281757	0.0234093	nonDEG		17040	0.820849	8.82396	-0.614974	0.933546	10531	0	protein_coding
AT1G03930	13.3057	9.24639	29.4165	107.812	17.1535	6.72889	0	0	8.64252	0	0	15.4109	9.56582	36.2658	35.1394	0.346269	0.237988	0.203252	0.177584	0.0349071	nonDEG		10101	0.391233	4.91308	-1.52959	0.928094	10434	0	protein_coding	dual specificity kinase 1	Phosphorylates serine, threonine, and tyrosine
AT1G03940	0.716086	0.086795	22.9648	7.5556	1.14364	0	0.745954	0	4.25661	0	0	4.88842	8.40821	4.20969	2.56456	0.32397	0.189883	0.378144	0.088978	0.0190253	DEG_EC	EC>other	9981	0.380803	2.556	0.540703	1	16402.5	0	protein_coding	HXXXD-type acyl-transferase family protein
AT1G03950	12.9879	148.999	29.6405	109.142	0	20.3282	9.83029	41.07	78.3923	34.3463	246.233	10.5713	11.4531	23.9701	24.2818	0.604518	0.114661	0.103029	0.170382	0.00741026	nonDEG		19212	0.933123	7.48604	1.76057	0.772142	6918	0	protein_coding	vacuolar protein sorting-associated protein 2.3
AT1G03960	70.073	128.418	81.5253	39.2591	98.4035	12.9878	3.54536	242.727	175.946	213.882	215.703	23.521	44.4425	9.42935	8.62355	0.225873	0.0418959	0.0294309	0.69424	0.00855981	DEG_SY	other>SY	10166	0.395636	8.92283	3.71739	0.0325101	673	0	protein_coding	Calcium-binding EF hand family protein
AT1G03970	117.451	91.0102	69.0817	151.162	50.8497	3.78153	21.6612	19.0928	200.193	34.9911	90.6907	55.407	128.344	27.399	34.3123	0.451252	0.11554	0.0430485	0.380496	0.00966257	nonDEG		13887	0.632355	7.49928	1.83899	0.774361	6948	0	protein_coding	G-box binding factor 4	encodes a basic leucine zipper G-box binding factor that can bind to G-box motifs only as heterodimers with GBF2 or GBF3. A single amino acid change can confer G-box binding as homodimers.
AT1G03980	31.5094	37.1446	33.6549	8.86925	18.1468	0	149.184	44.1056	74.1456	172.515	21.9757	0	0	0.437508	0.464955	0.0725457	0.0814926	0.0453604	0.772348	0.0282529	DEG_SY	SY>other	10327	0.403526	9.1334	-0.893733	0.897597	9496	0	protein_coding	phytochelatin synthase 2	Encodes a protein with phytochelatin synthase activity which binds Cd2+ and Cd-glutathione complexes with high affinity. The protein has been postulated to be involved in Cd2+ tolerance. AtPCS2 expression appears to be less than that of AtPCS1, explaining the inability of endogenous AtPCS2 to substitute for AtPCS1 in the cad1-3 mutant (AtPCS1 null).
AT1G03987	0	0	0	0	0	15.793	0	0	0	0	0	0	0	0.124061	0	0.230962	0.113488	0.20963	0.405565	0.0403545	DEG_SY	SY>other	15295	0.713196	-2.04424	-6.3905	0.609262	4770	0	NA	NA	NA
AT1G03990	85.9507	66.8969	25.9707	58.6186	42.3926	17.6059	16.2755	0.408281	4.98987	0	46.8898	3.37281	9.63964	1.7853	1.9375	0.780117	0.121184	0.0264448	0.0703398	0.00191377	nonDEG		18207	0.878295	7.30544	-1.37089	0.856901	8550	0	protein_coding	Long-chain fatty alcohol dehydrogenase family protein
AT1G03997	0	0	0	0	0	0	0	0	0	0	11.7751	0	0	0	0	NA	NA	NA	NA	NA	NA	NA	NA	NA	-2.04424	1.95493	1	15210	0	NA	NA	NA
AT1G04000	15.5952	53.3036	90.7027	5.37522	35.008	9.02774	0.167293	10.8202	3.56317	5.71279	42.9516	32.9135	57.8277	7.68846	7.21657	0.561725	0.136147	0.0756223	0.218294	0.00821168	nonDEG		16035	0.762277	5.60128	0.811829	1	14427	0	protein_coding
AT1G04007	44.2372	12.5312	0	0	10.3879	0	16.5939	0	0	0	0	21.3675	18.0693	5.57403	5.93391	0.532243	0.29557	0.110277	0.0541971	0.00771323	nonDEG		17587	0.844008	-2.04424	-7.17435	0.489378	3645	0	NA	NA	NA
AT1G04010	73.7971	17.9318	77.7503	26.004	58.6118	0	8.55707	49.1823	0	17.2342	11.372	14.6432	4.69195	7.72373	7.04523	0.157224	0.0335829	0.131534	0.655804	0.021855	DEG_SY	other>SY	12700	0.546142	6.79369	1.22991	1	13047	0	protein_coding	phospholipid sterol acyl transferase 1
AT1G04013	0	2.87391	0	0	0	0	0	0	0	0	0	2.27773	3.64953	5.86847	6.11559	0.179034	0.563776	0.123977	0.101572	0.0316426	DEG_CC	CC>other	10436	0.408374	NA	NA	NA	NA	NA	NA	NA	NA
AT1G04020	0.51183	0	0	15.1215	0	0	22.6488	5.20871	1.99646	3.38315	5.9346	13.3117	9.88345	10.9064	10.2667	0.689085	0.189489	0.0316865	0.0853501	0.0043898	nonDEG		12894	0.560231	6.27363	-2.3867	0.683096	5630	0	protein_coding	breast cancer associated RING 1	Encodes a protein containing two tandem BRCA1 C-Terminal (BRCT) domains, which function in phosphorylation-dependent proteinprotein interactions.Loss of function mutations cause defects in meristem organization due to failure to repress WUS. BARD1 binds to WUS promoter and over expression of BARD reduces the extent of WUS expression.
AT1G04027	15.4889	0	107.488	0	0	0	0	0	0	0	0	3.54472	0	3.73211	5.2227	0.380401	0.0598404	0.0421521	0.499275	0.0183314	DEG_SY	other>SY	15797	0.744981	NA	NA	NA	NA	NA	NA	NA	NA
AT1G04030	940.777	654.135	442.532	527.175	587.447	1503.68	866.79	1058.64	994.505	888.231	974.101	58.3334	62.3463	6.16314	5.01035	0.0951796	0.00326532	0.0323821	0.867292	0.00188136	DEG_SY	SY>other	1385	0.00202965	13.0482	-1.21059	0.482721	3566	0	protein_coding
AT1G04033	0	0	0	0	0	0	0	0	0	0	2.55133	0	0	0	0	NA	NA	NA	NA	NA	NA	NA	NA	NA	-2.04424	0.276863	1	16402.5	0	NA	NA	NA
AT1G04040	7.68479	6.55859	3.82355	0	13.7884	3.45362	16.395	5.58809	16.2899	1.48215	20.4641	7.95599	7.37862	100.249	185.512	0.513162	0.221586	0.126516	0.125618	0.013119	nonDEG		17577	0.843147	5.69188	-0.808165	0.947078	10877	0	protein_coding	HAD superfamily, subfamily IIIB acid phosphatase
AT1G04047	0	0.779335	0.03971	0	0	0	0	0	11.283	0.034892	0	6.4147	0	1.51702	1.90523	0.401001	0.307106	0.108718	0.161722	0.0214534	nonDEG		16010.5	0.759914	-2.04424	2.75381	0.993084	12352	0	NA	NA	NA
AT1G04050	24.3068	22.5522	225.187	239.502	298.318	16.8036	11.1384	33.4607	15.3152	36.9166	46.9264	30.4893	11.5284	2.49695	1.84649	0.00196816	0.0066074	0.955181	0.00119607	0.0350478	DEG_EC	EC>other	945	0.000359202	8.1336	0.320554	1	14520	0	protein_coding	homolog of SU(var)3-9 1	Encodes SUVR1, one of the four closely related Arabidopsis SUVR proteins that belong to the SU(VAR)3-9 subgroup of SET-domain proteins. Proteins containing the evolutionarily conserved SET domain are involved in regulation of eukaryotic gene expression and chromatin structure through their histone lysine methyltransferase (HMTase) activity. SUVR1, SUVR2 and SUVR4 proteins contain a novel domain a…
AT1G04053	4.86874	6.91627	21.6576	12.2072	11.4944	14.1537	0	0	5.3794	0	0	5.98517	29.4959	2.38729	1.35025	0.513293	0.161546	0.101448	0.212202	0.0115112	nonDEG		18827	0.91096	3.10633	-3.20382	0.84938	8382	0	NA	NA	NA
AT1G04070	1.54337	26.4314	6.48005	0	0	0	0	0.35266	0	0.314308	2.45865	43.7266	30.0831	8.62938	9.86609	0.295084	0.158978	0.0244545	0.484104	0.0373788	DEG_SY	other>SY	13110	0.57574	-2.04424	1.36141	0.99845	12533	0	protein_coding	translocase of outer membrane 22-I	Subunit of the TOM complex, a translocase in the outer mitochondrial membrane that selectively allows proteins with a mitochondrial targeting sequence to enter the mitochondrion.
AT1G04073	5.85419	0	0	0	0	0	0	0	0	0	0	1.8445	3.88021	1.00396	1.82127	0.125594	0.642795	0.101968	0.0935649	0.0360776	DEG_CC	CC>other	19559.5	0.936995	NA	NA	NA	NA	NA	NA	NA	NA
AT1G04080	112.822	140.4	259.058	165.784	179.398	36.2523	192.413	99.5443	75.3035	147.493	103.794	111.421	33.2793	62.808	58.4125	0.724611	0.126979	0.0481201	0.0950963	0.00519324	nonDEG		14276	0.656705	10.5076	-1.10016	0.65645	5361	0	protein_coding	Tetratricopeptide repeat (TPR)-like superfamily protein
AT1G04083	27.2034	48.4171	0	0	2.71007	0	0	0	1.7083	0	0.45667	0	3.38844	0.317969	0.739169	0.112871	0.594708	0.0223427	0.183759	0.08632	DEG_CC	CC>other	10625	0.420119	-2.04424	-0.118472	1	16402.5	0	NA	NA	NA
AT1G04090	8.11455	18.5623	50.3638	3.71677	0	39.0953	82.1378	13.4744	33.2122	7.83578	6.11898	2.75496	0	0.502995	0.373709	0.200076	0.127005	0.0464644	0.571103	0.0553505	DEG_SY	SY>other	8603	0.294021	8.19948	-2.90649	0.173706	1547	0	protein_coding	Plant protein of unknown function (DUF946)
AT1G04100	55.7789	4.79738	0	0	38.3128	76.2708	38.4688	7.39044	38.5591	64.6105	83.5304	4.22985	6.77187	4.23762	5.86303	0.258563	0.0683558	0.148925	0.488694	0.0354622	DEG_SY	SY>other	12626	0.543124	8.3078	-1.14611	0.794311	7279	0	protein_coding	indoleacetic acid-induced protein 10	Auxin induced gene, IAA10 (IAA10).
AT1G04105	0	0	0	0	0	0	0	0	0	3.23041	0	0	0	0	0	NA	NA	NA	NA	NA	NA	NA	NA	NA	-2.04424	0.827908	1	16402.5	0	NA	NA	NA
AT1G04110	12.9585	0.331219	5.41872	3.0158	74.1502	3.51487	0	1.89444	0.907879	18.5006	6.39027	1.36793	0.359765	7.57121	6.81074	0.606372	0.123832	0.138388	0.124499	0.00690963	nonDEG		13297	0.589218	5.37965	1.11185	1	13923	0	protein_coding	Subtilase family protein	Initially identified as a mutation affecting stomatal development and distribution. Encodes a protein similar to serine proteases.
AT1G04117	22.0044	29.6364	34.2679	20.3967	7.57565	0	54.8119	0	0	0	11.6117	9.6411	9.14916	4.67692	3.17298	0.225127	0.141984	0.0564744	0.559307	0.0171079	DEG_SY	SY>other	17641	0.847598	5.93388	-4.25123	0.577673	4434	0	NA	NA	NA
AT1G04120	69.054	101.255	132.579	118.302	100.92	15.878	0.112622	25.0822	38.5569	45.835	62.3603	69.3202	38.7369	32.172	29.2634	0.0159333	0.00449035	0.040614	0.919828	0.0191347	DEG_SY	other>SY	7671	0.238095	8.89516	1.51105	0.786681	7154	0	protein_coding	multidrug resistance-associated protein 5	encodes a high-affinity inositol hexakisphosphate transporter that plays a role in guard cell signaling and phytate storage. It is a member of MRP subfamily / ABC transporter subfamily C.
AT1G04130	72.2169	78.7051	59.9511	41.099	183.096	14.03	102.798	48.4393	25.5216	18.5323	71.1053	24.3807	10.3101	11.4004	9.15694	0.694738	0.185535	0.0329636	0.0829956	0.00376812	nonDEG		17708	0.851468	8.34301	-1.47716	0.674343	5535	0	protein_coding	Tetratricopeptide repeat (TPR)-like superfamily protein
AT1G04133	0.818773	4.51448	0	0	0.44213	0	0	0	0	0	0	0.489462	0	0	0	0.143599	0.628681	0.0772067	0.106618	0.0438956	DEG_CC	CC>other	15193	0.708576	NA	NA	NA	NA	NA	NA	NA	NA
AT1G04140	43.5091	107.56	56.4839	116.488	71.9081	162.488	89.8464	140.235	107.236	138.244	100.257	91.9184	63.3354	52.1183	47.4037	0.361584	0.078874	0.0220114	0.528418	0.0091127	DEG_SY	SY>other	6854	0.19188	10.795	-0.967065	0.675192	5547	0	protein_coding	Transducin family protein / WD-40 repeat family protein
AT1G04147	53.801	38.015	0.304299	0	1.80171	11.4532	35.2795	115.356	25.2336	182.325	42.0712	1.99431	6.57178	1.91528	0	0.0589541	0.0383721	0.865465	0.0161887	0.0210204	DEG_EC	other>EC	8731	0.303862	5.92361	1.04636	1	12575	0	NA	NA	NA
AT1G04150	0.175221	0	2.21397	0.479528	0	0	0	0	0	0	0	5.44822	3.69604	0.095821	0.096406	0.308567	0.0972505	0.144488	0.416176	0.0335189	DEG_SY	other>SY	14378	0.659624	NA	NA	NA	NA	NA	protein_coding	C2 calcium/lipid-binding plant phosphoribosyltransferase family protein
AT1G04160	46.0373	13.5862	7.67519	0	8.44496	6.77519	40.649	75.8194	14.1069	62.785	58.5367	8.16261	7.27449	5.01713	4.22906	0.388311	0.11569	0.358788	0.11779	0.0194203	nonDEG		9369	0.342763	9.73894	0.226728	1	14700	0	protein_coding	myosin XI B	Encodes a member of the type XI myosin protein family involved in root hair elongation.
AT1G04170	245.038	225.081	322.505	339.946	132.169	288.484	119.989	76.8749	384.939	220.232	124.421	99.1543	87.4167	92.6856	95.7455	0.845099	0.0799857	0.00954058	0.0646111	0.000763755	nonDEG		14761	0.684653	10.7679	-0.900906	0.760354	6745	0	protein_coding	eukaryotic translation initiation factor 2 gamma subunit	protein synthesis initiation factor eIF2 gamma
AT1G04183	0.117361	0	38.8635	0	0	14.8298	6.26332	19.4038	0.332487	0	51.9119	39.5725	26.5734	7.7321	17.2085	0.291205	0.411526	0.016862	0.231178	0.0492284	DEG_CC	other>CC	9171	0.330212	6.94039	-0.237925	1	13342	0	NA	NA	NA
AT1G04190	74.1411	36.2497	47.6045	24.9623	0	0	0	43.0063	20.7061	15.7361	33.283	54.2704	32.7836	27.1703	31.5104	0.0822788	0.125619	0.00532343	0.691315	0.095463	DEG_SY	other>SY	5210	0.105538	-2.04424	7.55472	0.123082	1282	0	protein_coding	Tetratricopeptide repeat (TPR)-like superfamily protein
AT1G04200	83.5532	28.6676	23.9801	74.8376	40.6345	189.043	4.93403	62.1709	67.2396	41.0059	88.9002	29.9333	36.9411	22.1886	20.1411	0.393407	0.0887869	0.0617165	0.447297	0.00879302	DEG_SY	SY>other	9190	0.33116	10.1206	-1.51648	0.56859	4293	0	protein_coding
AT1G04210	40.9287	27.472	29.8329	13.4004	45.4637	4.59773	37.3325	5.55585	15.6692	22.3913	20.2428	46.4066	24.2054	24.1992	20.989	0.70608	0.0963415	0.0362384	0.158437	0.00290277	nonDEG		19663	0.941125	8.40856	-1.29598	0.738705	6373	0	protein_coding	Leucine-rich repeat protein kinase family protein	Encodes a putative Raf-related kinase.
AT1G04213	0	0	0.007507	0	0	7.0082	0	0	0.379847	0	0	0	0	0	0	0.269261	0.11816	0.151377	0.415279	0.0459225	DEG_SY	SY>other	10117.5	0.392116	-0.186147	-3.78879	0.858278	8572	0	NA	NA	NA
AT1G04217	0	0	0	0	0	0	0	0	0	22.0888	0	1.84421	0	3.49238	3.16384	NA	NA	NA	NA	NA	NA	NA	NA	NA	-2.04424	2.14984	1	14990	0	NA	NA	NA
AT1G04223	0	0	0.250644	0	0	0	1.32098	0	0	0	0	13.4297	0	4.11689	3.22374	NA	NA	NA	NA	NA	NA	NA	NA	NA	NA	NA	NA	NA	NA	NA	NA	NA
AT1G04230	55.9412	23.3775	6.0164	0	0	0	0	27.6127	0	0	0	22.0494	17.4674	16.413	16.2311	0.0874408	0.516827	0.00966658	0.236316	0.149749	DEG_CC	CC>other	5656	0.127996	-2.04424	5.97687	0.861228	8652	0	protein_coding	Protein of unknown function (DUF2361)
AT1G04237	0	0	0	0	0	0	3.93219	0	2.09606	0	0	0	0	2.26678	1.72671	0.214472	0.110182	0.182986	0.447803	0.0445572	DEG_SY	SY>other	18845	0.911349	0.783838	-2.55883	0.904309	9654	0	NA	NA	NA
AT1G04240	1.80969	0	0	0	0	0	0	0	0	0	0	0	0	36.8198	32.7781	0.102513	0.681562	0.0879619	0.08971	0.0382535	DEG_CC	CC>other	19326	0.936995	NA	NA	NA	NA	NA	protein_coding	AUX/IAA transcriptional regulator family protein	SHY2/IAA3 regulates multiple auxin responses in roots. It is induced rapidly by IAA, and has been shown to be phosphorylated by oat phytochrome A in vitro.
AT1G04257	0	0	42.3586	0	0	0	0	0	0	0	31.6336	0	1.55141	0	0	0.247269	0.123983	0.320352	0.273238	0.0351581	DEG_EC	EC>other	16493	0.790624	-2.04424	3.16439	1	13987	0	NA	NA	NA
AT1G04260	0.185595	0	0.763991	5.91901	0	47.7245	2.88215	9.22182	0.055036	1.76233	8.00758	40.8908	8.41073	15.324	13.701	0.232568	0.371671	0.0394434	0.297643	0.0586743	DEG_CC	other>CC	5043	0.096818	6.00559	-3.3426	0.443151	3289	0	protein_coding	CAMV movement protein interacting protein 7	Encodes protein that interacts with CaMV movement protein. Colocalizes in the cytoplasm with the movement protein. Has similarity to mammalian proteins (such as the rat PRA1) which have been described as rab acceptors.
AT1G04263	5.36058	0.329642	10.5584	0.180502	0.644378	0	2.93807	6.17082	3.27763	7.32451	8.23268	0	0	0	0.824097	0.729915	0.034331	0.0211093	0.212084	0.00256053	nonDEG		20345	0.995668	0.948194	0.939804	1	16402.5	0	NA	NA	NA
AT1G04267	0	2.6754	0	76.8519	0	0	15.7709	0	0	0	7.31592	16.2818	0	4.22973	5.74497	0.618779	0.254197	0.0569901	0.0640536	0.00598028	nonDEG		18363	0.885783	1.34644	-3.18257	0.850135	8401	0	NA	NA	NA
AT1G04270	150.715	156.948	132.746	164.236	187.653	359.034	9.36118	136.665	80.4132	112.701	185.709	889.739	255.188	510.072	556.893	0.125609	0.0697372	0.0375617	0.752928	0.014164	DEG_SY	SY>other	14124	0.647719	9.33524	-1.44223	0.629036	5035	0	protein_coding	cytosolic ribosomal protein S15	Encodes cytosolic ribosomal protein S15.
AT1G04273	0	2.18363	0	7.93516	0	0	3.82299	0	0	0.753028	0.861538	16.1369	11.7932	4.43728	5.27509	0.582435	0.193792	0.045654	0.164328	0.0137908	nonDEG		20014	0.958325	-0.176169	-2.47885	0.866028	8778	0	NA	NA	NA
AT1G04280	27.8685	0	4.9881	19.0827	20.6208	0	0	0	1.52016	0	39.6473	14.5068	12.1603	12.6804	12.331	0.102878	0.0116439	0.0702042	0.737757	0.077517	DEG_SY	other>SY	6258	0.160222	-2.04424	6.86066	0.625561	4967	0	protein_coding	P-loop containing nucleoside triphosphate hydrolases superfamily protein
AT1G04290	139.998	15.8109	11.9322	0	28.5618	0	0	5.4517	1.99657	20.4453	16.273	32.1201	12.0942	18.7428	19.6975	0.140005	0.0808385	0.0122325	0.718583	0.0483406	DEG_SY	other>SY	5708	0.13072	-2.04424	5.80421	0.519182	3900	0	protein_coding	Thioesterase superfamily protein
AT1G04293	2.32226	11.6631	5.14948	0	0	0	0	0	0	0	0	0	0	0	0	0.387689	0.132256	0.0283765	0.429004	0.0226744	DEG_SY	other>SY	15953	0.755878	NA	NA	NA	NA	NA	NA	NA	NA
AT1G04297	6.2898	0	0.853843	0.604931	0	0.694824	0	6.79875	2.21162	3.03532	5.70725	2.06532	3.61098	0.509888	0.122232	0.554516	0.166799	0.0649871	0.201345	0.0123526	nonDEG		19125	0.927139	2.22584	2.20511	0.980318	11753	0	NA	NA	NA
AT1G04300	161.286	303.79	146.466	46.8192	134.65	120.229	116.766	104.474	100.68	111.047	97.956	58.4885	53.8718	33.1776	30.2514	0.833651	0.0131558	0.0823964	0.0700242	0.000772877	nonDEG		12507	0.541158	10.7691	-1.0272	0.634096	5092	0	protein_coding	TRAF-like superfamily protein
AT1G04303	6.21814	43.4662	14.9399	0	0	0.702454	0	0	10.5503	28.6474	0	1.79926	0	1.18973	1.01575	0.33915	0.166381	0.035435	0.426399	0.0326351	DEG_SY	other>SY	17069	0.821297	1.60674	2.96692	1	13688	0	NA	NA	NA
AT1G04310	8.97053	39.9471	3.61233	119.205	34.2436	2.90701	0.865317	4.49547	0	0.463763	13.4767	24.2442	26.3253	5.40675	4.14271	0.486238	0.113753	0.108003	0.277747	0.0142592	nonDEG		8252	0.272146	5.11058	0.255207	1	16402.5	0	protein_coding	ethylene response sensor 2	encodes an ethylene receptor related to bacterial two-component histidine kinases.
AT1G04323	0	0	0	0	0	0	0	0	0	0	34.6822	0	0	0.683179	0.267607	NA	NA	NA	NA	NA	NA	NA	NA	NA	-2.04424	3.24034	1	13838	0	NA	NA	NA
AT1G04330	0	3.59804	0	0	0	0	0	0	0	0	0	0.38266	0	0.470548	0	0.104255	0.676444	0.0890215	0.0923128	0.0379662	DEG_CC	CC>other	19229	0.933876	NA	NA	NA	NA	NA	protein_coding
AT1G04337	0	0	0	0	0	0	0	0	10.6469	0	0	0	0	0	0	NA	NA	NA	NA	NA	NA	NA	NA	NA	-2.04424	2.34806	1	14873	0	NA	NA	NA
AT1G04340	0	0	11.8735	0	0	0	0	35.398	16.3722	21.206	47.0661	75.3655	18.9697	27.8108	30.0741	0.245168	0.121769	0.322756	0.274885	0.035422	DEG_EC	EC>other	16076	0.764373	-2.04424	7.20742	0.187341	1622	0	protein_coding	HR-like lesion-inducing protein-related
AT1G04347	0.484308	0	0	108.257	0	0	0	0	0	0	0	0.816227	0	0.91019	0.856304	0.17923	0.145726	0.37045	0.252486	0.052109	DEG_EC	EC>other	9923	0.37777	NA	NA	NA	NA	NA	NA	NA	NA
AT1G04350	122.172	15.9674	80.8936	30.7897	57.5237	6.62431	27.1008	10.2013	10.6714	82.5714	24.7814	11.3902	15.1209	21.659	24.7325	0.716816	0.118101	0.0788751	0.0821869	0.00402026	nonDEG		18806	0.909552	7.81901	0.0688708	1	16402.5	0	protein_coding	2-oxoglutarate (2OG) and Fe(II)-dependent oxygenase superfamily protein	encodes a protein whose sequence is similar to 2-oxoglutarate-dependent dioxygenase
AT1G04353	11.6713	0	44.5958	21.9942	31.956	5.29012	0.200156	91.4947	10.5159	54.079	34.8669	11.4573	0	0.405941	0.50853	0.224047	0.0870984	0.617567	0.0412479	0.0300396	DEG_EC	EC>other	13516	0.604779	6.28876	3.12768	0.597799	4649	0	NA	NA	NA
AT1G04367	0.266984	0.744275	0	0.174658	0	0.12458	0	0.526421	0.494466	0	1.08354	0.989443	1.34737	0.75516	0.942079	0.539256	0.11689	0.120634	0.201775	0.021446	nonDEG		19111	0.926489	0.407265	0.567963	1	16402.5	0	NA	NA	NA
AT1G04377	16.1223	0.710292	0	0	0	0	0	0	0	0	0	0	0	0	0	0.0524429	0.793214	0.056593	0.0532303	0.0445201	DEG_CC	CC>other	13007	0.570533	NA	NA	NA	NA	NA	NA	NA	NA
AT1G04380	23.1237	58.62	198.912	223.036	211.77	0.890596	0.309802	687.907	722.843	317.82	653.803	1.94667	0	0.299463	0.070203	0.0131007	0.00727547	0.452647	0.143602	0.383374	DEG_EC	EC>other	837	0.000180174	7.26129	8.6951	1.27432e-07	78	1	protein_coding	2-oxoglutarate (2OG) and Fe(II)-dependent oxygenase superfamily protein	encodes a protein similar to a 2-oxoglutarate-dependent dioxygenase
AT1G04383	3.89939	0	0	0	0	0	0	0	0	0	0	0	0	0	0	0.158655	0.593355	0.119009	0.0956787	0.0333027	DEG_CC	CC>other	10199	0.396277	NA	NA	NA	NA	NA	NA	NA	NA
AT1G04387	21.5013	17.9634	0	0	0	0	0	0	0	0	0	0.588843	0	0	0	0.00697391	0.921063	0.0111317	0.00913583	0.0516957	DEG_CC	CC>other	8873	0.312822	NA	NA	NA	NA	NA	NA	NA	NA
AT1G04390	21.5026	37.7203	17.2282	9.46955	0.312954	0	25.2559	6.65942	1.8715	2.46288	2.7761	13.996	7.98395	6.165	4.74672	0.468051	0.357734	0.0555164	0.103907	0.014792	nonDEG		17098	0.821956	6.70817	-2.80623	0.560871	4211	0	protein_coding	BTB/POZ domain-containing protein
AT1G04393	0	0	0	0	0	0	0	0	3.43265	0	0	0	0	0	0.17024	NA	NA	NA	NA	NA	NA	NA	NA	NA	-2.04424	0.763096	1	16402.5	0	NA	NA	NA
AT1G04397	0	0	26.7299	0	0	0	0	0	0	0	0	0	0	0	0	0.259857	0.13569	0.305201	0.265757	0.0334953	DEG_EC	EC>other	18200	0.877951	NA	NA	NA	NA	NA	NA	NA	NA
AT1G04400	0	30.7008	2.42059	0.130902	0	1.50786	10.302	8.58108	85.4609	19.319	31.6553	66.6412	22.1713	137.754	116.132	0.567798	0.0833007	0.168437	0.168182	0.0122823	nonDEG		12631	0.54376	7.49165	1.69159	0.813136	7594	0	protein_coding	cryptochrome 2	Blue light receptor mediating blue-light regulated cotyledon expansion and flowering time. Positive regulator of the flowering-time gene CONSTANS. This gene possesses a light-induced CNT2 N-terminal homodimerisation domain.Involved in blue-light induced stomatal opening. Involved in triggering chromatin decondensation. An 80-residue motif (NC80) is sufficient to confer CRY2's physiological functi…
AT1G04410	93.995	138.896	81.1836	170.424	233.264	70.5466	129.534	343.824	281.31	132.8	126.827	324.847	112.714	803.633	855.17	0.769114	0.155782	0.0199197	0.0534138	0.00177068	nonDEG		16302	0.780895	10.0958	0.21472	1	14443	0	protein_coding	Lactate/malate dehydrogenase family protein
AT1G04413	0	0	0	1.1287	4.50284	0	0	0	0	0	0	0	0	0	0	0.299404	0.150075	0.278437	0.241526	0.030558	nonDEG		16065	0.764116	NA	NA	NA	NA	NA	NA	NA	NA
AT1G04420	47.5037	21.7566	0	0	0	15.2778	41.1688	0	7.1337	6.53701	4.09245	20.9802	20.4417	138.13	107.17	0.00311741	0.00326451	0.93484	0.0036185	0.0551599	DEG_EC	other>EC	1475	0.00253958	6.33521	-3.52539	0.379306	2812	0	protein_coding	NAD(P)-linked oxidoreductase superfamily protein
AT1G04430	0	0	0	0	26.7352	0	18.5217	0	0	0	0	20.7565	14.4837	100.82	119.433	0.572423	0.353709	0.0173397	0.050039	0.00648941	nonDEG		8791	0.307062	-2.04424	-9.81325	0.106033	1172	0	protein_coding	S-adenosyl-L-methionine-dependent methyltransferases superfamily protein
AT1G04433	0	0	0	0	0	0	0	0	0	15.9523	0	45.958	14.0384	0	10.5237	NA	NA	NA	NA	NA	NA	NA	NA	NA	-2.04424	2.82791	1	14312	0	NA	NA	NA
AT1G04437	15.7811	3.28536	61.4801	0	0	0	0	61.2449	0.321792	7.87704	0	1.04417	0	0.328384	0.743264	0.308236	0.124577	0.0390488	0.490185	0.0379536	DEG_SY	other>SY	14363	0.659256	-2.04424	4.39867	0.84728	8323	0	NA	NA	NA
AT1G04440	46.4659	81.8486	24.841	5.21116	10.0957	118.216	37.7852	46.3862	45.1581	73.2543	29.6906	41.2914	39.4438	39.0603	50.1182	0.204773	0.0702791	0.401085	0.260441	0.0634217	DEG_EC	other>EC	3922	0.0531127	9.41769	-1.56609	0.475107	3484	0	protein_coding	casein kinase like 13
AT1G04445	3.69603	9.38019	9.28496	0	0	0	0	0	0	0	2.91915	2.04225	3.11585	0.13698	0.110253	0.305683	0.159355	0.0263978	0.469227	0.0393371	DEG_SY	other>SY	15142	0.707007	-2.04424	1.86183	1	15358	0	protein_coding	C2H2-like zinc finger protein
AT1G04450	1.77646	23.6763	0	0	0	0	0	0	0	0	0	0	0	0	0	0.0178841	0.88236	0.0260097	0.0242231	0.0495235	DEG_CC	CC>other	7264	0.214186	NA	NA	NA	NA	NA	protein_coding	ROP-interactive CRIB motif-containing protein 3	Encodes a member of a novel protein family that contains contain a CRIB (for Cdc42/Rac-interactive binding) motif required for their specific interaction with GTP-bound Rop1 (plant-specific Rho GTPase). It interacts with Rop1 and is involved in pollen tube growth and function, and exocytosis in the pollen tube tip. The protein most similar to RIC1 (family subgroup III). Gene is expressed predomin…
AT1G04455	8.20945	187.396	104.66	3.25086	0	0	8.26622	0.399129	0	0	0	7.73112	0	0.035362	0	0.628077	0.204948	0.056593	0.10479	0.00559168	nonDEG		16320	0.781926	0.593109	-5.38508	0.709204	6002	0	NA	NA	NA
AT1G04463	2.63364	0	0.006258	5.00466	0.355562	0.048404	0	0	0	0.050691	0.697976	0.483988	0	3.42013	3.51723	0.453695	0.0542732	0.0365023	0.443058	0.0124718	nonDEG		18523	0.895224	-0.18296	-0.612487	1	13973	0	NA	NA	NA
AT1G04467	36.3849	38.5229	3.86647	9.22249	8.99512	0	0.21512	406.581	0	0	42.174	0	3.60994	1.77695	1.95996	0.0727224	0.176334	0.0109707	0.627454	0.112519	DEG_SY	other>SY	9911	0.376134	3.4339	7.91121	0.494078	3677	0	NA	NA	NA
AT1G04470	1.07583	2.44589	47.7376	10.4037	0	0	0	0	0	0	0.345162	0.441262	0	0	0	0.135583	0.105746	0.0391155	0.63285	0.0867056	DEG_SY	other>SY	4607	0.0805729	-2.04424	0.539897	1	16402.5	0	protein_coding	Protein of unknown function (DUF810)
AT1G04473	1.85955	16.1908	9.68466	1.15961	0	49.6722	0	0	0.281355	0.237948	183.058	1.88001	0	2.58319	2.5261	0.52083	0.15747	0.100228	0.211987	0.00948433	nonDEG		13655	0.615103	6.16629	-0.131038	1	13470	0	NA	NA	NA
AT1G04477	0	5.58751	0.414141	1.10433	5.5642	0	0	0	0	0	0	4.88088	0	1.21318	2.85879	0.410159	0.0473946	0.0285085	0.50238	0.0115581	DEG_SY	other>SY	15301	0.713363	NA	NA	NA	NA	NA	NA	NA	NA
AT1G04480	105.83	50.5337	12.9313	14.1664	37.6045	25.638	45.7165	52.2729	27.184	44.2839	243.809	384.997	297.275	182.207	194.823	0.549603	0.0998023	0.262491	0.0806587	0.00744421	nonDEG		15306	0.713502	7.72973	0.388113	1	14602	0	protein_coding	Ribosomal protein L14p/L23e family protein
AT1G04483	0	0	0	0	0	0	0	0	0	0.291922	48.9502	0	0	0.352644	0	NA	NA	NA	NA	NA	NA	NA	NA	NA	-2.04424	3.68886	0.962122	11232	0	NA	NA	NA
AT1G04487	2.05399	0	0	0.65109	0	0	0	0.130824	0	0	0	0	2.24942	0	0	0.416266	0.221052	0.0671213	0.273994	0.0215667	nonDEG		18792	0.908353	NA	NA	NA	NA	NA	NA	NA	NA
AT1G04490	0	7.01469	18.7429	105.145	80.8804	0	0	22.5938	2.75573	13.4349	5.87154	0	0	0.611948	0.629412	0.0552685	0.0119135	0.316069	0.39572	0.221029	DEG_SY	other>SY	1869	0.0055548	-2.04424	6.86708	0.280004	2167	0	protein_coding	Protein of unknown function (DUF3527)
AT1G04503	0	0.004055	23.1308	0	0	0.335825	0	0	0	0	0	0.012253	0	0	0.042219	0.269617	0.168931	0.19298	0.320205	0.0482665	DEG_SY	other>SY	17051	0.821297	NA	NA	NA	NA	NA	NA	NA	NA
AT1G04510	232.591	375.06	366.101	49.3053	232.034	0	5.15217	51.004	222.111	89.0009	137.957	66.1394	266.942	50.0367	46.4124	0.0273833	0.0110755	0.00452017	0.947556	0.00946542	DEG_SY	other>SY	2208	0.0103673	7.50813	4.6588	0.122571	1278	0	protein_coding	MOS4-associated complex 3A	Encodes MAC3A, a U-box proteins with homology to the yeast and human E3 ubiquitin ligase Prp19. Associated with the MOS4-Associated Complex (MAC). Involved in plant innate immunity.
AT1G04513	3.31347	0	0.112809	0	0	0.075925	5.3e-05	3.0552	0	0	0	0	0	0.031252	0	0.235485	0.250347	0.222762	0.204303	0.0871031	DEG_CC	CC>other	16050	0.76361	1.16103	0.648997	1	16402.5	0	NA	NA	NA
AT1G04520	0	0	23.2684	11.4449	0	0	0	1.80104	54.7904	6.65967	0	41.9338	8.32402	20.0452	15.8872	0.141105	0.0844614	0.494512	0.22565	0.054272	DEG_EC	EC>other	6872	0.192717	-2.04424	6.92835	0.476085	3502	0	protein_coding	plasmodesmata-located protein 2
AT1G04530	24.9532	17.7684	18.8891	0	0	0	3.18151	7.33189	0	13.4339	0	66.3094	51.4349	48.0761	44.8797	0.331281	0.567348	0.0474989	0.0414725	0.0124003	DEG_CC	CC>other	17724	0.852681	4.36268	0.849923	1	16402.5	0	protein_coding	Tetratricopeptide repeat (TPR)-like superfamily protein
AT1G04533	25.4708	18.7856	17.9771	17.4486	14.3497	2.98542	1.98188	7.65679	10.0388	4.03946	6.37309	2.83219	0	0	0	0.339406	0.0228856	0.0115059	0.624876	0.00132634	DEG_SY	other>SY	17670	0.848937	3.51625	0.498836	1	16402.5	0	NA	NA	NA
AT1G04537	3.72046	0	0	0	0	3.94173	8.2657	0	0	0	1.7e-05	5.16463	3.02858	0.153982	6.87839	0.221427	0.0367803	0.557714	0.131924	0.0521546	DEG_EC	other>EC	10666	0.423792	0.742769	-6.61909	0.517927	3880	0	NA	NA	NA
AT1G04540	0.043403	0.680578	1.80823	0.094496	0	0	0	0.462113	28.403	5.42944	2.14794	1.73715	2.15278	1.53489	1.04664	0.382149	0.0752883	0.0442493	0.479266	0.0190467	DEG_SY	other>SY	15114	0.705058	-2.04424	6.77307	0.373148	2777	0	protein_coding	Calcium-dependent lipid-binding (CaLB domain) family protein
AT1G04547	7.44513	19.7871	5.89713	19.3056	0	21.0599	89.9261	0	0	0	0	0	0	0	0	0.305073	0.122416	0.0751361	0.483436	0.0139394	DEG_SY	SY>other	12619	0.543085	-2.04424	-7.54913	0.331076	2485	0	NA	NA	NA
AT1G04550	10.4912	74.3022	31.6728	0	22.2827	0	18.5629	9.88386	0	0.54569	10.1353	52.1122	72.4628	19.2063	19.1862	0.641672	0.213832	0.0587594	0.0807844	0.00495281	nonDEG		19404	0.936995	5.42325	-1.8508	0.853941	8500	0	protein_coding	AUX/IAA transcriptional regulator family protein	IAA12/BDL plays a role in auxin-mediated processes of apical-basal patterning in the embryo. bdl mutants lack a primary root meristem
AT1G04555	113.268	176.95	0	0	3.13163	54.9125	1.77941	56.618	110.348	56.3092	79.2208	34.8447	28.1826	9.4442	11.4579	0.128128	0.416351	0.363232	0.018229	0.074059	DEG_CC	CC>other	4668	0.082351	7.71389	0.499441	1	14033	0	protein_coding
AT1G04557	10.2746	0	0	0	0	0	0	0	0	0	0	1.28916	0	0.396311	0.318983	0.106814	0.674015	0.0903953	0.0909468	0.0378299	DEG_CC	CC>other	19378.5	0.936995	NA	NA	NA	NA	NA	NA	NA	NA
AT1G04563	1.90524	0	0	0	0	0	0	0	0	0	0	1.24429	0	0	0.263898	0.273184	0.44482	0.135468	0.121563	0.024966	DEG_CC	CC>other	12575.5	0.541993	NA	NA	NA	NA	NA	NA	NA	NA
AT1G04567	0	0	0	0	0	0	0	0	0	1.8504	0	0.711675	4.96207	0.785272	1.65537	NA	NA	NA	NA	NA	NA	NA	NA	NA	-2.04424	0.242945	1	16402.5	0	NA	NA	NA
AT1G04570	7.10897	27.1955	68.8952	64.1277	21.4243	28.171	72.1999	23.3671	62.0788	70.3036	80.1186	5.95128	2.08989	0.596857	0.84495	0.36708	0.466312	0.0337643	0.118323	0.0145214	DEG_CC	other>CC	9781	0.364943	9.07932	-0.676079	0.882773	9118	0	protein_coding	Major facilitator superfamily protein
AT1G04577	6.71867	0	0	0	0	0	0.259756	0	0	0	39.9557	0	0	0	0.276094	0.200052	0.396368	0.178179	0.161539	0.0638626	DEG_CC	CC>other	16978	0.816496	1.18547	3.41437	1	14430	0	NA	NA	NA
AT1G04580	26.8464	8.51108	3.73853	0	10.6746	0	0	0	0	0	2.51041	8.34623	9.39391	0.051306	0	0.0950838	0.127575	0.00699898	0.684423	0.0859193	DEG_SY	other>SY	5335	0.112037	-2.04424	3.70982	1	13149	0	protein_coding	aldehyde oxidase 4	Encodes aldehyde oxidase AAO4 preferentially expressed in developing seeds.
AT1G04587	20.0862	0	7.82396	33.2267	0	0	0	5.20531	0	47.1234	21.0805	3.84379	0	3.98082	2.10667	0.336046	0.0473497	0.0316967	0.566493	0.0184152	DEG_SY	other>SY	14373	0.659609	-2.04424	4.75937	0.788643	7177	0	NA	NA	NA
AT1G04590	14.0104	24.719	28.139	18.2204	48.6995	0	0	0	5.61968	0	3.01415	64.4833	18.6166	21.0116	19.3528	0.00406598	0.00237835	0.00474826	0.949996	0.0388114	DEG_SY	other>SY	4152	0.0622457	-2.04424	3.87672	0.931146	10485	0	protein_coding
AT1G04600	38.169	32.4492	26.9091	173.572	138.768	39.4707	54.0071	46.7337	114.965	29.4434	32.5363	3.64365	5.45185	0.391162	0.280195	0.441473	0.486992	0.0177737	0.0449614	0.00880014	DEG_CC	other>CC	8287	0.274123	10.3991	-0.656268	0.861975	8665	0	protein_coding	myosin XI A	member of Myosin-like proteins
AT1G04603	0	0	0	0	6.11548	0	0	0	0	0	0	0	0	0	0	0.277092	0.14546	0.285834	0.260244	0.0313698	DEG_EC	EC>other	19104	0.926489	NA	NA	NA	NA	NA	NA	NA	NA
AT1G04607	0	0	0	0	0	0	0	0	0	0.257569	1.12391	0	0	0	0	NA	NA	NA	NA	NA	NA	NA	NA	NA	-2.04424	0.0325044	1	16402.5	0	NA	NA	NA
AT1G04620	53.2147	40.0773	0	4.79234	1.58518	72.59	0	0	32.0465	61.3037	18.6509	17.0644	15.7254	53.2707	42.6045	0.291578	0.480158	0.131639	0.0450888	0.0515364	DEG_CC	CC>other	7775	0.245509	8.37127	-1.22	0.882205	9109	0	protein_coding	coenzyme F420 hydrogenase family / dehydrogenase, beta subunit family
AT1G04630	79.7866	58.0657	4.66795	0	3.34065	4.48192	0	6.39552	39.0958	126.982	40.9459	88.6906	61.8577	42.3476	46.7823	0.110239	0.820055	0.0344501	0.0173828	0.017874	DEG_CC	CC>other	9900	0.375503	5.28174	3.67305	0.687366	5761	0	protein_coding	GRIM-19 protein
AT1G04635	0.141854	23.0187	0	1.45485	0	0	0	0	0	0	0	10.5922	16.2112	4.50427	4.05804	0.304281	0.205721	0.0328565	0.422195	0.0349463	DEG_SY	other>SY	12824	0.55418	NA	NA	NA	NA	NA	protein_coding	ribonuclease P family protein / Rpp14 family protein
AT1G04640	0.35378	1.41282	0	11.8024	0	0	0	3.10122	0	0	0	5.05175	9.49287	67.6389	56.9504	0.291867	0.153523	0.0900024	0.418214	0.0463933	DEG_SY	other>SY	14219	0.655019	-2.04424	2.12272	1	15134	0	protein_coding	lipoyltransferase 2	Lipoyltransferase, located in mitochondria but not found in chloroplasts
AT1G04643	0.936213	0	2.43548	0	0	0	0	0	0	0	0	0.75019	0	0.045509	0.074249	0.453246	0.0797038	0.0554177	0.396125	0.0155077	nonDEG		18511	0.89444	NA	NA	NA	NA	NA	NA	NA	NA
AT1G04645	218.667	140.007	0	102.316	0.603831	374.513	60.3918	124.679	31.0098	42.2611	123.349	219.364	105.159	0.49579	0	0.266837	0.227478	0.327521	0.131591	0.0465734	DEG_EC	other>EC	10277	0.400604	8.20282	-2.38838	0.353191	2627	0	protein_coding	Plant self-incompatibility protein S1 family
AT1G04647	1.42021	9.17735	9.57164	0	26.543	0	11.846	0	2.71689	0.244665	11.3687	0	0	0	0.207087	0.663237	0.188758	0.0648956	0.0786421	0.00446749	nonDEG		19390	0.936995	4.5412	-1.68797	0.893548	9362	0	NA	NA	NA
AT1G04650	31.7785	25.2782	2.53546	48.6093	0	0	0	7.73224	20.4496	0	1.26844	7.59293	1.06993	1.78255	1.79557	0.0809999	0.198837	0.00376738	0.582134	0.134262	DEG_SY	other>SY	4577	0.0795215	-2.04424	6.89287	0.46154	3387	0	protein_coding
AT1G04690	0	0	0	0	0	0	0	5.23708	0	0	0	113.101	81.3455	99.1207	104.469	NA	NA	NA	NA	NA	NA	NA	NA	NA	-2.04424	3.28026	1	13823	0	protein_coding	potassium channel beta subunit 1
AT1G04700	34.0472	3.6318	0.742069	18.5382	14.9383	10.2675	0.903653	0	29.8527	0	1.14431	5.50102	2.6069	1.43253	1.36272	0.743924	0.11249	0.0569588	0.0838412	0.00278594	nonDEG		20131	0.973205	6.95249	-0.427574	0.999123	12545	0	protein_coding	PB1 domain-containing protein tyrosine kinase
AT1G04707	0	0	0	3.74898	0	0	0	0	0	0	0	0.636763	0	0	0	0.268381	0.140618	0.294834	0.26381	0.0323575	DEG_EC	EC>other	18591	0.900148	NA	NA	NA	NA	NA	NA	NA	NA
AT1G04710	115.97	34.6369	36.835	55.6932	18.8784	5.46335	0	110.787	23.9741	5.60808	62.3439	19.4062	42.5124	18.8592	20.9291	0.19693	0.0788285	0.0700445	0.632689	0.0215073	DEG_SY	other>SY	11442	0.473292	6.48033	3.20432	0.646266	5240	0	protein_coding	peroxisomal 3-ketoacyl-CoA thiolase 4	EC2.3.1.16 thiolase.
AT1G04713	1.06685	0	1.33219	2.61081	2.86389	0	0	0.310873	0.975045	0.700838	0.914108	0	0	0.013526	0.039431	0.440956	0.0558785	0.0717458	0.418197	0.0132224	nonDEG		15094	0.703967	-2.04424	0.843451	0.990293	12231	0	NA	NA	NA
AT1G04723	368.561	0	0	65.9891	0	0	0.387068	0.254501	0	38.0726	0.567472	0.490959	0	0	0.118587	0.214099	0.0355327	0.00973834	0.72023	0.0203996	DEG_SY	other>SY	9321	0.339591	1.89801	4.83944	0.894604	9377	0	NA	NA	NA
AT1G04730	82.7314	8.02183	1.58975	4.85114	1.94093	23.9076	0.52514	0	15.0794	0	11.5523	11.4075	6.74418	5.1696	5.19142	0.503828	0.128388	0.298684	0.0544635	0.0146374	nonDEG		8361	0.276972	7.0311	-1.81341	0.823294	7772	0	protein_coding	P-loop containing nucleoside triphosphate hydrolases superfamily protein	Necessary for sister chromatid cohesion. Acts in synergy with ETG1.
AT1G04733	0.028325	0.000291	0.030184	0.738379	0.901126	68.9263	6.36192	36.9465	23.8632	9.23955	53.2686	0.009951	0	0.54571	0.355903	0.00740717	0.00957308	0.0232931	0.942369	0.0173579	DEG_SY	SY>other	5678	0.129006	4.88655	-1.24688	0.898743	9533	0	NA	NA	NA
AT1G04747	5.52367	42.6578	0	0	0	0	0.294391	0	0	0	0	0	0	0	0	0.0508472	0.668145	0.0984354	0.0749212	0.107651	DEG_CC	CC>other	10373	0.4064	NA	NA	NA	NA	NA	NA	NA	NA
AT1G04750	33.538	21.2037	21.3693	45.3607	17.4766	0	8.14881	118.91	63.8365	64.0503	42.3016	165.096	71.6192	120.228	136.752	0.291586	0.109655	0.0731557	0.511451	0.0141514	DEG_SY	other>SY	17287	0.828928	6.66089	3.19526	0.581883	4490	0	protein_coding	vesicle-associated membrane protein 721	vesicle-associated membrane protein 7B (At VAMP7B) mRNA,
AT1G04760	1.31194	4.01623	0	0	0	14.7436	7.2605	178.292	4.95796	152.902	56.2984	13.7365	6.08467	6.66526	3.7418	0.0496112	0.0298523	0.623225	0.108166	0.189146	DEG_EC	other>EC	3746	0.0467342	7.59662	2.01417	0.72573	6218	0	protein_coding	vesicle-associated membrane protein 726	member of Synaptobrevin -like protein family
AT1G04770	4.00909	10.0478	1.15807	0	0	0	0	0	0	0	0	42.3628	15.3271	29.9996	41.7945	0.19285	0.402061	0.0254651	0.310694	0.0689303	DEG_CC	CC>other	11787	0.497467	NA	NA	NA	NA	NA	protein_coding	Tetratricopeptide repeat (TPR)-like superfamily protein
AT1G04780	68.949	57.1531	257.669	275.124	144.705	1.63957	0.6631	21.9432	7.74481	10.7811	26.9704	67.4606	42.0671	30.5805	32.7706	0.0217353	0.0175421	0.1596	0.424244	0.376879	DEG_SY	other>SY	495	2.93529e-06	5.99061	2.89625	0.630682	5051	0	protein_coding	Ankyrin repeat family protein
AT1G04790	26.9116	5.26121	70.5092	12.9733	10.567	29.2701	22.2596	16.2683	42.3475	90.8856	33.2081	33.2642	22.8671	23.4388	21.8535	0.565736	0.196138	0.0340767	0.195285	0.0087644	nonDEG		14965	0.696151	8.78146	-0.0410664	1	14752	0	protein_coding	RING/U-box superfamily protein
AT1G04797	1.0066	0	0	0	0	0	0	0.301904	0	0	0	1.56049	1.25306	1.22576	0.664593	0.273184	0.44482	0.135468	0.121563	0.024966	DEG_CC	CC>other	12575.5	0.541993	NA	NA	NA	NA	NA	NA	NA	NA
AT1G04803	17.2337	0	0	0	0	0	0	0	0	0	1.06857	3.03611	0	0.161998	0	0.0715146	0.743989	0.0672715	0.0754672	0.0417573	DEG_CC	CC>other	16544	0.792494	-2.04424	-0.460103	1	16402.5	0	NA	NA	NA
AT1G04807	3.09985	0	0	0	0	0	0	4.1076	2.51557	20.5556	1.10586	0	0	0	0	0.111882	0.665368	0.0933028	0.092103	0.0373445	DEG_CC	CC>other	19424.5	0.936995	-2.04424	4.42349	0.734222	6324	0	NA	NA	NA
AT1G04810	64.7037	39.5186	60.2685	62.0848	60.0392	5.40109	1.29241	16.0681	106.414	29.4003	48.3924	38.9116	8.68555	29.3476	32.7059	0.0463363	0.010329	0.0497248	0.873895	0.0197154	DEG_SY	other>SY	6857	0.191992	7.68329	2.9694	0.343148	2559	0	protein_coding	26S proteasome regulatory complex, non-ATPase subcomplex, Rpn2/Psmd1 subunit
AT1G04820	299.474	217.204	565.246	692.97	459.646	720.147	1243.69	902.159	777.857	940.465	853.911	546.408	378.829	408.274	416.765	0.368999	0.359722	0.0161076	0.225992	0.029179	nonDEG		957	0.000376206	13.0254	-1.09211	0.553203	4163	0	protein_coding	tubulin alpha-4 chain	Encodes an alpha tubulin isoform that is expressed in roots, leaves and flowers.
AT1G04827	56.7929	9.95926	90.9562	20.8569	0	0	0	0.34605	5.14665	22.8684	16.1928	1.68173	0	0.834254	0.189208	0.136222	0.058522	0.0108185	0.753546	0.0408913	DEG_SY	other>SY	7454	0.224212	-2.04424	5.4571	0.619573	4904	0	NA	NA	NA
AT1G04830	39.1253	23.6978	7.7513	14.8462	13.9014	0	3.90573	45.521	48.8456	9.25509	33.2748	23.7845	12.2243	14.3642	14.939	0.286532	0.19848	0.0699728	0.42213	0.0228855	DEG_SY	other>SY	15079	0.703311	6.04458	3.13259	0.675823	5559	0	protein_coding	Ypt/Rab-GAP domain of gyp1p superfamily protein
AT1G04833	0	50.6303	6.73328	19.0738	16.5853	0	0.090272	6.57832	0.028578	0	0	0	8.43718	5.26232	6.67683	0.0849871	0.0122946	0.0585729	0.738476	0.105669	DEG_SY	other>SY	7634	0.235642	1.56705	4.17752	0.98186	11793	0	NA	NA	NA
AT1G04837	1.91364	39.2389	0.374718	31.0989	0.803338	0.86491	4.99493	0.397845	0	0.087237	9e-06	23.4837	6.57172	15.0214	15.4625	0.669671	0.125937	0.0764185	0.122996	0.00497713	nonDEG		19018	0.922438	2.18459	-4.86691	0.470261	3443	0	NA	NA	NA
AT1G04840	0.706953	7.93615	0	0	0	0	0	0	0	0	0	2.5381	3.01028	1.08169	1.34646	0.0187437	0.880059	0.0269533	0.0248498	0.0493943	DEG_CC	CC>other	8156	0.267153	NA	NA	NA	NA	NA	protein_coding	Tetratricopeptide repeat (TPR)-like superfamily protein
AT1G04850	186.623	256.531	472.36	287.851	560.71	22.349	0	308.039	260.331	126.336	160.263	140.549	97.7852	80.9662	92.5461	0.0168998	0.010255	0.0834035	0.79844	0.0910014	DEG_SY	other>SY	4387	0.0717091	8.53927	3.32219	0.353191	2630	0	protein_coding	ubiquitin-associated (UBA)/TS-N domain-containing protein
AT1G04857	3.52997	0	0	0	0	0	0	0	0	0.267084	0	0.654106	0	0.603251	0.647393	0.205082	0.532871	0.128923	0.103216	0.029908	DEG_CC	CC>other	11183	0.45546	NA	NA	NA	NA	NA	NA	NA	NA
AT1G04860	15.7577	16.6499	38.9829	3.20527	40.7314	9.89988	6.89652	0	11.6251	2.12197	18.803	26.5099	11.7092	15.3253	17.2183	0.503864	0.161621	0.269726	0.0590638	0.00572505	nonDEG		18431	0.889505	7.00827	-0.998572	0.914352	9922	0	protein_coding	ubiquitin-specific protease 2	Encodes a ubiquitin-specific protease.
AT1G04870	38.6873	34.8944	25.5502	29.6715	75.8335	0	0	0	0	0	0	60.0505	22.1431	32.0976	33.5584	0.00145523	0.0018688	0.00128206	0.959681	0.0357129	DEG_SY	other>SY	2720	0.0193661	NA	NA	NA	NA	NA	protein_coding	protein arginine methyltransferase 10	Encodes a type I protein arginine methyltransferase based on the At1g04870.2 gene model. PRMT10 can catalyze the asymmetric dimethylation of arginine 3 on histone 4 and can also methylate myelin basic protein in vitro. Mutants lacking PRMT10 flower late due to defects in the autonomous pathway and they have elevated levels of FLC transcripts.
AT1G04873	0	0	0	2.86279	0	0	0	0	0	0	0	0	0	0	0	0.388774	0.16955	0.201489	0.218074	0.0221131	nonDEG		12675	0.545002	NA	NA	NA	NA	NA	NA	NA	NA
AT1G04890	0	7.31681	19.5746	0	12.3844	0	0	0	0	3.0955	0	0	0	0	0	0.264255	0.0320526	0.0306691	0.650997	0.0220254	DEG_SY	other>SY	10130	0.393221	-2.04424	3.0503	1	14082	0	protein_coding	Protein of unknown function, DUF593
AT1G04900	89.3054	31.1822	63.1388	17.0438	87.7782	0	0	71.3776	53.8969	70.5879	84.8795	28.9946	15.76	11.5971	14.4691	0.00210112	0.00117598	0.00142471	0.972281	0.0230173	DEG_SY	other>SY	2025	0.00758772	-2.04424	9.18019	0.00214003	287	1	protein_coding	Protein of unknown function (DUF185)
AT1G04907	0	0.202306	52.0587	8.79278	33.5805	0	3.46216	28.4271	2.09929	9.55875	25.3491	1.19874	0	0.51025	0.41069	0.308595	0.301698	0.177411	0.158704	0.053591	nonDEG		12685	0.545325	2.10494	2.08337	0.994381	12373	0	NA	NA	NA
AT1G04910	25.2285	38.8387	34.2491	7.31196	12.6514	0	1.8503	49.3506	23.2608	7.67419	61.0449	46.0627	21.6476	24.1417	25.3226	0.173058	0.136137	0.0403006	0.625814	0.0246906	DEG_SY	other>SY	11552	0.480567	5.77233	4.24824	0.45817	3367	0	protein_coding	O-fucosyltransferase family protein
AT1G04913	12.3399	28.7951	7.1763	0.277999	0	0	0	3.35192	0	2.11165	6.61714	0	2.10286	0	0.305008	0.205605	0.275533	0.0224248	0.433614	0.0628234	DEG_SY	other>SY	11232	0.457083	-2.04424	2.71076	0.909898	9800	0	NA	NA	NA
AT1G04917	0	2.06937	0	0	0	0	0	0	2.40977	0	0	0	1.97024	0	0	0.126288	0.638832	0.102561	0.0964646	0.0358552	DEG_CC	CC>other	19511.5	0.936995	-2.04424	1.24852	1	16402.5	0	NA	NA	NA
AT1G04920	8.3615	17.3259	0.548047	0	0	0	0	0	0	0	1.05985	0	0	2.51059	2.5424	0.0550158	0.682656	0.0108236	0.123306	0.128198	DEG_CC	CC>other	5502	0.119693	-2.04424	2.12486	1	15106	0	protein_coding	sucrose phosphate synthase 3F	Encodes a protein with putative sucrose-phosphate synthase activity.
AT1G04930	0	13.1209	0	5.04757	0	0	0	0	3.07972	0	0	9.47107	6.9888	2.94585	3.75661	0.37476	0.061246	0.0219483	0.525287	0.0167591	DEG_SY	other>SY	15130	0.705674	-2.04424	2.44117	1	14804	0	protein_coding	hydroxyproline-rich glycoprotein family protein
AT1G04940	0	0	0	0	0	0	2.97831	0	0	10.6354	0	0	22.0186	114.502	102.975	0.224327	0.113089	0.205832	0.415417	0.0413348	DEG_SY	SY>other	16025	0.760652	3.55994	-0.0116274	1	16402.5	0	protein_coding	translocon at the inner envelope membrane of chloroplasts 20	Tic20 is believed to function as a component of the protein-conducting channel at the inner envelope membrane. Genes AT1G04940 and AT1G04945 were switched for the TAIR7 genome release to give consistency with MIPs annotation.
AT1G04945	81.9721	51.2985	51.4247	0	41.8611	0	0	25.4397	62.3399	32.7377	61.0531	28.6713	5.98288	7.90594	7.93833	0.0567481	0.138855	0.00275699	0.674734	0.126906	DEG_SY	other>SY	3189	0.0296282	-2.04424	8.99851	0.00577523	357	1	protein_coding	HIT-type Zinc finger family protein
AT1G04950	352.226	180.767	122.497	86.9716	86.1865	15.9728	41.9128	64.6888	32.7291	36.5716	74.7274	47.3843	74.2302	20.2456	16.4476	0.522072	0.236458	0.0962663	0.132459	0.0127449	nonDEG		8797	0.307487	8.63922	-0.108953	1	14189	0	protein_coding	TATA BOX ASSOCIATED FACTOR II 59	Encodes one of two Arabidopsis proteins with significant similarity to the histone fold TBP-associated factor TAF6. Mutants are embryo lethal and transmission of the mutant allele through the male gametophyte is significantly reduced. This is due to reduced pollen tube growth of the mutant.
AT1G04960	4.50932	16.947	3.58616	0	5.8602	0	6.97661	0	1.87275	18.1649	6.61138	21.8786	42.7537	22.917	23.9967	0.604536	0.232899	0.0799205	0.0763386	0.00630593	nonDEG		18977	0.918847	5.27477	0.0831811	1	16402.5	0	protein_coding	Protein of unknown function (DUF1664)
AT1G04970	16.1448	60.0199	56.1734	4.29662	7.77721	43.132	0	40.495	10.3566	12.9382	45.3156	27.7157	16.3192	24.6626	26.709	0.532141	0.161477	0.0707967	0.226385	0.00920045	nonDEG		18657	0.903245	7.78062	-0.707784	0.949838	10965	0	protein_coding	lipid-binding serum glycoprotein family protein
AT1G04973	0	0	1.39608	0	0	0	0	0	0	0	0	4.52255	0	2.02021	2.81226	0.371537	0.160716	0.213039	0.231327	0.0233807	nonDEG		12186	0.516728	NA	NA	NA	NA	NA	NA	NA	NA
AT1G04980	36.2559	111.773	4.81182	21.1126	14.5501	342.268	105.085	14.2629	29.6692	122.745	27.0706	15.6299	8.62619	13.1505	20.1302	0.0803383	0.030173	0.149893	0.651013	0.0885825	DEG_SY	SY>other	1079	0.000627744	9.66725	-3.04796	0.0635546	908	0	protein_coding	PDI-like 2-2	Encodes a protein disulfide isomerase-like (PDIL) protein, a member of a multigene family within the thioredoxin (TRX) superfamily. Transcript levels for this gene are up-regulated in response to three different chemical inducers of ER stress (dithiothreitol, beta-mercaptoethanol, and tunicamycin). AtIRE1-2 does not appear to be required for this response, but the atbzip60 mutant has a diminished…
AT1G04985	18.2745	33.6478	0	134.667	17.8403	4.62872	3.56127	58.8816	0.498932	46.0896	7.51685	25.1376	19.8058	22.5982	23.0401	0.349528	0.219954	0.243056	0.16431	0.0231518	nonDEG		13401	0.59546	6.54235	1.64532	0.908573	9783	0	protein_coding
AT1G04990	73.8826	133.477	9.74106	0	3.40678	19.4042	18.8283	125.263	105.104	123.866	165.917	60.75	59.0797	33.4863	33.912	0.0698362	0.116476	0.709479	0.0428475	0.0613615	DEG_EC	other>EC	6318	0.162329	8.88646	1.70122	0.526573	3948	0	protein_coding	Zinc finger C-x8-C-x5-C-x3-H type family protein
AT1G05000	0	0	14.501	1.36977	0	0	0	0	0	0	0	0.365169	0	2.46588	7.16375	0.159703	0.0920642	0.457599	0.240412	0.0502208	DEG_EC	EC>other	7879	0.250802	NA	NA	NA	NA	NA	protein_coding	Phosphotyrosine protein phosphatases superfamily protein
AT1G05007	0	0	0	0	0	0	0	0.261652	0	0.380478	1.9943	0	0	0	0	NA	NA	NA	NA	NA	NA	NA	NA	NA	-2.04424	0.441267	1	14122	0	NA	NA	NA
AT1G05010	17.6985	0	0	0	2.64652	0	0	0	0	0	0	3.80181	6.28847	307.175	358.15	0.35111	0.0974148	0.0259751	0.50263	0.0228702	DEG_SY	other>SY	13733	0.621127	NA	NA	NA	NA	NA	protein_coding	ethylene-forming enzyme	Encodes 1-aminocyclopropane-1-carboxylate oxidase
AT1G05017	0	2.87448	25.6347	0	0	0	0	0	0	0	15.3758	0	0	0	0	0.344188	0.117276	0.146706	0.36288	0.0289497	DEG_SY	other>SY	17541	0.841627	-2.04424	1.95493	1	15234	0	NA	NA	NA
AT1G05020	8.98489	2.44943	3.18159	0.671304	12.0245	5.55712	1.09677	0.866486	30.6308	14.0434	3.22354	0.096135	0	0.594541	0.626965	0.741316	0.111884	0.0688502	0.0751393	0.00281014	nonDEG		20263	0.985131	6.27651	1.0007	1	12955	0	protein_coding	ENTH/ANTH/VHS superfamily protein
AT1G05023	0	0	9.93933	0	0	0	0	0	0	0	0	0	0	5.16865	6.67099	0.284426	0.148145	0.278382	0.258496	0.030552	nonDEG		19394	0.936995	NA	NA	NA	NA	NA	NA	NA	NA
AT1G05030	4.59779	7.6315	4.23141	0	0	0	0	12.1932	0	1.60604	3.423	13.1576	4.0862	13.0543	11.9585	0.194544	0.303671	0.0160579	0.40086	0.0848667	DEG_SY	other>SY	12093	0.512387	-2.04424	5.31526	0.721694	6166	0	protein_coding	Major facilitator superfamily protein
AT1G05033	0	6.51596	0	0	0	0	0.214534	0	0	0	0	0	0	0.21124	0.368703	0.149997	0.460014	0.145627	0.170245	0.0741171	DEG_CC	CC>other	15985	0.758188	NA	NA	NA	NA	NA	NA	NA	NA
AT1G05037	0	0	0	0	0	0	0	0	17.0291	0	0	0	0	0	0	NA	NA	NA	NA	NA	NA	NA	NA	NA	-2.04424	2.14161	1	15130	0	NA	NA	NA
AT1G05043	0	0.292565	68.2123	0	0	0	0.297488	97.3781	20.3001	0	0.184309	2.81291	0	0.566012	0.780518	0.167208	0.117239	0.267518	0.383135	0.0649002	DEG_SY	other>SY	12647	0.544888	2.61928	6.28198	0.715566	6123	0	NA	NA	NA
AT1G05055	35.7906	41.5594	7.27811	0	25.9326	0	0	68.1464	11.8001	10.8451	8.10624	30.884	13.4567	10.7524	11.9746	0.0722221	0.265882	0.00552333	0.490609	0.165763	DEG_SY	other>SY	6093	0.152591	-2.04424	7.52634	0.159034	1487	0	protein_coding	general transcription factor II H2	Member of transcription factor TFIIH complex. Involved in transcription and DNA repair and interacts with AtXPD.
AT1G05057	2.90581	2.50415	21.2958	6.49087	18.8107	28.6403	18.6387	24.5489	18.6014	14.9586	43.2447	0.907921	0	2.14915	1.58154	0.393858	0.370505	0.0332741	0.188191	0.0141719	nonDEG		12917	0.562762	4.47549	-0.897028	0.943712	10797	0	NA	NA	NA
AT1G05060	1.88605	14.4432	0	0	0	0	0	0	0	0	14.7342	43.8382	32.081	23.2453	23.7511	0.0206709	0.875024	0.0291112	0.0260826	0.0491117	DEG_CC	CC>other	9523	0.349439	-2.04424	4.10468	0.997253	12478	0	protein_coding
AT1G05065	9.80912	3.01827	0	0	0	0	0	0	0	0	0	2.96309	0	3.299	3.23206	0.0219719	0.872691	0.0309166	0.0254394	0.0489808	DEG_CC	CC>other	11098	0.452112	NA	NA	NA	NA	NA	protein_coding	CLAVATA3/ESR-RELATED 20	Member of a large family of putative ligands homologous to the Clavata3 gene. Consists of a single exon.
AT1G05070	7.3213	18.1793	2.17933	1.04464	0	0	0	0	0	0	2.8968	77.8404	53.3817	27.5604	25.9951	0.157041	0.333727	0.0227219	0.405585	0.0809259	DEG_SY	other>SY	9745	0.362356	-2.04424	1.76229	1	15341	0	protein_coding	Protein of unknown function (DUF1068)
AT1G05077	0	0	0	0	0	0	0	20.9557	0	0.573136	0.310973	0	0	0.132482	0.40573	NA	NA	NA	NA	NA	NA	NA	NA	NA	-2.04424	3.10071	0.932091	10523	0	NA	NA	NA
AT1G05080	81.3043	0	48.6375	7.92407	1.06826	0	0	0	0.163802	0	0	0	0	0	0	0.162239	0.0219249	0.0268143	0.756883	0.0321391	DEG_SY	other>SY	6959	0.197	NA	NA	NA	NA	NA	protein_coding	F-box/RNI-like/FBD-like domains-containing protein
AT1G05087	0.253508	20.3187	6.99797	0.497531	9.20545	0	0.949828	5.38174	17.873	5.50847	9.91158	21.0554	2.97366	8.76165	7.77888	0.601073	0.120178	0.0578854	0.213013	0.00785024	nonDEG		16841	0.810876	3.45169	3.30295	0.85912	8597	0	NA	NA	NA
AT1G05090	24.7663	30.1547	15.3998	15.8526	17.8972	0	1.14918	0.650671	1.67191	22.9211	13.4548	34.6137	12.0156	13.2482	11.4425	0.0240383	0.0201795	0.01398	0.928653	0.0131493	DEG_SY	other>SY	10976	0.444964	4.07631	3.19604	0.868706	8865	0	protein_coding	dentin sialophosphoprotein-related
AT1G05120	68.205	70.9611	94.201	21.7916	143.834	0	18.9488	14.4477	79.121	4.7565	27.5269	49.5007	31.2199	12.7235	13.1263	0.160214	0.158762	0.0346449	0.617121	0.0292584	DEG_SY	other>SY	13357	0.593108	7.87865	0.789474	1	13293	0	protein_coding	Helicase protein with RING/U-box domain
AT1G05137	0	0	0.192674	0.006937	6.21058	0	0.17395	0	0	0	0	0	0	2e-06	0.000918	0.558446	0.166341	0.0604648	0.199916	0.0148317	nonDEG		15477	0.724742	NA	NA	NA	NA	NA	NA	NA	NA
AT1G05140	0.959758	0	7.77965	0	0	0	0	0	0	0	0	29.0446	5.9715	76.0481	68.8215	0.381354	0.0713293	0.0581762	0.468557	0.0205836	DEG_SY	other>SY	16397	0.785479	NA	NA	NA	NA	NA	protein_coding	Peptidase M50 family protein
AT1G05143	55.5488	0	0	0	0	40.5635	0	0	0	0	0	5.08437	7.26261	1.17099	1.7377	0.343525	0.0443013	0.557025	0.0336851	0.0214636	DEG_EC	other>EC	10761	0.429209	-2.04424	-7.64425	0.475671	3494	0	NA	NA	NA
AT1G05150	9.13354	41.9921	28.9891	10.7647	46.9288	32.5377	1.10956	4.09708	39.5632	6.62695	4.50847	59.6788	37.2009	27.9283	20.8667	0.656657	0.10189	0.075854	0.16058	0.00501863	nonDEG		19901	0.946627	7.69343	-1.18541	0.846305	8296	0	protein_coding	Calcium-binding tetratricopeptide family protein
AT1G05160	35.0219	22.0881	19.6448	0	0	0	0	0	0	0.913788	0	24.6828	17.7623	9.40064	7.77226	0.119887	0.389633	0.00727848	0.346795	0.136407	DEG_CC	CC>other	7794	0.246186	-2.04424	1.41287	1	15672	0	protein_coding	cytochrome P450, family 88, subfamily A, polypeptide 3	Encodes an ent-kaurenoic acid hydroxylase, a member of the CYP88A cytochrome p450 family.
AT1G05163	0	0	0	0.726939	0	0	0	0	3.09145	0.084261	0	0	0	0	0.758309	0.388774	0.16955	0.201489	0.218074	0.0221131	nonDEG		12675	0.545002	-2.04424	1.74446	1	13633	0	NA	NA	NA
AT1G05170	7.36247	0	17.8789	35.3812	3.58534	0	6.73598	3.67693	5.78913	0	4.17329	13.9967	7.55826	11.583	13.066	0.585415	0.132296	0.19753	0.0767795	0.00797929	nonDEG		16172	0.771776	4.99947	-0.866041	0.964711	11286	0	protein_coding	Galactosyltransferase family protein
AT1G05180	77.8383	145.985	33.788	7.08589	76.3641	0	0	81.4432	75.9612	97.8917	66.7989	42.6185	43.8726	29.7478	30.2319	0.00553384	0.0100968	0.00144052	0.908603	0.0743257	DEG_SY	other>SY	1416	0.00220374	-2.04424	9.62533	0.000213184	179	1	protein_coding	NAD(P)-binding Rossmann-fold superfamily protein	Encodes a subunit of the RUB1 activating enzyme that regulates the protein degradation activity of Skp1-Cullin-Fbox complexes, primarily, but not exclusively, affecting auxin responses. Acts alongside AS1 to exclude BP expression from leaves.
AT1G05183	6.16839	48.2948	0	0	0.125063	0	0.081461	0	0	7.7456	0	16.7105	17.8894	6.46736	5.2759	0.00927362	0.799078	0.0298313	0.0265111	0.135306	DEG_CC	CC>other	4472	0.0750019	1.34569	3.7348	1	13927	0	NA	NA	NA
AT1G05187	0	3.10921	0	0.047875	4.54297	0	0	0	0	0.088592	0.084858	0	7.42265	2.95871	1.85356	0.392732	0.0544184	0.0317647	0.505923	0.0151617	DEG_SY	other>SY	15918	0.752819	NA	NA	NA	NA	NA	NA	NA	NA
AT1G05190	100.573	91.2686	0	0	36.902	0	0	6.42302	0	0	0.3953	85.062	34.955	640.719	549.316	0.0672482	0.533858	0.00428727	0.20669	0.187916	DEG_CC	CC>other	6024	0.147986	-2.04424	3.03384	0.985244	11941	0	protein_coding	Ribosomal protein L6 family
AT1G05193	0	0	0	0	0	0	0	0	1.93853	0	0	0	0	0	0	NA	NA	NA	NA	NA	NA	NA	NA	NA	-2.04424	-0.558832	1	16402.5	0	NA	NA	NA
AT1G05197	0	0	0	0	0	0	2.84739	0	0	0	6.94092	0	0	0	0	0.186904	0.0914439	0.152996	0.517194	0.0514618	DEG_SY	SY>other	7462	0.224254	0.955759	-1.04507	0.984454	11891	0	NA	NA	NA
AT1G05200	17.461	6.44487	6.61606	3.36499	29.114	0	0	0	5.2541	0	0	29.6803	20.0501	17.5378	20.2886	0.0159599	0.00796148	0.0043562	0.937236	0.0344866	DEG_SY	other>SY	4317	0.0685187	-2.04424	4.44117	0.984974	11937	0	protein_coding	glutamate receptor 3.4	member of Putative ligand-gated ion channel subunit family
AT1G05203	0	3.62963	0	0	0	0	0	0	0	2.97175	0.0053	0.627586	0	0.381091	0.617794	0.126288	0.638832	0.102561	0.0964646	0.0358552	DEG_CC	CC>other	19511.5	0.936995	-2.04424	1.01251	1	14941	0	NA	NA	NA
AT1G05205	0	17.1326	0	3.34791	17.0284	0	0	41.474	19.4674	11.5993	18.9242	53.0025	54.2341	25.9927	30.843	0.328779	0.0469778	0.0282354	0.577478	0.0185298	DEG_SY	other>SY	14004	0.638806	-2.04424	6.05079	0.438462	3239	0	protein_coding
AT1G05210	5.70441	0	0	0	0	0	0	0	0	0	0	26.3747	0	11.882	7.02846	0.0831013	0.71884	0.0759658	0.0817468	0.0403458	DEG_CC	CC>other	17822	0.859963	NA	NA	NA	NA	NA	protein_coding	Transmembrane protein 97, predicted
AT1G05213	19.1745	0.774526	0	0.047699	0	0	0.086268	2.84973	0.054622	69.7469	0.679271	4.22912	5.32411	1.12841	0.816633	0.0223121	0.744976	0.0488174	0.0571079	0.126787	DEG_CC	CC>other	6196	0.157339	3.41615	7.87572	0.351902	2619	0	NA	NA	NA
AT1G05217	20.7753	0.397982	14.3515	105.695	0	30.1669	10.5691	55.1075	142.028	99.3874	56.8398	1.60235	0	0	0.269305	0.625562	0.144556	0.0934458	0.129599	0.00683681	nonDEG		17831	0.860367	5.60486	1.18089	0.989623	12142	0	NA	NA	NA
AT1G05220	50.7159	12.1053	57.2781	0	11.0239	0	0	0	0	3.40401	17.7931	0	0	0.190963	0.337259	0.145716	0.0788217	0.0116412	0.717321	0.0465007	DEG_SY	other>SY	8644	0.296793	-2.04424	4.13346	0.921424	10159	0	protein_coding	Transmembrane protein 97, predicted
AT1G05230	9.04547	0	15.8801	12.2396	12.5281	125.458	118.532	70.5873	83.8544	27.096	54.3538	20.3418	13.1632	17.9437	16.2609	0.0101268	0.0133755	0.0492294	0.490627	0.436641	DEG_SY	SY>other	1370	0.00194605	10.2802	-1.95656	0.219067	1793	0	protein_coding	homeodomain GLABROUS 2	Encodes a homeobox-leucine zipper family protein belonging to the HD-ZIP IV family. Mutants have trichomes that appear glass-like under a dissecting microscope as compared to the wild-type trichomes. The mutations do not affect trichome growth or branch number.
AT1G05240	3.5759	2.27848	0	0	0	0	0	0	0	0	0	0.214342	0.638481	0	0.119329	0.0108315	0.90777	0.0167598	0.0136887	0.0509497	DEG_CC	CC>other	9746	0.362688	NA	NA	NA	NA	NA	protein_coding	Peroxidase superfamily protein
AT1G05247	0	0	0.01834	0	0	0	1.79341	0.288815	0.131708	0.169919	0.611666	3.05249	1.10033	3.60342	0.051061	NA	NA	NA	NA	NA	NA	NA	NA	NA	NA	NA	NA	NA	NA	NA	NA	NA
AT1G05250	5.97687	3.761	0	0	0	0	0	0	0	0	0	0	0.888461	0	0	0.0108315	0.90777	0.0167598	0.0136887	0.0509497	DEG_CC	CC>other	9742	0.36232	NA	NA	NA	NA	NA	protein_coding	Peroxidase superfamily protein
AT1G05260	0	0	0	0.526999	12.1291	0	0	0	0	0	0	8.41221	14.2731	1.36457	0.73361	0.197515	0.112134	0.395865	0.25104	0.0434456	DEG_EC	EC>other	11622	0.485927	NA	NA	NA	NA	NA	protein_coding	Peroxidase superfamily protein	Encodes a cold-inducible cationic peroxidase that is involved in the stress response. In response to low temperature, RCI3 transcripts accumulate in the aerial part and in roots of etiolated seedlings but only in roots of light-grown seedlings.
AT1G05267	0	4.36051	0	0.133633	0	0	0	0.057816	0	0	0	0	0	0	0	0.126699	0.620022	0.0893871	0.119956	0.0439368	DEG_CC	CC>other	16823	0.810451	NA	NA	NA	NA	NA	NA	NA	NA
AT1G05270	0	0	10.8627	83.8779	63.6458	14.0066	94.2726	31.8214	37.2045	38.6269	46.9205	12.3921	12.4417	24.744	28.9327	0.0192765	0.942785	0.00625981	0.00708502	0.0245939	DEG_CC	other>CC	1223	0.00119405	8.51477	-1.41007	0.665444	5442	0	protein_coding	TraB family protein
AT1G05273	0	0.660874	0	1.67697	17.0373	0	0	0	0	0	0	0	0	0	0	0.295932	0.137749	0.236318	0.295651	0.0343508	nonDEG		15578	0.730492	NA	NA	NA	NA	NA	NA	NA	NA
AT1G05277	0.201831	1.60676	0	0.000358	0	0.006446	0	0	7.09245	2.98507	3.93047	4.77066	2.63888	1.47152	1.60857	0.425715	0.194957	0.168618	0.17494	0.0357691	nonDEG		18276	0.882403	1.63982	3.03308	0.981352	11775	0	NA	NA	NA
AT1G05287	0.402939	3.22759	0	2e-05	0	0	0	0	3.07462	0.336938	2.11487	0.001579	0	0.056674	0.069467	0.272569	0.451889	0.086904	0.156615	0.0320223	DEG_CC	CC>other	16487	0.79046	-2.04424	1.56668	0.984454	11910	0	NA	NA	NA
AT1G05291	42.642	255.625	0	0	0	0	0	0	0	2.20084	0	0	0	0	0	0.00232569	0.935464	0.00560784	0.00409891	0.052504	DEG_CC	CC>other	1391	0.00207259	-2.04424	1.24295	1	16402.5	0	protein_coding	Protein of unknown function (DUF1218)
AT1G05293	10.3932	0	6.41071	3.50256	0	0	0	0	8.04237	0	0	0	0	0	0.751856	0.406406	0.0580009	0.0285165	0.49385	0.013226	DEG_SY	other>SY	16373	0.78425	-2.04424	1.61109	1	15492	0	NA	NA	NA
AT1G05297	0	0	0	0.347764	0	0.496094	0	0	16.2709	0	58.129	0.998583	0	1.2763	1.20577	NA	NA	NA	NA	NA	NA	NA	NA	NA	2.22576	4.20495	0.964711	11315	0	NA	NA	NA
AT1G05320	4.37418	8.13034	294.722	382.691	326.322	0.549142	27.4862	150.959	120.594	141.325	200.428	20.8196	23.4426	18.4369	19.2922	0.00941347	0.0354781	0.814808	0.00174097	0.138559	DEG_EC	EC>other	878	0.000250257	9.31038	2.48062	0.400536	2973	0	protein_coding
AT1G05340	0	0	17.1324	0	0	0	0	0	0	8.55654	0	0	26.1647	3.97156	6.74328	0.243668	0.120181	0.324433	0.276112	0.0356061	DEG_EC	EC>other	15735	0.742236	-2.04424	3.14984	1	14004	0	protein_coding
AT1G05343	30.403	3.13002	0	0	0	0	0.781348	0	0	0	0	0	0	0.279135	0	0.0691966	0.62126	0.117729	0.0917169	0.100097	DEG_CC	CC>other	11335	0.46347	NA	NA	NA	NA	NA	NA	NA	NA
AT1G05347	0	0	37.8466	0.064373	6.0064	0	0	0	0	23.6499	2.99932	32.9654	18.8093	15.6696	14.0667	0.112686	0.0794439	0.555188	0.191751	0.060931	DEG_EC	EC>other	6785	0.187902	-2.04424	4.93849	0.871576	8900	0	NA	NA	NA
AT1G05350	114.506	124.431	9.2175	14.8172	41.0755	283.32	158.035	135.403	135.262	189.031	143.302	36.5642	11.0423	24.1198	25.169	0.061011	0.0466738	0.190777	0.467882	0.233656	DEG_SY	SY>other	1171	0.00101079	10.6454	-1.45293	0.406147	3017	0	protein_coding	NAD(P)-binding Rossmann-fold superfamily protein
AT1G05353	0	0	0	0	0	0.825074	0	2.13172	0	0	0	0	0	0	0	NA	NA	NA	NA	NA	NA	NA	NA	NA	-0.488073	-1.22271	1	12674	0	NA	NA	NA
AT1G05360	55.4345	75.5315	128.823	58.791	40.0321	44.7861	2.33188	64.3274	45.1983	37.1553	56.557	69.5811	36.3958	14.2275	12.3833	0.43972	0.0991587	0.0494614	0.40416	0.00749956	nonDEG		19343	0.936995	8.2313	0.330192	1	14641	0	protein_coding
AT1G05363	0	20.9928	0	0	0	0	0.322961	0	1.03816	0	0.615535	0	0	0	0.345034	0.124771	0.498593	0.129588	0.166716	0.0803329	DEG_CC	CC>other	15261	0.711742	NA	NA	NA	NA	NA	NA	NA	NA
AT1G05367	0	2.23891	0	0	0	0	0	0	0	0	0	0	7.88718	0	0	0.179034	0.563776	0.123977	0.101572	0.0316426	DEG_CC	CC>other	10436	0.408374	NA	NA	NA	NA	NA	NA	NA	NA
AT1G05370	11.6132	17.895	0	0	0	0	0	0	1.29847	0	2.34145	1.08458	0	2.16754	2.20108	0.00321116	0.933416	0.00599812	0.00498558	0.0523891	DEG_CC	CC>other	4915	0.0927708	-2.04424	2.87171	0.978296	11705	0	protein_coding	Sec14p-like phosphatidylinositol transfer family protein
AT1G05380	100.256	113.516	106.283	118.778	56.3954	43.1932	17.6537	90.8762	108.058	55.4423	65.4259	40.1451	49.8109	16.8924	14.2844	0.855731	0.0433525	0.0167472	0.0834803	0.000688539	nonDEG		17847	0.861896	9.89971	0.472874	0.978296	11702	0	protein_coding	Acyl-CoA N-acyltransferase with RING/FYVE/PHD-type zinc finger protein
AT1G05385	6.52064	49.2754	0.753454	0	0	0	0	0	0	60.5625	2.23848	26.6245	29.6858	47.3675	38.0811	0.0793079	0.670139	0.0283358	0.140357	0.0818598	DEG_CC	CC>other	7558	0.230426	-2.04424	5.83952	0.791641	7238	0	protein_coding	photosystem II 11 kDa protein-related	Encodes a Psb27 homolog involved in photosystem II biogenesis.
AT1G05397	0	3.02172	0	7.7035	0	0	0	0	0	0	0	0.876459	0	0	0	0.415922	0.061746	0.0406811	0.466166	0.015485	DEG_SY	other>SY	17450	0.836544	NA	NA	NA	NA	NA	NA	NA	NA
AT1G05400	19.797	10.922	0	1.345	0	0	0	0	0	0	2.49844	1.86921	0	0.464443	0.786595	0.132841	0.514926	0.019055	0.240129	0.0930487	DEG_CC	CC>other	9897	0.375283	-2.04424	1.5399	1	15477	0	protein_coding
AT1G05410	16.8658	32.6308	31.1742	3.07213	25.7344	187.403	106.458	25.886	6.96814	0.493454	29.1814	35.5903	16.2968	12.4538	11.4156	0.0206074	0.0170146	0.00970577	0.917446	0.0352264	DEG_SY	SY>other	1877	0.00558333	8.55752	-4.21042	0.0166916	534	0	protein_coding	Protein of unknown function (DUF1423)
AT1G05417	0.402694	0	0	0	0	0	0	1.90934	0	0	0.240264	6.1728	0.344872	0.702336	0.074253	NA	NA	NA	NA	NA	NA	NA	NA	NA	NA	NA	NA	NA	NA	NA	NA	NA
AT1G05420	0	0	9.00022	1.23646	0	0	0	0	0	0	0	0.552689	2.7842	1.43854	1.6839	0.206923	0.123307	0.384855	0.242678	0.0422372	DEG_EC	EC>other	13253	0.584871	NA	NA	NA	NA	NA	protein_coding	ovate family protein 12
AT1G05430	102.919	119.76	121.778	36.2446	85.7388	0	0.170226	0	12.3218	30.9356	81.9422	60.1753	41.9505	36.6741	36.2302	0.000349149	0.000542763	0.0003056	0.976312	0.0224901	DEG_SY	other>SY	2210	0.0103838	3.19831	7.44003	0.410582	3045	0	protein_coding
AT1G05450	0	0	0	0	0	0	0	48.3575	0	0	0	0	0	0	0.300734	NA	NA	NA	NA	NA	NA	NA	NA	NA	-2.04424	4.68907	0.969976	11475	0	protein_coding	Bifunctional inhibitor/lipid-transfer protein/seed storage 2S albumin superfamily protein	Encodes a Protease inhibitor/seed storage/LTP family protein
AT1G05460	63.4831	27.9322	80.6033	25.0878	179.952	0	0	11.5213	1.82318	1.60135	12.444	29.5838	42.4104	8.71212	8.36037	0.00205084	0.00135926	0.00172639	0.94692	0.0479434	DEG_SY	other>SY	625	2.9467e-05	-2.04424	6.73761	0.316001	2410	0	protein_coding	P-loop containing nucleoside triphosphate hydrolases superfamily protein	Encodes a protein with similarity to RNA helicases. Mutants are defective in post-transcriptional gene silencing.
AT1G05467	8.64713	12.9637	0	38.0987	0	8.60953	0	29.3084	2.44941	3.05708	3.02428	37.3885	0	22.5585	16.24	0.525582	0.326509	0.0913821	0.0498985	0.00662862	nonDEG		20255	0.984186	3.51881	0.147204	1	16402.5	0	NA	NA	NA
AT1G05470	0	0	0.282436	0.398835	0	0	0	0	12.341	0	3.94149	12.0232	6.68865	9.6348	6.55824	0.292979	0.148577	0.286436	0.240571	0.0314359	nonDEG		15891	0.751181	-2.04424	6.05045	0.7442	6480	0	protein_coding	DNAse I-like superfamily protein	Encodes an inositol polyphosphate 5' phosphatase (5PTase) that is required for the proper recruitment of cells into developing vascular tissue in leaves and cotyledons. It is most similar to Type I 5PTases that are known to cleave a phosphate from IP3 or IP4. cvp2 mutants have elevated levels of IP3 and are hypersensitive to ABA in seed germination assays.
AT1G05473	0	0	0	0	0	0	0	0	0	0	4.44684	0	0	0	0	NA	NA	NA	NA	NA	NA	NA	NA	NA	-2.04424	0.276863	1	16402.5	0	NA	NA	NA
AT1G05490	41.2633	22.2975	4.14003	0	1.28222	32.2166	0	0.05968	1.24475	0	0	183.119	108.114	1.2913	0.318815	0.347663	0.444369	0.131079	0.0401433	0.0367451	DEG_CC	CC>other	8639	0.296542	5.67014	-6.45587	0.17206	1541	0	protein_coding	chromatin remodeling 31
AT1G05500	52.5011	45.8901	0	1.56662	19.6305	54.8058	32.9023	10.1199	53.9278	20.8694	29.6097	50.2867	47.1345	44.0322	45.7989	0.0885971	0.0916174	0.633053	0.116001	0.0707315	DEG_EC	other>EC	8849	0.310176	8.48442	-1.53131	0.619303	4888	0	protein_coding	Calcium-dependent lipid-binding (CaLB domain) family protein	Encodes a endomembrane-localized synaptotagmin. Synaptotagmin family proteins are calcium sensors that regulate exocytosis in mammalian cells.
AT1G05510	0	4.46844	0	0	0	0	0	0	0	0	0	0	0	0	0	0.0876111	0.708413	0.0787724	0.0854435	0.0397605	DEG_CC	CC>other	17866	0.863549	NA	NA	NA	NA	NA	protein_coding	Protein of unknown function (DUF1264)	Protein is tyrosine-phosphorylated and its phosphorylation state is modulated in response to ABA in Arabidopsis thaliana seeds.
AT1G05517	0	8.15353	0	0	0	0	0	0	0	23.8521	0	1.8768	3.19465	0.130777	0.665618	0.109827	0.666549	0.0922757	0.0939379	0.0374108	DEG_CC	CC>other	19354	0.936995	-2.04424	3.14984	1	14012	0	NA	NA	NA
AT1G05520	133.919	132.052	139.344	60.4736	12.2119	656.659	184.707	137.108	359.865	116.965	96.0895	33.058	35.4985	21.3307	23.8781	0.123465	0.0840695	0.040068	0.706841	0.045557	DEG_SY	SY>other	1174	0.00102239	11.8482	-2.14802	0.142408	1398	0	protein_coding	Sec23/Sec24 protein transport family protein
AT1G05540	14.0251	0.33299	0	0	0	0	0	0	0	0	0	84.915	77.0546	3.887	2.70819	0.0270805	0.855274	0.0349148	0.0347277	0.0480032	DEG_CC	CC>other	8615	0.294623	NA	NA	NA	NA	NA	protein_coding	Protein of unknown function (DUF295)
AT1G05543	3.36674	0	0	0	0	0	0	0	0	0	0	0	2.19333	0	0	0.102513	0.681562	0.0879619	0.08971	0.0382535	DEG_CC	CC>other	19326	0.936995	NA	NA	NA	NA	NA	NA	NA	NA
AT1G05557	2.01887	0	0	0	0	0.613935	0	0	0	0	0	7.55542	9.41795	2.11849	0	0.358971	0.107715	0.352342	0.13061	0.0503619	nonDEG		16842	0.810876	-2.04424	-3.69006	0.82274	7745	0	NA	NA	NA
AT1G05570	38.689	9.65486	306.359	171.105	209.647	10.6707	0.403121	20.8608	28.1091	29.9732	47.907	38.7895	18.5037	26.0383	22.3937	0.0115087	0.00555537	0.911003	0.00656004	0.0653732	DEG_EC	EC>other	1269	0.00142792	8.62639	1.59601	0.720237	6149	0	protein_coding	callose synthase 1	Encodes a callose synthase 1 catalytic subunit . Member of Glycosyltransferase Family- 48.
AT1G05575	0	0	45.4734	0.165064	0	0	0	0	0	0	0	0	0	4.13336	9.21921	0.198679	0.104895	0.388432	0.265364	0.0426298	DEG_EC	EC>other	9820	0.369342	NA	NA	NA	NA	NA	protein_coding
AT1G05590	0.922572	9.47298	1.74171	0	0	0	0	0	0	0	0	24.9686	23.4682	12.1846	12.4008	0.267049	0.199436	0.0241357	0.463157	0.0462222	DEG_SY	other>SY	12275	0.521444	NA	NA	NA	NA	NA	protein_coding	beta-hexosaminidase 2	Encodes a protein with &#946;-hexosaminidase activity (the enzyme is active with p-nitrophenyl-&#946;-N-acetylglucosaminide as substrate but displayed only a minor activity toward p-nitrophenyl-&#946;-N-acetylgalactosaminide). Chitotriose-PA was digested almost completely overnight by a 50% ammonium sulfate fraction of a supernatant yeast expressing AtHEX3.
AT1G05600	9.48006	11.9194	0.225821	32.3612	48.9959	0.101323	0	0	0.48802	0.129611	3.88359	20.1768	17.1784	6.52001	6.82249	0.082348	0.0705225	0.0164083	0.73262	0.0981007	DEG_SY	other>SY	7109	0.205284	1.35157	2.45657	1	13572	0	protein_coding	Tetratricopeptide repeat (TPR)-like superfamily protein
AT1G05610	0	0	0	0	19.6729	0	0	0	0	0	0	0	0	1.14946	0.841813	0.231248	0.107627	0.33714	0.286984	0.0370006	DEG_EC	EC>other	11664	0.488565	NA	NA	NA	NA	NA	protein_coding	ADP-glucose pyrophosphorylase small subunit 2	Encodes the small subunit of ADP-glucose pyrophosphorylase. The small subunit is the catalytic isoform responsible for ADP-glucose pyrophosphorylase activity. The presence of the small subunit is required for large subunit stability. Two isoforms of the small subunit (ApS1 and ApS2) have been described. ApS2 is a minor small subunit isoform present in all plant tissues tested.
AT1G05613	0	0	0	1.64523	0	0	0	0	0	0	0	0	0	0	0	0.403628	0.204523	0.181817	0.190078	0.0199541	nonDEG		13916.5	0.632355	NA	NA	NA	NA	NA	NA	NA	NA
AT1G05620	22.9115	19.441	0	0	0	0	0	0	0	0	0	18.2597	17.4904	15.7769	16.8422	0.00179597	0.939055	0.00354272	0.00290062	0.0527056	DEG_CC	CC>other	4006	0.0560984	NA	NA	NA	NA	NA	protein_coding	uridine-ribohydrolase 2
AT1G05630	33.9242	33.9427	12.1574	0.821631	10.7827	4.2157	61.3262	0	0	20.3066	19.1686	17.866	10.8551	17.5228	11.6968	0.377382	0.312684	0.159105	0.112009	0.0388198	nonDEG		7956	0.254364	8.36954	-2.62083	0.581783	4487	0	protein_coding	Endonuclease/exonuclease/phosphatase family protein	Encodes an inositol polyphosphate 5-phosphatase with phosphatase activity toward only Ins(1,4,5)P3. Induced in response to ABA and wounding treatments. Expressed in young seedlings and flowers, while no transcripts were detectable in maturated roots, stems, and rosette leaves Modulates the development of cotyledon veins through its regulation of auxin homeostasis. Involved in blue light lightstim…
AT1G05640	12.0526	2.77291	0	0	1.34415	0	4.32142	0	0	0	0	11.1726	0	4.54967	3.07173	0.506664	0.294656	0.136895	0.0519261	0.00985938	nonDEG		15339	0.715594	-2.04424	-7.56863	0.449245	3320	0	protein_coding	Ankyrin repeat family protein
AT1G05670	10.8619	14.1411	22.5413	0.414048	6.2271	8.54312	19.4945	1.91991	12.4482	0	0.307932	12.3611	2.9825	4.5652	3.11873	0.486362	0.194161	0.123154	0.179247	0.0170765	nonDEG		15861	0.74829	6.80416	-2.82978	0.564407	4259	0	protein_coding	Pentatricopeptide repeat (PPR-like) superfamily protein
AT1G05687	0.142982	6.00718	0	0	0	0	0	0	0	0	0	0.813933	1.13971	0.474635	0.4317	0.0583742	0.779274	0.0605436	0.0580702	0.0437377	DEG_CC	CC>other	13002	0.569894	NA	NA	NA	NA	NA	NA	NA	NA
AT1G05690	0	1.5311	0	0	7.66566	0	0	0	0	0	0	2.98406	1.56794	2.63025	3.29767	0.383913	0.0547003	0.0379096	0.506604	0.0168735	DEG_SY	other>SY	15771	0.743805	NA	NA	NA	NA	NA	protein_coding	BTB and TAZ domain protein 3	BTB and TAZ domain protein. Acts redunantly with BT1 and BT2 during female gametophyte development. Acts with BT2 during male gametophyte development.
AT1G05700	0	0	0	0	0	0	0	0	0	0	4.75795	0	0	0	0.383746	NA	NA	NA	NA	NA	NA	NA	NA	NA	-2.04424	3.9773	1	12738	0	protein_coding	Leucine-rich repeat transmembrane protein kinase protein
AT1G05710	0	0	0	0	0	0	0	0	0	1.05889	1.12391	81.9129	90.9903	12.8526	16.3037	NA	NA	NA	NA	NA	NA	NA	NA	NA	-2.04424	2.49158	0.990081	12154	0	protein_coding	basic helix-loop-helix (bHLH) DNA-binding superfamily protein
AT1G05713	0	0	0	0	0	0	0	0	0	3.38504	0	0	0	0	0	NA	NA	NA	NA	NA	NA	NA	NA	NA	-2.04424	0.242945	1	16402.5	0	NA	NA	NA
AT1G05720	21.4098	57.1523	33.2763	7.99595	16.9973	0	0	23.4411	0	70.3615	33.704	117.016	69.5578	37.618	52.5127	0.0143595	0.00913799	0.004507	0.939931	0.0320641	DEG_SY	other>SY	5782	0.134803	-2.04424	7.04113	0.400503	2972	0	protein_coding	selenoprotein family protein
AT1G05730	0	0	0	0	3.11288	0	0	0	0	0	3.85805	8.17336	3.20888	1.89304	3.51302	0.262454	0.137612	0.302119	0.264658	0.0331571	DEG_EC	EC>other	18360	0.885783	-2.04424	2.65537	1	14580	0	protein_coding	Eukaryotic protein of unknown function (DUF842)
AT1G05750	0.222128	0	23.8454	0.036328	0	0	0.064792	18.7734	0	0	0	7.10764	2.33967	6.20432	4.83057	0.167676	0.0747598	0.228131	0.475393	0.0540406	DEG_SY	other>SY	9180	0.330671	2.53268	6.10878	0.890104	9237	0	protein_coding	Tetratricopeptide repeat (TPR)-like superfamily protein	Encodes a pentatricopeptide repeat protein required for editing of rpoA and clpP chloroplast transcripts.
AT1G05773	0	0	0	25.8254	0	0	12.8826	0	0	0	0	1.95136	0	1.02892	1.79028	0.570572	0.334996	0.031634	0.0556818	0.00711621	nonDEG		14411	0.661239	-2.04424	-6.90305	0.518809	3892	0	NA	NA	NA
AT1G05777	0	0	0	0	0	0	0	0	0	0	12.7879	1.11689	0	0.59998	0.291788	NA	NA	NA	NA	NA	NA	NA	NA	NA	-2.04424	1.86183	1	15380	0	NA	NA	NA
AT1G05780	3.80132	0	5.47851	3.79803	0	99.5609	110.506	0	0	0.345137	0.240428	18.5446	11.171	6.92176	7.25959	0.0157388	0.0059827	0.00743457	0.941442	0.0294021	DEG_SY	SY>other	2564	0.0162219	4.18644	-9.94	0.00016055	169	1	protein_coding	Vacuolar ATPase assembly integral membrane protein VMA21-like domain
AT1G05785	130.221	84.9497	20.1836	25.3317	32.4901	3.58355	21.2519	28.4396	13.8502	160.241	56.558	20.6947	31.5153	11.0378	12.9289	0.366225	0.493731	0.0560267	0.0722739	0.0117431	DEG_CC	CC>other	13962	0.636126	7.3245	1.75034	0.821264	7713	0	protein_coding	Got1/Sft2-like vescicle transport protein family
AT1G05790	22.88	0	7.882	0.929061	4.77893	93.912	22.5579	51.2922	68.5661	63.0908	22.6419	24.5858	8.3942	14.9221	13.5437	0.171404	0.042959	0.112329	0.62965	0.043658	DEG_SY	SY>other	4439	0.0742349	9.36434	-1.06873	0.727124	6234	0	protein_coding	lipase class 3 family protein
AT1G05805	0	71.6292	5.14909	0	20.8195	0	0	0	0	0	0	14.7291	16.4782	31.3989	34.2563	0.252744	0.0370355	0.0186283	0.669516	0.0220763	DEG_SY	other>SY	8029	0.257898	NA	NA	NA	NA	NA	protein_coding	basic helix-loop-helix (bHLH) DNA-binding superfamily protein
AT1G05810	0	0	204	34.5825	95.2095	0	0	0	96.2891	15.5668	105.392	1.8279	0	13.5494	14.2769	0.0042273	0.00494696	0.881053	0.013079	0.0966942	DEG_EC	EC>other	1133	0.000782725	-2.04424	7.71321	0.271533	2111	0	protein_coding	RAB GTPase homolog A5E
AT1G05820	0	5.77477	44.7759	0	28.7724	16.8657	8.62421	0	0	0	0	2.80442	0	1.92334	1.82071	0.491842	0.158344	0.0350325	0.302442	0.0123392	nonDEG		14078	0.644519	-2.04424	-10.1828	0.0161341	524	0	protein_coding	SIGNAL PEPTIDE PEPTIDASE-LIKE 5
AT1G05830	49.4199	81.6863	74.2982	67.7894	76.4019	23.174	53.1221	62.085	37.6433	42.8496	16.8645	38.2468	36.8941	14.7609	12.9193	0.882256	0.0516277	0.0221227	0.043337	0.000656499	nonDEG		19184	0.931802	9.54161	-0.852485	0.80158	7427	0	protein_coding	trithorax-like protein 2	Encodes a homolog of trithorax, a histone-lysine N-methyltransferase. Paralog of ATX1. Unlike ATX1 which is involved in trimethylating of histone H3-mysine 4, ATX2 is involved in dimethylating of histone H3-lysine 4. ATX1 and ATX2 influence the expression of largely nonoverlapping gene sets. The expression pattern of ATX2 is also different from that of ATX1.
AT1G05833	5.79866	2.67417	0.654035	0	0	45.6363	0	6.12916	1.37964	0	1.05677	3.07349	6.58462	0.482924	0.582019	0.257721	0.1791	0.351292	0.143679	0.0682081	DEG_EC	other>EC	7732	0.242109	4.49376	-4.27463	0.546279	4118	0	NA	NA	NA
AT1G05835	0	0	0	0	0	0	0	0	0	7.11501	0	40.7745	23.3465	23.8134	13.1335	NA	NA	NA	NA	NA	NA	NA	NA	NA	-2.04424	2.49087	1	14707	0	protein_coding	PHD finger protein
AT1G05837	0	0	0.308957	0	0	0	0	6.10583	1.00154	0.343935	0	0	0	0	0	0.412076	0.206498	0.176068	0.186034	0.0193232	nonDEG		14298	0.656705	-2.04424	3.16746	0.903475	9629	0	NA	NA	NA
AT1G05840	36.841	33.9859	37.2384	2.16775	32.4453	0	58.937	101.161	51.5789	64.3441	89.348	88.8633	51.1191	30.9735	26.6604	0.373635	0.328921	0.0481858	0.230192	0.0190661	nonDEG		18116	0.873107	8.52514	0.440593	1	14530	0	protein_coding	Eukaryotic aspartyl protease family protein
AT1G05843	22.3209	0.125689	0	0	0	0	4.27262	0.1778	0.014073	0.432106	0	0.148526	0	0.260262	0.110253	0.264861	0.0815656	0.599432	0.0264654	0.0276757	DEG_EC	other>EC	10663	0.423629	1.44099	-3.24453	0.730893	6301	0	NA	NA	NA
AT1G05850	37.1527	0	160.854	51.361	23.7327	32.5932	30.2859	98.3056	147.213	54.596	84.2963	191.475	63.1392	592.947	582.114	0.117008	0.766237	0.0316916	0.0679344	0.0171289	DEG_CC	other>CC	14858	0.690381	8.85181	0.583233	0.966411	11387	0	protein_coding	Chitinase family protein	Encodes an endo chitinase-like protein AtCTL1. Essential for tolerance to heat, salt and drought stresses. Also involved in root hair development, cell expansion and response to cytokinin. Allelic to erh2. 11 alleles described in Hauser (1995). Mutant is defective in acquired thermotolerance, appears semidwarf throughout its life cycle and has extra lateral branches. There are two EMS alleles. Ex…
AT1G05853	5.43942	0	22.9205	0.180678	0.644351	0	3.56766	1.6787	4.54025	11.7144	36.6498	0	0	0.870287	2.95568	0.64636	0.0738179	0.0389689	0.233522	0.00733145	nonDEG		19730	0.945564	1.39732	1.83806	1	13716	0	NA	NA	NA
AT1G05860	0	0	16.0561	3.70823	15.317	0	0	48.0712	7.28907	0	19.7435	20.8882	10.4239	9.00727	9.20284	0.021611	0.0206142	0.817117	0.0509805	0.0896773	DEG_EC	EC>other	4115	0.0608227	-2.04424	7.15904	0.380799	2827	0	protein_coding
AT1G05870	0	0	0	11.4934	0	0	0	0	12.3562	0	0.406858	27.7943	29.7792	16.885	19.2313	0.236161	0.111069	0.3315	0.284889	0.0363816	DEG_EC	EC>other	12785	0.552202	-2.04424	4.79618	0.894942	9382	0	protein_coding	Protein of unknown function (DUF1685)
AT1G05873	0.292393	0	0	15.937	2.37984	0.060641	0	0	0	0	0	0.015381	0	0	0	0.238666	0.138464	0.228032	0.341552	0.0532865	DEG_SY	other>SY	13870	0.631832	NA	NA	NA	NA	NA	NA	NA	NA
AT1G05880	0	0	0	0	0	0	0	0	3.58306	0	0	0	0	0	0.332809	NA	NA	NA	NA	NA	NA	NA	NA	NA	-2.04424	3.02613	1	14159	0	protein_coding	RING/U-box superfamily protein
AT1G05890	32.6442	65.2735	147.972	62.8442	91.5746	2.36479	25.0501	68.4629	52.8941	13.9129	33.0315	90.2556	58.9185	37.8484	30.8771	0.394248	0.0834865	0.277135	0.221405	0.0237255	nonDEG		11577	0.48247	8.05685	0.674731	0.994793	12407	0	protein_coding	RING/U-box superfamily protein
AT1G05894	1.32826	0	0	0	0.340885	0	0	0	0	0	2.80717	0.625941	0	0.513136	0.544628	0.418075	0.163735	0.047683	0.350553	0.019955	nonDEG		18248	0.880919	-2.04424	2.34725	1	14886	0	protein_coding
AT1G05900	26.2807	21.6082	0	61.5558	16.5154	1.62	0	0	0	0	2.1415	19.0888	13.1013	13.5965	15.8727	0.408896	0.417143	0.0404047	0.116122	0.0174339	DEG_CC	CC>other	13630	0.612669	2.27826	-1.69006	0.940049	10715	0	protein_coding	endonuclease III 2
AT1G05910	46.6038	43.6716	100.352	15.1065	76.4861	11.5256	13.389	8.6378	25.4906	16.892	52.2702	40.5011	17.5294	12.1277	13.4179	0.630999	0.107239	0.136334	0.119855	0.00557254	nonDEG		14817	0.688127	8.35436	0.111924	1	16402.5	0	protein_coding	cell division cycle protein 48-related / CDC48-related
AT1G05927	0	0	0	0	0	0	3.01503	0	0	0	0	0	0	0	0	0.220566	0.10993	0.203548	0.423788	0.0421677	DEG_SY	SY>other	15350	0.715753	-2.04424	-6.36699	0.573359	4378	0	NA	NA	NA
AT1G05940	45.3004	53.1603	83.5693	3.51375	21.3848	43.2207	0	0	15.1789	17.5368	11.0701	39.1356	25.0163	32.547	34.4261	0.360722	0.409966	0.0347208	0.175934	0.0186581	DEG_CC	CC>other	20081	0.966592	7.30906	-1.9783	0.773423	6933	0	protein_coding	cationic amino acid transporter 9	Encodes a member of the cationic amino acid transporter (CAT) subfamily of amino acid polyamine choline transporters.
AT1G05950	19.6227	86.1633	154.893	106.813	27.7325	0	0	12.7073	0.776462	0	9.49594	57.7924	29.5181	5.51625	4.24495	0.00301759	0.00113534	0.00325362	0.951698	0.0408957	DEG_SY	other>SY	989	0.000437976	-2.04424	5.90143	0.645645	5218	0	protein_coding
AT1G05960	28.4811	42.2272	78.7377	48.6776	10.9729	7.10637	7.38497	62.1284	25.2548	45.392	30.2717	33.0281	25.4937	35.2454	28.7328	0.59622	0.0982712	0.0928876	0.204404	0.00821687	nonDEG		14351	0.65766	8.2049	1.56341	0.699993	5893	0	protein_coding	ARM repeat superfamily protein
AT1G05970	0	3.9034	0	0	22.0729	0	16.0678	0	3.25786	30.501	0	35.6311	21.5879	7.30819	7.18825	0.756588	0.115859	0.0447747	0.0802121	0.00256593	nonDEG		18118	0.873178	5.50511	-0.730997	0.978659	11728	0	protein_coding	RNA-binding (RRM/RBD/RNP motifs) family protein
AT1G05983	140.686	0	0.156821	0	0	1.38716	0.267628	0	0	1.92984	86.4109	0	0	0	0.068271	0.06528	0.467903	0.127092	0.176928	0.162797	DEG_CC	CC>other	9161	0.329369	2.42316	3.17324	0.989019	12120	0	NA	NA	NA
AT1G05993	0	0	0	0	0	0	0	0	0	0	2.3985	2.13307	0	0	0.570018	NA	NA	NA	NA	NA	NA	NA	NA	NA	NA	NA	NA	NA	NA	NA	NA	NA
AT1G06010	8.09445	17.2985	71.7696	0	0	0	0.934779	5.99749	0	0	8.35008	59.2995	46.62	20.1961	19.0336	0.396692	0.274409	0.0684026	0.230625	0.0298712	nonDEG		15311	0.714	2.4243	1.89201	1	14842	0	protein_coding
AT1G06017	0.457472	0	1.31263	0	5.38882	0	0	0	0	0	0.44283	0.935245	0	0	0	0.369646	0.129032	0.184372	0.291016	0.0259345	nonDEG		16315	0.78119	NA	NA	NA	NA	NA	NA	NA	NA
AT1G06020	26.3598	92.1472	0	0	0	0	0	0	0.754653	2.86345	1.77484	3.83618	0	0.349607	0.542103	0.00186462	0.937872	0.00435082	0.00327302	0.0526392	DEG_CC	CC>other	1849	0.00539977	-2.04424	3.26165	0.881374	9088	0	protein_coding	pfkB-like carbohydrate kinase family protein
AT1G06030	118.707	30.8474	6.71705	0	0	0	0	0	9.75058	0	10.913	4.67727	0	0	0.340441	0.0907952	0.519214	0.0123199	0.238324	0.139347	DEG_CC	CC>other	4739	0.0862382	-2.04424	4.88843	0.867825	8787	0	protein_coding	pfkB-like carbohydrate kinase family protein
AT1G06040	45.3707	70.532	34.3289	0	152.044	0.346715	0	0	0	0	13.1606	137.67	208.911	76.1269	94.0977	0.158317	0.204241	0.0104925	0.54489	0.0820598	DEG_SY	other>SY	6876	0.192727	2.43922	2.63187	1	15188	0	protein_coding	B-box zinc finger family protein	Encodes salt tolerance protein (STO) which confers salt tolerance to yeast cells. Fully complements calcineurin deficient yeast but does not encode a phosphoprotein phosphatase. Sequence has similarities to CONSTANS. STO co-localizes with COP1 and plays a role in light signaling.
AT1G06043	0	0	2.45942	0	0	0	0	0	0	0	0	0	0	0	0	0.412076	0.206498	0.176068	0.186034	0.0193232	nonDEG		14298	0.656705	NA	NA	NA	NA	NA	NA	NA	NA
AT1G06050	19.4707	12.0947	6.50383	16.9749	9.91903	6.90744	94.8255	19.5551	67.7946	40.8471	119.263	10.8587	5.06491	5.17129	5.42188	0.158954	0.076828	0.0549776	0.695043	0.0141978	DEG_SY	SY>other	8035	0.258207	8.51299	-0.660392	0.922277	10259	0	protein_coding	Protein of unknown function (DUF1336)
AT1G06060	39.3023	118.2	203.866	111.786	396.036	60.6992	11.7651	74.6412	84.8815	86.6142	127.329	33.3132	27.5991	23.4312	24.9648	0.547019	0.147355	0.218808	0.0766753	0.0101428	nonDEG		10367	0.405912	8.30858	0.423253	1	13691	0	protein_coding	LisH and RanBPM domains containing protein
AT1G06070	0	0	62.6381	17.3352	125.473	38.441	4.99568	49.2879	11.9172	77.2094	22.5167	61.4162	31.7665	13.9342	12.9729	0.0166905	0.944442	0.0117162	0.00339772	0.0237538	DEG_CC	other>CC	1397	0.00212605	8.10071	0.00698264	1	16402.5	0	protein_coding	Basic-leucine zipper (bZIP) transcription factor family protein
AT1G06073	2.92885	0	0	0	0	0	0	0	0	0	0	0	0	0	0	0.205082	0.532871	0.128923	0.103216	0.029908	DEG_CC	CC>other	11183	0.45546	NA	NA	NA	NA	NA	NA	NA	NA
AT1G06083	1.12659	41.4617	88.7526	820.978	23.1737	0	0	0.712458	212.824	64.0376	81.4566	7.74251	45.6707	1.41052	3.60921	0.0877559	0.0289501	0.0770891	0.719833	0.0863718	DEG_SY	other>SY	2588	0.0167127	-2.04424	7.10076	0.312435	2380	0	NA	NA	NA
AT1G06087	0	3.30833	0	0	0	0	0	2.83987	0	0	13.8628	2.15908	0	2.17706	2.46459	0.246862	0.47455	0.134975	0.116979	0.0266347	DEG_CC	CC>other	11863	0.49954	-2.04424	1.38323	1	13905	0	NA	NA	NA
AT1G06100	3.75039	0	0	0	0	0	0	0	0	0	0	1.75566	0	10.9637	4.95503	0.0882994	0.70828	0.0794493	0.0842187	0.039753	DEG_CC	CC>other	18235	0.879834	NA	NA	NA	NA	NA	protein_coding	Fatty acid desaturase family protein
AT1G06103	19.442	0	0.517504	0.027128	0	0	0	0	0	2.44734	0	5.84002	0.076359	0.59189	0.075594	0.131741	0.590473	0.0932939	0.13408	0.050412	DEG_CC	CC>other	14873	0.691927	-2.04424	-0.172092	1	16402.5	0	NA	NA	NA
AT1G06110	43.3549	10.327	0	0	0	0	7.20181	2.66477	33.7339	0	0.858514	82.7155	63.3863	28.3093	23.6621	0.0996859	0.139878	0.671639	0.00909072	0.0797056	DEG_EC	other>EC	4561	0.0784029	5.59281	0.274479	1	16402.5	0	protein_coding	SKP1/ASK-interacting protein 16
AT1G06113	0	0	37.3544	0	78.6407	0	0	0	0.152506	0	0	0	0	0.371091	0.111509	0.162128	0.0980613	0.458148	0.231382	0.050281	DEG_EC	EC>other	9618	0.356083	NA	NA	NA	NA	NA	NA	NA	NA
AT1G06130	47.7693	17.1132	9.06537	7.5553	70.7224	5.99196	0	0	4.05303	0	0	39.5749	20.6863	27.0138	24.3611	0.480934	0.169759	0.0614107	0.277123	0.0107727	nonDEG		16229	0.775065	3.68683	-2.48762	0.884323	9147	0	protein_coding	glyoxalase 2-4
AT1G06140	19.5564	11.6227	0.055797	0.368543	2.47568	0	0.046287	0	0	0	0.664906	2.7075	0.790343	1.4235	1.56296	0.0645629	0.433232	0.0136378	0.339544	0.149023	DEG_CC	CC>other	7020	0.199409	-0.140563	0.76229	1	16402.5	0	protein_coding	Pentatricopeptide repeat (PPR) superfamily protein
AT1G06143	3.66365	8.87718	10.6491	10.8585	0.116072	0	0.113408	8.7105	0.287226	2.89285	23.3174	7.7834	3.22267	2.42226	3.02078	0.114582	0.0440749	0.0140686	0.782317	0.0449579	DEG_SY	other>SY	10869	0.436526	2.59737	6.23815	0.578306	4462	0	NA	NA	NA
AT1G06150	24.8658	38.7075	6.53956	3.10609	25.6241	0	0	1.16586	3.23479	0	0	33.3391	12.4949	24.5642	20.0416	0.0116089	0.0211843	0.00263114	0.884834	0.0797416	DEG_SY	other>SY	3303	0.0331364	-2.04424	3.99096	0.926602	10372	0	protein_coding	basic helix-loop-helix (bHLH) DNA-binding superfamily protein
AT1G06170	0	16.9234	0	0	0	0	0	0.533846	0	0	0	0	0	0.407857	0.455173	0.0535891	0.785619	0.0524215	0.0642765	0.0440938	DEG_CC	CC>other	10859	0.436191	-2.04424	0.00724116	1	16402.5	0	protein_coding	basic helix-loop-helix (bHLH) DNA-binding superfamily protein
AT1G06173	3.6404	0	26.0727	0	0.26163	0	0	0	0	0	0	2.91414	0	1.73667	2.7488	0.362875	0.059536	0.050444	0.506955	0.0201903	DEG_SY	other>SY	14591	0.674239	NA	NA	NA	NA	NA	NA	NA	NA
AT1G06187	0	0	0	0	0	0	0	1.99002	14.0191	0	0	0.748072	0	0	0	NA	NA	NA	NA	NA	NA	NA	NA	NA	-2.04424	2.8308	0.984454	11869	0	NA	NA	NA
AT1G06190	40.55	29.618	24.2102	20.9178	1.11394	14.5838	0.11445	1.44953	23.2211	1.22957	24.8759	29.2888	17.983	120.313	111.131	0.53671	0.30022	0.0488339	0.10524	0.00899688	nonDEG		19226	0.933615	6.33402	-0.13596	1	13796	0	protein_coding	Rho termination factor
AT1G06200	2.38885	7.30457	0	0	0	0	0	73.1998	0	0	0	79.73	45.4825	60.066	58.945	0.0197141	0.879225	0.0283646	0.0233487	0.0493475	DEG_CC	CC>other	10752	0.428177	-2.04424	6.53602	0.790966	7228	0	protein_coding	Peptidase S24/S26A/S26B/S26C family protein
AT1G06210	123.696	153.63	66.0013	53.8855	130.292	2.24577	38.4789	27.124	76.4722	80.1983	45.6367	62.0435	48.3785	28.5937	33.4571	0.362358	0.128806	0.0386053	0.459159	0.011072	DEG_SY	other>SY	15567	0.730336	7.98108	0.59446	1	13127	0	protein_coding	ENTH/VHS/GAT family protein
AT1G06220	113.829	128.319	181.603	188.662	79.8846	24.1669	8.89093	69.9107	50.438	25.4351	58.2755	58.2669	41.0426	35.8186	34.1454	0.339171	0.0441572	0.0393537	0.569075	0.00824294	DEG_SY	other>SY	7428	0.223142	8.86507	0.650163	0.947683	10910	0	protein_coding	Ribosomal protein S5/Elongation factor G/III/V family protein	Encodes a protein with similarity to splicing factor Snu114. Snu114 is thought to be involved in activation of the splicosome. Loss of GFA1 function results in reduced female fertility. Approximately 50% of ovules abort due to defects in the female gametophyte. In mutant gametophytes antipodal cells express egg cell markers suggesting a defect in specification of cell fate.GFA1 is also required t…
AT1G06227	0.797724	18.3087	0.197521	0	0.207003	24.3754	80.9368	5.87559	61.1925	50.102	7.94234	39.6012	5.46751	10.8284	10.1777	0.0508607	0.0132882	0.604357	0.174758	0.156736	DEG_EC	other>EC	3643	0.043877	6.64401	-1.61001	0.78043	7088	0	NA	NA	NA
AT1G06230	36.9127	40.9832	36.6764	66.5867	304.395	57.2312	11.8361	22.6344	27.3096	15.2981	28.109	69.5357	78.0257	29.7221	27.5839	0.464671	0.452299	0.0477853	0.0279208	0.00732381	nonDEG		9776	0.364588	8.86083	-1.4928	0.571808	4343	0	protein_coding	global transcription factor group E4	This gene is predicted to encode a bromodomain-containing protein. Plant lines expressing RNAi constructs targeted against GTE4 show some resistance to agrobacterium-mediated root transformation.
AT1G06233	0	0.017368	0	0	1.05311	0	0.219654	0.036638	0.42261	0.281587	0.003058	2.48026	0	1.3287	0.982532	NA	NA	NA	NA	NA	NA	NA	NA	NA	NA	NA	NA	NA	NA	NA	NA	NA
AT1G06240	84.9612	26.2331	78.7164	7.37991	8.11927	0	0	0	0	18.5383	22.7967	25.1039	22.2999	15.8512	15.4998	0.0169583	0.0115222	0.00310784	0.927609	0.0408025	DEG_SY	other>SY	3335	0.0340171	-2.04424	6.35935	0.684749	5719	0	protein_coding	Protein of unknown function DUF455
AT1G06247	0	0.101801	0	0	0	0	0.619604	0.736839	1.1999	0.168802	0.004299	0.244764	0.000415	0.011765	0.024167	NA	NA	NA	NA	NA	NA	NA	NA	NA	NA	NA	NA	NA	NA	NA	NA	NA
AT1G06250	4.59659	8.6586	0	12.5347	68.2334	0	0	0	50.3888	0	0	7.98344	5.83314	1.65501	1.44782	0.135845	0.106188	0.0224906	0.656866	0.0786098	DEG_SY	other>SY	6480	0.170222	-2.04424	6.50186	0.797277	7308	0	protein_coding	alpha/beta-Hydrolases superfamily protein
AT1G06253	5.545	0.366663	0	0.406932	0.731741	0.194797	0	0.097326	0.175795	0.150798	0.029824	0.999542	0.184861	0.197524	0.139148	0.577895	0.102844	0.0843118	0.218635	0.0163145	nonDEG		19156	0.929865	NA	NA	NA	NA	NA	NA	NA	NA
AT1G06260	5.17442	6.10425	0	0	0	0	0	0	0	0	0	2.24391	1.30082	0.645394	0.261755	0.0105218	0.909609	0.0160287	0.0127877	0.0510529	DEG_CC	CC>other	10332	0.403869	NA	NA	NA	NA	NA	protein_coding	Cysteine proteinases superfamily protein
AT1G06263	0.070577	5.13794	0	0	0	2.78639	15.3083	0	8.49141	12.0485	2.34591	3.00536	4.25905	0.34267	0.170864	0.217424	0.0732374	0.477776	0.185391	0.0461709	DEG_EC	other>EC	10787	0.430911	1.75446	-1.64414	0.89568	9465	0	NA	NA	NA
AT1G06265	59.7279	46.2311	0	0	0	22.993	7.00676	0	0	0	0	13.4414	8.74191	6.66331	3.46782	0.00165223	0.00543836	0.936315	0.000903605	0.0556909	DEG_EC	other>EC	1154	0.00092662	-2.04424	-10.2705	0.0148991	493	0	other_rna	other RNA	Potential natural antisense gene, locus overlaps with AT1G06260
AT1G06267	0	6.48582	0	0	0	5.27726	19.9192	1.37621	6.63282	8.29309	2.02335	11.9754	6.8227	0.862344	1.29714	0.241651	0.0682194	0.377545	0.254612	0.0579723	DEG_EC	other>EC	12433	0.534904	1.69845	-2.24008	0.770285	6894	0	NA	NA	NA
AT1G06270	111.513	0.617698	45.8894	228.548	3.00746	0	0	0	32.8898	1.00404	0.256934	17.9061	8.34892	5.11617	4.29021	0.064128	0.00731624	0.0100693	0.893643	0.0248431	DEG_SY	other>SY	2703	0.0190604	-2.04424	6.08069	0.681163	5606	0	protein_coding	Pentatricopeptide repeat (PPR) superfamily protein
AT1G06277	0	0	0	0	0	0	21.0653	10.7495	41.5251	6.44258	0.945689	34.5073	0	2.14078	4.13246	0.229483	0.119127	0.2035	0.407357	0.0405327	DEG_SY	SY>other	17795	0.858267	2.48944	-0.317553	1	13184	0	NA	NA	NA
AT1G06283	12.0615	10.1236	0	0.406932	0	2.30541	0	3.1258	8.94704	6.21786	1.71048	67.6036	17.4534	20.3283	22.3948	0.184934	0.438294	0.189736	0.106622	0.0804145	DEG_CC	CC>other	16054	0.763787	0.807104	1.36764	1	14945	0	NA	NA	NA
AT1G06290	79.7507	14.6248	193.656	100.556	81.2391	0	54.6229	90.9857	4.16526	57.7318	16.2658	21.4609	14.4403	38.0631	38.9216	0.281829	0.0592718	0.413368	0.205512	0.0400196	DEG_EC	EC>other	15029	0.69953	8.61879	-0.289807	1	13068	0	protein_coding	acyl-CoA oxidase 3	Encodes an acyl-CoA oxidase with specificity for medium chain fatty acids.
AT1G06310	7.79563	0.601301	4.27651	1.69339	2.80618	0	0	1.81835	0.362795	1.3829	0	5.02001	0	0	0	0.0747378	0.0175483	0.0195274	0.855199	0.0329873	DEG_SY	other>SY	9229	0.334502	-2.04424	3.43571	0.872751	8913	0	protein_coding	acyl-CoA oxidase 6	Encodes a putative acyl-CoA oxidase. However, no transcripts have been detected for this gene and no altered phenotypes have been detected in plants mutant for this gene. This suggests that ACX6 does not significantly contribute to seedling beta-oxidation of fatty acids or indole-3-butyric acid in vivo.
AT1G06320	49.1709	11.5777	0	178.279	196.318	0	0	0	0	0	0	0	8.95697	0	0	0.115993	0.0642429	0.0159493	0.745246	0.058569	DEG_SY	other>SY	4147	0.0620081	NA	NA	NA	NA	NA	protein_coding
AT1G06340	0	0	0	0	0	0	0	0	0	0	8.2262	0	0	0.09956	0.16027	NA	NA	NA	NA	NA	NA	NA	NA	NA	-2.04424	2.95493	1	14254	0	protein_coding	Plant Tudor-like protein
AT1G06357	0.580386	1.70784	6.23501	1.39042	0.468554	0	0	0	0.579724	0	0.503188	0.143391	0	0	0	0.254957	0.0530797	0.0363399	0.633395	0.0222279	DEG_SY	other>SY	12351	0.529197	-2.04424	0.491377	1	15118	0	NA	NA	NA
AT1G06380	3.00626	6.8357	2.72633	4.72301	4.58968	0	0.08084	0	0	0	0	21.3822	8.94636	9.43893	7.70905	0.0302974	0.00601761	0.00350003	0.953668	0.00651677	DEG_SY	other>SY	12874	0.558355	NA	NA	NA	NA	NA	protein_coding	Ribosomal protein L1p/L10e family
AT1G06390	0	0	10.5002	0	52.0232	0	0	0	0	0	0	104.622	46.6866	47.8303	49.3131	0.129162	0.0775002	0.51576	0.220974	0.0566038	DEG_EC	EC>other	4534	0.0775539	NA	NA	NA	NA	NA	protein_coding	GSK3/SHAGGY-like protein kinase 1	encodes a GSK3/shaggy-like protein kinase. Gene expression is induced by NaCl and ABA but not KCl, suggesting that this gene may be involved in response to osmotic stress. This protein can interact with the BZR1 protein involved in brassinosteroid-mediated signaling in a Y2H assay and promotes BZR1 phosphorylation in protoplasts.
AT1G06400	4.24732	0	40.401	0	51.0508	0	0	0	0	0	0	75.4272	106.93	43.4394	46.67	0.242388	0.040475	0.0571899	0.627148	0.0327987	DEG_SY	other>SY	7114	0.205651	NA	NA	NA	NA	NA	protein_coding	Ras-related small GTP-binding family protein	small GTP-binding protein (ara-2)
AT1G06410	88.8146	119.322	153.66	100.789	53.6283	142.593	89.0851	173.766	215.911	134.771	238.302	71.8883	49.4482	47.7812	49.9275	0.582169	0.0713363	0.0164405	0.326677	0.00337707	nonDEG		10266	0.399799	11.1938	-0.221508	1	12620	0	protein_coding	trehalose-phosphatase/synthase 7	Encodes an enzyme putatively involved in trehalose biosynthesis. Though the protein has both trehalose-6-phosphate synthase (TPS)-like and trehalose-6-phosphate phosphatase (TPP)-like domains, neither activity has been detected in enzymatic assays nor has the protein been able to complement yeast TPS or TPP mutants.
AT1G06420	0	0	29.4182	1.0191	18.9927	0.145375	0	0.491447	10.9439	0.094291	17.6095	121.346	207.249	2.62573	2.85622	0.0950069	0.10451	0.479396	0.201041	0.120046	DEG_EC	EC>other	5728	0.131943	2.45006	4.65355	0.828471	7862	0	protein_coding
AT1G06430	28.4689	10.5798	12.1362	0	10.9256	0	11.3463	31.5546	14.1372	49.8431	19.4298	26.2826	17.057	40.5302	58.2706	0.545711	0.318101	0.0564647	0.0719471	0.00777596	nonDEG		19585	0.937384	7.29265	1.41167	0.927264	10413	0	protein_coding	FTSH protease 8	encodes a FtsH protease that is localized to the chloroplast
AT1G06440	21.2484	29.9686	21.2622	0.122783	22.9144	0.175153	0.832746	0.814145	8.62366	4.37695	0.326449	5.08922	8.82545	2.30707	2.47834	0.35968	0.333538	0.032454	0.242644	0.0316844	nonDEG		11499	0.477423	3.64462	1.81752	0.992707	12296	0	protein_coding	Ubiquitin carboxyl-terminal hydrolase family protein
AT1G06450	2.80584	16.8145	188.2	195.539	111.786	0.936873	81.8122	6.33701	15.1927	38.7992	47.3938	28.3173	12.4967	2.51131	1.69679	0.204027	0.248037	0.462229	0.0191316	0.066575	DEG_EC	EC>other	6080	0.151637	7.73033	-1.53096	0.760354	6746	0	protein_coding	Polynucleotidyl transferase, ribonuclease H-like superfamily protein
AT1G06453	9.17652	0	1.43247	0	0.232183	2.94149	0	0	0	10.0756	0	0.198703	12.4317	0.529956	0.085093	0.52503	0.107773	0.187256	0.152799	0.0271413	nonDEG		18866	0.912021	0.92226	-0.402046	1	12836	0	NA	NA	NA
AT1G06457	0	4.14372	0	0	0	0	0	0	0	0	0	0.77052	0	0.353607	0.046681	0.246862	0.47455	0.134975	0.116979	0.0266347	DEG_CC	CC>other	11863	0.49954	NA	NA	NA	NA	NA	NA	NA	NA
AT1G06460	39.961	6.87447	10.7729	38.6498	22.6138	0	3.89958	43.2454	0	4.82175	39.0897	14.5874	20.4022	319.979	263.651	0.456521	0.0926929	0.114059	0.324925	0.0118017	nonDEG		15234	0.710021	5.29198	2.45745	0.926461	10346	0	protein_coding	alpha-crystallin domain 32.1	ACD32.1 encodes an alpha-crystallin domain containing protein with homology to small heat shock proteins.
AT1G06463	0	0	0	0	0	0	0	2.62017	0	0	0	1.56542	0	4.05791	4.27087	NA	NA	NA	NA	NA	NA	NA	NA	NA	-2.04424	-0.577721	1	16402.5	0	NA	NA	NA
AT1G06470	13.6428	66.508	0	12.977	21.8766	18.1308	13.0603	54.918	76.145	73.5681	58.2734	20.6663	10.2956	23.0949	24.6502	0.382297	0.0981633	0.314695	0.188427	0.0164168	nonDEG		17229	0.828221	8.6166	1.21063	0.766024	6845	0	protein_coding	Nucleotide/sugar transporter family protein
AT1G06487	1.39432	0.982909	0	0	34.5118	0	0	0	0	0	0	0	3.18715	0.94655	0.237023	0.239214	0.193684	0.229597	0.285586	0.0519187	DEG_SY	other>SY	15236	0.710021	NA	NA	NA	NA	NA	NA	NA	NA
AT1G06490	35.8017	12.6361	5.08943	4.31276	3.38434	0	0	0	0	0	0	1.79325	0	2.13053	1.38919	0.00826194	0.0155688	0.0124471	0.690475	0.273247	DEG_SY	other>SY	2033	0.00777731	NA	NA	NA	NA	NA	protein_coding	glucan synthase-like 7	encodes a gene similar to callose synthase
AT1G06500	31.2143	21.5785	0	8.48562	0	0	0	0	0	6.56897	47.9407	56.9036	57.3016	23.4879	19.279	0.155132	0.391479	0.013941	0.333824	0.105625	DEG_CC	CC>other	10686	0.423883	-2.04424	5.64356	0.801545	7394	0	protein_coding
AT1G06510	71.006	3.44964	0	0	0	0	0	0	0	0	31.4394	17.4817	5.57198	30.1146	25.6453	0.00883179	0.910302	0.0157331	0.014041	0.0510918	DEG_CC	CC>other	3279	0.0326284	-2.04424	5.46273	0.912443	9874	0	protein_coding
AT1G06515	29.6786	0	68.6093	39.8917	86.5184	0	0	325.399	378.353	184.482	60.9097	49.9398	117.232	32.0444	27.4346	0.0640237	0.00921842	0.258666	0.456628	0.211464	DEG_SY	other>SY	5685	0.129896	-2.04424	9.54163	0.000954074	241	1	protein_coding	Protein of unknown function (DUF3317)
AT1G06530	81.4554	29.1865	88.5013	92.7861	98.5021	19.8832	34.3863	2.08805	12.6713	26.3078	19.1159	67.3671	111.444	58.9087	74.2887	0.672072	0.143467	0.128484	0.0512383	0.00473913	nonDEG		17208	0.827396	7.06416	-1.73254	0.708142	5997	0	protein_coding	Tropomyosin-related
AT1G06537	0.792442	6.04696	3.51986	0.64582	0	12.5594	0	16.3505	16.8587	15.6947	62.5389	0	0	0.947508	8.95294	0.588321	0.109952	0.0808724	0.216016	0.00483803	nonDEG		17044	0.820876	3.89812	1.20981	1	14223	0	NA	NA	NA
AT1G06550	42.2753	74.3017	6.13773	76.3449	54.4043	0	0	0	0	0	0	110.369	63.6361	31.887	28.0674	0.00799198	0.00846499	0.00177316	0.935687	0.0460826	DEG_SY	other>SY	2645	0.0176289	NA	NA	NA	NA	NA	protein_coding	ATP-dependent caseinolytic (Clp) protease/crotonase family protein
AT1G06553	0	0	0	0	0	0	18.9281	0	0	0	0	0	0	2.60635	4.67069	0.229126	0.117442	0.207903	0.405211	0.0403192	DEG_SY	SY>other	16822	0.810451	-2.04424	-5.7455	0.622835	4936	0	NA	NA	NA
AT1G06560	32.1607	63.2148	83.9032	142.581	14.16	0	0.312254	2.89468	0	0.481462	62.7227	18.7253	10.3734	12.4804	11.7953	0.0200804	0.0128578	0.00686042	0.910681	0.0495202	DEG_SY	other>SY	2365	0.013011	3.88834	5.65018	0.674403	5542	0	protein_coding	NOL1/NOP2/sun family protein
AT1G06567	0	0	191.404	0	0	0	0	0	0	0	0	0.586239	0	0	0.145056	0.223371	0.101969	0.345124	0.29166	0.0378768	DEG_EC	EC>other	7717	0.241034	NA	NA	NA	NA	NA	NA	NA	NA
AT1G06570	11.6441	5.94451	6.24698	0	0	0	0.137015	0	0	0	0	21.1707	25.548	12.9205	26.2921	0.187226	0.221698	0.0206464	0.486344	0.084085	DEG_SY	other>SY	14540	0.670134	NA	NA	NA	NA	NA	protein_coding	phytoene desaturation 1	Mutation of the PDS1 locus disrupts the activity of p-hydroxyphenylpyruvate dioxygenase (HPPDase), the first committed step in the synthesis of both plastoquinone and tocopherols in plants.
AT1G06573	64.2035	58.0753	18.6531	0.343685	0	11.1083	0.154255	3.97293	6.85823	8.44192	0.40612	6.76535	7.25663	24.0378	31.5523	0.19689	0.703095	0.052741	0.0264281	0.0208452	DEG_CC	CC>other	13576	0.608122	4.67412	-1.0425	0.937437	10597	0	NA	NA	NA
AT1G06577	79.1207	50.6507	13.6895	0	0	0	1.35872	0	0	0	0	7.56601	41.7427	1.55604	0.421221	0.145743	0.517684	0.0242394	0.2271	0.0852329	DEG_CC	CC>other	12407	0.532636	-2.04424	-3.04507	0.834356	8040	0	NA	NA	NA
AT1G06580	7.1098	0.219231	0	16.8589	0	22.0545	0	5.58219	9.08255	14.5013	0.045594	5.80304	7.93755	1.96203	1.84266	0.685175	0.183924	0.0482236	0.0788434	0.00383388	nonDEG		17526	0.840646	6.52399	-1.30916	0.892021	9322	0	protein_coding	Pentatricopeptide repeat (PPR) superfamily protein
AT1G06583	51.2005	48.5573	0	0	0	0	0	0	0	0	0	2.96021	5.78512	1.5533	0.673629	0.00167077	0.939651	0.00326145	0.00267771	0.052739	DEG_CC	CC>other	4062	0.0589194	NA	NA	NA	NA	NA	NA	NA	NA
AT1G06590	6.64958	2.73423	31.0859	26.063	0	0	0	0	0	0	2.62582	24.397	6.69986	7.60609	7.67178	0.118288	0.0818022	0.0176109	0.712077	0.0702219	DEG_SY	other>SY	5101	0.0996912	-2.04424	3.24034	1	13827	0	protein_coding
AT1G06620	2.27054	0	0	0	0	0	0	0	0	0.383671	0	10.1443	9.01207	13.669	34.5908	0.0882994	0.70828	0.0794493	0.0842187	0.039753	DEG_CC	CC>other	15896	0.751606	-2.04424	-0.172092	1	16402.5	0	protein_coding	2-oxoglutarate (2OG) and Fe(II)-dependent oxygenase superfamily protein	encodes a protein whose sequence is similar to a 2-oxoglutarate-dependent dioxygenase
AT1G06630	14.9925	12.0229	4.6033	17.089	53.9557	9.84452	0	11.9569	7.41336	39.8674	28.7765	59.0138	29.7039	16.8027	14.69	0.463096	0.263388	0.0756559	0.182692	0.015168	nonDEG		18267	0.881967	6.39975	1.26522	0.989345	12137	0	protein_coding	F-box/RNI-like superfamily protein
AT1G06633	0	0	3.05927	0	0	0	0	0	0	0	0	0	0	0	0.053241	0.34366	0.157669	0.230829	0.242509	0.0253331	nonDEG		19877	0.946515	NA	NA	NA	NA	NA	NA	NA	NA
AT1G06640	14.4022	10.4233	0.650602	7.80246	0	0	0.872268	3.02477	13.132	0	5.12916	32.8453	50.8044	120.972	123.654	0.413927	0.442103	0.0479047	0.0828848	0.0131805	DEG_CC	CC>other	15922	0.753032	3.95742	2.6184	0.964711	11313	0	protein_coding	2-oxoglutarate (2OG) and Fe(II)-dependent oxygenase superfamily protein	encodes a protein whose sequence is similar to a 2-oxoglutarate-dependent dioxygenase
AT1G06645	0	0	0	0	0	0	0	0	5.37678	0	0	0	0	17.8362	16.8291	NA	NA	NA	NA	NA	NA	NA	NA	NA	-2.04424	3.29915	1	13754	0	protein_coding	2-oxoglutarate (2OG) and Fe(II)-dependent oxygenase superfamily protein
AT1G06650	0	3.91556	0	0	0	0	0	0	0	0	0	15.5013	6.13947	72.6339	89.357	0.0805811	0.723221	0.0738077	0.0817982	0.0405916	DEG_CC	CC>other	17418	0.835683	NA	NA	NA	NA	NA	protein_coding	2-oxoglutarate (2OG) and Fe(II)-dependent oxygenase superfamily protein	encodes a protein whose sequence is similar to 2-oxoglutarate-dependent dioxygenase
AT1G06660	7.76769	0.267493	0	0	0	0	0	7.76544	0	0	7.23992	8.96264	2.3764	3.32261	2.71711	0.0302927	0.847099	0.0380222	0.0370419	0.0475444	DEG_CC	CC>other	9919	0.377161	-2.04424	5.00073	0.858801	8587	0	protein_coding
AT1G06670	39.9831	67.0652	99.9484	79.5624	212.247	18.379	7.39141	29.6301	38.3305	6.866	61.8054	49.2692	39.2223	17.1296	16.1613	0.382256	0.075959	0.367091	0.156048	0.0186454	nonDEG		5135	0.101287	8.94408	0.449865	1	12926	0	protein_coding	nuclear DEIH-boxhelicase	nuclear DEIH-box helicase (NIH) encoding a putative RNA and/or DNA helicase homologous to a group of nucleic acid helicases from the DEAD/H family with nuclear DEIH-box helicase (NIH) distinct N- and C-terminal regions that differ from animal DEIH proteins
AT1G06680	68.1601	54.9695	12.2424	0	0	0	0	62.1629	1.49007	0	0	329.698	175.768	3992.11	3185.29	0.0581297	0.591366	0.00572333	0.163623	0.181158	DEG_CC	CC>other	5815	0.136496	-2.04424	6.62247	0.67606	5565	0	protein_coding	photosystem II subunit P-1	Encodes a 23 kD extrinsic protein that is part of photosystem II and participates in the regulation of oxygen evolution.
AT1G06683	3.61253	23.6655	0.183217	4.75852	0.72137	0	0.015135	0.21848	0.074842	0	1.66622	0.10425	1.0487	0.000276	0.005658	0.334593	0.205493	0.0299607	0.404382	0.0255706	DEG_SY	other>SY	14852	0.689716	-0.415231	0.212954	1	16402.5	0	NA	NA	NA
AT1G06687	17.1495	14.0298	9.10134	28.1396	6.26729	0.775792	7.62274	3.27822	0.807862	1.13216	24.7146	2.1309	18.3403	0.37884	0.152461	0.767929	0.0977748	0.0523414	0.0795965	0.00235877	nonDEG		19957	0.95246	3.47368	-0.109128	1	13735	0	NA	NA	NA
AT1G06690	7.89227	51.6742	0	0	0	0	0	0	0	0	0	16.5715	7.74706	49.5019	37.8773	0.00501077	0.925027	0.00981391	0.00822981	0.0519182	DEG_CC	CC>other	2993	0.0251755	NA	NA	NA	NA	NA	protein_coding	NAD(P)-linked oxidoreductase superfamily protein
AT1G06693	63.0432	37.2525	2.6117	36.7937	0	0	0.330159	0	0.92908	0	27.2427	0.666447	10.2382	0	0	0.158237	0.170463	0.0153634	0.574934	0.0810026	DEG_SY	other>SY	12798	0.552627	1.18221	3.40785	1	12829	0	NA	NA	NA
AT1G06700	213.431	71.1828	16.112	39.0498	33.3741	90.6482	186.292	221.585	132.703	65.4597	96.0942	51.5662	23.9991	57.9909	57.6964	0.20567	0.0240788	0.439938	0.290483	0.0398291	DEG_EC	other>EC	3961	0.0545521	10.202	-1.08094	0.658032	5381	0	protein_coding	Protein kinase superfamily protein
AT1G06710	10.1804	7.48382	1.35057	6.33158	12.2518	0	0	7.00945	0	0	4.51141	12.9158	6.87895	4.09898	3.43965	0.0141396	0.0136326	0.00320521	0.923125	0.0458979	DEG_SY	other>SY	4972	0.0948491	-2.04424	5.73335	0.780993	7090	0	protein_coding	Tetratricopeptide repeat (TPR)-like superfamily protein
AT1G06717	0.996612	5.48252	0	0	0	0	0	0	0	0	0.302335	1.31303	0	1.0281	2.38495	0.0752555	0.75133	0.0741704	0.0570746	0.0421693	DEG_CC	CC>other	14749	0.683476	NA	NA	NA	NA	NA	NA	NA	NA
AT1G06720	151.143	95.9395	169.162	221.398	163.951	27.602	27.9305	18.8069	40.6956	28.6803	46.3994	30.383	26.6177	18.3307	18.6572	0.457091	0.0202889	0.16125	0.353437	0.00793422	nonDEG		7710	0.240894	9.08064	-0.664909	0.877699	9006	0	protein_coding	P-loop containing nucleoside triphosphate hydrolases superfamily protein
AT1G06730	8.04378	49.129	14.7382	0.342337	7.61939	0	0	65.7147	8.39299	68.44	12.8914	19.8329	8.03276	10.525	11.02	0.0654333	0.0490856	0.00909455	0.819951	0.0564352	DEG_SY	other>SY	5393	0.113757	-2.04424	8.56074	0.0330389	678	0	protein_coding	pfkB-like carbohydrate kinase family protein
AT1G06733	27.9157	0	0	0	0	0.815531	5.27031	0	0.654663	42.7426	15.3687	1.29545	0	0.812416	0.222241	0.273973	0.0600676	0.543796	0.0802443	0.0419187	DEG_EC	other>EC	12632	0.543884	2.81322	1.24083	1	15154	0	NA	NA	NA
AT1G06740	1.60552	1.23311	47.5791	28.9628	0	0	0	0	0.208641	9.43548	4.01048	14.1891	7.68238	3.33413	2.93138	0.128365	0.137619	0.0648966	0.551229	0.117891	DEG_SY	other>SY	4453	0.0744794	-2.04424	5.39239	0.73999	6399	0	transposable_element_gene	transposable element gene
AT1G06750	1.78589	0	4.83542	0	3.47073	0	0	0	0	5.44364	4.25186	0.681127	0	0	0.235115	0.321377	0.0463498	0.0401829	0.571551	0.0205397	DEG_SY	other>SY	13804	0.627619	-2.04424	4.51382	0.897008	9483	0	protein_coding	P-loop containing nucleoside triphosphate hydrolases superfamily protein
AT1G06753	0.465544	0	0	0	4.14747	0	0	0	0	0	0	1.27932	2.16807	1.56099	1.58671	0.343448	0.154981	0.20653	0.265989	0.0290514	nonDEG		18457	0.890714	NA	NA	NA	NA	NA	NA	NA	NA
AT1G06757	19.375	22.927	4.9563	0.184848	0	3.27185	2.42052	8.74774	25.3603	8.81308	9.45948	0.369492	2.937	0.268421	0.206203	0.355631	0.353327	0.215986	0.0590189	0.016037	nonDEG		14820	0.688362	3.40544	1.13781	1	14123	0	NA	NA	NA
AT1G06760	17.1028	2.49591	0	110.216	60.2975	0	36.9576	0.606152	9.47906	5.05744	19.0684	493.576	174.374	165.755	189.743	0.630145	0.25218	0.0500294	0.0629406	0.0047045	nonDEG		15565	0.730336	6.06281	-2.04563	0.775234	6974	0	protein_coding	winged-helix DNA-binding transcription factor family protein
AT1G06770	1.42777	0	15.464	74.1202	0	8.46509	23.4919	53.9586	0.824071	10.4275	0.922994	17.7816	10.7339	7.38398	4.83528	0.44651	0.2531	0.027549	0.255273	0.0175682	nonDEG		8895	0.314374	7.31506	-1.06408	0.889481	9219	0	protein_coding	DREB2A-interacting protein 1	Encodes a C3HC4 RING-domain-containing ubiquitin E3 ligase capable of interacting with DREB2A. The DRIP1-GFP fusion protein is nuclear-localized. DRIP1 seems to be involved in regulating stress-related transcriptional changes and drought tolerance.
AT1G06777	1.94802	0	0	0	0	0	0	0	0	0	0	0	0	0	0	0.273184	0.44482	0.135468	0.121563	0.024966	DEG_CC	CC>other	12575.5	0.541993	NA	NA	NA	NA	NA	NA	NA	NA
AT1G06780	193.307	63.3054	22.2425	24.789	47.7716	8.39309	17.5285	47.3235	72.4616	25.3922	97.4039	20.8497	22.7522	9.48585	12.2117	0.337329	0.542305	0.0492485	0.063299	0.00781834	DEG_CC	CC>other	10308	0.402104	8.28065	1.24666	0.81788	7653	0	protein_coding	galacturonosyltransferase 6	Encodes a protein with putative galacturonosyltransferase activity.
AT1G06783	3.69437	0	0	0	0	0	0	0	0	0	0	0	0	0	0	0.136846	0.624997	0.109174	0.0939034	0.0350787	DEG_CC	CC>other	19616	0.937917	NA	NA	NA	NA	NA	NA	NA	NA
AT1G06790	61.8268	28.0283	57.6905	26.0402	0	0.569306	0	154.543	97.0068	88.4426	32.659	29.0296	25.3511	12.1298	11.7209	0.288737	0.284168	0.0212443	0.362828	0.0430234	DEG_SY	other>SY	10099	0.3911	5.13012	6.84374	0.0591943	880	0	protein_coding	RNA polymerase Rpb7 N-terminal domain-containing protein
AT1G06800	89.2181	6.42734	0.067831	0.064005	0	0.045655	53.8858	18.0418	1.46593	17.3704	7.61892	9.47603	0.987531	5.81279	7.81946	0.0454982	0.0134925	0.889746	0.00586866	0.0453948	DEG_EC	other>EC	2629	0.0173186	7.22914	-2.11664	0.65911	5392	0	protein_coding	alpha/beta-Hydrolases superfamily protein	Encodes a lipase that hydrolyzes phosphatidylcholine, glycolipids as well as triacylglycerols.
AT1G06810	0	7.78647	22.1775	0	0	0	7.10811	0	0	0	8.1459	0	0	0	0.414047	0.761273	0.104941	0.0586832	0.0728898	0.00221336	nonDEG		20208	0.97991	2.9092	-1.78203	0.926216	10326	0	protein_coding
AT1G06820	44.1466	281.865	58.4924	103.675	151.799	394.351	354.185	77.7733	131.971	81.1792	136.009	22.8669	10.1994	29.5302	28.9563	0.0661067	0.00613876	0.0194495	0.890508	0.0177967	DEG_SY	SY>other	2173	0.00990519	11.0951	-2.746	0.0143439	485	0	protein_coding	carotenoid isomerase	Encodes carotenoid isomerase. Catalyzes the isomerization of poly-cis-carotenoids to all-trans-carotenoids. Together with PDS and ZDS, CRTiso is required to complete the synthesis of lycopene from phytoene.
AT1G06827	0	0	0	0.247772	0	0	0	0	0	0	40.6666	0	0	0	0	NA	NA	NA	NA	NA	NA	NA	NA	NA	-2.04424	4.43067	0.985801	11958	0	NA	NA	NA
AT1G06830	21.202	0	0	0	0	0	0.192693	0	0	0	0	0.576737	0.222137	14.8258	26.9054	0.0877798	0.568159	0.101557	0.150963	0.0915414	DEG_CC	CC>other	13001	0.569869	NA	NA	NA	NA	NA	protein_coding	Glutaredoxin family protein
AT1G06837	8.11964	38.3382	0.748196	0.986161	0.37339	324.276	420.191	331.21	439.38	230.121	271.261	3.65669	0	0.683846	0.824868	0.00267715	0.00182063	0.0516044	0.55201	0.391887	DEG_SY	SY>other	349	1.51488e-07	9.83525	-1.14752	0.622001	4922	0	NA	NA	NA
AT1G06840	0	18.5023	10.8853	0	0	0	0	10.7787	3.29217	3.75777	1.26689	26.7219	26.7153	10.4393	10.9338	0.345545	0.0429845	0.0144064	0.582304	0.0147593	DEG_SY	other>SY	11761	0.496371	-2.04424	6.22027	0.422574	3146	0	protein_coding	Leucine-rich repeat protein kinase family protein
AT1G06850	6.86471	5.84001	25.8455	0	6.03454	0	13.4864	1.77849	0	0	1.14878	17.1842	47.4855	15.6738	13.6271	0.5105	0.361415	0.0502044	0.0691241	0.00875668	nonDEG		19808	0.945961	3.74777	-4.37992	0.628389	5021	0	protein_coding	basic leucine-zipper 52
AT1G06870	38.2847	28.8473	6.18292	10.5811	7.31961	130.141	9.26132	24.8239	1.243	4.8078	8.48166	38.3905	29.9492	14.6733	15.4375	0.196285	0.120061	0.224954	0.391103	0.0675968	DEG_SY	SY>other	4699	0.0842022	7.70702	-3.77166	0.121257	1265	0	protein_coding	Peptidase S24/S26A/S26B/S26C family protein
AT1G06877	0	2.05103	0	0	0	0	0	0	0	0	0	0	0	0	0.445136	NA	NA	NA	NA	NA	NA	NA	NA	NA	NA	NA	NA	NA	NA	NA	NA	NA
AT1G06883	0	0.13958	0	0	0	0	0	0	0	0	4.9556	0	0	0.079493	0	NA	NA	NA	NA	NA	NA	NA	NA	NA	-2.04424	2.5399	1	14657	0	NA	NA	NA
AT1G06890	192.909	153.437	199.688	157.2	41.4785	202.167	164.437	299.052	237.775	309.838	227.852	71.8347	67.1744	74.6814	67.2324	0.536663	0.064733	0.0356404	0.355752	0.00721157	nonDEG		10928	0.440828	10.8164	-0.271956	0.986997	12046	0	protein_coding	nodulin MtN21 /EamA-like transporter family protein
AT1G06897	3.58783	0	0	0	0	0	0	0	0	0	0.106857	0	0	0	0	0.125594	0.642795	0.101968	0.0935649	0.0360776	DEG_CC	CC>other	19559.5	0.936995	NA	NA	NA	NA	NA	NA	NA	NA
AT1G06900	71.9915	50.5901	114.059	45.671	29.2945	6.44962	28.665	11.1672	61.1465	26.5883	50.7133	39.4719	18.6251	25.7579	21.5511	0.766627	0.0817367	0.0338068	0.115744	0.00208525	nonDEG		18026	0.870396	8.7148	0.16454	1	15397	0	protein_coding	Insulinase (Peptidase family M16) family protein
AT1G06910	113.503	95.5014	205.627	316.605	193.718	0.296676	0	8.83506	17.7578	21.7592	19.3511	15.5749	8.87133	7.23141	5.97227	0.00144384	0.00161318	0.0071158	0.828489	0.161338	DEG_SY	other>SY	552	8.74507e-06	3.81217	5.37778	0.485726	3602	0	protein_coding	TRF-like 7	Arabidopsis thaliana myb family transcription factor (At1g06910)
AT1G06923	0	0	0	0	0	0	0	0	0	5.68873	0	0	0	0	0	NA	NA	NA	NA	NA	NA	NA	NA	NA	-2.04424	2.63526	1	14587	0	protein_coding
AT1G06930	0.914626	18.7631	0	0	0	0	0	0	0	0.402193	0	0	0	0	0	0.0247275	0.862252	0.0329395	0.031686	0.0483949	DEG_CC	CC>other	8781	0.306357	-2.04424	-0.757055	1	16402.5	0	protein_coding
AT1G06950	171.899	203.334	62.8735	30.2224	29.1376	0.194342	1.0198	5.88657	1.08014	24.4374	48.0875	58.7276	37.3161	137.521	128.184	0.0359367	0.1117	0.0292704	0.513097	0.309996	DEG_SY	other>SY	787	0.000133505	5.77609	4.08044	0.472253	3465	0	protein_coding	translocon at the inner envelope membrane of chloroplasts 110	Encodes a protein thought to be a part of the translocon at the chloroplast inner envelope. Involved in protein import into the chloroplast and chloroplast biogenesis.
AT1G06960	54.248	19.2209	8.67298	0	16.9287	44.323	0	35.5359	105.536	32.6854	40.2355	80.5126	45.5615	24.4261	24.2302	0.529528	0.296304	0.0815583	0.0814872	0.0111223	nonDEG		16230	0.775096	7.54815	0.450386	1	15033	0	protein_coding	RNA-binding (RRM/RBD/RNP motifs) family protein
AT1G06970	0	0	0	0	0	0	0	0	0	0	1.06506	0	0	0	0	NA	NA	NA	NA	NA	NA	NA	NA	NA	-2.04424	1.86183	1	15379	0	protein_coding	cation/hydrogen exchanger 14	member of Putative Na+/H+ antiporter family
AT1G06977	9.26455	0	2.76077	0	0	0	0	0	0	0	14.7777	7.30878	7.29911	1.73164	1.99262	0.395175	0.0938744	0.0294249	0.463261	0.0182648	DEG_SY	other>SY	16873	0.811156	-2.04424	3.70982	1	13154	0	NA	NA	NA
AT1G07000	0.314842	1.68022	0.54115	4.33679	0	0	0	0	0	3.71353	3.74207	4.76773	0	21.6879	12.2994	0.282092	0.081371	0.0352944	0.571183	0.0300595	DEG_SY	other>SY	13093	0.575578	-2.04424	4.38783	0.904492	9671	0	protein_coding	exocyst subunit exo70 family protein B2	A member of EXO70 gene family, putative exocyst subunits, conserved in land plants. Arabidopsis thaliana contains 23 putative EXO70 genes, which can be classified into eight clusters on the phylogenetic tree.
AT1G07010	43.1654	173.042	5.43241	0	6.33819	0	0	0	0	14.1506	102.704	28.7675	16.0639	13.7536	32.5734	0.0558594	0.418564	0.0113366	0.31649	0.19775	DEG_CC	CC>other	2347	0.0126838	-2.04424	7.75993	0.440081	3250	0	protein_coding	Calcineurin-like metallo-phosphoesterase superfamily protein
AT1G07020	32.4331	5.91655	6.08704	0	0	0	17.3429	10.8638	0	0	0	50.0496	45.3445	24.207	18.4403	0.557576	0.245878	0.126223	0.0618819	0.00844099	nonDEG		16066	0.764116	4.17771	-2.64589	0.857025	8551	0	protein_coding
AT1G07023	0	1.74771	2.91577	0.307601	0	0	0	0	3.24849	0	5.11906	0	0	0	0.172468	0.509245	0.0755863	0.0612528	0.341829	0.0120871	nonDEG		17634	0.847305	-2.04424	2.04273	1	12871	0	NA	NA	NA
AT1G07027	0.297727	57.4758	0	0	0	22.8925	0	0	0	0	0.332903	0	0	0	0	0.27229	0.0616925	0.615011	0.0250691	0.0259365	DEG_EC	other>EC	9534	0.350227	0.974414	-7.08237	0.614821	4831	0	NA	NA	NA
AT1G07030	24.1537	10.9518	12.5546	1.5416	0	17.9227	53.2683	34.1977	64.2863	17.2233	13.0672	45.1308	35.8666	17.6367	18.0445	0.255074	0.113743	0.235869	0.347469	0.0478443	DEG_SY	SY>other	8931	0.316306	7.8592	-1.06042	0.838082	8140	0	protein_coding	Mitochondrial substrate carrier family protein
AT1G07040	97.4236	71.2937	0	2.04796	0	0	0	34.6348	18.8876	48.0996	24.7905	40.6933	33.5324	37.0721	42.8439	0.0167042	0.757884	0.00353833	0.0444264	0.177447	DEG_CC	CC>other	2463	0.0144024	-2.04424	8.08753	0.0531463	844	0	protein_coding
AT1G07050	0	1.64858	0	0	0	0	0	0	0	0	0	0.332792	0	138.386	134.201	0.104255	0.676444	0.0890215	0.0923128	0.0379662	DEG_CC	CC>other	19238	0.934209	NA	NA	NA	NA	NA	protein_coding	CCT motif family protein
AT1G07051	0	6.57433	0	0	0	0	0	0	0	0	0	0	0	0.302896	0	0.126288	0.638832	0.102561	0.0964646	0.0358552	DEG_CC	CC>other	19511.5	0.936995	NA	NA	NA	NA	NA	mirna	MIR847a; miRNA	Encodes a microRNA of unknown function. MicroRNAs are regulatory RNAs with a mature length of ~21-nucleotides that are processed from hairpin precursors by Dicer-like enzymes. MicroRNAs can negatively regulate gene expression by attenuating translation or by directing mRNA cleavage. Mature sequence: UCACUCCUCUUCUUCUUGAUG
AT1G07060	1.78775	14.3871	12.3608	0	21.2558	0	0	0	0	0	0	0	0	0	0	0.197981	0.0555033	0.0192661	0.696958	0.0302916	DEG_SY	other>SY	10531	0.414868	NA	NA	NA	NA	NA	protein_coding
AT1G07070	4.34091	13.8995	0	0	0	15.5071	0	0	0	0	0	58.4109	11.8959	38.2427	50.7642	0.187395	0.10319	0.636981	0.0224393	0.0499948	DEG_EC	other>EC	8668	0.298766	-2.04424	-7.64425	0.475671	3495	0	protein_coding	Ribosomal protein L35Ae family protein
AT1G07080	71.1517	160.59	186.973	3.31934	0	35.9938	38.0108	410.569	527.264	125.408	97.5407	134.907	176.178	99.0876	131.436	0.189925	0.107302	0.567864	0.115803	0.0191056	DEG_EC	other>EC	19749	0.945564	9.17839	2.04409	0.443176	3292	0	protein_coding	Thioredoxin superfamily protein
AT1G07110	180.71	217.131	26.6959	135.873	110.753	135.024	122.446	68.2401	111.435	111.87	76.5835	35.5107	31.1239	106.705	78.4957	0.581438	0.0459844	0.233106	0.134085	0.00538646	nonDEG		11592	0.483314	10.4484	-1.38233	0.457328	3362	0	protein_coding	fructose-2,6-bisphosphatase	Encodes the bifunctional enzyme fructose-6-phosphate 2-kinase/fructose-2,6-bisphosphatase.
AT1G07117	0	9.28087	0	0	0	0	0	0	0	0	0	0	0	0	0	0.0899793	0.703607	0.080342	0.0865805	0.0394908	DEG_CC	CC>other	18085	0.872607	NA	NA	NA	NA	NA	NA	NA	NA
AT1G07119	17.3016	71.9721	0	16.4772	0	0	0	0	0	0	0	5.56157	0	2.25707	2.38286	0.159772	0.310981	0.0107601	0.415965	0.102523	DEG_SY	other>SY	9008	0.321603	NA	NA	NA	NA	NA	other_rna	other RNA	Potential natural antisense gene, locus overlaps with AT1G07120
AT1G07120	0	12.6922	18.0888	23.6821	0	0	0	0	0	0	0	0	0	0.540298	0.621858	0.267998	0.0317292	0.0278855	0.651529	0.0208584	DEG_SY	other>SY	10380	0.406601	NA	NA	NA	NA	NA	protein_coding
AT1G07127	0	0	0	0	0	0	0	0	0	0	6.18576	0	0	0	0	NA	NA	NA	NA	NA	NA	NA	NA	NA	-2.04424	0.954935	1	16402.5	0	NA	NA	NA
AT1G07128	8.61767	0.142433	3.18146	2.89865	11.1089	0	0	0	0.57402	0	0	14.7506	5.34049	2.53401	2.13067	0.15089	0.0253741	0.0285023	0.76735	0.0278836	DEG_SY	other>SY	10240	0.397939	-2.04424	0.0261303	1	16402.5	0	other_rna		Potential natural antisense gene, locus overlaps with AT1G07130
AT1G07130	0	0.173803	3.88218	3.53707	13.5556	0	0	0	0.700446	0	0	0	1.90026	0	3.47778	0.0888384	0.0746452	0.564313	0.190176	0.0820276	DEG_EC	EC>other	8508	0.28648	-2.04424	0.0261303	1	16402.5	0	protein_coding	Nucleic acid-binding, OB-fold-like protein	Encodes a protein with similarity to yeast STN1, an OB fold protein involved in protecting yeast telomeres. In Arabidopsis, loss of STN1 function mutations exhibit gross morphological abnormalities and defects in telomere architecture and maintenance. STN1 likely plays a role in telomere end capping.
AT1G07133	0	0	0	0	0	0	0	0	0	0	35.36	0	0	0.213159	0.171567	NA	NA	NA	NA	NA	NA	NA	NA	NA	-2.04424	3.93221	1	12775	0	NA	NA	NA
AT1G07135	0.131533	2.20004	81.6797	7.19211	386.819	0.368245	0.11672	33.5809	0.143697	0.680048	0.343168	55.1396	656.214	24.667	43.8089	0.0239154	0.0231438	0.641432	0.21026	0.101249	DEG_EC	EC>other	1521	0.00286756	2.75337	3.83366	0.863359	8690	0	protein_coding	glycine-rich protein
AT1G07140	185.847	152.182	551.029	408.313	571.041	80.7858	368.872	607.992	472.757	400.689	526.549	110.02	157.674	125.351	145.649	0.352204	0.53036	0.0882617	0.0100199	0.0191538	DEG_CC	other>CC	7894	0.250966	11.1821	0.227051	1	14111	0	protein_coding	Pleckstrin homology (PH) domain superfamily protein	Encodes a putative Ran-binding protein (siRanBP).
AT1G07150	14.1757	3.75746	2.91786	0.125065	9.08652	0.221658	0	1.89156	20.5058	52.1124	2.77599	1.08205	0.526239	2.13651	1.83388	0.319524	0.129311	0.0292953	0.495424	0.0264466	DEG_SY	other>SY	14156	0.649429	4.00469	5.76282	0.476871	3510	0	protein_coding	mitogen-activated protein kinase kinase kinase 13	member of MEKK subfamily
AT1G07160	0.530285	30.377	25.6342	19.3952	10.4879	0	0	8.42332	9.59235	36.2648	0	0	0	0.194507	0.249349	0.0488627	0.00848552	0.0481781	0.805159	0.0893144	DEG_SY	other>SY	6028	0.148138	-2.04424	6.73385	0.476755	3506	0	protein_coding	Protein phosphatase 2C family protein
AT1G07167	0.112142	0.117231	1.0674	0	0.305548	0	0	0	3.48467	0	1.10936	0.872756	0	2.70956	1.98715	0.602294	0.0527352	0.0355605	0.302964	0.00644538	nonDEG		17123	0.822796	-2.04424	2.00866	1	13179	0	NA	NA	NA
AT1G07170	16.5805	1.36994	0	3.25893	0	0	0	4.50994	0	0	15.9874	59.7314	105.567	24.8329	22.0763	0.296927	0.168207	0.0250154	0.471873	0.0379774	DEG_SY	other>SY	13367	0.593317	-2.04424	4.28748	0.914371	9929	0	protein_coding	PHF5-like protein
AT1G07180	11.014	0	3.93834	75.7249	4.91757	0	0	26.3026	0	0	8.71797	5.27501	4.06683	4.90367	6.93035	0.143254	0.0191685	0.0542994	0.736891	0.0463871	DEG_SY	other>SY	5002	0.0954524	-2.04424	6.43155	0.680532	5598	0	protein_coding	alternative NAD(P)H dehydrogenase 1	Internal NAD(P)H dehydrogenase in mitochondria. The predicted protein sequence has high homology with other designated NAD(P)H DHs from microorganisms; the capacity for matrix NAD(P)H oxidation via the rotenone-insensitive pathway is significantly reduced in the Atndi1 mutant plant line; the in vitro translation product of AtNDI1 is imported into isolated mitochondria and located on the inside of…
AT1G07200	7.49974	19.4437	1.74694	0	9.41019	0	0	0	3.45633	0.36164	7.57186	33.2772	28.5572	17.9791	14.8328	0.110599	0.189036	0.00835574	0.588553	0.103457	DEG_SY	other>SY	7607	0.233876	-2.04424	5.69765	0.680532	5594	0	protein_coding	Double Clp-N motif-containing P-loop nucleoside triphosphate hydrolases superfamily protein
AT1G07210	69.4722	79.4583	42.2084	8.62803	5.38546	1.63928	4.0222	10.5212	63.2511	60.39	106.794	70.1634	47.0195	53.5242	54.4016	0.231632	0.607745	0.0250266	0.110129	0.0254677	DEG_CC	CC>other	10820	0.433372	6.1833	3.46626	0.477069	3521	0	protein_coding	Ribosomal protein S18
AT1G07220	0	21.6498	2.99168	0	0	0	0	0.225156	0	0.699003	0	22.458	9.65992	14.0489	12.3702	0.343739	0.0931006	0.0246664	0.515271	0.0232227	DEG_SY	other>SY	12648	0.544899	-2.04424	1.45469	1	13956	0	protein_coding	Arabidopsis thaliana protein of unknown function (DUF821)
AT1G07230	11.8972	10.0623	0	5.49076	1.09831	0	9.59958	34.2883	20.2391	31.9395	31.1317	86.3874	52.2701	37.2298	37.3724	0.418339	0.441539	0.0696247	0.0562917	0.0142057	DEG_CC	CC>other	17693	0.85044	6.88969	1.68308	0.895809	9468	0	protein_coding	non-specific phospholipase C1
AT1G07240	6.32074	0.35046	5.67075	0	0	0	0	0.074362	0	0	0	3.48654	0.443687	20.9714	21.1625	0.324241	0.0969085	0.0231439	0.528226	0.0274806	DEG_SY	other>SY	14152	0.649415	NA	NA	NA	NA	NA	protein_coding	UDP-glucosyl transferase 71C5
AT1G07250	33.5628	3.86929	4.82071	0	5.77041	0	0.055696	6.2775	0	0.117228	6.22413	19.7062	12.7061	25.2687	23.3314	0.13349	0.103738	0.0140912	0.688929	0.0597513	DEG_SY	other>SY	9613	0.3556	1.84986	4.74314	0.878271	9028	0	protein_coding	UDP-glucosyl transferase 71C4
AT1G07253	0	22.3638	0	0	0	0	0	0	0	0	0	0	0	0	0	0.0748716	0.735814	0.0694475	0.078568	0.0412985	DEG_CC	CC>other	16747	0.806318	NA	NA	NA	NA	NA	NA	NA	NA
AT1G07260	18.8366	0	0	0.199312	49.0561	0.379103	0.060079	0.080097	0	0.430302	0.11776	1.35075	0	3.74629	5.75988	0.323495	0.0369012	0.0268753	0.598162	0.0145662	DEG_SY	other>SY	13695	0.618438	0.909005	-1.22908	0.978659	11730	0	protein_coding	UDP-glucosyl transferase 71C3
AT1G07263	0	32.096	0	0	0	0	0.391072	18.6245	1.70577	90.3634	5.64255	0	0	0	0	0.100719	0.541107	0.110918	0.160073	0.0871829	DEG_CC	CC>other	13708	0.619616	2.15522	5.35387	0.736009	6344	0	NA	NA	NA
AT1G07267	1.31882	9.69358	0	0.289374	0	0	0	0.348868	9.27842	5.94986	5.18615	0.655721	0	0	0	0.0796743	0.728288	0.0605966	0.0798324	0.0516088	DEG_CC	CC>other	13715	0.620615	-2.04424	3.4282	0.799608	7334	0	NA	NA	NA
AT1G07270	34.0245	15.4699	0	0	0	0	0	0	0	0	0	0	0	2.28475	1.52386	0.00226318	0.936602	0.00475613	0.00381101	0.0525679	DEG_CC	CC>other	2939	0.0238203	NA	NA	NA	NA	NA	protein_coding	Cell division control, Cdc6
AT1G07280	0	0	73.5167	245.94	50.5604	0	0	0	0.145844	0	0	14.1353	28.8834	78.3229	89.899	0.00232062	0.00324152	0.889337	0.00749766	0.0976033	DEG_EC	EC>other	305	2.15019e-08	-2.04424	-0.558832	1	16402.5	0	protein_coding	Tetratricopeptide repeat (TPR)-like superfamily protein
AT1G07290	3.25993	7.45799	0	6.98184	0	0	0	0	0	0.621119	2.51483	6.1933	0	1.47791	1.26697	0.243887	0.193209	0.0191151	0.484645	0.0591435	DEG_SY	other>SY	13025	0.572696	-2.04424	2.87741	0.980957	11768	0	protein_coding	golgi nucleotide sugar transporter 2	Encodes a GDP-mannose transporter.
AT1G07300	2.87894	0	0	5.166	0.200498	28.967	0	0	0.124036	0	0.847657	27.8007	30.1994	7.76563	5.59693	0.619507	0.112195	0.0759655	0.18651	0.00582274	nonDEG		13096	0.575689	3.24077	-6.74874	0.343948	2569	0	protein_coding	josephin protein-related
AT1G07310	279.702	430.233	310.319	328.853	151.42	330.306	105.572	422.947	257.004	306.443	294.807	50.5765	324.411	33.2366	31.8429	0.896904	0.0200098	0.0135314	0.0692961	0.000258865	nonDEG		16713	0.803653	11.1222	-0.363191	0.957929	11119	0	protein_coding	Calcium-dependent lipid-binding (CaLB domain) family protein
AT1G07313	0	0	0	3.23237	0	0	0	0	0	0	0.368318	10.6206	27.8574	0.88781	1.64043	0.352025	0.159713	0.225355	0.238175	0.0247323	nonDEG		11654.5	0.48841	NA	NA	NA	NA	NA	NA	NA	NA
AT1G07320	55.3818	166.648	14.9925	4.96626	16.9215	24.165	0.384144	10.4098	0	0.563705	1.11611	99.1917	62.8286	394.629	344.621	0.378889	0.420463	0.126226	0.0541756	0.020247	DEG_CC	CC>other	10459	0.408627	5.29164	-2.99562	0.662251	5409	0	protein_coding	ribosomal protein L4	encodes a plastid ribosomal protein L4
AT1G07323	0	0	0	1.67423	70.5055	33.7242	4.19156	0	17.2728	4.26716	40.9829	97.7258	22.544	45.9542	40.171	0.391378	0.455242	0.0267631	0.107642	0.0189758	DEG_CC	other>CC	8876	0.313116	5.03157	-1.23782	0.915742	10007	0	NA	NA	NA
AT1G07330	5.13058	0	60.8309	0	12.2562	0	0	14.8011	1.1194	4.86636	34.2725	0	0	0.158217	0	0.236776	0.0328025	0.0359664	0.667277	0.0271786	DEG_SY	other>SY	6076	0.15135	-2.04424	7.52924	0.180503	1579	0	protein_coding
AT1G07340	0	24.6292	0	0	0	0	0	0	0	0	0	0	0	0.48164	0	0.0476547	0.800303	0.0479032	0.0592208	0.044918	DEG_CC	CC>other	8869	0.312541	NA	NA	NA	NA	NA	protein_coding	sugar transporter 2
AT1G07350	41.6082	67.1689	107.417	74.6576	129.942	13.3035	36.9387	46.749	120.72	78.1764	30.7803	43.7414	48.1744	21.7955	26.1226	0.567143	0.126385	0.248003	0.0501045	0.00836464	nonDEG		15047	0.700191	8.42308	0.531718	1	12632	0	protein_coding	RNA-binding (RRM/RBD/RNP motifs) family protein
AT1G07360	98.5188	193.243	192.627	176.509	207	69.1684	21.8309	124.557	75.6388	71.3386	135.562	57.1494	41.0515	36.5649	42.3528	0.665952	0.0465151	0.137748	0.144692	0.00509304	nonDEG		15001	0.698001	9.13367	0.224429	1	14616	0	protein_coding	CCCH-type zinc fingerfamily protein with RNA-binding domain
AT1G07370	78.4931	119.364	24.0647	2.47472	0	0	0	0	0	0	0	57.9965	113.849	31.0309	30.133	0.0509496	0.444548	0.00588578	0.282988	0.215628	DEG_CC	CC>other	4087	0.0597642	NA	NA	NA	NA	NA	protein_coding	proliferating cellular nuclear antigen 1	Encodes putative proliferating cell nuclear antigen involved in cell cycle regulation.
AT1G07380	17.3425	41.3805	9.14449	13.6264	18.6553	4.02602	0	0	0	0	0.778252	7.36089	0	6.45299	11.0158	0.195381	0.101247	0.0761607	0.60527	0.0219411	DEG_SY	other>SY	15183	0.708493	2.96142	-4.41252	0.746206	6533	0	protein_coding	Neutral/alkaline non-lysosomal ceramidase
AT1G07390	27.5166	25.7379	19.8832	36.8996	53.0256	0	0	1.39185	20.7341	2.00558	12.7074	3.37927	2.00074	2.25295	3.62672	0.000590898	0.000836288	0.000946448	0.956851	0.0407753	DEG_SY	other>SY	1464	0.00249667	-2.04424	7.31026	0.217212	1777	0	protein_coding	receptor like protein 1
AT1G07400	36.2607	48.5266	93.5528	35.0132	29.437	1.06628	0.794307	44.4898	44.9699	44.8886	196.567	5.18443	13.6983	1.8028	3.02666	0.0646608	0.0288694	0.0234101	0.856077	0.0269827	DEG_SY	other>SY	8775	0.30592	5.2212	5.24671	0.223659	1832	0	protein_coding	HSP20-like chaperones superfamily protein
AT1G07410	14.2584	1.16006	6.0135	1.31863	19.5061	0	2.12331	135.425	9.6186	28.8512	84.931	9.53594	4.7252	2.88632	2.77724	0.684038	0.110908	0.0770341	0.123751	0.0042677	nonDEG		18215	0.878739	5.483	4.8395	0.381846	2837	0	protein_coding	RAB GTPase homolog A2B
AT1G07413	0.682327	0	27.1781	0.415591	48.4813	4.4299	0.433234	51.9753	31.6015	167.135	11.8885	0	0	0	0.130489	0.334875	0.460458	0.101158	0.0775337	0.0259744	DEG_CC	other>CC	11321	0.463104	4.17985	3.68519	0.743279	6466	0	NA	NA	NA
AT1G07417	0.839372	1.3371	83.5189	16.4603	32.8804	0.988477	9.78989	56.8907	81.1444	11.3507	41.0264	0.518453	0	0.655743	0	0.243588	0.59216	0.105845	0.0329851	0.0254219	DEG_CC	other>CC	10234	0.397799	4.2714	2.06285	0.935658	10574	0	NA	NA	NA
AT1G07420	94.4345	10.3623	17.1142	26.8774	120.534	0	17.6508	57.2037	0	7.86857	23.0723	43.5932	29.6826	38.7741	35.555	0.563921	0.09451	0.0975853	0.236313	0.00767131	nonDEG		17780	0.858222	6.67215	0.342984	1	16402.5	0	protein_coding	sterol 4-alpha-methyl-oxidase 2-1	Arabidopsis thaliana sterol 4-alpha-methyl-oxidase mRNA
AT1G07423	0	0.230565	8.5167	0	11.0695	0	6.47869	2.69805	2.10792	2.22097	7.20295	0.357601	2.50439	0	0.546071	0.529502	0.368527	0.0424005	0.0517609	0.00780879	nonDEG		17116	0.822596	2.5792	-0.717043	0.984454	11904	0	NA	NA	NA
AT1G07430	0	0	1.75941	0	0	0	0	0	0	0	0.752317	0.553456	0	2.55857	1.87593	0.276849	0.145344	0.28607	0.260341	0.0313958	DEG_EC	EC>other	19062	0.923413	-2.04424	0.76229	1	16402.5	0	protein_coding	highly ABA-induced PP2C gene 2
AT1G07437	0	0	0.247971	0.732477	16.5467	66.7186	93.604	106.116	128.552	222.915	75.8674	0.537898	3.76702	0.564676	0	0.107764	0.159221	0.02827	0.603483	0.101262	DEG_SY	SY>other	4161	0.0627167	6.84925	-0.142843	1	13898	0	NA	NA	NA
AT1G07470	40.4619	40.155	143.609	43.5585	27.1291	67.3887	12.6762	87.8019	91.5534	62.1886	101.709	40.8009	21.2503	34.3543	33.1348	0.620402	0.273259	0.0328068	0.0680902	0.00544201	nonDEG		16932	0.813108	8.76	0.0612028	1	16402.5	0	protein_coding	Transcription factor IIA, alpha/beta subunit
AT1G07473	0	0	0	0.063419	20.9609	0	0	0	0	0	0	0	0	0.155799	0.16878	0.205402	0.110591	0.380438	0.261816	0.0417525	DEG_EC	EC>other	10986	0.445353	NA	NA	NA	NA	NA	protein_coding
AT1G07480	28.1311	44.3983	110.598	103.8	16.0617	54.9737	5.71112	105.753	131.897	64.4748	96.3435	44.2752	17.3072	24.1808	24.8689	0.667739	0.212021	0.0415109	0.0741432	0.00458588	nonDEG		17564	0.842658	9.01504	0.787545	0.921424	10145	0	protein_coding	Transcription factor IIA, alpha/beta subunit
AT1G07510	18.2751	40.0047	34.277	26.685	23.0561	15.8828	16.8776	56.0969	65.4384	43.9764	45.3379	25.7433	15.1248	8.21897	9.77242	0.844892	0.1014	0.017105	0.0359586	0.000644554	nonDEG		19952	0.951567	9.81842	0.765864	0.868584	8862	0	protein_coding	FTSH protease 10	encodes an FtsH protease that is localized to the mitochondrion
AT1G07513	1.76322	172.315	0.005392	0.63521	0	0	0	0.79907	130.951	3.78361	4.71802	5.02188	0	0.441674	0.225074	0.0170254	0.840487	0.0380486	0.0326819	0.0717571	DEG_CC	CC>other	4865	0.0908255	-2.04424	5.99192	0.580885	4484	0	NA	NA	NA
AT1G07517	2.14942	0.9912	9.79921	5.08981	0	0.143787	0	0	0.45835	22.7383	5.68508	0.225429	3.78051	0.600638	0.380196	0.273817	0.103135	0.0845791	0.497522	0.0409472	DEG_SY	other>SY	15303	0.713462	2.54775	4.84894	0.859179	8614	0	NA	NA	NA
AT1G07520	0.01746	5.38705	24.5309	0.338141	0.000407	16.9017	0.000604	32.4527	0.000164	0	0	12.7903	0	2.67163	0.835003	0.662099	0.160804	0.0565795	0.115543	0.00497478	nonDEG		15396	0.718641	6.64271	-1.22545	0.921424	10157	0	protein_coding	GRAS family transcription factor
AT1G07527	0	1.52027	0	0	0	0	0	0	0	0	0	0	0	0	0	NA	NA	NA	NA	NA	NA	NA	NA	NA	NA	NA	NA	NA	NA	NA	NA	NA
AT1G07530	54.0429	29.301	71.1778	7.18135	60.4231	0	0	33.4091	49.7388	31.3298	63.4948	41.5647	34.0323	20.6193	21.4425	0.00283545	0.00251172	0.00112721	0.961551	0.0319749	DEG_SY	other>SY	1689	0.00411302	-2.04424	9.21762	0.00197327	272	1	protein_coding	SCARECROW-like 14	Encodes a member of the GRAS family of transcription factors. The protein interacts with the TGA2 transcription factor and affects the transcription of stress-responsive genes. The protein is found in the nucleus and is also exported to the cytoplasm.
AT1G07533	0	0	0	0	0	0	298.505	0	0	0	0	0	0	0	0	0.120873	0.055914	0.14411	0.617646	0.0614569	DEG_SY	SY>other	2668	0.0181804	-2.04424	-10.5248	0.0404282	761	0	NA	NA	NA
AT1G07540	22.326	0	0	0	0	26.0793	0	0	0	0	0	0	2.93442	0	0	0.280487	0.026177	0.639397	0.0291135	0.0248257	DEG_EC	other>EC	5105	0.0997812	-2.04424	-10.1819	0.0754472	986	0	protein_coding	TRF-like 2	Arabidopsis thaliana telomere-binding protein, putative (At1g07540)
AT1G07547	0.746906	1.72141	0.163214	0.32118	0	0	0	0.206301	0	0.117343	0	0	0	0	0.477698	0.443175	0.227404	0.0532065	0.256799	0.0194148	nonDEG		15860	0.74829	NA	NA	NA	NA	NA	NA	NA	NA
AT1G07560	64.1325	3.87162	0	0	0	0	0	0	0	0	0	0	0	0	0	0.00509328	0.923597	0.0108585	0.00861343	0.051838	DEG_CC	CC>other	1746	0.00447585	NA	NA	NA	NA	NA	protein_coding	Leucine-rich repeat protein kinase family protein
AT1G07563	0	0	0	0	0	0	0	0	0	0	1.22479	6.29132	1.53135	0	0	NA	NA	NA	NA	NA	NA	NA	NA	NA	-2.04424	-0.460103	1	16402.5	0	NA	NA	NA
AT1G07567	1.84352	0	0	0	0	0	0	0.967748	1.99447	0	0	2.1081	0	0	0	0.205082	0.532871	0.128923	0.103216	0.029908	DEG_CC	CC>other	11183	0.45546	-2.04424	0.436469	1	15180	0	NA	NA	NA
AT1G07570	32.711	24.0117	0	0	0	0	0	0	0	0	0	45.5258	43.5037	8.80505	11.259	0.00132004	0.940784	0.00284741	0.0022461	0.0528026	DEG_CC	CC>other	2774	0.0207717	NA	NA	NA	NA	NA	protein_coding	Protein kinase superfamily protein	Protein kinase capable of phosphorylating tyrosine, serine, and threonine residues
AT1G07587	0	0	0	8.1815	0	0	0	0	0	0	0	2.31976	0	0.707412	0.59776	0.257774	0.133017	0.307341	0.268138	0.0337302	DEG_EC	EC>other	17985	0.868681	NA	NA	NA	NA	NA	NA	NA	NA
AT1G07590	57.1152	17.9174	51.1068	2.60287	39.703	0	0	43.9779	9.84178	8.03084	40.5054	12.2958	14.5572	186.744	148.796	0.0117366	0.00666186	0.00250159	0.946079	0.033021	DEG_SY	other>SY	2832	0.0220804	-2.04424	8.15066	0.0568541	869	0	protein_coding	Tetratricopeptide repeat (TPR)-like superfamily protein
AT1G07603	0.068367	6.43043	0	0	0	48.9396	66.3257	38.5906	0	0.703341	4.64999	0	0	0.407714	0.114645	0.0326106	0.0115812	0.256869	0.410589	0.28835	DEG_SY	SY>other	2115	0.00888123	6.08383	-3.3774	0.501969	3730	0	NA	NA	NA
AT1G07607	0	0.685058	0.151484	0.011661	0	0	0	12.3286	0	0.178745	0	7.49622	0	4.97445	2.40099	0.531331	0.164964	0.071372	0.21825	0.0140839	nonDEG		16427	0.786468	-2.04424	3.2236	0.9843	11858	0	NA	NA	NA
AT1G07615	52.7574	51.4316	18.6734	49.0436	45.6815	0	17.5439	53.8431	7.04413	1.7767	43.875	26.8518	12.0569	8.33133	7.34597	0.162037	0.128573	0.0423666	0.646496	0.0205281	DEG_SY	other>SY	18127	0.8732	6.84745	0.606134	1	14867	0	protein_coding	GTP-binding protein Obg/CgtA
AT1G07623	0	0	0	0	0	0	0	1.28819	2.57296	0.625212	0.212405	0.543084	0	0	0	NA	NA	NA	NA	NA	NA	NA	NA	NA	-2.04424	1.82219	0.923505	10296	0	NA	NA	NA
AT1G07630	29.0558	2.2513	0	0.401817	3.50548	0	0	24.3081	66.8302	140.525	15.194	25.264	9.29918	13.2283	13.4695	0.161988	0.199075	0.0198657	0.547692	0.0713796	DEG_SY	other>SY	6991	0.19864	-2.04424	9.66855	0.00109709	243	1	protein_coding	pol-like 5	Encodes a protein phosphatase 2C like gene, similar to POL. Involved in leaf development. Knockout mutants have abnormally shaped leaves.
AT1G07633	0	0	0	0	0	0	0	0	0	0	8.6186	1.58076	0	0	0	NA	NA	NA	NA	NA	NA	NA	NA	NA	-2.04424	0.276863	1	16402.5	0	NA	NA	NA
AT1G07637	0	0	0	0	0	0	0	0	0	5.27445	2.78099	3.25709	0	1.54169	1.81495	NA	NA	NA	NA	NA	NA	NA	NA	NA	-2.04424	1.45647	1	13888	0	NA	NA	NA
AT1G07650	28.3352	22.6554	11.9138	4.02526	4.38403	0	0	0	0	0	0	85.4391	50.6467	39.0755	38.6632	0.00782166	0.0233179	0.00401125	0.809807	0.155042	DEG_SY	other>SY	2998	0.0252169	NA	NA	NA	NA	NA	protein_coding	Leucine-rich repeat transmembrane protein kinase
AT1G07653	0	0	1.13623	0	0	0	0	0	0	0	0.033886	5.46185	0	1.3316	1.77465	0.412076	0.206498	0.176068	0.186034	0.0193232	nonDEG		14298	0.656705	NA	NA	NA	NA	NA	NA	NA	NA
AT1G07657	0	0	0	0	3.10963	0	0	0	0	0	0	0	0	0	0	0.344297	0.157701	0.230406	0.242309	0.0252867	nonDEG		19892.5	0.946515	NA	NA	NA	NA	NA	NA	NA	NA
AT1G07660	33.7312	24.7731	140.041	12.0501	77.6091	26.5582	86.2234	20.8578	181.311	9.17332	5.80027	301.046	109.068	55.2777	58.9271	0.542925	0.317694	0.0372293	0.0934158	0.00873613	nonDEG		14964	0.696151	7.52933	-0.957318	0.897784	9514	0	protein_coding	Histone superfamily protein
AT1G07667	1.18552	0	0	0.553752	0	0.194397	0	0	0	0	0	0	0	0	0	0.530024	0.120144	0.0771305	0.252803	0.0198986	nonDEG		20134	0.973205	NA	NA	NA	NA	NA	NA	NA	NA
AT1G07670	49.0276	82.7003	115.673	78.0438	82.163	23.2773	69.1402	77.1095	53.3241	54.5653	85.3451	63.169	32.222	26.7797	27.0051	0.808487	0.103732	0.0385764	0.0473504	0.00185395	nonDEG		17276	0.828641	9.87284	-0.388777	0.958722	11164	0	protein_coding	endomembrane-type CA-ATPase 4
AT1G07683	0	0	0	0	0	0	0	0	0	0	2.46634	0.389395	1.93472	0	0.09635	NA	NA	NA	NA	NA	NA	NA	NA	NA	-2.04424	0.954935	1	16402.5	0	NA	NA	NA
AT1G07693	3.78112	0	0	0	0	0	0	0	0	0	0	3.52573	4.21799	1.16086	0.615399	0.136846	0.624997	0.109174	0.0939034	0.0350787	DEG_CC	CC>other	19616	0.937917	NA	NA	NA	NA	NA	NA	NA	NA
AT1G07697	0	0	1.23658	0	0	0	0.25168	0.366039	0	0	7.69872	3.33782	0	0.147369	0.17673	0.485287	0.150962	0.100849	0.238163	0.0247379	nonDEG		15245.5	0.710754	0.427371	1.89816	1	15173	0	NA	NA	NA
AT1G07700	0	0	0	0	9.20754	0	0	0	0	0	0	22.8448	23.1646	45.6764	50.3833	0.2412	0.117628	0.327141	0.278128	0.0359032	DEG_EC	EC>other	15274	0.712906	NA	NA	NA	NA	NA	protein_coding	Thioredoxin superfamily protein
AT1G07703	0	2.05016	0	0	0	0	0	0	0	0	0	1.5433	0	0	0.544926	0.179034	0.563776	0.123977	0.101572	0.0316426	DEG_CC	CC>other	10436	0.408374	NA	NA	NA	NA	NA	NA	NA	NA
AT1G07705	0	0	15.8738	28.8409	38.1031	73.3294	21.0424	16.7017	11.0823	79.327	31.7109	21.2995	8.289	19.831	20.9923	0.00894454	0.873671	0.0114557	0.00914883	0.0967802	DEG_CC	other>CC	843	0.000192129	8.94009	-1.30256	0.683356	5662	0	protein_coding	NOT2 / NOT3 / NOT5 family
AT1G07710	0	0	2.76191	12.6294	59.5314	41.9409	0	4.47961	14.397	0.881354	0.170737	5.94595	6.09195	0.817742	0.560729	0.27294	0.61359	0.0629394	0.0251558	0.025375	DEG_CC	other>CC	4315	0.0685051	6.42344	-2.96241	0.605679	4741	0	protein_coding	Ankyrin repeat family protein
AT1G07725	2.64024	1.5152	0	14.4671	3.12153	4.58199	2.26331	4.97264	1.89639	10.7569	2.15044	0	0	0	0	0.521115	0.213368	0.133142	0.120199	0.0121757	nonDEG		17848	0.861996	5.58042	-0.351831	1	12874	0	protein_coding	exocyst subunit exo70 family protein H6	A member of EXO70 gene family, putative exocyst subunits, conserved in land plants. Arabidopsis thaliana contains 23 putative EXO70 genes, which can be classified into eight clusters on the phylogenetic tree.
AT1G07728	2.94616	1.55096	28.2581	14.8086	3.19521	4.69014	2.31673	5.09	1.94115	11.0107	2.2012	21.5441	9.59178	9.61541	7.87555	0.439071	0.362617	0.12865	0.0589272	0.0107346	nonDEG		13377	0.594413	5.58042	-0.351831	1	12873	0	other_rna	other RNA	Potential natural antisense gene, locus overlaps with AT1G07725
AT1G07730	2.30416	2.82535	53.7015	0	7.99103	0	0.010015	0.000542	0	0	0.001125	4.68762	5.40906	0.121528	0.143556	0.137478	0.100312	0.0858871	0.585483	0.0908396	DEG_SY	other>SY	9729	0.361149	NA	NA	NA	NA	NA	protein_coding	Disease resistance-responsive (dirigent-like protein) family protein
AT1G07733	0	0.674885	7.00728	0	14.2182	0.671418	0	0	0	13.8049	0	10.2361	0	2.1196	1.62912	0.348999	0.17334	0.151578	0.288172	0.0379113	nonDEG		17113	0.822085	0.92226	1.59795	1	16402.5	0	NA	NA	NA
AT1G07740	14.9268	64.4843	1.31524	12.2306	0	0.125796	0.313464	9.82643	5.45024	0	17.2681	8.2914	0	3.84933	3.0089	0.220518	0.390237	0.0280333	0.30311	0.0581025	DEG_CC	CC>other	7533	0.230089	4.03157	4.15445	0.7442	6485	0	protein_coding	Tetratricopeptide repeat (TPR)-like superfamily protein
AT1G07743	0	4.70407	0	0	0	0	0	0	0	0	0	14.3664	24.2538	4.46042	2.9151	0.0927135	0.698172	0.0820963	0.0878321	0.0391857	DEG_CC	CC>other	18310	0.883766	NA	NA	NA	NA	NA	NA	NA	NA
AT1G07745	21.7275	26.5508	43.2301	54.7275	17.2838	0	0	11.3703	10.0418	7.33943	14.5505	11.254	18.4544	9.00043	6.9725	0.00226804	0.00252386	0.0025323	0.943934	0.0487423	DEG_SY	other>SY	3384	0.0357646	-2.04424	6.39306	0.353908	2643	0	protein_coding	homolog of RAD51 D	Is a suppressor of SNI1. Encodes a member of the RecA/RAD51 family of DNA recombination and repair proteins. Both RAD51 and SNI1 have a dual role in pathogen-related gene transcription and somatic homologous recombination.
AT1G07750	224.273	346.882	706.323	602.506	1194.8	655.108	591.987	472.215	651.915	445.348	483.715	325.105	65.162	30.1158	59.2685	0.137375	0.845746	0.0016397	0.0119962	0.00324316	DEG_CC	other>CC	3456	0.0374964	11.9836	-1.19614	0.486946	3612	0	protein_coding	RmlC-like cupins superfamily protein
AT1G07757	1.29006	0	0	0	0	0	0	0	13.3546	0	0	0	0	0	0	NA	NA	NA	NA	NA	NA	NA	NA	NA	-2.04424	1.7631	1	15329	0	NA	NA	NA
AT1G07763	2.16968	0	0	0	0	0	0	18.5474	0	0	0.8765	0	0	0	0	0.205082	0.532871	0.128923	0.103216	0.029908	DEG_CC	CC>other	11183	0.45546	-2.04424	2.39711	1	12908	0	NA	NA	NA
AT1G07770	249.728	302.563	94.3675	205.985	119.234	4.29562	34.4489	331.743	191.311	352.338	151.839	727.498	265.405	472.917	415.668	0.342623	0.0938873	0.0348037	0.519987	0.00869981	DEG_SY	other>SY	15284	0.712991	8.59076	1.85679	0.589998	4544	0	protein_coding	ribosomal protein S15A	Encodes cytoplasmic ribosomal protein S15a.
AT1G07780	21.7929	96.8313	6.47693	11.0815	33.7833	0	0	3.84029	0.823859	5.0382	14.7855	44.931	17.1782	26.7872	28.2695	0.0121867	0.0100541	0.00383955	0.923014	0.0509056	DEG_SY	other>SY	3245	0.0315855	-2.04424	5.7984	0.519112	3896	0	protein_coding	phosphoribosylanthranilate isomerase 1	Encodes phosphoribosylanthranilate isomerase which catalyzes the third step of the tryptophan biosynthetic pathway. Member of gene family.
AT1G07790	0	1.17094	0.380189	1.60674	6.94804	0	60.9523	0	0	0	0	268.611	42.3526	64.9853	54.7551	0.352121	0.160904	0.111852	0.354315	0.020808	DEG_SY	SY>other	7667	0.237836	-2.04424	-9.92771	0.0917993	1097	0	protein_coding	Histone superfamily protein	Encodes a histone 2B (H2B) protein.
AT1G07807	0	15.7299	0	2.12482	0	0	0.317306	2.76459	0	0	11.0201	0	2.75903	0.387838	0.563079	0.337857	0.175704	0.0438372	0.414608	0.0279941	DEG_SY	other>SY	18155	0.87537	0.733981	2.51138	1	14042	0	NA	NA	NA
AT1G07810	50.0489	36.4212	42.8013	16.3649	44.7761	76.7572	63.962	96.1299	65.6842	22.5069	49.0156	52.732	23.0654	21.4351	22.3859	0.0774199	0.0225658	0.0164385	0.870045	0.0135304	DEG_SY	SY>other	6472	0.169806	10.0525	-1.21373	0.59834	4669	0	protein_coding	ER-type Ca2+-ATPase 1	Encodes an ER-type Ca2+-pumping ATPase.
AT1G07820	96.5365	18.9836	55.8812	2.91093	15.0529	59.2227	24.9525	6.38878	49.0076	3.19536	15.2945	417.019	292.989	108.311	115.788	0.599108	0.0944781	0.123331	0.175006	0.00807615	nonDEG		15418	0.720297	6.90971	-2.21658	0.597536	4645	0	protein_coding	Histone superfamily protein
AT1G07823	0	0	0	0	0	1.45636	0	0	0	0	0	0	0	1.57008	0.860691	0.217661	0.110531	0.184723	0.443004	0.0440797	DEG_SY	SY>other	6382.5	0.165774	-2.04424	-4.69006	0.744942	6500	0	NA	NA	NA
AT1G07830	38.0307	23.3368	7.10773	0	64.4653	0	0	0	0	13.8563	18.0419	77.2217	57.1791	21.4186	20.5031	0.113634	0.129958	0.00812347	0.664722	0.0835623	DEG_SY	other>SY	7232	0.212974	-2.04424	5.42454	0.821468	7715	0	protein_coding	ribosomal protein L29 family protein
AT1G07840	62.0651	41.3242	44.2364	49.9246	61.8176	1.97946	10.6921	29.1785	75.8741	23.3317	67.5767	36.7196	32.5001	16.3869	17.5908	0.229042	0.0415957	0.0578684	0.661829	0.00966492	DEG_SY	other>SY	14222	0.655271	6.8201	2.00129	0.771099	6910	0	protein_coding	Sas10/Utp3/C1D family
AT1G07847	0	0	0.181064	0	0.308687	4.36406	0	2.3418	0	0.329269	0.191637	0	0	0	0	0.332941	0.129948	0.117056	0.384545	0.0355106	DEG_SY	SY>other	15598	0.731891	0.729689	-1.95711	0.899443	9547	0	NA	NA	NA
AT1G07850	2.58437	0.268251	0	0	9.93531	0	8.69178	8.84517	0	1.52665	3.20521	0	0	0	0	0.643387	0.216741	0.0569981	0.0778616	0.00501186	nonDEG		18157	0.875507	5.24662	-1.31587	0.915742	10005	0	protein_coding	Protein of unknown function (DUF604)
AT1G07860	0	0	0	0	0	0	0	0	0	32.3415	3.55753	0	0	0	0	NA	NA	NA	NA	NA	NA	NA	NA	NA	-2.04424	4.36297	0.914931	9947	0	protein_coding
AT1G07867	0	1.88531	0	0	0	0	0	0	0	0	0	0	0	0	0	0.246862	0.47455	0.134975	0.116979	0.0266347	DEG_CC	CC>other	11863	0.49954	NA	NA	NA	NA	NA	NA	NA	NA
AT1G07870	56.4416	284.462	122.274	232.736	89.6931	44.2293	185.295	371.979	189.536	234.004	324.305	36.4253	53.8144	7.80315	11.6359	0.852419	0.0636741	0.0269128	0.0560245	0.000969176	nonDEG		18025	0.870321	10.5601	0.301897	1	13444	0	protein_coding	Protein kinase superfamily protein
AT1G07880	48.6551	16.9077	0	0	2.00809	0	0	0	0	0	4.22745	3.33308	3.83655	7.19775	4.35639	0.0850221	0.573089	0.0132748	0.200207	0.128407	DEG_CC	CC>other	5846	0.138906	-2.04424	2.99933	1	14149	0	protein_coding	Protein kinase superfamily protein	member of MAP Kinase
AT1G07885	75.9798	30.3035	26.2394	0	0	0	0	0	0	0	0	0	0	0	0	0.202168	0.251588	0.0160652	0.456165	0.0740146	DEG_SY	other>SY	10460	0.408736	NA	NA	NA	NA	NA	protein_coding
AT1G07887	0	0	0.726879	0	10.4243	0.080452	0	0	0	0	0	167.624	0.047232	45.3252	20.0846	0.255166	0.16954	0.211568	0.310747	0.0529789	DEG_SY	other>SY	13192	0.579731	NA	NA	NA	NA	NA	NA	NA	NA
AT1G07890	106.916	84.707	173.21	440.504	75.9908	0	50.9604	110.087	304.073	86.5208	108.459	557.154	215.582	640.89	849.369	0.310378	0.249834	0.0847299	0.319825	0.0352328	DEG_SY	other>SY	12222	0.518439	8.57638	1.55232	0.84258	8221	0	protein_coding	ascorbate peroxidase 1	Encodes a cytosolic ascorbate peroxidase APX1. Ascorbate peroxidases are enzymes that scavenge hydrogen peroxide in plant cells. Eight types of APX have been described for Arabidopsis: three cytosolic (APX1, APX2, APX6), two chloroplastic types (stromal sAPX, thylakoid tAPX), and three microsomal (APX3, APX4, APX5) isoforms. At least part of the induction of heat shock proteins during light stres…
AT1G07897	1.43759	0	0	0	0	0	0	0	0	0	0	24.6879	0	21.1248	26.8332	NA	NA	NA	NA	NA	NA	NA	NA	NA	NA	NA	NA	NA	NA	NA	NA	NA
AT1G07900	23.5356	0	0.674197	0	0	0	0	0	0	0	0	0	0	5.32824	4.85183	0.140415	0.56371	0.0670314	0.176094	0.0527497	DEG_CC	CC>other	13220	0.582808	NA	NA	NA	NA	NA	protein_coding	LOB domain-containing protein 1
AT1G07901	2.59113	0	0	0	3.82048	0	0	0	2.63148	2.81524	0	12.1543	0	13.5057	9.27424	0.535722	0.109822	0.0726252	0.268446	0.0133845	nonDEG		19083	0.925247	-2.04424	0.345458	1	16402.5	0	protein_coding
AT1G07902	0	28.6234	0	0	0	0	0	37.7318	0	0	18.642	8.29954	0	4.72384	5.9966	0.0639329	0.760947	0.0606523	0.0717588	0.042709	DEG_CC	CC>other	14328	0.657011	-2.04424	4.95176	0.862725	8683	0	NA	NA	NA
AT1G07910	56.7572	87.5984	5.48486	58.5496	12.5758	0.084822	0.134425	65.1996	2.03136	43.477	49.7107	14.4897	8.35568	9.57901	7.21482	0.0309982	0.046057	0.00306758	0.840185	0.0796926	DEG_SY	other>SY	2018	0.00742467	5.34562	7.35423	0.0206201	566	0	protein_coding	RNAligase	Encodes a tRNA ligase that resembles the yeast Trl1 RNA ligase in structure and function but very different in sequence. Like Trl1, AtRNL consists of two domains an N-terminal ligase component and a C-terminal 5'-kinase/2',3'-cyclic phosphodiesterase (CPD) component that can function in tRNA splicing in vivo when expressed as separate polypeptides. Requires a 2'-PO4 end for tRNA splicing in vivo.
AT1G07920	215.345	309.976	356.925	585.703	392.042	130.771	254.204	240.458	273.131	158.168	208.178	620.965	140.903	505.052	585.5	0.831282	0.136888	0.0163451	0.0148982	0.000586624	nonDEG		13346	0.592882	10.7694	-0.733837	0.801545	7396	0	protein_coding	GTP binding Elongation factor Tu family protein
AT1G07930	204.795	279.586	378.988	546.721	492.074	161.635	324.83	215.349	295.577	179.574	249.752	565.07	134.241	419.065	508.428	0.59806	0.378761	0.0105548	0.0114964	0.00112748	nonDEG		10488	0.411574	11.0146	-0.973262	0.664259	5429	0	protein_coding	GTP binding Elongation factor Tu family protein
AT1G07940	178.816	208.669	251.7	346.91	235.825	86.1805	269.861	247.507	205.455	120.312	144.364	568.075	71.5431	418.898	492.468	0.828528	0.132873	0.012255	0.0255767	0.000766674	nonDEG		14392	0.660892	10.7744	-0.731962	0.809912	7547	0	protein_coding	GTP binding Elongation factor Tu family protein
AT1G07943	0	0	0	0	0	0	0	0	13.7868	12.9204	7.40266	1.42561	5.68883	0.813013	0.159534	NA	NA	NA	NA	NA	NA	NA	NA	NA	-2.04424	4.08623	0.830168	7915	0	NA	NA	NA
AT1G07950	6.78397	0.802146	38.9184	0	9.4035	0	5.8007	75.3833	12.0245	8.85193	2.9481	50.3574	21.0688	21.1325	20.4066	0.645841	0.182493	0.09293	0.0740544	0.00468182	nonDEG		18046	0.871862	5.24251	2.12755	0.927198	10411	0	protein_coding	Surfeit locus protein 5 subunit 22 of Mediator complex
AT1G07960	0.975758	2.42251	18.5472	56.0873	2.17916	0	45.1475	1.02963	5.33127	26.8011	28.6278	70.8187	34.6379	30.2418	38.7054	0.455624	0.38786	0.056196	0.0852008	0.0151188	nonDEG		11056	0.449953	6.68372	-1.69971	0.819453	7683	0	protein_coding	PDI-like 5-1	Encodes a protein disulfide isomerase-like (PDIL) protein, a member of a multigene family within the thioredoxin (TRX) superfamily.
AT1G07963	0	7.24789	0	0	0	0	0	0	0	0	0	1.18519	0	0.828436	1.22404	0.142437	0.613925	0.111744	0.0974365	0.0344572	DEG_CC	CC>other	9466.5	0.346925	NA	NA	NA	NA	NA	NA	NA	NA
AT1G07967	1.59378	2.11564	0	0	0	0	0	0	0	0	0	0	0	0.392464	0	0.195231	0.573252	0.112307	0.0870348	0.0321745	DEG_CC	CC>other	9833	0.370277	NA	NA	NA	NA	NA	NA	NA	NA
AT1G07970	53.7599	166.951	125.457	1.06652	257.376	0	44.4036	19.6472	10.7512	7.07959	0.643963	36.7496	35.4806	11.9245	10.0155	0.673088	0.182739	0.0248477	0.115119	0.00420626	nonDEG		17011	0.819043	7.48107	-2.14273	0.683959	5674	0	protein_coding
AT1G07980	94.1303	43.6802	215.233	17.8346	7.88328	9.9006	59.2457	109.563	40.5607	26.0756	0.938384	40.4146	27.7341	12.4603	13.9758	0.700664	0.152747	0.0724785	0.0703816	0.00372877	nonDEG		20233	0.981601	7.85564	-0.564739	0.967901	11410	0	protein_coding	nuclear factor Y, subunit C10
AT1G07987	2.58556	0	0	0	0	0	14.2842	0.001217	0	0	0.002276	0	0	0	0.189307	0.345616	0.0877793	0.428319	0.10258	0.035705	DEG_EC	other>EC	13399	0.59546	1.3745	-5.37751	0.57222	4360	0	NA	NA	NA
AT1G07990	38.5169	25.2929	53.1647	5.26011	67.4911	67.7239	43.5135	27.3307	9.88415	45.653	29.4714	39.9749	51.2844	25.027	25.6184	0.435067	0.166483	0.0287279	0.353369	0.016353	nonDEG		10410	0.408374	9.22634	-1.88724	0.343148	2560	0	protein_coding	SIT4 phosphatase-associated family protein
AT1G07993	0	1.14931	0	0	0	0	0	0	0	0	0	0.590053	3.56066	0.299822	0.13204	0.246862	0.47455	0.134975	0.116979	0.0266347	DEG_CC	CC>other	11863	0.49954	NA	NA	NA	NA	NA	NA	NA	NA
AT1G08000	12.5045	3.73185	0.904983	9.14144	14.2964	0	0	0.345854	57.9073	0.290311	8.33633	17.3189	13.766	9.72393	8.54334	0.059281	0.0232223	0.00957667	0.874347	0.0335728	DEG_SY	other>SY	7577	0.231829	-2.04424	6.96521	0.39551	2937	0	protein_coding	GATA transcription factor 10	Encodes a member of the GATA factor family of zinc finger transcription factors.
AT1G08010	84.2781	134.597	111.794	93.3971	194.515	232.165	78.0535	164.887	41.3354	255.122	268.206	46.1221	78.2203	15.2447	17.1844	0.477041	0.149127	0.0333189	0.332408	0.00810468	nonDEG		10216	0.396515	10.1562	-0.720075	0.853941	8495	0	protein_coding	GATA transcription factor 11	Encodes a member of the GATA factor family of zinc finger transcription factors.
AT1G08030	125.611	32.4862	0	28.7702	53.0675	7.53927	11.7142	83.933	4.74835	23.8261	70.1135	41.4687	13.2006	16.4012	16.0424	0.496214	0.18631	0.123529	0.178409	0.0155381	nonDEG		16683	0.802209	7.57317	1.2741	0.895222	9409	0	protein_coding	tyrosylprotein sulfotransferase	Encodes a tyrosylprotein sulfotransferase (TPST). This protein is a 500-aa type I transmembrane protein that shows no sequence similarity to animal TPSTs. Activity confirmed by protein expression in yeast. TPST is expressed throughout the plant body, and the highest levels of expression are in the root apical meristem. A loss-of-function mutant TPST displayed a marked dwarf phenotype accompanied …
AT1G08033	1.02744	0	0.463435	0.959629	0	0	0	0	0	0	0	0	0	0.91388	0.225574	0.58644	0.0866411	0.049912	0.267808	0.00919855	nonDEG		18112	0.872904	NA	NA	NA	NA	NA	NA	NA	NA
AT1G08035	0	0	0	0	0	0	0	0	0	13.7345	0	2.22142	0	0.343025	0	NA	NA	NA	NA	NA	NA	NA	NA	NA	-2.04424	3.63526	1	13295	0	protein_coding
AT1G08040	154.66	36.6771	152.88	123.51	106.292	144.009	129.245	732.011	520.953	359.533	521.213	64.1514	47.9346	32.274	27.7978	0.400351	0.238438	0.0573488	0.278419	0.0254426	nonDEG		10509	0.41283	10.9702	1.00711	0.72434	6191	0	protein_coding	Protein of unknown function (DUF707)
AT1G08050	4.8124	28.0123	225.5	229.285	44.3657	0.134286	0	15.2814	7.29567	32.3905	24.3407	2.45007	0	7.43787	6.49716	0.0135923	0.00685857	0.0717723	0.616626	0.29115	DEG_SY	other>SY	538	7.45292e-06	3.75309	7.2596	0.177893	1570	0	protein_coding	Zinc finger (C3HC4-type RING finger) family protein
AT1G08060	18.4039	30.6021	19.1704	32.9728	12.8169	3.1085	79.0505	23.6682	28.0517	15.2443	17.8532	22.5211	25.9302	7.13451	6.08337	0.262936	0.100158	0.0425112	0.583564	0.0108315	DEG_SY	SY>other	9574	0.353011	9.79829	-1.88097	0.399292	2957	0	protein_coding	ATP-dependent helicase family protein
AT1G08063	10.5187	6.43379	0	0	0	0	0	0	0	0	0	0.491793	0	0	0	0.0232718	0.870629	0.0325472	0.0246865	0.0488651	DEG_CC	CC>other	12370	0.530159	NA	NA	NA	NA	NA	NA	NA	NA
AT1G08065	0	0	0	0	0	0	0	0	0	0	3.85836	0	0	0	0	NA	NA	NA	NA	NA	NA	NA	NA	NA	-2.04424	2.27686	1	14926	0	protein_coding	alpha carbonic anhydrase 5
AT1G08070	15.9646	3.83069	21.8534	12.1523	3.75443	0	0	22.7814	0.909732	0	4.46959	3.63917	1.09763	2.53741	2.22413	0.0186657	0.00625284	0.00789745	0.933949	0.0332351	DEG_SY	other>SY	5442	0.11664	-2.04424	6.32151	0.586559	4524	0	protein_coding	Tetratricopeptide repeat (TPR)-like superfamily protein	Encodes a chloroplast RNA editing factor.
AT1G08080	8.78927	0	0	0	0	0	0	0	0	0	0	0	0	0	0.284461	0.069697	0.748107	0.065812	0.0743952	0.0419884	DEG_CC	CC>other	16184	0.773286	NA	NA	NA	NA	NA	protein_coding	alpha carbonic anhydrase 7
AT1G08103	0	0	0	0	0	0	0	0	0	0	5.21341	0	4.66972	0.34418	0.522352	NA	NA	NA	NA	NA	NA	NA	NA	NA	-2.04424	1.41437	1	15628	0	NA	NA	NA
AT1G08110	19.8241	0	37.8033	19.5083	17.4973	0	0	38.3991	62.4569	2.66263	22.1399	131.281	74.493	113.739	114.303	0.0851522	0.011708	0.198242	0.542313	0.162585	DEG_SY	other>SY	7217	0.212297	-2.04424	7.44033	0.184949	1596	0	protein_coding	lactoylglutathione lyase family protein / glyoxalase I family protein
AT1G08113	0	0	0	0	0	0	0	0	0	0	4.48047	0	18.5417	0	0	NA	NA	NA	NA	NA	NA	NA	NA	NA	-2.04424	-1.04507	1	16402.5	0	NA	NA	NA
AT1G08115	0.723823	0.86878	215.269	5.03804	18.3657	1.01323	3.08248	58.9543	5.41989	9.59038	43.8952	0.536497	4.59078	0.989575	2.38947	0.147418	0.238209	0.443821	0.116509	0.0540433	DEG_EC	EC>other	8933	0.31639	2.84618	2.35535	0.940284	10739	0	small_nuclear_rna	snRNA	U1A small nuclear RNA
AT1G08117	0	0	0	0	0	0	0	0	0	0	1.4912	0	0	0	0.649721	NA	NA	NA	NA	NA	NA	NA	NA	NA	NA	NA	NA	NA	NA	NA	NA	NA
AT1G08120	0.793192	0	2.05918	0.687792	0	0	1.04103	0	0	0	0	0.643247	0	0.038468	0.062761	0.747384	0.101993	0.0419624	0.105383	0.00327863	nonDEG		20096	0.967976	-2.04424	-4.36699	0.751209	6610	0	protein_coding
AT1G08125	37.5411	63.6857	68.1091	74.129	102.831	10.1883	25.2629	0	120.852	12.2954	32.736	37.7136	10.8131	18.5554	21.3837	0.64472	0.0861436	0.169634	0.0942084	0.00529492	nonDEG		16460	0.788575	7.3425	0.286425	1	16402.5	0	protein_coding	S-adenosyl-L-methionine-dependent methyltransferases superfamily protein
AT1G08130	193.758	188.532	17.785	53.6145	20.2314	119.89	1.45057	172.414	25.6813	64.8184	32.7948	41.2906	43.484	25.5289	21.3046	0.453314	0.333178	0.131286	0.0504485	0.031774	nonDEG		9432	0.346925	9.70921	-0.642385	0.921988	10196	0	protein_coding	DNA ligase 1	Encodes the Arabidopsis DNA ligase 1 that provides the major DNA ligase activity in cells and plays a key role in both DNA replication and excision repair pathways. Indispensable for cell viability. AtLIG1 expresses one major and two minor mRNA transcripts differing only in the length of the 5' untranslated leader sequences preceding a common ORF. Translation from the first in-frame start codon p…
AT1G08150	0.864917	4.8206	0	0	0	0	0	0	0	0	0	0	0	0	0	0.0190319	0.880259	0.0273752	0.0239283	0.0494056	DEG_CC	CC>other	9689	0.359142	NA	NA	NA	NA	NA	protein_coding	Cation/hydrogen exchanger family protein	member of Putative Na+/H+ antiporter family
AT1G08160	0.084564	0	0	0	0	0	0	0	0	0	1.93475	7.53597	3.54544	10.149	11.839	NA	NA	NA	NA	NA	NA	NA	NA	NA	-2.04424	1.27686	1	16402.5	0	protein_coding	Late embryogenesis abundant (LEA) hydroxyproline-rich glycoprotein family
AT1G08170	0	0	5.00584	0.37483	7.47482	0	0	0	0	0.115605	0	0	0	0.087036	0.175601	0.129081	0.0989247	0.527977	0.186073	0.0579447	DEG_EC	EC>other	9289	0.337871	NA	NA	NA	NA	NA	protein_coding	Histone superfamily protein
AT1G08177	117.45	0.529132	183.692	166.644	250.773	0.808653	0	0	37.4277	389.267	219.458	0	1.21565	0	0	0.0586906	0.0102396	0.197793	0.527157	0.20612	DEG_SY	other>SY	7307	0.217114	3.46739	6.68822	0.518466	3888	0	NA	NA	NA
AT1G08190	49.1681	49.7179	15.2719	0	5.82963	0	12.223	23.1641	9.39748	11.5985	24.7962	59.8498	53.3199	44.9508	44.3015	0.1794	0.757109	0.0242293	0.0207198	0.0185414	DEG_CC	CC>other	13732	0.621127	7.34211	0.542716	1	14639	0	protein_coding	vacuolar protein sorting 41	Might be involved in protein sorting to the vacuole.
AT1G08200	72.1677	129.859	32.1202	137.994	147.938	241.782	94.9211	197.682	410.511	257.173	173.586	145.563	112.425	212.645	226.219	0.48456	0.143093	0.0255533	0.337601	0.00919233	nonDEG		8274	0.273428	10.7924	-0.272911	0.990293	12205	0	protein_coding	UDP-D-apiose/UDP-D-xylose synthase 2	Encodes a putative UDP-D-apiose/UPD-D-xylose synthetase.
AT1G08210	15.881	0	0	0	0	0	0	8.64967	0	0	0.236597	36.535	13.1497	20.3185	18.123	0.0502998	0.793933	0.0501436	0.0610631	0.0445604	DEG_CC	CC>other	10309	0.402155	-2.04424	4.1623	0.93399	10552	0	protein_coding	Eukaryotic aspartyl protease family protein
AT1G08217	12.6135	0	0	0	0	0	0	0	0	0	15.3875	0	2.82527	0.409334	0	0.0752432	0.735671	0.0701999	0.0775954	0.0412904	DEG_CC	CC>other	17117	0.822761	-2.04424	3.08422	1	14063	0	NA	NA	NA
AT1G08220	110.349	67.7333	93.7116	43.8165	189.945	0	0	138.918	42.0694	46.0619	58.1702	11.7299	12.7628	9.13635	9.25188	0.00106087	0.00102035	0.000892815	0.969559	0.0274665	DEG_SY	other>SY	1567	0.00323666	-2.04424	8.68145	0.0151856	505	0	protein_coding
AT1G08230	0	4.70758	4.45633	0	0	0	1.0977	0	0	0	0	2.18373	3.88196	10.1057	11.5623	0.759726	0.104455	0.0560862	0.0774861	0.00224626	nonDEG		20287	0.988334	-2.04424	-5.95196	0.60362	4709	0	protein_coding	Transmembrane amino acid transporter family protein
AT1G08257	0	0	3.21353	0	0	0	0	0	0	7.67603	0.209407	0.356944	0	0	0	0.371537	0.160716	0.213039	0.231327	0.0233807	nonDEG		12186	0.516728	-2.04424	1.53853	1	13917	0	NA	NA	NA
AT1G08260	83.1135	34.9682	19.7465	11.8599	5.84183	0	3.05327	0	3.51298	0.768131	2.61537	17.2763	11.45	7.38184	6.29873	0.232936	0.204447	0.114573	0.385541	0.0625021	DEG_SY	other>SY	5848	0.13901	5.99787	-0.750487	0.969976	11464	0	protein_coding	DNA polymerase epsilon catalytic subunit	Similar to POL2A, DNA polymerase epsilon catalytic subunit. Essential for Arabidopsis growth. Null homozygotes are embryo lethal, partial loss of function alleles show embryo patterning defects such as root pole displacement. Delayed progression through cell cycle results in embryos with smaller numbers of larger cells.
AT1G08267	0	1.59705	0	0	0	0	0	0	0	0	0	0	0	0.351695	0	0.246862	0.47455	0.134975	0.116979	0.0266347	DEG_CC	CC>other	11863	0.49954	NA	NA	NA	NA	NA	NA	NA	NA
AT1G08270	26.363	22.6606	13.6309	3.27724	80.2116	0.586136	27.6917	0	0	0.255882	17.638	11.1156	35.422	3.08427	2.68808	0.571574	0.243153	0.0528749	0.124421	0.00797787	nonDEG		18841	0.911107	4.89353	-2.69433	0.792157	7253	0	protein_coding
AT1G08273	3.20358	0	0	0	0.193887	0	6.61251	0	0	0	47.6079	0	1.82644	0.528031	0.344209	0.384227	0.0602988	0.461274	0.0732531	0.0209471	DEG_EC	other>EC	16102	0.765254	3.7933	0.816229	1	16402.5	0	NA	NA	NA
AT1G08280	0	0	2.13424	0	55.8904	0	0	0	1.33458	0.10352	0	9.96844	5.60425	4.39881	4.79096	0.145235	0.0832451	0.480002	0.238838	0.0526795	DEG_EC	EC>other	4426	0.0734914	-2.04424	1.88366	1	13461	0	protein_coding	Glycosyltransferase family 29 (sialyltransferase) family protein
AT1G08293	0.561052	1.27504	0	0	0	5.89035	0.389635	0	0	0	3.28822	2.87481	0	2.40918	3.34028	0.20384	0.100118	0.320012	0.322951	0.0530785	DEG_SY	SY>other	10646	0.422694	1.187	-2.8637	0.84938	8387	0	NA	NA	NA
AT1G08300	46.238	3.39228	10.3557	0.511344	17.1027	0	0	18.0371	1.8282	6.64923	8.66461	6.29057	2.15535	3.07859	2.17491	0.0656271	0.0255093	0.00954641	0.860596	0.0387209	DEG_SY	other>SY	5384	0.113564	-2.04424	6.53005	0.353583	2639	0	protein_coding	no vein-like
AT1G08310	24.253	0	0	18.8231	3.65102	0	0	0	0	0	0	0.545268	0	0.382816	0.968074	0.275768	0.0356028	0.0202973	0.649122	0.0192106	DEG_SY	other>SY	10929	0.441125	NA	NA	NA	NA	NA	protein_coding	alpha/beta-Hydrolases superfamily protein
AT1G08315	36.7188	8.39678	8.75754	28.2191	24.1175	0	10.8458	0	2.4858	0.223857	0	9.59042	16.2125	7.36306	9.18886	0.530362	0.107804	0.0963837	0.257327	0.00812403	nonDEG		19636	0.938582	3.48815	-3.79406	0.716312	6125	0	protein_coding	ARM repeat superfamily protein
AT1G08333	0	10.4652	0	0	0	0	0	0	0	0.475598	1.67035	5.69442	0	0.572912	0.250261	0.109827	0.666549	0.0922757	0.0939379	0.0374108	DEG_CC	CC>other	19354	0.936995	-2.04424	-0.357576	1	16402.5	0	NA	NA	NA
AT1G08340	5.30803	0	0	0	0	0	0	0	0	0	0	0.819318	0	1.15391	1.35463	0.068612	0.750583	0.0649337	0.0737445	0.0421273	DEG_CC	CC>other	16006	0.759774	NA	NA	NA	NA	NA	protein_coding	Rho GTPase activating protein with PAK-box/P21-Rho-binding domain
AT1G08350	6.93336	9.87934	0	2.6788	0	1.56758	0	6.4857	45.8841	5.79556	15.7764	30.5181	21.9449	8.73427	8.47709	0.318697	0.58039	0.0558324	0.0337021	0.0113779	DEG_CC	CC>other	17112	0.822085	5.26942	3.64841	0.684064	5680	0	protein_coding	Endomembrane protein 70 protein family
AT1G08353	0	0	0	1.34708	0	0	0	0	0	0	0	0	0	0	0	NA	NA	NA	NA	NA	NA	NA	NA	NA	NA	NA	NA	NA	NA	NA	NA	NA
AT1G08360	248.908	394.231	261.944	229.256	293.196	306.51	161.203	361.338	178.565	224.53	135.193	762.59	354.051	397.666	364.527	0.707978	0.0317077	0.0289813	0.230098	0.0012353	nonDEG		15485	0.725766	10.1837	-0.972294	0.710468	6040	0	protein_coding	Ribosomal protein L1p/L10e family
AT1G08370	363.32	301.302	420.867	411.991	338.39	156.828	235.458	263.56	249.7	406.607	424.075	41.7149	172.921	25.5	24.2078	0.9487	0.0324279	0.00593807	0.0128512	8.24789e-05	nonDEG		18152	0.875313	10.9812	-0.13705	1	13714	0	protein_coding	decapping 1	Encodes DCP1 involved in mRNA decapping. DCP1 forms a mRNA decapping complex with DCP2 (At5g13570) and VCS (VARICOSE) (At3g13300). However, unlike DCP2, DCP1 itself does not have mRNA decapping activity in vitro. DCP1, DCP2 and VCS colocalize in cytoplasmic loci, which are putative Arabidopsis mRNA processing bodies. Null mutants of DCP1, DCP2, and VCS accumulate capped mRNAs with a reduced degra…
AT1G08380	135.151	14.1547	0	0	0	0	0	0	0	3.04521	0	216.145	165.688	3169.06	2535.54	0.00512843	0.924096	0.0103525	0.00855745	0.051866	DEG_CC	CC>other	2528	0.0153513	-2.04424	1.82791	1	15370	0	protein_coding	photosystem I subunit O	Encodes subunit O of photosystem I.
AT1G08390	10.4163	0.390833	0	0	0	0	0	0	0	0	0	14.1987	6.76852	8.93994	5.9571	0.044704	0.810594	0.0501981	0.0490082	0.0454956	DEG_CC	CC>other	11981	0.50625	NA	NA	NA	NA	NA	protein_coding
AT1G08397	0	0	0	0	0	308.288	0	0	0	0	0	0	0	0	0	0.136568	0.0618372	0.153563	0.589386	0.058645	DEG_SY	SY>other	3261	0.0321832	-2.04424	-10.1819	0.0754472	989	0	NA	NA	NA
AT1G08400	10.8489	16.8509	32.5914	0	3.72226	0	0.190135	0	4.28572	0	0.944119	12.1835	9.50307	3.67049	3.52975	0.21916	0.234084	0.0187877	0.461286	0.0666822	DEG_SY	other>SY	10685	0.423883	2.34546	2.56441	1	13948	0	protein_coding	RINT-1 / TIP-1 family
AT1G08410	61.0558	28.4568	289.408	72.1355	78.3268	14.4953	0.69085	122.265	15.063	24.833	34.3036	19.7682	10.1695	14.5471	17.677	0.336487	0.11831	0.264804	0.246462	0.0339371	nonDEG		6497	0.171401	7.63269	1.72775	0.804616	7494	0	protein_coding	P-loop containing nucleoside triphosphate hydrolases superfamily protein
AT1G08417	0.33065	6.39086	0	0	0	0	0	0	0	0	0.086266	0	0	0	0	0.0968216	0.708667	0.0829565	0.0717799	0.0397748	DEG_CC	CC>other	15078	0.703278	NA	NA	NA	NA	NA	NA	NA	NA
AT1G08420	10.4587	5.80864	2.94887	7.83276	3.16874	3.74982	0	0	0	4.91643	1.27768	22.2564	4.73747	23.0295	24.1728	0.409658	0.154301	0.066458	0.358917	0.0106664	nonDEG		20012	0.958254	5.06198	-1.10631	0.949276	10947	0	protein_coding	BRI1 suppressor 1 (BSU1)-like 2
AT1G08427	9.34477	2.86748	0.644499	0	0	0	0	0	0	0	0	0	9.6042	2.35665	0.592854	0.118557	0.670054	0.0711211	0.0934608	0.0468077	DEG_CC	CC>other	14962	0.696106	NA	NA	NA	NA	NA	NA	NA	NA
AT1G08437	0	0	0	0	0	0	0	0	0	2.8756	0	0	0	0	0.242474	NA	NA	NA	NA	NA	NA	NA	NA	NA	-2.04424	0.242945	1	16402.5	0	NA	NA	NA
AT1G08450	0	0	0	0	2.73818	0	0	0	0	0	3.73551	14.4751	11.9223	159.982	142.587	0.262454	0.137612	0.302119	0.264658	0.0331571	DEG_EC	EC>other	18361	0.885783	-2.04424	2.76229	1	14401	0	protein_coding	calreticulin 3	Encodes one of three Arabidopsis calreticulins. In CRT-deficient mouse fibroblasts, this protein restores ER Ca2+ levels. Non-receptor component required for EFR-mediated immunity. Mutants show de-repressed anthocyanin accumulation in the presence of elf18, and EFR accumulation and signalling.
AT1G08460	2.06262	3.38925	0.217262	0	18.818	1.03873	0	13.9926	0.73491	83.3109	9.13429	42.1376	35.739	22.4489	20.4698	0.493398	0.341753	0.0946199	0.0613985	0.00883027	nonDEG		18599	0.900282	5.26399	4.28142	0.597961	4666	0	protein_coding	histone deacetylase 8
AT1G08463	1.55779	21.9044	0	23.7796	1.17902	0	0	0	0	0	4.29029	15.5122	12.836	1.41982	1.4215	0.324697	0.0742957	0.0264804	0.552566	0.0219608	DEG_SY	other>SY	14102	0.645814	-2.04424	0.276863	1	16402.5	0	NA	NA	NA
AT1G08465	0	0	0	0	0	0	0	0	0	9.4373	0	8.37701	7.39869	22.2375	24.8361	NA	NA	NA	NA	NA	NA	NA	NA	NA	-2.04424	3.91537	1	12819	0	protein_coding	Plant-specific transcription factor YABBY family protein	Member of the YABBY family of Arabidopsis proteins involved in the abaxial cell fate specification in lateral organs
AT1G08470	41.242	115	5.8086	0	2.20753	0	0	0	0	0	0	28.0518	23.3227	27.1371	25.9986	0.0462517	0.510112	0.0100647	0.230615	0.202957	DEG_CC	CC>other	3004	0.0253335	NA	NA	NA	NA	NA	protein_coding	strictosidine synthase-like 3	Although this enzyme is predicted to encode a strictosidine synthase (SS), it lacks a conserved catalytic glutamate residue found in active SS enzymes and it is not expected to have SS activity.
AT1G08477	0	0	0	0	0	0	0.406574	23.0768	0	0	0	0	0	0	0	0.211736	0.108933	0.130409	0.499246	0.0496759	DEG_SY	SY>other	9659.5	0.358075	2.16653	3.37647	1	14442	0	NA	NA	NA
AT1G08480	42.5711	112.274	154.231	34.6308	0	45.0209	20.012	61.174	140.576	119.417	150.251	99.4318	54.8153	75.3071	79.5274	0.412386	0.148679	0.318458	0.109738	0.0107389	nonDEG		20356	0.997178	7.99888	0.941944	0.922277	10200	0	protein_coding
AT1G08490	14.0049	12.7696	1.10651	11.0639	31.5726	0	22.988	0	0.882932	0	18.5866	23.5501	5.43888	53.7513	46.6053	0.466632	0.350511	0.0450609	0.125233	0.0125634	nonDEG		19816	0.945961	5.92562	-2.24506	0.826186	7816	0	protein_coding	chloroplastic NIFS-like cysteine desulfurase	Chloroplastic NifS-like protein that can catalyze the conversion of cysteine into alanine and elemental sulfur (S(0)) and of selenocysteine into alanine and elemental Se (Se(0)). Overexpression enhances selenium tolerance and accumulation.
AT1G08493	1.20031	17.6368	0	0	0	0	0	0	0	0	0	1.33451	0	0	0	0.0679045	0.760031	0.0668901	0.0625168	0.0426576	DEG_CC	CC>other	13789	0.626185	NA	NA	NA	NA	NA	NA	NA	NA
AT1G08500	0	0	0	0	0	0	37.3986	0	0	0	0	0	0	8.11998	6.4852	0.141175	0.063788	0.154812	0.582286	0.0579386	DEG_SY	SY>other	4076	0.0590951	-2.04424	-9.81325	0.105961	1171	0	protein_coding	early nodulin-like protein 18
AT1G08507	0	0	0	0	0	0	44.3069	0	0	24.8949	4.01553	5.67027	24.959	5.69855	5.43174	0.168498	0.0762288	0.170127	0.532192	0.0529541	DEG_SY	SY>other	6856	0.191961	5.02296	-2.42045	0.831723	7941	0	NA	NA	NA
AT1G08510	20.5742	27.9739	23.6391	10.4302	10.3003	62.038	32.4723	63.1938	22.6338	36.6924	126.369	86.3695	40.3157	88.7234	96.2788	0.0696412	0.0296872	0.036506	0.844211	0.0199551	DEG_SY	SY>other	7745	0.242985	9.09841	-0.559969	0.921223	10137	0	protein_coding	fatty acyl-ACP thioesterases B	Encodes an acyl-acyl carrier protein thioesterase. Hydrolyzes primarily saturated acyl-ACPs with chain lengths that vary between 8 and 18 carbons. Involved in saturated fatty acid synthesis. Nuclear-encoded, plastid-targeted globular protein that is functional as dimer.
AT1G08520	257.128	152.067	10.2326	0	2.10446	9.94161	0	11.902	0	0	5.37404	32.3571	36.6568	216.482	167.054	0.0626762	0.878921	0.0260469	0.0077135	0.0246419	DEG_CC	CC>other	3552	0.041039	5.77273	-1.19696	0.934114	10556	0	protein_coding	ALBINA 1	Encodes the CHLD subunit of the Mg-chelatase enzyme involved in chlorophyll biosynthesis. Lines carrying recessive mutations of this locus are white and seedling lethal.
AT1G08530	49.539	11.4034	21.4478	0.618682	36.2971	1.16732	0.719326	53.4556	17.6726	22.6599	21.4743	12.5754	10.4015	20.6876	23.0695	0.50991	0.139264	0.0464891	0.291363	0.0129738	nonDEG		13259	0.584974	5.12011	3.59118	0.588979	4535	0	protein_coding
AT1G08540	82.7323	55.1806	64.456	0.743558	0.635257	0	8.26851	8.31115	0	4.12788	16.9969	19.8444	25.2457	103.474	87.4609	0.324042	0.572589	0.0254668	0.0629309	0.014972	DEG_CC	CC>other	14254	0.656705	5.67307	-0.144008	1	13576	0	protein_coding	RNApolymerase sigma subunit 2	Enodes a subunit of chloroplast RNA polymerase, confers the ability to recognize promoter sequences on the core enzyme. SIG1 is induced by red and blue light.
AT1G08543	0	0	0	0	0	0	0	0.234312	0	7.39991	0.028843	0	0	0	0	NA	NA	NA	NA	NA	NA	NA	NA	NA	-2.04424	2.82498	0.94303	10772	0	NA	NA	NA
AT1G08547	0	1.24662	0	0	3.14362	0	0	0	0	0	0	0	0	0.003962	0.103353	0.513554	0.125817	0.10549	0.239805	0.0153339	nonDEG		16596	0.796706	NA	NA	NA	NA	NA	NA	NA	NA
AT1G08550	42.3598	13.7197	0	10.6709	1.53568	0	13.7181	16.2992	3.9126	4.48066	2.50776	13.1776	12.9825	120.149	96.4571	0.508953	0.346376	0.0772917	0.0575847	0.00979413	nonDEG		16353	0.78294	6.28422	-1.04998	0.917999	10066	0	protein_coding	non-photochemical quenching 1	Violaxanthin deepoxidase involved in xanthophyll cycle.Two major consequences of the npq1 mutation are the absence of zeaxanthin formation in strong light and the partial inhibition of the quenching of singlet excited chlorophylls in the photosystem II light-harvesting complex
AT1G08560	16.8919	0	0	0	0	0	0	0	1.74293	5.29658	0	88.2087	39.5098	38.264	33.7446	0.0527245	0.788003	0.0520532	0.062992	0.0442276	DEG_CC	CC>other	11286	0.460548	-2.04424	3.68009	0.943712	10786	0	protein_coding	syntaxin of plants 111	member of SYP11 syntaxin Gene Family
AT1G08570	72.8925	39.189	10.332	8.27918	12.9118	0	3.03666	73.6454	17.761	0.690642	42.3111	80.5902	24.0285	102.498	125.405	0.234727	0.358312	0.137104	0.207806	0.0620514	DEG_CC	CC>other	10578	0.417748	5.79272	3.45893	0.684262	5695	0	protein_coding	atypical CYS HIS rich thioredoxin 4	Encodes a member of the thioredoxin family protein. Located in the chloroplast. Shows high activity towards the chloroplast 2-Cys peroxiredoxin A, and poor activity towards the chloroplast NADP-malate dehydrogenase.
AT1G08573	0	0	4.58196	0	0	0	0	0	0	0	0	0	3.5524	0	0	0.289353	0.149644	0.273624	0.257349	0.0300298	nonDEG		19672	0.943051	NA	NA	NA	NA	NA	NA	NA	NA
AT1G08580	22.3069	48.7131	22.746	13.8633	46.9261	3.65001	0	0	0	0	0.712009	125.2	45.1257	46.262	60.7446	0.245864	0.088611	0.0594275	0.592882	0.0132156	DEG_SY	other>SY	14482	0.667163	1.1557	-4.27502	0.802953	7460	0	protein_coding
AT1G08590	16.2393	4.51605	12.847	8.18168	3.8442	0	0.438872	0.490725	0.824668	0.341206	1.37975	12.3237	4.0964	1.68471	1.29125	0.182203	0.0525455	0.0614657	0.684474	0.0193114	DEG_SY	other>SY	10947	0.443041	2.88242	0.808258	1	15693	0	protein_coding	Leucine-rich receptor-like protein kinase family protein	similar to CLV1-like leucine rich repeat transmembrane receptor-like protein kinase (Ipomoea nil) (U77888)
AT1G08592	18.4472	5.13007	0	0	4.36687	0	0.498542	0.557446	0.936793	0	0	0	4.65336	1.91377	1.44	0.350423	0.51138	0.0483305	0.0746819	0.0151845	DEG_CC	CC>other	13995	0.638534	2.31937	-0.317835	1	13187	0	other_rna		Potential natural antisense gene, locus overlaps with AT1G08590
AT1G08597	0.068789	0	0.146961	0.001234	0.54664	0	0	0	0	6.92943	0	0	0	0	0	0.610386	0.0654757	0.0508282	0.26616	0.00714971	nonDEG		16736	0.804527	-2.04424	2.0503	1	15073	0	NA	NA	NA
AT1G08600	0.74047	0.863708	224.742	342.369	206.477	32.4243	16.4564	46.1183	103.276	97.9326	53.1202	31.4241	39.3912	9.78548	9.86777	0.00491389	0.630844	0.048783	0.0016833	0.313776	DEG_CC	other>CC	179	1.34337e-11	9.9487	0.729789	0.89524	9451	0	protein_coding	P-loop containing nucleoside triphosphate hydrolases superfamily protein
AT1G08610	4.45845	8.85774	38.486	0	0.456038	0	0	0	0	0	1.26015	16.4022	3.65566	9.47473	8.23063	0.16461	0.129924	0.0153477	0.62084	0.0692779	DEG_SY	other>SY	8521	0.287496	-2.04424	1.65537	1	15496	0	protein_coding	Pentatricopeptide repeat (PPR) superfamily protein
AT1G08620	0	0	53.6051	99.6301	43.3415	9.34537	27.5314	13.6808	9.14232	45.8856	58.5916	27.7661	25.3165	9.90867	11.2838	0.00121431	0.972468	0.00295557	0.000475695	0.0228866	DEG_CC	other>CC	465	2.00446e-06	8.96188	-0.133453	1	13963	0	protein_coding	Transcription factor jumonji (jmj) family protein / zinc finger (C5HC2 type) family protein
AT1G08630	30.1096	101.365	0	0	0	0	0	0	0	0	2.99081	78.9762	89.2826	0.910004	0.825539	0.00122573	0.940602	0.00317487	0.00220519	0.0527924	DEG_CC	CC>other	1150	0.000882527	-2.04424	2.65537	1	14564	0	protein_coding	threonine aldolase 1	Encodes a threonine aldolase, involved in threonine degradation to glycine. Primarily expressed in seeds and seedlings.
AT1G08640	26.5422	81.6559	11.4255	83.8264	30.2712	0	0	0	1.68424	4.16106	7.99409	58.8986	33.1107	95.8803	98.6289	0.00729295	0.00431727	0.0021241	0.955951	0.0303146	DEG_SY	other>SY	2678	0.0184618	-2.04424	4.77329	0.778073	7039	0	protein_coding	Chloroplast J-like domain 1
AT1G08643	0	0	20.0482	0	0	0	0	1.11253	4.5792	1.44676	0.613377	0	0	2.51991	1.03481	0.289353	0.149644	0.273624	0.257349	0.0300298	nonDEG		19676	0.943328	-2.04424	0.919493	0.995879	12431	0	NA	NA	NA
AT1G08650	25.9288	0	68.7817	12.1703	24.4527	0	8.47783	0	0	0	8.98703	71.0321	28.8549	38.2107	48.9807	0.49821	0.0968502	0.315398	0.077298	0.0122434	nonDEG		16896	0.811982	4.38572	-1.95043	0.907089	9736	0	protein_coding	phosphoenolpyruvate carboxylase kinase 1	Encodes a phosphoenolpyruvate carboxylase kinase that is expressed at highest levels in leaves. Expression is induced by light.
AT1G08660	58.0703	53.9277	37.0057	19.9497	69.154	23.6685	0	73.553	28.0553	30.53	36.6318	50.4949	27.4449	28.2638	26.5411	0.124474	0.102142	0.0395192	0.714318	0.0195462	DEG_SY	other>SY	19143	0.929176	7.58712	0.838889	1	12960	0	protein_coding	MALE GAMETOPHYTE DEFECTIVE 2
AT1G08663	0	13.6946	0	0	0	0	0	0	0	0	0	0	0	0	0	0.0876111	0.708413	0.0787724	0.0854435	0.0397605	DEG_CC	CC>other	17923	0.865425	NA	NA	NA	NA	NA	NA	NA	NA
AT1G08680	0	0	49.9358	61.2222	115.776	8.17862	1.49339	53.1794	35.4993	4.6907	34.5518	26.7446	21.291	23.8659	20.64	0.0196037	0.530046	0.216689	0.00505791	0.228603	DEG_CC	other>CC	743	0.000105149	7.35425	1.78681	0.793505	7276	0	protein_coding	ARF GAP-like zinc finger-containing protein ZIGA4	A member of ARF GAP domain (AGD), A thaliana has 15 members, grouped into four classes. AGD14 belongs to the class 4, together with AGD15.
AT1G08700	21.7758	109.057	17.6361	16.3253	31.732	0	2.03783	220.687	249.717	127.694	167.386	63.0531	24.407	20.111	21.9458	0.217162	0.10538	0.113459	0.523841	0.0401579	DEG_SY	other>SY	8702	0.300859	6.84458	6.55766	0.00546857	350	1	protein_coding	Presenilin-1	Encodes a protein similar to animal presenilin whose expression is increased in response to potassium (K+) deprivation.
AT1G08703	0	0	0	0	2.40356	0	0	0	0	0.33161	0	0	0	0	0	0.372278	0.160737	0.212582	0.231073	0.0233305	nonDEG		12210	0.5179	NA	NA	NA	NA	NA	NA	NA	NA
AT1G08710	9.30177	65.2239	0	0	0	0	11.4158	0	0	4.26591	12.8063	26.4953	20.7169	9.68605	11.3064	0.115153	0.106413	0.706004	0.0104268	0.0620027	DEG_EC	other>EC	4815	0.0883922	4.86009	-1.36858	0.92706	10399	0	protein_coding	F-box family protein
AT1G08713	0	0	0	0	0	0	0	1.18966	0	2.54174	0.000649	0	0	0	0	NA	NA	NA	NA	NA	NA	NA	NA	NA	-2.04424	1.25797	1	12930	0	NA	NA	NA
AT1G08720	32.418	25.5414	43.1147	249.768	79.8718	0	15.3797	9.54945	23.2241	7.24755	2.98693	17.9217	20.3473	16.1323	21.9971	0.297026	0.295979	0.163298	0.188964	0.0547337	nonDEG		6863	0.192231	7.09715	-0.428056	0.995879	12432	0	protein_coding	Protein kinase superfamily protein	enhanced disease resistance 1 (EDR1) confers resistance to powdery mildew disease caused by the fungus Erysiphe cichoracearum
AT1G08723	0	0	0	0	0	0	0	0	0	5.68515	0	0	0.079279	0	0	NA	NA	NA	NA	NA	NA	NA	NA	NA	-2.04424	1.70238	1	15528	0	NA	NA	NA
AT1G08727	0	0	12.65	0.245181	0.680773	0	0	0	0	0	0.205221	0	8.32493	0.030986	5.61375	0.202316	0.130663	0.395937	0.227631	0.0434535	DEG_EC	EC>other	11625	0.486716	NA	NA	NA	NA	NA	NA	NA	NA
AT1G08730	11.5779	7.38811	6.98384	4.88627	5.99295	15.7552	55.1801	2.60881	3.43437	15.507	13.8356	2.41743	0	0.467636	0.173731	0.00922843	0.00587635	0.0190552	0.948467	0.0173734	DEG_SY	SY>other	3162	0.028946	8.75233	-2.9005	0.116174	1236	0	protein_coding	Myosin family protein with Dil domain	Class XI myosin gene
AT1G08743	0	2.51354	0	0	0	0	0	0	0	0	0	0	0	0	0	0.246862	0.47455	0.134975	0.116979	0.0266347	DEG_CC	CC>other	11863	0.49954	NA	NA	NA	NA	NA	NA	NA	NA
AT1G08747	0	4.1347	0	0	0	0	0	0	0	0	0	0	0	1.57715	0.419659	0.142437	0.613925	0.111744	0.0974365	0.0344572	DEG_CC	CC>other	9466.5	0.346925	NA	NA	NA	NA	NA	NA	NA	NA
AT1G08750	126.386	80.9022	42.0645	62.2095	10.3698	0	0	3.89567	0	2.28467	20.1836	26.8854	20.2013	15.9387	17.3538	0.00410441	0.00749486	0.00143245	0.921295	0.0656735	DEG_SY	other>SY	1935	0.00637825	-2.04424	5.6215	0.684064	5685	0	protein_coding	Peptidase C13 family
AT1G08753	0.1595	3.36221	0.530662	0	0	0	0	1.31604	0	0	0	0	0	2.00271	1.34579	0.2628	0.467157	0.088564	0.148846	0.032634	DEG_CC	CC>other	16274	0.77735	-2.04424	-0.577721	1	16402.5	0	NA	NA	NA
AT1G08760	27.8098	11.3152	78.2828	6.67171	62.4103	2.3645	0.073215	15.9255	4.31256	16.5172	7.22733	47.9483	18.9359	9.36815	10.2013	0.334319	0.11644	0.12253	0.40084	0.0258716	DEG_SY	other>SY	7687	0.239236	5.6183	2.25535	0.849054	8359	0	protein_coding	Plant protein of unknown function (DUF936)
AT1G08770	1.9461	0	18.425	72.7767	29.9615	0	0	0	0	0	0.920069	32.252	5.3391	14.0224	16.6441	0.0747075	0.0221265	0.398686	0.344905	0.159575	DEG_EC	EC>other	3966	0.0545668	-2.04424	0.276863	1	16402.5	0	protein_coding	prenylated RAB acceptor 1.E
AT1G08780	63.152	11.7967	26.69	29.6498	0	0	40.6007	63.4413	113.548	36.732	12.9872	69.0918	80.2905	32.217	36.8947	0.64148	0.19992	0.0668674	0.0864367	0.0052952	nonDEG		19761	0.945564	6.8271	0.565448	1	14932	0	protein_coding	ABI3-interacting protein 3
AT1G08800	35.1688	9.30029	146.809	72.5259	68.9836	0.367548	0.3271	11.7959	25.0863	6.70421	24.0499	14.1958	8.02911	12.4269	13.3027	0.0295293	0.00935394	0.32104	0.374217	0.265859	DEG_SY	other>SY	759	0.000114407	5.67174	4.60821	0.255563	2023	0	protein_coding	Protein of unknown function, DUF593
AT1G08803	0	2.46943	0	0	0	0	0	0	0	0	0	0	0	0	0	0.246862	0.47455	0.134975	0.116979	0.0266347	DEG_CC	CC>other	11863	0.49954	NA	NA	NA	NA	NA	NA	NA	NA
AT1G08810	0.125319	0	59.9517	13.097	106.412	0.326491	0.111206	67.2617	143.897	117.947	131.762	18.0191	10.2281	8.07909	9.48972	0.00858496	0.0258132	0.707965	0.0527436	0.204893	DEG_EC	EC>other	1767	0.00475624	4.85684	8.04061	0.0059976	362	1	protein_coding	myb domain protein 60	putative transcription factor of the R2R3-MYB gene family. Transcript increases under conditions that promote stomatal opening (white and blue light, abi1-1 mutation) and decreases under conditions that trigger stomatal closure (ABA, desiccation, darkness), with the exception of elevated CO2. Expressed exclusively in guard cells of all tissues. It is required for light-induced opening of stomata.…
AT1G08820	202.609	141.227	84.2711	116.436	122.641	7.18033	13.3426	34.855	12.9434	60.7218	71.7565	46.0164	48.8554	28.5702	34.9033	0.107649	0.0241712	0.0127504	0.845463	0.00996679	DEG_SY	other>SY	6347	0.164316	7.91842	1.24704	0.858535	8575	0	protein_coding	vamp/synaptobrevin-associated protein 27-2	Encodes VAP33-like protein that interacts with cowpea mosaic virus protein 60K. Is a SNARE-like protein that may be involved in vesicular transport to or from the ER.
AT1G08830	10.4979	22.1013	0	0	0	60.7635	2.6303	5.62449	10.3385	0	2.43899	630.49	111.406	646.979	972.467	0.0429176	0.0343982	0.796252	0.0208332	0.105599	DEG_EC	other>EC	2897	0.023191	5.59789	-3.69526	0.45901	3372	0	protein_coding	copper/zinc superoxide dismutase 1	Encodes a cytosolic copper/zinc superoxide dismutase CSD1 that can detoxify superoxide radicals. Its expression is affected by miR398-directed mRNA cleavage. Regulated by biotic and abiotic stress.
AT1G08833	0	0	0	0	0	0	0	0.194523	0	0	15.3342	0	0	0.933028	0.766303	NA	NA	NA	NA	NA	NA	NA	NA	NA	-2.04424	2.67645	0.994499	12403	0	NA	NA	NA
AT1G08840	60.0516	48.8194	187.41	29.7803	103.675	11.8982	0	63.9385	53.0509	72.4821	52.2056	11.0406	13.4462	5.73756	4.74419	0.138103	0.102277	0.0567656	0.66354	0.0393138	DEG_SY	other>SY	9150	0.32869	8.55055	2.41619	0.60314	4703	0	protein_coding	DNA replication helicase, putative
AT1G08845	43.1405	7.67733	6.64562	0	0	0	1.70208	4.16095	302.344	0	66.3042	13.245	2.89517	8.56278	8.13613	0.422469	0.427873	0.0679825	0.0708634	0.0108125	DEG_CC	CC>other	15528	0.72915	5.37554	5.79449	0.47251	3467	0	protein_coding	Ribosomal L18p/L5e family protein
AT1G08857	56.6644	0.710496	0	0	0	0.62639	0.109817	22.2659	1.74943	0.460341	0	4.92941	1.02428	1.56671	1.54855	0.0977292	0.260045	0.311401	0.12626	0.204564	DEG_EC	other>EC	5783	0.134972	2.66348	2.27987	0.997253	12491	0	NA	NA	NA
AT1G08860	65.4928	36.2279	201.675	195.4	191.817	96.9343	94.0367	195.95	55.3644	197.367	73.7947	10.117	6.24217	0	0	0.00886608	0.985573	0.00233532	0.0010743	0.00215144	DEG_CC	other>CC	6351	0.164424	10.1102	-0.448492	0.939113	10680	0	protein_coding	Calcium-dependent phospholipid-binding Copine family protein	Encodes a copine-like protein, which is a member of a newly identified class of calcium-dependent, phospholipid binding proteins that are present in a wide range of organisms. Overexpression of this gene suppresses bon1-1 phenotypes. Double mutant analyses with bon1-1 suggest that BON1 and BON3 have overlapping functions in maintaining cellular homeostasis and inhibiting cell death.
AT1G08880	7.402	28.1054	71.4652	51.7419	31.5374	0	0	11.7636	11.1939	37.4343	10.8657	145.544	48.216	99.2489	110.832	0.0116532	0.00431228	0.0333932	0.82311	0.127531	DEG_SY	other>SY	3676	0.0450269	-2.04424	6.61559	0.329639	2460	0	protein_coding	Histone superfamily protein	Encodes HTA5, a histone H2A protein. H2AX is a meiosis-specific isoform of histone H2A. Upon DSB formation, rapid accumulation of phosphorylated H2AX (&#947;-H2AX) occurs around the break site. _x0001_H2AX foci accumulate in early G2. Immunolocalization studies in spread preparations of wild-type meiocytes at G2/early leptotene revealed the accumulation of numerous rather diffuse &#947;-H2AX foci…
AT1G08890	1.55431	0	5.26156	0	0	0	0	0	0	0	2.99446	0	0	30.6918	29.3723	0.397025	0.0586404	0.0353344	0.492612	0.0163882	DEG_SY	other>SY	16804	0.809641	-2.04424	2.65537	1	14552	0	protein_coding	Major facilitator superfamily protein
AT1G08910	11.9506	4.55579	175.399	181.528	162.525	0.282568	0	8.01413	63.653	28.146	5.52929	51.6938	94.6942	15.4643	14.1471	0.00178793	0.00182559	0.584028	0.0149834	0.397375	DEG_EC	EC>other	344	1.39107e-07	4.87326	6.33003	0.194719	1647	0	protein_coding	zinc ion binding;zinc ion binding
AT1G08930	0	15.9118	0	0	0	0	0	0	0	0	0	0	0	107.549	113.391	0.0506591	0.792812	0.0501632	0.0618679	0.0444975	DEG_CC	CC>other	9823	0.369805	NA	NA	NA	NA	NA	protein_coding	Major facilitator superfamily protein	encodes a putative sucrose transporter whose gene expression is induced by dehydration and cold.
AT1G08950	0.663504	1.38725	0	0	1.50653	0	0	0	0	0.301211	0	0	0	0	0	NA	NA	NA	NA	NA	NA	NA	NA	NA	NA	NA	NA	NA	NA	pre_trna	pre-tRNA
AT1G08960	69.5436	114.235	96.8086	46.6972	11.1538	7.54277	0.522914	16.5647	19.6457	0	0.608648	14.7268	10.6777	7.34237	8.7746	0.319409	0.187752	0.0293922	0.444423	0.0190244	DEG_SY	other>SY	9699	0.360007	5.93753	0.236664	1	16402.5	0	protein_coding	cation exchanger 11	member of Potassium-dependent sodium-calcium exchanger like-family
AT1G08963	0	0	0.002318	0	0	2.23426	0	0	0	0	0.024535	0	0	0	0	0.269261	0.11816	0.151377	0.415279	0.0459225	DEG_SY	SY>other	10117.5	0.392116	-0.429264	-4.27502	0.853455	8474	0	NA	NA	NA
AT1G08970	7.69887	7.30261	43.5513	6.0977	4.17021	0	0	1.1458	8.0261	1.47151	8.52846	119.554	52.9669	38.0103	38.9287	0.0497219	0.0371685	0.0114748	0.831606	0.0700284	DEG_SY	other>SY	6813	0.189656	-2.04424	5.01423	0.639158	5179	0	protein_coding	nuclear factor Y, subunit C9	heme activated protein (HAP5c)
AT1G08973	9.81493	4.3384	0.379427	39.4406	0.050523	0	0	0.13252	30.1308	96.0121	18.7078	8.67768	10.7205	4.74281	2.81662	0.156234	0.0865211	0.0189829	0.681099	0.0571627	DEG_SY	other>SY	8186	0.268901	-2.04424	7.72554	0.206632	1710	0	NA	NA	NA
AT1G08980	40.4767	1.69327	0	0	0	0	0	0	0	1.85744	0	30.6423	34.7726	102.446	99.3792	0.0118706	0.900165	0.0193697	0.0180718	0.0505228	DEG_CC	CC>other	4319	0.0685539	-2.04424	1.94339	1	15249	0	protein_coding	amidase 1	Encodes an enzyme with similarity to bacterial acylamidohydrolases and exhibits indole-3-acetamide amidohydrolase activity in vitro. This enzyme may be involved in the in vivo biosynthesis of indole-acetic acid from indole-3-acetamide, a native metabolite of A. thaliana. It appears to exist as a monomer.
AT1G08987	0	0	0	0	0	0	0	0	0	0	29.1634	0	0	0	0.580146	NA	NA	NA	NA	NA	NA	NA	NA	NA	-2.04424	1.27686	1	16402.5	0	NA	NA	NA
AT1G08997	0	0	0	0	0	0	0	0	0	0	102.459	0	0	0	0	NA	NA	NA	NA	NA	NA	NA	NA	NA	-2.04424	5.20286	0.930175	10466	0	NA	NA	NA
AT1G09000	0	13.5917	9.64066	5.95979	14.8921	0	0	0	12.3873	0	0	12.2015	5.17588	2.79753	2.10726	0.114737	0.0149359	0.117139	0.650968	0.10222	DEG_SY	other>SY	8069	0.261161	-2.04424	5.11359	0.938313	10629	0	protein_coding	NPK1-related protein kinase 1	NPK1-related protein kinase 1S
AT1G09007	0	0	0	6.82095	0	0	0	0	0	0	0	0	0	0	0	0.273687	0.143438	0.288964	0.262198	0.0317133	DEG_EC	EC>other	18837	0.911107	NA	NA	NA	NA	NA	NA	NA	NA
AT1G09010	27.0119	47.0066	4.34075	30.2028	13.9296	0	0	0	0	29.5084	12.6603	36.9796	24.7298	49.1155	40.8965	0.0064737	0.00935621	0.0017158	0.927354	0.0551005	DEG_SY	other>SY	2662	0.0179933	-2.04424	7.35211	0.50917	3798	0	protein_coding	glycoside hydrolase family 2 protein
AT1G09020	141.761	81.761	10.3723	16.0155	80.3687	99.363	45.3684	77.7946	77.807	177.806	123.023	51.6973	50.8935	31.7762	31.3134	0.468744	0.0803011	0.316064	0.124065	0.0108261	nonDEG		10047	0.386393	10.0241	-0.235875	1	12766	0	protein_coding	homolog of yeast sucrose nonfermenting 4	putative activator subunit of SNF1-related protein kinase
AT1G09023	10.507	12.3564	5.99034	2.57906	3.37603	0	0	0	1.72442	12.6799	7.75525	3.3188	2.00873	6.48192	4.32515	0.00717656	0.016137	0.00399754	0.872114	0.100575	DEG_SY	other>SY	4985	0.0951614	-2.04424	6.8557	0.452601	3339	0	NA	NA	NA
AT1G09040	17.158	13.7236	24.1696	4.22476	0.881593	5.29362	0.248469	27.3721	9.07803	8.15314	7.22234	10.2893	6.40277	2.79404	2.1972	0.554824	0.298721	0.0479622	0.0900335	0.00845956	nonDEG		19007	0.922137	6.44992	1.27702	0.957929	11113	0	protein_coding
AT1G09050	3.99306	32.6837	116.842	11.8734	1.77823	1.31831	0	39.454	1.86861	20.1435	19.455	8.22085	6.1683	3.21752	3.10593	0.501787	0.120082	0.0800787	0.286149	0.0119031	nonDEG		8479	0.284454	5.74084	3.83423	0.587901	4531	0	protein_coding
AT1G09053	0	19.2715	0.150821	0.035579	0.230508	0	0	4.44544	0	12.3557	2.80282	0	0	0	0.749641	0.0540781	0.69329	0.0862697	0.0906572	0.0757048	DEG_CC	CC>other	8386	0.27853	-2.04424	5.34442	0.71393	6093	0	NA	NA	NA
AT1G09060	34.1989	2.75939	45.6253	7.95789	31.1821	44.2417	0	8.37425	56.5899	18.5984	9.30171	56.4493	33.5515	22.5783	21.5366	0.496985	0.0925612	0.159985	0.237454	0.0130139	nonDEG		17974	0.868067	8.3568	-0.813464	0.926074	10315	0	protein_coding	Zinc finger, RING-type;Transcription factor jumonji/aspartyl beta-hydroxylase
AT1G09070	88.9719	78.1614	101.514	67.5253	102.104	30.0558	51.5477	73.742	58.7556	128.052	81.8477	182.864	403.417	84.8113	339.475	0.911603	0.0436308	0.0164906	0.0278969	0.000379258	nonDEG		20099	0.968197	8.77377	0.17031	1	15156	0	protein_coding	soybean gene regulated by cold-2	SRC2 specifically binds the peptide PIEPPPHH, and moves from ER to a vacuole fraction where it gets internalized. Involved in Protein Storage Vacuole targeting.
AT1G09080	2.2028	22.5263	0	0	0	27.8639	29.7173	0	0	0.204983	0	0.247523	1.74369	0.540151	3.18035	0.0130629	0.00496546	0.608776	0.0863532	0.286843	DEG_EC	other>EC	1243	0.0013157	3.6525	-9.86253	0.00205634	283	1	protein_coding	Heat shock protein 70 (Hsp 70) family protein
AT1G09083	11.8517	2.58014	0	0	1.39736	0	0	0	0.972507	0	38.5105	37.6861	1.9477	10.8774	10.9835	0.130618	0.652769	0.0732346	0.0978003	0.0455775	DEG_CC	CC>other	15237	0.710124	-2.04424	2.67744	0.994494	12394	0	NA	NA	NA
AT1G09087	70.1875	102.678	11.1398	0	0	0	0	0	10.555	0	0	24.7969	20.7548	6.04595	7.63191	0.139824	0.545265	0.0242211	0.211365	0.0793243	DEG_CC	CC>other	12117	0.513982	-2.04424	0.441168	1	16402.5	0	NA	NA	NA
AT1G09100	49.8651	17.5621	63.0512	66.6428	87.6573	0	6.89423	91.243	114.57	68.1995	45.6494	52.093	38.0631	29.0768	42.7175	0.129707	0.0389807	0.338915	0.436555	0.0558416	DEG_SY	other>SY	10351	0.405601	6.86694	3.60736	0.437571	3234	0	protein_coding	26S proteasome AAA-ATPase subunit RPT5B	Encodes RPT5b (Regulatory Particle 5b), one of the six AAA-ATPases of the proteasome regulatory particle. Essential for gametophyte development. In Arabidopsis, the RPT5 subunit is encoded by two highly homologous genes, RPT5a and RPT5b. RPT5a and RPT5b show accession-dependent functional redundancy. In Wassilewskija (Ws) accession: mutant alleles of RPT5a displayed 50% pollen lethality, indicati…
AT1G09130	145.263	248.388	73.5108	331.069	53.8251	27.5689	3.44811	263.96	126.253	62.1977	123.671	62.7825	50.0624	196.388	185.358	0.509284	0.14967	0.0279579	0.303309	0.009779	nonDEG		9870	0.372352	8.21632	2.14781	0.522366	3917	0	protein_coding	ATP-dependent caseinolytic (Clp) protease/crotonase family protein
AT1G09137	0	0	0	0	0	0	0	0	0	0	2.88515	0	0	0	0	NA	NA	NA	NA	NA	NA	NA	NA	NA	-2.04424	-0.0450652	1	16402.5	0	NA	NA	NA
AT1G09140	286.261	145.742	248.063	130.356	74.4386	118.609	267.009	94.7701	151.564	117.882	173.921	131.977	98.9643	47.4963	49.793	0.716731	0.0367871	0.032519	0.211883	0.00207944	nonDEG		12014	0.508142	10.4105	-1.31974	0.492739	3668	0	protein_coding	SERINE-ARGININE PROTEIN 30	Encodes a serine-arginine rich RNA binding protein involved in regulation of splicing (including splicing of itself). Exists as 3 alternative spliced forms that are differentially expressed.
AT1G09143	0	0	0.993831	0	19.1983	0	0	0	0	0	0.982803	0	0	0	0.263974	0.299792	0.151458	0.27514	0.243415	0.0301962	nonDEG		16225	0.774676	NA	NA	NA	NA	NA	NA	NA	NA
AT1G09150	21.434	17.5474	139.645	31.0999	12.8446	0	0	0	21.8697	29.7462	127.889	78.2506	31.8176	43.6355	42.4783	0.017884	0.0171424	0.0103274	0.846088	0.108559	DEG_SY	other>SY	3300	0.0331015	-2.04424	7.98481	0.218888	1789	0	protein_coding	pseudouridine synthase and archaeosine transglycosylase (PUA) domain-containing protein
AT1G09157	0	0.361937	13.9089	0.136911	0.380151	0.195308	0	0	0	0	0	0	0	0.095374	0	0.249045	0.172228	0.225999	0.296203	0.0565249	DEG_SY	other>SY	13687	0.618171	NA	NA	NA	NA	NA	protein_coding	Protein of unknown function (DUF679)
AT1G09160	124.62	74.5385	47.0172	33.0728	126.628	158.945	8.60413	48.9267	29.2978	21.0173	55.3763	49.3324	38.221	21.1486	20.3958	0.567042	0.114273	0.046371	0.266562	0.00575215	nonDEG		14988	0.697409	9.10173	-2.02898	0.371439	2766	0	protein_coding	Protein phosphatase 2C family protein
AT1G09163	0	30.057	0	0	0	0	0	0	16.2352	10.2412	0	0	0	0	0	0.0792392	0.726139	0.0728073	0.0810594	0.0407554	DEG_CC	CC>other	17264	0.828312	-2.04424	2.81386	0.98186	11786	0	NA	NA	NA
AT1G09170	0	0	21.3354	0	24.6078	0	0	19.9815	0	3.03785	2.23195	0	0	1.23566	0.964305	0.110928	0.0704094	0.556674	0.200895	0.0610941	DEG_EC	EC>other	3340	0.0340773	-2.04424	6.82253	0.471425	3454	0	protein_coding	P-loop nucleoside triphosphate hydrolases superfamily protein with CH (Calponin Homology) domain
AT1G09190	18.2628	1.85081	10.5745	10.8797	13.6166	0	0	0	15.2467	2.94493	7.04127	8.6429	11.8768	4.48767	4.01483	0.0297569	0.00678248	0.0304445	0.863031	0.0699846	DEG_SY	other>SY	6710	0.183358	-2.04424	5.63111	0.674191	5526	0	protein_coding	Tetratricopeptide repeat (TPR)-like superfamily protein
AT1G09193	0.122619	2.534	0.000286	0	0.010925	0	0	0.113214	0	0.008142	0.012458	2.23351	7.90038	2.90285	2.48694	0.209822	0.497975	0.0758712	0.174327	0.0420036	DEG_CC	CC>other	14106	0.646054	NA	NA	NA	NA	NA	NA	NA	NA
AT1G09195	81.7804	29.8446	5.61517	9.81286	15.4146	0	0.915446	12.9033	12.6205	62.3202	5.24312	16.2241	12.0167	7.52112	6.21952	0.177056	0.267529	0.0637606	0.428059	0.063596	DEG_SY	other>SY	6904	0.194032	5.4749	4.59233	0.442484	3280	0	protein_coding
AT1G09200	0.464625	0	0	0.153397	24.3884	0	0	0	0.702649	2.11321	9.58444	358.342	94.269	124.862	137.796	0.234203	0.127452	0.259162	0.33142	0.0477624	DEG_SY	other>SY	12255	0.52047	-2.04424	3.49624	0.88348	9143	0	protein_coding	Histone superfamily protein
AT1G09210	512.483	588.013	30.2963	156.648	80.5441	278.201	564.801	455.223	467.817	281.509	261.523	165.185	79.771	110.849	137.488	0.184768	0.0139196	0.753588	0.035115	0.0126097	DEG_EC	other>EC	1996	0.00718172	11.9495	-1.12357	0.560959	4216	0	protein_coding	calreticulin 1b	Encodes one of three Arabidopsis calreticulins.
AT1G09220	5.76357	0	0	4.33218	3.73619	0.099813	0	0.759179	0	1.01782	4.00821	5.7033	1.02115	2.09453	2.49556	0.340155	0.0506785	0.0304146	0.560381	0.0183712	DEG_SY	other>SY	17141	0.823272	1.58089	2.91521	0.987776	12088	0	protein_coding	Pentatricopeptide repeat (PPR) superfamily protein
AT1G09230	10.6223	38.3687	70.1935	300.96	18.9419	0	9.70297	4.92735	0	11.8082	5.0207	32.2459	53.8542	12.3321	10.5868	0.404547	0.185595	0.207591	0.17956	0.0227076	nonDEG		6885	0.193012	5.26805	-0.719975	0.976507	11629	0	protein_coding	RNA-binding (RRM/RBD/RNP motifs) family protein
AT1G09247	0	8.75605	0	0	0	0	0	0	0	0.272018	0	1.54837	0	0	0.028235	0.104255	0.676444	0.0890215	0.0923128	0.0379662	DEG_CC	CC>other	19124	0.927139	NA	NA	NA	NA	NA	NA	NA	NA
AT1G09267	0	0.819237	18.785	29.2734	0	0	0	0	0.528368	0	0	2.84619	0	0.68569	1.12449	0.193507	0.127719	0.355391	0.271724	0.051659	DEG_EC	EC>other	12717	0.548436	NA	NA	NA	NA	NA	NA	NA	NA
AT1G09270	13.9377	46.3767	30.8798	91.7751	96.9437	34.1222	36.3105	117.298	125.083	49.5085	44.8876	57.9295	21.1925	34.2849	37.4613	0.53372	0.348959	0.0353634	0.0754569	0.00650035	nonDEG		14089	0.645275	9.08103	0.329395	1	13659	0	protein_coding	importin alpha isoform 4	Protein interacts with Agrobacterium proteins VirD2 and VirE2.
AT1G09280	14.5	57.2561	15.4016	52.3591	1.50081	5.12135	2.93684	2.60585	9.32979	32.6472	10.8644	51.7465	34.1502	15.0502	14.5222	0.633053	0.137604	0.0632695	0.159092	0.00698197	nonDEG		16413	0.786099	6.11281	0.915269	1	13061	0	protein_coding
AT1G09290	7.87569	37.8372	19.0511	0	0	0	0	17.4427	21.4506	17.7393	8.45261	27.8207	25.0951	13.1744	15.6956	0.210682	0.197728	0.0139709	0.512686	0.0649323	DEG_SY	other>SY	10026	0.384861	-2.04424	6.7234	0.285641	2189	0	protein_coding
AT1G09300	75.7789	7.84513	35.1582	26.9962	105.676	0	0	47.9304	26.2232	30.7328	19.5206	13.9627	20.313	7.09598	10.7451	0.00676332	0.00165953	0.00702089	0.941515	0.0430409	DEG_SY	other>SY	2083	0.0085453	-2.04424	8.22241	0.0389706	746	0	protein_coding	Metallopeptidase M24 family protein
AT1G09310	29.5759	257.134	13.9885	8.58136	0	0.140871	12.3233	0	0	36.3251	32.2034	11.5389	14.4163	788.99	1221.2	0.339049	0.490457	0.0973137	0.0587085	0.0144723	DEG_CC	CC>other	8630	0.296068	5.59108	0.531395	1	16402.5	0	protein_coding	Protein of unknown function, DUF538
AT1G09313	0	0	21.9989	0	0	0	0	0	0	0	0	0	0	0	0	0.249367	0.126161	0.317892	0.271691	0.0348882	DEG_EC	EC>other	16921	0.812837	NA	NA	NA	NA	NA	NA	NA	NA
AT1G09320	20.5543	18.4463	42.664	43.7306	2.40417	7.46818	14.3601	13.8509	2.00423	0.768354	6.13897	27.7688	13.7843	6.0964	5.77721	0.547134	0.17685	0.204303	0.0654468	0.00626488	nonDEG		19150	0.929615	6.23676	-1.91062	0.727717	6250	0	protein_coding	agenet domain-containing protein
AT1G09327	0.308858	3.36478	0.237507	0.393822	0	0	0	0	0	0.211788	0	0.664463	0	0	0	0.361148	0.244514	0.046891	0.321488	0.0259597	nonDEG		14818	0.688219	NA	NA	NA	NA	NA	NA	NA	NA
AT1G09330	52.3198	6.53877	13.8789	0	14.6953	16.5203	0	16.3952	18.137	58.0209	65.6995	70.7542	42.3924	44.6297	49.7374	0.629577	0.222363	0.0634642	0.079305	0.00529049	nonDEG		18662	0.903879	6.68688	1.51248	0.938563	10651	0	protein_coding
AT1G09340	32.858	16.7968	28.3049	0	0	0	0	48.1599	0	0	9.25068	25.34	18.0225	516.582	471.586	0.157401	0.2838	0.00857111	0.447828	0.102401	DEG_SY	other>SY	8580	0.292151	-2.04424	6.95337	0.591613	4567	0	protein_coding	chloroplast RNA binding	Encodes CHLOROPLAST RNA BINDING (CRB), a putative RNA-binding protein. CRB is important for the proper functioning of the chloroplast. Mutations in CRB also affects the circadian system, altering the expression of both oscillator and output genes.
AT1G09363	0	0.413926	39.0844	0	0.322352	0	0	0	0	0	0	0.76754	0	0.192553	0.420105	0.198997	0.132924	0.342906	0.275329	0.0498442	DEG_EC	EC>other	11834	0.49954	NA	NA	NA	NA	NA	NA	NA	NA
AT1G09370	259.147	103.74	0	0.348623	0	0	0.155409	0.213111	0	0	0.939959	72.4111	31.3266	0.983455	0.792886	0.00127893	0.844345	0.00583831	0.00483909	0.143698	DEG_CC	CC>other	1321	0.00167108	-0.478354	0.0867092	1	16402.5	0	protein_coding	Plant invertase/pectin methylesterase inhibitor superfamily protein
AT1G09383	0	0	0	5.30436	0	0	0	0	0	0	0	0	0	0	0	0.300626	0.152175	0.262939	0.255403	0.0288571	nonDEG		19738	0.945564	NA	NA	NA	NA	NA	NA	NA	NA
AT1G09390	8.50197	9.92432	0	0	7.23696	0	0	0	0	0	0	41.971	33.4617	12.1642	7.75508	0.166902	0.365129	0.0133096	0.348555	0.106106	DEG_CC	CC>other	12325	0.527252	NA	NA	NA	NA	NA	protein_coding	GDSL-like Lipase/Acylhydrolase superfamily protein
AT1G09400	0	17.1508	0	0	0	0	0	0	0	0	0	1.49814	2.91771	0.341993	0.293949	0.0577377	0.775606	0.0556833	0.0674414	0.0435318	DEG_CC	CC>other	12494	0.540758	NA	NA	NA	NA	NA	protein_coding	FMN-linked oxidoreductases superfamily protein
AT1G09407	11.0239	0.370755	0	0	0	0	0	0	0	0	0	0	0	0	0.146349	0.0535199	0.790892	0.0574267	0.0537715	0.0443898	DEG_CC	CC>other	13113	0.57574	NA	NA	NA	NA	NA	NA	NA	NA
AT1G09415	12.1051	1.52491	55.0318	0	6.41251	0	0	0	0	0	0.475718	4.05445	6.90142	44.3689	40.3492	0.220367	0.0674604	0.0309076	0.645084	0.0361811	DEG_SY	other>SY	10295	0.401276	-2.04424	-1.04507	1	16402.5	0	protein_coding	NIM1-interacting 3	encodes a kinase that physically interacts with NPR1/NIM1
AT1G09420	138.897	51.0793	27.1637	35.6062	19.9519	0	0	0	0	0	0	6.58542	0	3.27692	6.99844	0.00243153	0.00270609	0.00329756	0.901035	0.0905298	DEG_SY	other>SY	1401	0.00212605	NA	NA	NA	NA	NA	protein_coding	glucose-6-phosphate dehydrogenase 4	Encodes a protein similar to glucose-6-phosphate dehydrogenase but, based on amino acid differences in the active site and lack of activity, does not encode a functional G6PDH. The amino acid sequence for the consensus sequence of the G6PDH active site (DHYLGKE) differs in three places in this protein. gc exon splice site at 20574 is based on protein alignment, and is not confirmed experimentally.
AT1G09421	2.92584	4.87007	0	0	0	0	0	0	0	0	0	0	0	0	0.264458	0.0308383	0.850778	0.0412537	0.0293788	0.0477509	DEG_CC	CC>other	13103	0.57574	NA	NA	NA	NA	NA	other_rna	other RNA	Potential natural antisense gene, locus overlaps with AT1G09420
AT1G09427	1.17651	0.054403	0	119.292	0	0	0	0	3.02621	0	0.24439	3.36732	0	0.934858	0.154613	0.180516	0.196137	0.25015	0.302335	0.0708622	DEG_SY	other>SY	9001	0.321322	-2.04424	0.95564	1	14933	0	NA	NA	NA
AT1G09430	67.8489	26.0164	3.94464	12.7271	11.2414	0	0	0	0	2.24728	0	39.0845	12.6464	79.8401	79.3903	0.0185305	0.0301952	0.00690363	0.832382	0.111988	DEG_SY	other>SY	3403	0.0361148	-2.04424	2.56487	1	14680	0	protein_coding	ATP-citrate lyase A-3	Encodes subunit A of the heteromeric enzyme ATP citrate lyase (ACL). In animals, ACL is encoded by a single gene; ACL in Arabidopsis is composed of two polypeptides, ACLA (encoded by 3 genes) and ACLB (encoded by 2 genes). The holoenzyme has an A(4)B(4)stoichiometry. Expression of both ACLA and ACLB but not of either of the subunits alone results in ACL activity.
AT1G09437	0	2.7022	0	0	0	0	0	0	0	0	0	0	8.85197	0	0	0.179034	0.563776	0.123977	0.101572	0.0316426	DEG_CC	CC>other	10436	0.408374	NA	NA	NA	NA	NA	NA	NA	NA
AT1G09440	0	0	49.4109	50.7569	63.3182	0	0	0	0.466454	9.88135	0.10171	37.3274	34.3672	6.92551	5.919	0.000722229	0.000910625	0.897505	0.00236276	0.0984997	DEG_EC	EC>other	905	0.000289836	-2.04424	4.80379	0.834222	7983	0	protein_coding	Protein kinase superfamily protein
AT1G09443	0	0.488181	0	0	0	0	0.310794	0	0	0	1.49757	0	0	0	3.52627	NA	NA	NA	NA	NA	NA	NA	NA	NA	-0.75176	-0.460103	1	16402.5	0	NA	NA	NA
AT1G09447	43.4046	13.7956	0	0	1.21428	0	0	0	0	0	8.43	1.93575	3.63501	0.46212	0.977598	0.041452	0.792631	0.02772	0.0641297	0.0740669	DEG_CC	CC>other	9562	0.352407	-2.04424	1.86183	1	15371	0	NA	NA	NA
AT1G09450	0	0	8.18931	0	9.59395	0	0	0	0	0	0	14.1515	5.14183	4.48742	3.39251	0.147345	0.0892269	0.484441	0.22582	0.0531667	DEG_EC	EC>other	8173	0.268023	NA	NA	NA	NA	NA	protein_coding	Protein kinase superfamily protein
AT1G09460	3.65923	0.230842	5.65042	0	0	12.5476	0	0	0	0	0	13.495	27.4875	3.16397	4.74402	0.644869	0.170505	0.0669612	0.112463	0.00520195	nonDEG		16580	0.795552	-2.04424	-8.41798	0.354152	2644	0	protein_coding	Carbohydrate-binding X8 domain superfamily protein
AT1G09463	0.381568	0	2.23755	343.154	0.346549	0	0	0	0	0	0	0.848457	14.169	0.260831	0.629813	0.0969142	0.100939	0.522672	0.205954	0.0735212	DEG_EC	EC>other	4341	0.0694569	NA	NA	NA	NA	NA	NA	NA	NA
AT1G09467	0	0	0	0	0	0	3.29025	8.25354	12.664	0.664436	14.85	76.3722	5.39002	27.8696	21.852	0.211736	0.108933	0.130409	0.499246	0.0496759	DEG_SY	SY>other	9659.5	0.358075	0.889174	0.821765	1	16402.5	0	NA	NA	NA
AT1G09470	21.2774	68.969	0	0	0	0	0	0	0	15.3479	0	35.8342	40.8467	8.91314	6.617	0.00209832	0.937151	0.00456141	0.00359108	0.0525987	DEG_CC	CC>other	2349	0.0127253	-2.04424	4.65234	0.971659	11518	0	protein_coding
AT1G09483	0	10.895	0	0	0	0	0	0	0	2.35092	0	0	0	0	0	0.0876111	0.708413	0.0787724	0.0854435	0.0397605	DEG_CC	CC>other	17943	0.865683	-2.04424	0.564874	1	16402.5	0	protein_coding
AT1G09490	8.39214	43.7343	0	0	0	0	0	0	0	0	0	35.7481	16.8007	32.5267	32.6098	0.00458576	0.927189	0.00879847	0.00738701	0.0520396	DEG_CC	CC>other	3774	0.0475927	NA	NA	NA	NA	NA	protein_coding	NAD(P)-binding Rossmann-fold superfamily protein	similar to Eucalyptus gunnii alcohol dehydrogenase of unknown physiological function (GI:1143445), Vigna unguiculata (gi:1854445), NOT a cinnamyl-alcohol dehydrogenase; Location of EST gb:H37170, gb:H77227 and gb:AA605565
AT1G09500	2.4159	21.3363	0	0	0	0	0	40.0893	0	0	0	1.68198	6.30134	1.07551	4.00434	0.0110225	0.90405	0.017988	0.0161989	0.0507409	DEG_CC	CC>other	5778	0.134752	-2.04424	6.37647	0.814233	7616	0	protein_coding	NAD(P)-binding Rossmann-fold superfamily protein	similar to Eucalyptus gunnii alcohol dehydrogenase of unknown physiological function (GI:1143445), Vigna unguiculata (gi:1854445), NOT a cinnamyl-alcohol dehydrogenase
AT1G09510	2.44764	2.82006	0	0	0	0	0	0	0	0	0	1.20058	4.90463	0	0	0.022037	0.874978	0.0310827	0.0227932	0.0491092	DEG_CC	CC>other	12623	0.54312	NA	NA	NA	NA	NA	protein_coding	NAD(P)-binding Rossmann-fold superfamily protein	similar to Eucalyptus gunnii alcohol dehydrogenase of unknown physiological function (GI:1143445), Vigna unguiculata (gi:1854445), NOT a cinnamyl-alcohol dehydrogenase
AT1G09513	0	0	0	0	0	0	0	0	0	0	16.56	4.04236	0	0.702078	2.32593	NA	NA	NA	NA	NA	NA	NA	NA	NA	-2.04424	2.65537	1	14561	0	NA	NA	NA
AT1G09517	0	4.75802	35.2935	0	0	0	0	0	3.5549	1.51508	9.25465	5.00271	2.32477	1.13314	1.03068	0.376534	0.0543213	0.039168	0.512543	0.0174336	DEG_SY	other>SY	15034	0.699709	-2.04424	3.42453	0.874718	8942	0	NA	NA	NA
AT1G09520	17.7201	5.29784	121.929	4.74847	11.3119	0	0	107.139	15.262	1.21523	2.05691	51.6062	24.0767	14.4568	15.8778	0.0584669	0.0245481	0.0199685	0.835998	0.0610186	DEG_SY	other>SY	4671	0.0825457	-2.04424	7.39585	0.274633	2126	0	protein_coding
AT1G09530	0	0	1.27079	1.64699	0	0	0	0	0	0	0	7.71242	3.31189	12.8216	10.7977	0.202581	0.124021	0.393084	0.237173	0.0431404	DEG_EC	EC>other	13413	0.59683	NA	NA	NA	NA	NA	protein_coding	phytochrome interacting factor 3	Transcription factor interacting with photoreceptors phyA and phyB. Forms a ternary complex in vitro with G-box element of the promoters of LHY, CCA1. Acts as a negative regulator of phyB signalling. It degrades rapidly after irradiation of dark grown seedlings in a process controlled by phytochromes. Does not play a significant role in controlling light input and function of the circadian clockw…
AT1G09533	0	0	0	0.843139	0	0	20.9886	1.01649	0	14.3888	0	17.1419	0	8.8179	8.08696	0.249577	0.139317	0.206972	0.363726	0.0404078	DEG_SY	SY>other	15248	0.710879	2.17389	-2.22351	0.889481	9223	0	NA	NA	NA
AT1G09543	27.5951	25.387	38.795	0.293775	0.885986	0	0	12.209	0	17.2512	29.6898	4.76573	0.349772	3.96147	2.79623	0.0979106	0.176479	0.00903876	0.606267	0.110305	DEG_SY	other>SY	8078	0.261932	-2.04424	5.9112	0.622001	4924	0	NA	NA	NA
AT1G09550	0	8.74848	0	0	0	0	0	0	0	0	0	0	0	0	0	0.0657095	0.756798	0.0620904	0.072926	0.0424762	DEG_CC	CC>other	14831	0.688785	NA	NA	NA	NA	NA	protein_coding	Pectinacetylesterase family protein
AT1G09553	1.21587	116.06	2.23454	115.186	0	0	0	6.06243	53.3955	20.0244	23.2971	0	0.956145	0.004318	0.606353	0.236032	0.0479007	0.014737	0.677835	0.0234949	DEG_SY	other>SY	9491	0.347214	-2.04424	5.61483	0.539016	4070	0	NA	NA	NA
AT1G09560	5.83472	32.4821	259.474	81.5216	35.668	0	0	0	0.850711	0	0.674848	30.5716	26.8245	67.5343	160.069	0.0193515	0.00822327	0.0432359	0.774051	0.155139	DEG_SY	other>SY	1608	0.00347761	-2.04424	1.21844	1	14222	0	protein_coding	germin-like protein 5	germin-like protein (GLP5)
AT1G09570	2.68362	16.1579	4.42684	0	20.2507	0	0	0	0.581241	0	0	60.4983	42.2314	39.0716	33.4107	0.1203	0.0582186	0.00826909	0.770163	0.0430493	DEG_SY	other>SY	6366	0.164688	-2.04424	1.7631	1	15336	0	protein_coding	phytochrome A	Light-labile cytoplasmic red/far-red light photoreceptor involved in the regulation of photomorphogenesis. It exists in two inter-convertible forms: Pr and Pfr (active) and functions as a dimer.The N terminus carries a single tetrapyrrole chromophore, and the C terminus is involved in dimerization. It is the sole photoreceptor mediating the FR high irradiance response (HIR). Major regulator in re…
AT1G09575	8.97195	23.0126	23.5336	2.49782	0	0	3.07237	4.90748	0	3.24369	0.182852	5.06225	21.9723	4.87097	4.63557	0.531246	0.324952	0.0552286	0.0804069	0.00816717	nonDEG		18239	0.880217	4.01032	-0.445725	1	12609	0	protein_coding	Protein of unknown function (DUF607)
AT1G09590	79.5063	64.1945	60.4585	34.7068	45.3565	29.6544	48.3128	46.6673	157.332	92.7089	109.679	703.91	125.564	225.873	284.292	0.837119	0.0397803	0.0400529	0.0820466	0.00100144	nonDEG		19307	0.936995	7.9801	0.467429	1	13597	0	protein_coding	Translation protein SH3-like family protein
AT1G09600	22.8031	2.34191	0	0	0	6.02969	0	13.3214	11.8584	6.06892	3.33374	4.5094	2.609	0.605716	0.426482	0.139452	0.0852434	0.712874	0.011679	0.0507519	DEG_EC	other>EC	5089	0.0991634	6.18117	0.606005	1	15042	0	protein_coding	Protein kinase superfamily protein
AT1G09603	0	0	0	0	0	0	0	1.0173	0	0	0.02045	0.212453	0	0	0	NA	NA	NA	NA	NA	NA	NA	NA	NA	-2.04424	0.318859	1	16402.5	0	NA	NA	NA
AT1G09610	0	0	19.1606	2.77679	0	0	0	0	0	0	0	0.517634	0	0.914642	1.57921	0.172117	0.101245	0.438762	0.239723	0.0481534	DEG_EC	EC>other	9869	0.372226	NA	NA	NA	NA	NA	protein_coding	Protein of unknown function (DUF579)
AT1G09620	55.7231	80.9674	138.151	237.54	179.693	24.3984	23.8559	21.5155	84.3265	27.7252	53.6351	108.94	67.7999	77.7293	69.1953	0.108742	0.032313	0.808823	0.0380149	0.0121074	DEG_EC	EC>other	5016	0.0958439	9.15849	0.0363695	1	15391	0	protein_coding	ATP binding;leucine-tRNA ligases;aminoacyl-tRNA ligases;nucleotide binding;ATP binding;aminoacyl-tRNA ligases
AT1G09630	0	18.5347	29.4404	0	4.58436	0	0	0	22.1561	18.4771	1.06642	48.2634	34.6401	31.5226	27.497	0.288311	0.0355906	0.0244636	0.632509	0.019125	DEG_SY	other>SY	11803	0.498266	-2.04424	5.84826	0.661454	5400	0	protein_coding	RAB GTPase 11C	Encodes a putative GTP-binding protein. Associates with organelles on a pathway from the Golgi to the plasma membrane in interphase. In dividing cells acts at the cell plate.
AT1G09640	471.431	544.962	999.708	630.979	687.517	522.758	602.337	1008.24	654.998	610.86	769.68	235.638	294.076	187.545	221.952	0.731539	0.219235	0.00454609	0.0437879	0.000892343	nonDEG		8304	0.274496	12.5043	-0.493545	0.891167	9271	0	protein_coding	Translation elongation factor EF1B, gamma chain
AT1G09645	3.41857	10.1093	0	0	0	8.94635	0	31.4342	26.9097	8.78014	46.1359	42.1753	33.8295	28.4132	34.82	0.188939	0.105641	0.638911	0.0206104	0.0458985	DEG_EC	other>EC	9233	0.334923	5.48404	1.67438	0.965217	11343	0	protein_coding
AT1G09647	67.3392	60.7586	1.16106	2.64506	0	22.5278	95.5213	30.7094	53.9206	4.48921	14.4812	3.81256	0	0.785	1.76492	0.100493	0.0857539	0.712561	0.0419507	0.0592414	DEG_EC	other>EC	7380	0.220806	5.23587	-2.09677	0.7442	6472	0	NA	NA	NA
AT1G09650	0.765799	22.5882	0.191304	0.374917	0.411261	0	0.050229	0.156245	0.140018	0.100641	0.131269	6.84195	1.66759	0.383429	0.336905	0.0447946	0.675983	0.0348058	0.157938	0.0864783	DEG_CC	CC>other	7072	0.202496	0.0234974	1.09041	1	16402.5	0	protein_coding	F-box and associated interaction domains-containing protein
AT1G09657	0	0	0	0	3.49173	0	0	0	0	0.013488	0	0.578892	0	0	0	0.344297	0.157701	0.230406	0.242309	0.0252867	nonDEG		19892.5	0.946515	NA	NA	NA	NA	NA	NA	NA	NA
AT1G09660	33.9404	110.774	24.1117	65.6969	59.115	0.229176	0	0	0	0.784963	29.5323	68.3311	32.156	32.3364	30.8879	0.00352214	0.0015931	0.00197357	0.968987	0.0239247	DEG_SY	other>SY	3338	0.0340696	2.62613	5.0057	0.910954	9819	0	protein_coding	RNA-binding KH domain-containing protein
AT1G09677	0	0.356471	0	0	0	0.026122	0	0	0	0.562823	1.79044	0	0.003164	0.08933	0.287529	NA	NA	NA	NA	NA	NA	NA	NA	NA	0.226092	0.205616	1	16402.5	0	NA	NA	NA
AT1G09680	23.3638	10.3778	47.8221	0	27.2342	0.159832	0.050659	1.74851	0	3.95088	6.01441	7.21112	4.32164	3.23854	2.58444	0.0941801	0.0518604	0.0104565	0.77602	0.0674827	DEG_SY	other>SY	8195	0.269293	2.60113	3.52918	0.889761	9235	0	protein_coding	Pentatricopeptide repeat (PPR) superfamily protein
AT1G09683	0	0	0	0	0	10.8058	11.2443	0.689228	0	0	0	0	0	0	0	0.0778961	0.0449507	0.0950901	0.711289	0.0707745	DEG_SY	SY>other	10248	0.398249	0.917378	-6.03361	0.538916	4068	0	NA	NA	NA
AT1G09687	0.75589	0	0	34.3883	169.952	1.02873	4.97483	0	0	0	0.657376	14.1935	11.8308	5.20153	6.31042	0.284493	0.339828	0.164874	0.164738	0.0460669	DEG_CC	other>CC	10750	0.428177	-0.306215	-4.52112	0.770381	6898	0	NA	NA	NA
AT1G09690	105.568	84.4313	81.4855	119.054	205.316	91.1104	8.45917	87.4942	79.1224	168.096	122.106	912.391	214.498	411.572	447.789	0.640271	0.139703	0.0583291	0.15566	0.00603658	nonDEG		18835	0.911107	8.39319	0.298816	1	14721	0	protein_coding	Translation protein SH3-like family protein
AT1G09700	78.755	47.9286	180.198	278.143	217.343	0.552495	15.0765	131.231	51.6772	49.4765	91.9894	53.5328	41.0018	10.6039	8.82078	0.104049	0.0548861	0.532277	0.187822	0.120966	DEG_EC	EC>other	3649	0.0439221	7.69388	2.41564	0.576234	4413	0	protein_coding	dsRNA-binding domain-like superfamily protein	Encodes a nuclear dsRNA binding protein. Involved in mRNA cleavage. The mutant is characterized by shorter stature, delayed flowering, leaf hyponasty, reduced fertility, decreased rate of root growth, and an altered root gravitropic response. It also exhibits less sensitivity to auxin and cytokinin.
AT1G09710	17.8981	49.7849	1.9041	0.35963	26.4224	0	43.5072	17.6278	0	0.545229	6.49762	14.2693	7.51797	4.39603	5.93902	0.545103	0.267119	0.0708819	0.105559	0.0113364	nonDEG		15895	0.751566	6.84015	-2.85861	0.634295	5094	0	protein_coding	Homeodomain-like superfamily protein
AT1G09720	0.722545	0	0	1.8409	5.28338	0	0.532376	0	5.00803	0	7.51257	0	0	0	0	0.661765	0.120117	0.109456	0.103912	0.00475006	nonDEG		17460	0.837864	3.55146	2.53162	1	13159	0	protein_coding	Kinase interacting (KIP1-like) family protein
AT1G09730	59.9003	47.7314	31.367	93.8686	53.6097	9.28112	28.9774	37.6791	44.7014	26.2899	45.9079	39.9039	32.2408	17.3594	14.6574	0.792498	0.091202	0.0437405	0.070666	0.00189357	nonDEG		18320	0.884265	8.71585	0.0792109	1	16402.5	0	protein_coding	Cysteine proteinases superfamily protein
AT1G09740	0.472524	14.1743	0	0	0	0	0	0	0	0	0	2.88215	0	17.064	22.5617	0.0334935	0.83833	0.0407889	0.0403358	0.0470522	DEG_CC	CC>other	10215	0.396415	NA	NA	NA	NA	NA	protein_coding	Adenine nucleotide alpha hydrolases-like superfamily protein
AT1G09750	9.22398	51.6228	9.25038	24.616	0	0	0	0	0	0	0	75.7296	92.8141	283.643	222.174	0.124896	0.0826685	0.00899276	0.731107	0.0523357	DEG_SY	other>SY	6989	0.198474	NA	NA	NA	NA	NA	protein_coding	Eukaryotic aspartyl protease family protein
AT1G09760	97.6871	26.2978	128.637	54.5083	43.826	50.397	0	196.578	124.97	23.411	90.2907	112.069	102.499	59.3013	59.3056	0.276445	0.0670725	0.135143	0.50479	0.0165492	DEG_SY	other>SY	20043	0.96266	8.13733	1.15884	0.949276	10943	0	protein_coding	U2 small nuclear ribonucleoprotein A
AT1G09770	124.188	155.75	220.998	268.127	206.617	1.19293	19.0374	141.736	153.356	117.381	128.227	181.133	199.013	64.1889	61.3677	0.0417383	0.0122394	0.0745919	0.823529	0.0479014	DEG_SY	other>SY	3451	0.0373513	9.08156	2.81504	0.239592	1931	0	protein_coding	cell division cycle 5	Member of MYB3R- and R2R3- type MYB- encoding genes. Essential for plant innate immunity. Interacts with MOS4 and PRL1.
AT1G09780	33.2388	61.3781	78.4608	75.6663	178.306	20.8395	20.245	35.577	65.6156	21.986	12.2753	63.7819	18.8631	166.344	193.346	0.419168	0.103399	0.394155	0.0749743	0.00830374	nonDEG		12254	0.520389	7.89726	-0.189674	1	13613	0	protein_coding	Phosphoglycerate mutase, 2,3-bisphosphoglycerate-independent
AT1G09783	47.0336	29.1562	27.5857	18.9122	156.687	0	0	109.627	0	0.178685	5.32578	18.1777	0.747545	8.53707	6.02853	0.00868584	0.00757929	0.00338497	0.921685	0.0586653	DEG_SY	other>SY	2382	0.0132634	-2.04424	7.62325	0.40019	2967	0	NA	NA	NA
AT1G09790	0.286919	0	359.343	212.864	339.938	1.78787	0	50.2935	191.517	117.969	74.4386	11.6612	8.65123	0	0	0.000791988	0.00309133	0.873725	0.00027485	0.122117	DEG_EC	EC>other	283	7.36694e-09	6.27512	5.96383	0.0491796	825	0	protein_coding	COBRA-like protein 6 precursor
AT1G09794	24.7234	0	0	100.914	7.08875	0	0	25.6511	5.78052	18.7271	28.2676	12.1301	0	7.63431	7.71185	0.272689	0.0332196	0.026142	0.647693	0.0202569	DEG_SY	other>SY	9330	0.340479	-2.04424	5.96367	0.46485	3406	0	protein_coding	Cox19 family protein (CHCH motif)
AT1G09795	77.5629	100.649	5.52778	63.1773	16.9196	0	0.271408	49.986	78.2571	6.68509	19.4299	67.7397	40.591	131.572	119.178	0.0243474	0.0541405	0.00334491	0.805264	0.112903	DEG_SY	other>SY	3905	0.0524154	4.03568	7.11478	0.185306	1599	0	protein_coding	ATP phosphoribosyl transferase 2	ATP phosphoribosyl transferase, catalyses first step of histidine biosynthesis
AT1G09797	0	1.08803	2.91335	0	1.35883	0	1.38537	8.97822	29.4531	43.2327	66.6376	1.73573	0	1.17248	3.17472	0.738738	0.112261	0.0416438	0.103764	0.00359315	nonDEG		20049	0.963927	4.1841	4.76775	0.574167	4388	0	NA	NA	NA
AT1G09800	8.85505	40.2499	66.0699	35.6837	88.9228	0	13.1378	0	0	2.15678	0	12.2435	8.82187	5.44634	5.28653	0.267443	0.0679666	0.376505	0.252179	0.035906	DEG_EC	EC>other	13642	0.613613	4.00062	-4.38384	0.684749	5728	0	protein_coding	Pseudouridine synthase family protein
AT1G09803	0	0	0	0	0	0	0	0	0	0	1.01086	0	0	0	0	NA	NA	NA	NA	NA	NA	NA	NA	NA	-2.04424	-1.04507	1	16402.5	0	NA	NA	NA
AT1G09810	0	4.2878	16.2649	0	16.3218	0	0	0.685142	0	0	0	17.846	9.07088	10.1255	10.6038	0.269221	0.0365226	0.0411796	0.628266	0.024811	DEG_SY	other>SY	9977	0.380664	-2.04424	0.744207	1	16402.5	0	protein_coding	evolutionarily conserved C-terminal region 11
AT1G09815	0	57.3942	29.7291	0	4.93045	0	0	0	22.5268	0	0	93.491	27.0937	31.401	35.6562	0.284668	0.0449452	0.0228019	0.626161	0.0214243	DEG_SY	other>SY	11298	0.461119	-2.04424	4.32381	0.990009	12152	0	protein_coding	polymerase delta 4
AT1G09820	20.3786	26.1621	8.14113	5.69231	17.322	0	1.84011	8.89437	0	12.5121	8.03195	17.5064	12.0151	4.44521	3.316	0.219231	0.215613	0.0469464	0.491023	0.027186	DEG_SY	other>SY	13471	0.600117	4.75941	2.06637	0.984974	11930	0	protein_coding	Pentatricopeptide repeat (PPR-like) superfamily protein
AT1G09823	77.3778	143.192	7.31804	73.347	0	0	0	0	0	0	0	0	0	0.486693	0.730523	0.11999	0.214237	0.00939608	0.552782	0.103595	DEG_SY	other>SY	7786	0.245763	NA	NA	NA	NA	NA	NA	NA	NA
AT1G09830	90.1322	61.276	27.4799	0	3.44887	0	0	10.8554	0	9.53313	6.08254	28.2946	10.2405	29.8129	31.3509	0.0535862	0.353632	0.00477433	0.374808	0.213199	DEG_SY	other>SY	3636	0.0437646	-2.04424	5.93953	0.616069	4851	0	protein_coding	Glycinamide ribonucleotide (GAR) synthetase	glycinamide ribonucleotide synthetase (GAR synthetase) that catalyzes the conversion of phosphoribosyl amine to phosphoribosyl glycineamide
AT1G09837	0	0	0	0	0	0	0	12.6447	14.9117	0	0	3.78211	0	0.776991	0.574908	NA	NA	NA	NA	NA	NA	NA	NA	NA	-2.04424	2.75463	0.98186	11789	0	NA	NA	NA
AT1G09840	68.6833	139.109	259.36	278.297	161.982	40.552	42.9541	7.96104	23.5469	8.08983	68.9257	61.3444	40.2348	28.6846	25.7989	0.371419	0.0759783	0.481785	0.0611893	0.00962862	DEG_EC	EC>other	8754	0.304641	8.3101	-1.68788	0.605063	4728	0	protein_coding	shaggy-like protein kinase 41
AT1G09847	0.116113	0	0	0	0	0	0	0	0	0	23.1721	0	0	0	0	NA	NA	NA	NA	NA	NA	NA	NA	NA	-2.04424	3.70982	1	13153	0	NA	NA	NA
AT1G09850	8.87133	2.4678	45.9314	0.126354	20.0234	0	11.6698	5.12549	20.1568	13.709	14.3039	12.483	5.66793	36.9863	51.1451	0.622784	0.217939	0.0687416	0.0845973	0.00593745	nonDEG		17565	0.842658	6.1596	0.284293	1	16402.5	0	protein_coding	xylem bark cysteine peptidase 3	Arabidopsis thaliana papain-like cysteine peptidase
AT1G09853	0.126208	0	0	0	0	0	0	0	0	0	25.2748	0	0	0	0	NA	NA	NA	NA	NA	NA	NA	NA	NA	-2.04424	3.70982	1	13157	0	NA	NA	NA
AT1G09860	0	0	0	0	0	0	0	0	0	0	1.1801	0	0.658187	0	0	NA	NA	NA	NA	NA	NA	NA	NA	NA	-2.04424	0.954935	1	16402.5	0	protein_coding	purine permease 16	Member of a family of proteins related to PUP1, a purine transporter. May be involved in the transport of purine and purine derivatives such as cytokinins, across the plasma membrane.
AT1G09863	9.3503	27.7285	31.4468	0	27.6756	0	10.25	12.2324	14.8969	6.22209	39.0577	23.031	12.6621	12.1444	11.3534	0.588463	0.273439	0.0512901	0.0806153	0.00619326	nonDEG		19920	0.949088	6.58447	0.924639	1	13405	0	NA	NA	NA
AT1G09867	0	0	0	0	0	0	4.96258	0	2.90246	0	0	9.22107	6.45776	3.46775	5.12542	0.186904	0.0914439	0.152996	0.517194	0.0514618	DEG_SY	SY>other	7462	0.224254	0.198876	-2.55883	0.916866	10027	0	NA	NA	NA
AT1G09870	71.7674	27.9301	121.428	32.7823	147.006	2.45387	173.641	245.513	141.317	241.759	185.487	51.6118	19.8316	23.7529	24.1874	0.534825	0.184051	0.0654802	0.204732	0.0109125	nonDEG		13374	0.594413	10.2428	0.290532	1	14459	0	protein_coding	histidine acid phosphatase family protein
AT1G09877	0	0	0	0	0	0	0	2.32565	0.077541	0.034998	6.99951	0.309983	0	0.047154	0.011175	NA	NA	NA	NA	NA	NA	NA	NA	NA	-2.04424	0.763176	1	13283	0	NA	NA	NA
AT1G09880	311.722	345.539	0	0	0.942303	0	0	0	2.58694	7.41866	0.739017	7.9399	11.543	0	0	0.0015428	0.82789	0.000830994	0.00388761	0.165849	DEG_CC	CC>other	278	5.31923e-09	-2.04424	5.00838	0.765511	6831	0	protein_coding	Rhamnogalacturonate lyase family protein
AT1G09883	0	0	0	0	0	0	0	0.621788	0.061511	0.028217	2.58267	2.38259	0	0.037738	0.006165	NA	NA	NA	NA	NA	NA	NA	NA	NA	NA	NA	NA	NA	NA	NA	NA	NA
AT1G09900	6.2455	36.9829	17.3	29.3969	13.8379	0	0	0	40.582	0	6.55862	20.9114	14.7057	22.4812	20.4725	0.00921893	0.00291253	0.00732291	0.944555	0.0359902	DEG_SY	other>SY	4547	0.0780285	-2.04424	6.67125	0.640236	5192	0	protein_coding	Pentatricopeptide repeat (PPR-like) superfamily protein
AT1G09910	25.4367	47.3938	64.7069	9.39329	95.5236	48.6291	23.4444	33.1311	102.371	15.4776	36.4362	35.3244	44.8322	15.576	12.3047	0.711861	0.161683	0.036162	0.0864317	0.00386291	nonDEG		16724	0.80382	9.02769	-0.542495	0.927563	10426	0	protein_coding	Rhamnogalacturonate lyase family protein
AT1G09917	0.237285	0	0	0	0	0	0	6.75331	0	0	0	3.16281	6.08393	0.775179	0.936473	NA	NA	NA	NA	NA	NA	NA	NA	NA	-2.04424	2.00724	1	15217	0	NA	NA	NA
AT1G09920	13.6962	3.05448	10.6385	0	0	10.7792	9.52793	0	0	31.7055	29.4427	42.3963	54.15	35.8739	40.1559	0.369778	0.109015	0.259535	0.241215	0.0204567	nonDEG		16507	0.79089	5.83379	-0.319628	1	12985	0	protein_coding	TRAF-type zinc finger-related
AT1G09923	0	6.31881	0	0	13.2758	8.44139	0	0.717215	0	309.481	92.0298	1.38883	27.6979	0	0	0.737504	0.121648	0.053801	0.084097	0.00295018	nonDEG		20142	0.973647	4.28777	3.68512	0.879355	9042	0	NA	NA	NA
AT1G09927	7.81305	18.5239	4.19041	0	0	0	0	4.37628	0	0	0	45.809	24.6966	508.358	456.635	0.223055	0.313125	0.0230503	0.376194	0.0645758	DEG_SY	other>SY	12666	0.545002	-2.04424	1.88171	1	15194	0	NA	NA	NA
AT1G09930	9.16946	37.1404	0	0	0	18.1632	4.05137	0.408862	7.81341	0	0	3.46124	0	0.297895	0.217314	0.00845105	0.00635922	0.938966	0.00420181	0.0420219	DEG_EC	other>EC	2091	0.00863337	5.74748	-3.31828	0.613678	4814	0	protein_coding	oligopeptide transporter 2	oligopeptide transporter
AT1G09937	0	0	0.548523	0.366238	0	0	0	0.08607	0.441466	0	43.3152	0	0	0	0	NA	NA	NA	NA	NA	NA	NA	NA	NA	-2.04424	3.95004	0.89307	9352	0	NA	NA	NA
AT1G09940	5.60707	5.55801	1.54083	14.6702	0.687211	0	0	0	21.1481	0.762267	2.09996	17.1836	8.21524	27.1589	23.1793	0.0828612	0.0789902	0.0106446	0.748846	0.0786582	DEG_SY	other>SY	7972	0.25489	-2.04424	6.00858	0.648353	5284	0	protein_coding	Glutamyl-tRNA reductase family protein	Encodes glutamyl-tRNA reductase. Involved in heme biosynthesis in non-photosynthetic tissues and induced by oxidative stress in photosynthetic tissues to supply heme for defensive hemoproteins
AT1G09950	7.59072	0.749302	0	0	0	0	0	0.105996	0	0	0	0	0	0.978291	0.922148	0.0297394	0.849613	0.0380773	0.0348849	0.0476855	DEG_CC	CC>other	10556	0.416079	NA	NA	NA	NA	NA	protein_coding	RESPONSE TO ABA AND SALT 1
AT1G09960	0	0	2.5988	5.066	4.01333	0	0	0	0	0	0	16.7369	7.29075	7.1577	5.66981	0.0422512	0.0387082	0.754551	0.0816794	0.0828108	DEG_EC	EC>other	6609	0.17798	NA	NA	NA	NA	NA	protein_coding	sucrose transporter 4	low affinity (10mM) sucrose transporter in sieve elements (phloem)
AT1G09963	0.756925	0	21.744	8.18596	2.4355	0	0	1.70605	11.1972	30.1365	17.4667	0	1.92948	0	0	0.164477	0.091638	0.354371	0.324205	0.0653089	DEG_EC	EC>other	10405	0.408374	-2.04424	5.06992	0.635578	5130	0	NA	NA	NA
AT1G09970	54.148	16.8424	16.0121	0.288869	0.120691	0	0	0	0	0	0.091329	64.4243	64.6485	110.266	137.774	0.0718542	0.16529	0.00748762	0.630522	0.124846	DEG_SY	other>SY	3637	0.043783	-2.04424	-1.04507	1	16402.5	0	protein_coding	Leucine-rich receptor-like protein kinase family protein	RLK7 belongs to a leucine-rich repeat class of receptor-likekinase (LRR-RLKs). It is involved in the control of germination speed and the tolerance to oxidant stress.
AT1G09973	0.135716	0	0	0	0	0	0	0	0	7.0374	0	0	0	0	0	NA	NA	NA	NA	NA	NA	NA	NA	NA	-2.04424	1.0503	1	16402.5	0	NA	NA	NA
AT1G09980	32.3135	51.916	5.81093	7.25682	5.0998	0	0.507412	0	11.7022	0.822123	48.0743	38.0403	21.5447	22.3937	18.3426	0.0983416	0.458514	0.0737851	0.20573	0.163629	DEG_CC	CC>other	5143	0.101873	5.02663	4.75682	0.658843	5390	0	protein_coding	Putative serine esterase family protein
AT1G09987	3.67529	0	0	0	0	0	0	0	0	0	0	0.473454	0	0	0	0.0988303	0.688206	0.0858555	0.088482	0.0386264	DEG_CC	CC>other	19021	0.922438	NA	NA	NA	NA	NA	NA	NA	NA
AT1G09993	0.329114	0.593593	7.97053	11.7266	3.35573	0	0.231379	0	5.48827	1.72268	28.9894	1.61713	0	0.644933	0.469647	0.142902	0.0807918	0.386851	0.323342	0.0661134	DEG_EC	EC>other	11089	0.451851	1.84193	4.72728	0.866028	8773	0	NA	NA	NA
AT1G09995	0.222101	15.9161	38.4284	8.53489	14.0856	0	2.07838	0	0	4.97879	15.9978	13.5735	11.8513	7.79129	6.26441	0.540567	0.0925786	0.222426	0.133166	0.0112631	nonDEG		15206	0.709085	3.5064	1.13735	1	16402.5	0	protein_coding	DNA repair DEAD helicase RAD3/XP-D subfamily protein
AT1G10000	16.4576	1.12903	0	0	0	0	0	0.21295	0	0	0	3.19645	0	1.23044	0.692593	0.0197319	0.876895	0.0279427	0.0262141	0.0492167	DEG_CC	CC>other	7957	0.254364	NA	NA	NA	NA	NA	protein_coding	Ribonuclease H-like superfamily protein
AT1G10010	124.301	126.481	0	0	0	0	0	67.6736	149.157	0	0	37.373	19.6991	0	0	0.000156152	0.945981	0.000480136	0.000288537	0.0530943	DEG_CC	CC>other	621	2.79324e-05	-2.04424	8.70463	0.254044	2010	0	protein_coding	amino acid permease 8	Encodes a high affinity amino acid transporter that is probably responsible for import of organic nitrogen into developing seeds. One of eight gene family members that encode amino acid permeases. Most closely related to AAP1 (75%) identity.
AT1G10020	0	0	5.70753	0	0	0	0	0	0	0	0	30.5676	33.9535	22.7832	16.4742	0.245168	0.121769	0.322756	0.274885	0.035422	DEG_EC	EC>other	16092	0.764531	NA	NA	NA	NA	NA	protein_coding	Protein of unknown function (DUF1005)
AT1G10030	34.4193	73.1867	22.6012	12.8871	29.925	19.7681	12.9519	0	0	13.5852	4.37886	42.3126	11.0757	21.6582	19.767	0.764523	0.141889	0.0589299	0.0330188	0.00163916	nonDEG		18744	0.907706	5.23394	-2.70319	0.735561	6332	0	protein_coding	homolog of yeast ergosterol28
AT1G10040	6.85396	8.92714	56.3459	3.7858	53.9483	3.19651	0	43.8159	42.4029	40.735	72.6549	6.61008	0	3.78324	3.55389	0.354395	0.272062	0.186661	0.156048	0.0308347	nonDEG		11140	0.45546	6.17962	3.93775	0.449522	3325	0	protein_coding	alpha/beta-Hydrolases superfamily protein
AT1G10050	98.554	37.8606	114.329	18.0598	62.5875	10.638	35.7458	69.9379	154.642	35.659	119.143	6.71583	4.91234	8.95765	7.99118	0.853583	0.0596672	0.0288925	0.0569373	0.000919582	nonDEG		19941	0.950609	9.59654	0.993016	0.83326	7966	0	protein_coding	glycosyl hydrolase family 10 protein / carbohydrate-binding domain-containing protein	Encodes a putative glycosyl hydrolase family 10 protein (xylanase).
AT1G10060	0	0	0	0	0	0	0	0	0	0	3.30433	0.609358	1.83598	15.339	11.6922	NA	NA	NA	NA	NA	NA	NA	NA	NA	-2.04424	2.95493	1	14247	0	protein_coding	branched-chain amino acid transaminase 1	encodes a mitochondrial branched-chain amino acid aminotransferase. Complements the yeast leu/iso-leu/val auxotrophy mutant.
AT1G10070	0	0	0	0.612419	0	0	0	0	0	0	3.26378	0	0	7.61341	30.3295	0.327261	0.156387	0.242061	0.247726	0.0265658	nonDEG		19824.5	0.945961	-2.04424	2.65537	1	14581	0	protein_coding	branched-chain amino acid transaminase 2	Encodes a chloroplast branched-chain amino acid aminotransferase. Complements the yeast leu/iso-leu/val auxotrophy mutant.
AT1G10090	33.0703	32.4135	45.9363	11.7232	0	0	16.1864	12.2328	0	5.01191	5.68811	1.61987	0	39.8765	31.5174	0.342572	0.580238	0.0251659	0.0409726	0.0110515	DEG_CC	CC>other	19981	0.956111	6.49564	-1.44823	0.879043	9032	0	protein_coding	Early-responsive to dehydration stress protein (ERD4)
AT1G10095	0.98509	9.28868	0	0	44.4076	0	0	0	0	0	0	4.02163	0	3.85635	4.14051	0.242984	0.123171	0.0234983	0.564015	0.0463317	DEG_SY	other>SY	8609	0.294252	NA	NA	NA	NA	NA	protein_coding	Protein prenylyltransferase superfamily protein
AT1G10120	0	5.033	0	0	0	0	0	0	0	0	0	59.553	35.7685	16.5763	16.1803	0.0672151	0.7533	0.0633105	0.0738945	0.0422799	DEG_CC	CC>other	15210	0.709093	NA	NA	NA	NA	NA	protein_coding	basic helix-loop-helix (bHLH) DNA-binding superfamily protein
AT1G10130	50.3701	35.3641	76.4863	18.3057	22.6363	111.772	86.2255	102.288	35.1021	112.165	57.4765	28.0901	35.8933	20.5258	17.5772	0.0521549	0.0244574	0.0100003	0.892765	0.0206225	DEG_SY	SY>other	3956	0.0544747	10.4674	-1.26935	0.551114	4150	0	protein_coding	endoplasmic reticulum-type calcium-transporting ATPase 3	Encodes a golgi localized P2A-type Ca2+ ATPase involved in Mn nutrition and homeostasis.
AT1G10150	11.1144	18.9549	1.02209	0.062742	0	0.460307	0	0	0.073903	33.6026	8.55695	25.6606	26.8567	19.018	0	0.0941487	0.798964	0.0311765	0.0422116	0.0334994	DEG_CC	CC>other	9504	0.348008	3.90034	4.38419	0.834356	7997	0	protein_coding	Carbohydrate-binding protein
AT1G10170	7.42727	52.2464	70.8146	25.1365	23.2797	57.7506	52.3116	39.3648	15.3785	25.8717	44.8656	45.134	42.0281	20.6087	20.5442	0.326638	0.126114	0.0312365	0.493949	0.0220617	DEG_SY	SY>other	8837	0.309214	9.62715	-1.7623	0.331579	2487	0	protein_coding	NF-X-like 1	Encodes AtNFXL1, a homologue of the putative human transcription repressor NF-X1. Functions as a negative regulator of the trichothecene phytotoxin-induced defense response.
AT1G10180	0.135716	4.27734	62.6323	14.0256	89.9465	0.126655	2.83797	47.8375	69.334	50.1255	48.6519	49.3886	33.496	17.0627	13.5732	0.13821	0.0826835	0.70357	0.0448902	0.0306456	DEG_EC	EC>other	4400	0.072283	6.76305	4.26484	0.188656	1625	0	protein_coding
AT1G10190	26.5849	25.066	0	0	0	0	0	15.2141	0	2.00118	0	0	0	0	0	0.00147429	0.940429	0.00292452	0.00238934	0.0527827	DEG_CC	CC>other	3913	0.0526266	-2.04424	4.71869	0.890228	9244	0	protein_coding	Protein of Unknown Function (DUF239)
AT1G10210	28.0495	1.89797	24.1362	0	2.96166	2.63143	77.6793	0.299169	0.568331	0.481682	1.19036	9.68901	3.04053	12.5301	8.8091	0.528368	0.122176	0.110447	0.22809	0.0109196	nonDEG		10700	0.424258	5.50062	-6.79298	0.00962552	417	1	protein_coding	mitogen-activated protein kinase 1	Encodes ATMPK1.
AT1G10220	0.750658	4.73584	0	0.09656	0	0	0.44408	0	31.3652	0	0	0.675167	0.766177	0	0.055687	0.255355	0.183391	0.394737	0.0897112	0.0768062	DEG_EC	other>EC	14516	0.669438	3.019	3.91149	0.999467	12549	0	protein_coding
AT1G10230	41.688	6.74718	56.6035	39.3111	53.1106	0.077884	65.9633	1.77725	16.85	2.50062	61.9854	154.605	38.6244	26.8254	21.5894	0.484403	0.113964	0.249809	0.133484	0.0183388	nonDEG		18156	0.875422	5.82503	-1.65765	0.835302	8105	0	protein_coding	SKP1-like 18
AT1G10240	9.73591	56.9849	14.4198	16.9001	0.726806	0	25.3344	20.9773	6.77292	0	19.6655	18.8809	17.8107	6.66821	4.63785	0.621099	0.167093	0.0757886	0.128923	0.00709543	nonDEG		17861	0.863296	7.28421	-1.08561	0.915099	9964	0	protein_coding	FAR1-related sequence 11
AT1G10270	6.4736	17.1238	64.3864	25.4886	36.2826	3.68698	1.00374	27.622	4.38173	17.3388	1.29747	25.3468	8.85382	8.05521	8.36567	0.191143	0.0568284	0.599051	0.119344	0.0336334	DEG_EC	EC>other	8489	0.28497	6.27036	1.51275	0.929944	10464	0	protein_coding	glutamine-rich protein 23
AT1G10280	0.929661	14.8587	12.1675	2.54929	0	6.91899	28.5209	29.5121	3.80145	23.1028	17.239	13.5172	11.1776	4.7535	5.14272	0.454013	0.09748	0.108448	0.325135	0.0149237	nonDEG		12992	0.569796	7.32123	-0.866232	0.906235	9708	0	protein_coding	Core-2/I-branching beta-1,6-N-acetylglucosaminyltransferase family protein
AT1G10290	35.4044	61.0802	84.219	80.8575	75.7709	46.7217	25.4486	58.3428	71.9454	68.1286	99.4385	53.6464	21.6064	40.7725	42.2454	0.658346	0.261429	0.0482374	0.029119	0.00286811	nonDEG		15901	0.751996	9.67712	0.123323	1	15266	0	protein_coding	dynamin-like protein 6	involved in trafficking from the trans-Golgi Network to the central vacuole.
AT1G10300	42.9252	12.4193	0	0	7.39829	0	0	21.0182	0	12.6908	1.0993	21.8632	7.56231	0.116795	0.118239	0.144789	0.351583	0.0122153	0.382418	0.108995	DEG_SY	other>SY	7386	0.221134	-2.04424	6.4566	0.554211	4165	0	protein_coding	Nucleolar GTP-binding protein
AT1G10310	35.585	30.5865	15.3472	0	5.11218	0	0	2.34662	0	19.2759	10.5898	43.5196	36.2036	20.3462	23.4	0.0875474	0.30388	0.00854567	0.452219	0.147808	DEG_SY	other>SY	7398	0.22153	-2.04424	5.52083	0.69617	5849	0	protein_coding	NAD(P)-binding Rossmann-fold superfamily protein	encodes a NADPH-dependent pterin aldehyde reductase that accepts pterin aldehyde as well as dihydropterin aldehyde as substrates involved in metabolism and salvage of folate and its derivatives.
AT1G10320	138.304	224.309	46.649	152.716	71.211	0	0.369272	43.8681	21.6418	15.7874	58.8603	36.8361	38.0197	13.0719	13.0913	0.00352574	0.00341444	0.00133576	0.967456	0.0242685	DEG_SY	other>SY	810	0.000162421	4.75252	6.54845	0.12159	1270	0	protein_coding	Zinc finger C-x8-C-x5-C-x3-H type family protein
AT1G10330	34.6672	3.36681	0.904741	0	0	0	7.7619	0.091039	0	10.9907	1.64521	5.19042	0.582525	1.65875	1.30969	0.467981	0.267559	0.204877	0.0456863	0.0138971	nonDEG		11068	0.450562	4.71159	-1.09612	0.945342	10832	0	protein_coding	Tetratricopeptide repeat (TPR)-like superfamily protein
AT1G10340	0.467896	8.06622	25.1588	24.5084	21.6285	0.159196	0	0	12.1916	47.856	30.8183	0	0	6.1815	7.52164	0.0344803	0.00846704	0.272653	0.40192	0.282479	DEG_SY	other>SY	5727	0.131916	3.72091	7.19525	0.386914	2875	0	protein_coding	Ankyrin repeat family protein
AT1G10350	50.3121	50.0862	67.012	13.6027	21.9284	0	0	26.5576	20.9855	7.10222	4.89891	20.4094	7.56717	11.9674	12.1707	0.00151611	0.0029875	0.000822157	0.95333	0.0413438	DEG_SY	other>SY	2345	0.0126838	-2.04424	7.15967	0.213094	1757	0	protein_coding	DNAJ heat shock family protein
AT1G10360	65.3303	1.92143	0	0	0	0	0	0	0	62.707	15.8428	1.45653	4.44051	46.7994	38.6162	0.0129808	0.896318	0.0207392	0.0196552	0.0503069	DEG_CC	CC>other	4264	0.0661928	-2.04424	6.671	0.636587	5139	0	protein_coding	glutathione S-transferase TAU 18	Encodes glutathione transferase belonging to the tau class of GSTs. Naming convention according to Wagner et al. (2002).
AT1G10370	67.2226	1.43508	9.17528	310.006	0	26.827	0	32.1289	134.36	14.9619	78.6154	0	0	17.0496	24.4777	0.735283	0.144879	0.049582	0.0677821	0.00247397	nonDEG		15728	0.741655	7.28657	1.34286	0.949838	10966	0	protein_coding	Glutathione S-transferase family protein
AT1G10385	0	8.13476	7.50854	0	0	0	0	0	0	0	0	0	0	0	0	0.367978	0.0490416	0.0197375	0.547953	0.0152896	DEG_SY	other>SY	14706	0.681281	NA	NA	NA	NA	NA	protein_coding	Vps51/Vps67 family (components of vesicular transport) protein
AT1G10390	127.243	157.309	118.021	116.653	335.957	374.534	578.691	169.149	176.551	269.894	217.58	81.2216	52.5395	37.4597	38.3688	0.159296	0.0865653	0.00546038	0.737327	0.0113519	DEG_SY	SY>other	1132	0.000780076	12.4479	-2.10264	0.0823438	1037	0	protein_coding	Nucleoporin autopeptidase
AT1G10395	0	0.487616	0.130997	2.09591	0	0	0	0	0	0	0	0	0	0	0	0.547785	0.0916105	0.0815065	0.26725	0.0118477	nonDEG		17794	0.858267	NA	NA	NA	NA	NA	NA	NA	NA
AT1G10400	0	0	0	7.10337	0	0	0	0	0	0	0	0	0	0	0.377646	0.24431	0.119499	0.323135	0.277592	0.0354636	DEG_EC	EC>other	15653	0.735374	NA	NA	NA	NA	NA	protein_coding	UDP-Glycosyltransferase superfamily protein
AT1G10410	0	26.9215	23.3526	0	8.04356	20.4461	0	45.0502	33.7348	1.24314	36.6478	47.8067	48.6993	21.2612	36.4382	0.783594	0.0819044	0.0574478	0.0750134	0.00204065	nonDEG		19799	0.945961	7.47873	0.557254	1	14756	0	protein_coding	Protein of unknown function (DUF1336)
AT1G10417	0	0	0	2.21911	0	0	0	0	0	0	0	2.84062	0	2.21712	1.62365	0.260028	0.134891	0.304615	0.267035	0.0334311	DEG_EC	EC>other	18139	0.874005	NA	NA	NA	NA	NA	protein_coding		Encodes protein with unknown function whose expression is repressed by inoculation with Agrobacterium tumerifaciens.
AT1G10430	1.94076	22.163	19.6808	4.95448	8.1556	0	0	35.7075	39.629	5.54122	3.09292	48.8778	26.0855	24.6273	28.5724	0.0496038	0.011766	0.0162088	0.886628	0.0357937	DEG_SY	other>SY	7470	0.224844	-2.04424	7.07336	0.259184	2042	0	protein_coding	protein phosphatase 2A-2	Encodes one of the isoforms of the catalytic subunit of protein phosphatase 2A: AT1G59830/PP2A-1, AT1G10430/PP2A-2, At2g42500/PP2A-3, At3g58500/PP2A-4 [Plant Molecular Biology (1993) 21:475-485 and (1994) 26:523-528; Note that in more recent publications, there is mixed use of gene names for PP2A-3 and PP2A-4 - some refer to At2g42500 as PP2A-3 and some as PP2A-4].
AT1G10440	0.663504	0.462415	0	0	1.80783	0	0	0	0	0.602423	0	0	0	0	0	NA	NA	NA	NA	NA	NA	NA	NA	NA	NA	NA	NA	NA	NA	pre_trna	pre-tRNA
AT1G10450	114.046	102.442	33.0403	17.4063	140.985	20.8822	18.6862	27.3611	33.0898	31.0866	15.5746	41.7045	34.3153	14.4354	12.738	0.712973	0.139819	0.0391435	0.103292	0.00477313	nonDEG		15704	0.74025	8.77258	-0.465606	0.951629	10992	0	protein_coding	SIN3-like 6	Encodes SIN3-like 6, a homolog of the transcriptional repressor SIN3 (AT1G24190).
AT1G10455	21.4591	0.362677	0	0	0	0	0	0	0	0	0	5.75362	42.5612	0.177865	0.14316	0.0413944	0.81836	0.0473016	0.0470127	0.0459314	DEG_CC	CC>other	11332	0.463312	NA	NA	NA	NA	NA	protein_coding
AT1G10470	0	0	55.7495	5.49892	9.11385	8.02175	0	45.8766	46.6003	22.3407	24.6074	10.2552	0	107.055	75.4249	0.240949	0.53925	0.157719	0.0240791	0.0380036	DEG_CC	other>CC	5500	0.119606	6.36805	2.48954	0.781004	7092	0	protein_coding	response regulator 4	Encodes a two-component response regulator. Acts redundantly with ARR3 in the control of circadian period in a cytokinin-independent manner.
AT1G10490	22.1373	84.6335	4.76121	36.4787	32.273	14.9587	21.5004	29.0634	5.56248	13.7221	20.9044	30.5282	27.8615	21.6163	19.4161	0.750226	0.0798547	0.0714447	0.0955203	0.00295414	nonDEG		18676	0.904488	8.29142	-1.01824	0.82274	7732	0	protein_coding	Domain of unknown function (DUF1726) ;Putative ATPase (DUF699)
AT1G10500	20.6836	22.0669	1.84706	0.955905	0	89.9395	4.24041	5.57242	6.38833	4.59054	3.33164	49.4841	37.2044	98.4283	107.459	0.189909	0.216444	0.356222	0.130932	0.106494	DEG_EC	other>EC	5067	0.0979034	5.92617	-4.08359	0.228186	1869	0	protein_coding	chloroplast-localized ISCA-like protein	Involved in chloroplast Fe-S cluster assembly. Located in the chloroplast stroma. Expressed preferentially in green tissues.
AT1G10510	29.3639	0	0	0	2.59403	0	0	28.7639	15.2741	4.30102	5.65892	23.7706	12.5242	40.6914	38.4018	0.326217	0.105544	0.0248226	0.516616	0.0268008	DEG_SY	other>SY	10751	0.428177	-2.04424	7.09467	0.227768	1867	0	protein_coding	RNI-like superfamily protein
AT1G10520	5.7898	8.19203	56.1257	0	39.3924	0	0	0	58.7501	4.83651	0	4.68917	3.25373	1.26952	1.57071	0.105012	0.124478	0.0172663	0.644285	0.108958	DEG_SY	other>SY	5313	0.111089	-2.04424	7.23431	0.552063	4153	0	protein_coding	DNA polymerase lambda (POLL)
AT1G10522	21.8503	13.2499	1.73243	0.153335	24.2872	0	0	0.902868	4.73694	2.76524	6.08563	14.7663	11.1771	49.9674	42.8379	0.117088	0.107296	0.0106876	0.696806	0.0681213	DEG_SY	other>SY	8471	0.283477	-2.04424	4.32055	0.704897	5950	0	protein_coding
AT1G10530	12.1805	0.832092	0	5.20937	0	0	0	0	0	0	0	5.64757	0	0.981216	1.64092	0.319125	0.121614	0.0237323	0.504367	0.0311615	DEG_SY	other>SY	14218	0.655019	NA	NA	NA	NA	NA	protein_coding
AT1G10540	0	0	116.82	157.222	154.536	1.15648	1.11255	82.049	129.085	149.986	67.1135	271.845	115.506	0.74016	1.13019	0.00264964	0.0271493	0.554779	0.00250664	0.412916	DEG_EC	EC>other	341	1.2038e-07	6.73881	5.60925	0.00631051	371	1	protein_coding	nucleobase-ascorbate transporter 8
AT1G10560	3.77243	2.05357	0.096766	0	1.33105	0	0	0	0	0	0	3.06339	2.11318	0.858274	0.89184	0.219073	0.24158	0.020895	0.459855	0.0585976	DEG_SY	other>SY	11976	0.50586	NA	NA	NA	NA	NA	protein_coding	plant U-box 18	Encodes a protein containing a UND, a U-box, and an ARM domain. This protein has E3 ubiquitin ligase activity based on in vitro assays.
AT1G10570	21.3135	29.1845	26.5159	86.0649	53.3769	0	0.231002	66.7	19.893	11.3392	30.7074	63.1646	49.4155	21.8644	18.1422	0.0132518	0.0124665	0.0138897	0.864484	0.0959076	DEG_SY	other>SY	3138	0.028323	4.42398	6.72145	0.154849	1454	0	protein_coding	Cysteine proteinases superfamily protein	Encodes a deSUMOylating enzyme. In vitro it has both peptidase activity and isopeptidase activity: it can cleave the C-terminal residues from SUMO to activate it for attachment to a target protein and it can also act on the isopeptide bond between SUMO and another protein. sYFP:OTS2 protein accumulates in nuclei in a punctate pattern. Double mutant analysis with ULP1D/OTS1 indicates that these ge…
AT1G10580	63.5048	77.2041	91.8418	33.0637	78.3765	24.1432	109.064	51.0559	44.334	42.1531	39.8639	51.8789	44.5281	24.6125	30.2629	0.575462	0.112586	0.0342311	0.273142	0.00457848	nonDEG		15391	0.718216	9.09407	-1.50818	0.526216	3943	0	protein_coding	Transducin/WD40 repeat-like superfamily protein
AT1G10588	29.437	32.0703	0	0	0	0	0	0	0	0	12.5862	0	17.6746	0	0	0.00265104	0.936131	0.00473424	0.00394223	0.0525415	DEG_CC	CC>other	5957	0.144147	-2.04424	3.08422	1	14080	0	protein_coding	Gibberellin-regulated family protein	Encodes a Gibberellin-regulated GASA/GAST/Snakin family protein
AT1G10590	55.3864	91.8836	180.902	457.478	0	0	6.5267	171.921	20.6385	62.2155	138.284	181.989	171.459	139.683	144.431	0.396139	0.411069	0.0492492	0.123945	0.0195973	DEG_CC	other>CC	7831	0.247996	6.2395	3.9077	0.480261	3548	0	protein_coding	Nucleic acid-binding, OB-fold-like protein
AT1G10600	27.5847	21.2993	36.6603	3.51976	1.10688	3.18434	17.2801	6.44557	12.1637	39.54	34.7957	31.9387	24.6312	26.3792	20.0264	0.590328	0.20814	0.128904	0.0660317	0.00659651	nonDEG		19865	0.946515	6.48307	0.274635	1	16402.5	0	protein_coding	associated molecule with the SH3 domain of STAM 2
AT1G10610	28.0694	57.7307	94.0173	14.4786	9.2752	10.4083	3.07945	0	3.58942	52.609	6.3436	14.3128	18.1057	12.5675	10.7048	0.663706	0.153455	0.0630657	0.114193	0.00558024	nonDEG		17607	0.845481	6.50438	0.397321	1	16402.5	0	protein_coding	basic helix-loop-helix (bHLH) DNA-binding superfamily protein
AT1G10620	0	0	19.41	0	0	0	0	0	0	0	30.7119	0	0	0	0	0.228299	0.105	0.340013	0.289373	0.0373159	DEG_EC	EC>other	10281	0.400713	-2.04424	6.43067	0.804137	7486	0	protein_coding	Protein kinase superfamily protein
AT1G10630	95.8494	149.106	317.715	88.3041	161.798	218.207	133.888	272.403	387.098	276.542	488.949	173.817	82.7794	83.3822	92.6374	0.503931	0.275105	0.0177882	0.194777	0.00839958	nonDEG		10458	0.408627	10.4783	-0.0063885	1	15152	0	protein_coding	ADP-ribosylation factor A1F	A member of ARF GTPase family. A thaliana has 21 members of this family, known to be essential for vesicle coating and uncoating and functions in GTP-binding. Gene encoding ADP-ribosylation factor and similar to other ARFs and ARF-like proteins. The gene is shown to play a role in cell division, cell expansion and cellulose production using antisense construct.
AT1G10640	0	1.8318	0	0	0	0	0	0	0	0	0	195.117	217.364	20.0233	11.0906	0.0899793	0.703607	0.080342	0.0865805	0.0394908	DEG_CC	CC>other	18079	0.87246	NA	NA	NA	NA	NA	protein_coding	Pectin lyase-like superfamily protein
AT1G10650	18.7069	38.1492	214.321	123.782	194.758	196.535	32.6822	149.594	195.734	91.9269	198.675	42.5019	12.8297	11.3788	11.0613	0.128631	0.754896	0.0660056	0.012296	0.0381718	DEG_CC	other>CC	4960	0.0946326	10.046	-0.465521	0.938313	10627	0	protein_coding	SBP (S-ribonuclease binding protein) family protein
AT1G10660	27.694	15.0435	84.438	5.26545	99.1667	0	7.17657	183.997	36.2667	84.1163	45.9563	47.6701	33.2342	26.9014	27.5463	0.419008	0.210493	0.11929	0.23036	0.0208486	nonDEG		11699	0.491425	7.21302	3.60799	0.410137	3040	0	protein_coding
AT1G10670	0	0	33.3741	160.596	0.888095	0	0	44.7265	8.8157	3.21621	0	248.515	117.619	177.236	162.075	0.0396026	0.0360681	0.745391	0.0971325	0.0818055	DEG_EC	EC>other	1200	0.00112374	-2.04424	6.81759	0.472731	3471	0	protein_coding	ATP-citrate lyase A-1	One of the three genes encoding subunit A of the trimeric protein ATP Citrate Lyase. Antisense ACLA-1 plants cause a reduction in cytosolic acetyl-CoA metabolism and have upregulation of stress-related genes and down-regulation of primary metabolism and growth genes, suggesting the mutation restricts normal growth and developmental processes and puts the plant into a state of stress.
AT1G10680	100.02	63.0272	17.8593	0	0	0	0	2.09036	0	0	3.19948	1.09833	0	0	0	0.0475059	0.581049	0.00300988	0.15549	0.212946	DEG_CC	CC>other	2766	0.0205836	-2.04424	4.58566	0.892229	9336	0	protein_coding	P-glycoprotein 10
AT1G10682	0.165405	10.1573	0	0	0	0	0	0	0	0	0	21.4791	24.3303	39.3996	41.8887	0.0507251	0.795898	0.0547555	0.0539512	0.0446707	DEG_CC	CC>other	12291	0.522663	NA	NA	NA	NA	NA	other_rna	other RNA
AT1G10690	0	0	10.896	0	41.3362	0.179959	0	0	0	0	0	2.56483	0.973188	4.08346	4.72776	0.178599	0.127363	0.29651	0.323278	0.0742493	DEG_SY	other>SY	8083	0.262311	NA	NA	NA	NA	NA	protein_coding
AT1G10700	0	10.3779	2.71869	0	1.08279	0	0	0	0	0	0	10.1751	3.10636	25.6912	25.1778	0.319932	0.0793741	0.0328836	0.543083	0.024728	DEG_SY	other>SY	13545	0.606487	NA	NA	NA	NA	NA	protein_coding	phosphoribosyl pyrophosphate (PRPP) synthase 3	Encodes a P-independent phosphoribosyl pyrophosphate (PRPP) synthase.
AT1G10710	79.3246	10.9108	0	0	0	0	0	0	0	0	0	0	0	1.06927	0.965428	0.00425162	0.927654	0.00885389	0.00717515	0.0520657	DEG_CC	CC>other	2380	0.0132551	NA	NA	NA	NA	NA	protein_coding	poor homologous synapsis 1	Computational predictions suggested the presence of a small cysteine-rich protein beginning in intron 9 (Silverstein 2007), but subsequent analysis revealed that this region contains a tenth exon for the At1g10710 gene. PHS1 regulates recombination and pairing of homologous chromosomes during meiotic prophase by controlling transport of RAD50 from cytoplasm to the nucleus.
AT1G10710	79.3246	10.9108	0	0	0	0	0	0	0	0	0	0	0	1.06927	0.965428	0.00425162	0.927654	0.00885389	0.00717515	0.0520657	DEG_CC	CC>other	2380	0.0132551	NA	NA	NA	NA	NA	protein_coding	poor homologous synapsis 1	Computational predictions suggested the presence of a small cysteine-rich protein downstream of this gene model (Silverstein 2007), but subsequent analysis revealed that this region contains a tenth exon for the At1g10710 gene which is depicted in the At1g10710.1 gene model.
AT1G10717	0	332.651	0	0	0	0	0	0	0	0	0	4.05322	0	0	0	0.0382468	0.824324	0.0415107	0.0496523	0.0462662	DEG_CC	CC>other	5282	0.109276	NA	NA	NA	NA	NA	protein_coding		Encodes a Maternally expressed gene (MEG) family protein
AT1G10720	22.978	22.1359	14.3507	8.86873	10.0723	0	15.9185	1.08865	2.50922	2.76843	29.3676	29.0933	14.4094	19.5966	20.0254	0.170817	0.115434	0.0834754	0.604072	0.0262012	DEG_SY	SY>other	19943	0.950609	6.11269	-0.81999	0.956214	11087	0	protein_coding	BSD domain-containing protein
AT1G10730	171.809	103.439	25.3444	124.426	49.8851	13.1767	5.48262	102.817	46.8665	47.7927	102.755	17.6968	13.1236	7.79916	8.82494	0.480751	0.174937	0.0262311	0.306437	0.0116446	nonDEG		10299	0.401737	7.77299	2.05775	0.597626	4646	0	protein_coding	Clathrin adaptor complexes medium subunit family protein
AT1G10740	47.7565	18.381	0	309.136	0	8.10003	0.466556	5.86261	2.83698	4.97645	3.11546	53.6096	24.3857	14.0597	15.1169	0.383362	0.368424	0.140851	0.0896355	0.0177277	nonDEG		11671	0.488565	5.40142	-1.0686	0.915099	9962	0	protein_coding	alpha/beta-Hydrolases superfamily protein
AT1G10745	81.897	107.134	0	0	0	0	127.024	7.8295	19.3624	43.8831	21.197	34.1556	6.91904	0	0	0.0746526	0.170356	0.59018	0.00791082	0.156901	DEG_EC	other>EC	3824	0.0496225	6.14101	-2.31493	0.707341	5979	0	protein_coding	Maternally expressed gene (MEG) family protein	Encodes a Maternally expressed gene (MEG) family protein
AT1G10760	100.117	70.8825	7.13073	0	14.9003	23.2273	28.0016	2.94435	0	0	4.23384	59.5637	37.1636	247.281	197.833	0.0241018	0.0240461	0.913384	0.0196849	0.0187836	DEG_EC	other>EC	6846	0.191522	7.25266	-4.82839	0.119061	1251	0	protein_coding	Pyruvate phosphate dikinase, PEP/pyruvate binding domain	Encodes an &#945;-glucan, water dikinase required for starch degradation. Involved in cold-induced freezing tolerance. Mutations that eliminate the GWD protein or affect the dikinase domain of the enzyme dramatically reduce both the amount of phosphate in the amylopectin and the rate of starch degradation. Mature leaves of these mutants accumulate amounts of starch up to seven times greater than …
AT1G10780	0	0	0	0	0	0	0	0	0	1.2845	0	15.7335	5.18093	7.89852	7.39715	NA	NA	NA	NA	NA	NA	NA	NA	NA	-2.04424	1.56487	1	15486	0	protein_coding	F-box/RNI-like superfamily protein
AT1G10810	0	0	21.2293	0	33.4366	0	0	274.372	338.807	135.646	245.854	1.09835	6.6248	0.68674	0.487816	0.129101	0.0782755	0.518234	0.217514	0.0568754	DEG_EC	EC>other	5521	0.120927	-2.04424	10.74	6.78675e-07	94	1	protein_coding	NAD(P)-linked oxidoreductase superfamily protein
AT1G10820	0	0	8.84297	0	0	0	0	0	0	0	0	40.6026	26.5483	18.9826	17.0111	0.243118	0.1196	0.325039	0.27657	0.0356725	DEG_EC	EC>other	15613	0.732974	NA	NA	NA	NA	NA	protein_coding	Protein of unknown function (DUF3755)
AT1G10830	70.0826	26.8662	0	0	0	0	0	0	0	0	0	15.2543	11.6616	36.3549	36.0165	0.00155057	0.939398	0.00360565	0.00272096	0.0527248	DEG_CC	CC>other	1951	0.00651695	NA	NA	NA	NA	NA	protein_coding	15-cis-zeta-carotene isomerase	Encodes a variant protein of the 15-cis-zeta-carotene isomase (Z-ISO) locus lacking Z-ISO activity.
AT1G10830	70.0826	26.8662	0	0	0	0	0	0	0	0	0	15.2543	11.6616	36.3549	36.0165	0.00155057	0.939398	0.00360565	0.00272096	0.0527248	DEG_CC	CC>other	1951	0.00651695	NA	NA	NA	NA	NA	protein_coding	15-cis-zeta-carotene isomerase	Encodes a functional 15-cis-zeta-carotene isomerase (Z-ISO).
AT1G10840	213.465	112.891	254.106	178.008	173.629	221.007	28.2511	152.042	95.6745	216.531	98.0788	209.965	82.8778	100.263	96.4371	0.642318	0.0683162	0.0765179	0.207615	0.00523214	nonDEG		17582	0.84364	9.9109	-0.722165	0.85912	8611	0	protein_coding	translation initiation factor 3 subunit H1	Encodes eukaryotic initiation factor 3H1 subunit (TIF3H1).
AT1G10850	0	4.55633	0	4.99929	2.84834	0	0	0	0	0	0	101.851	40.6399	11.8003	9.09551	0.297185	0.0383663	0.0279123	0.616881	0.0196548	DEG_SY	other>SY	12713	0.547297	NA	NA	NA	NA	NA	protein_coding	Leucine-rich repeat protein kinase family protein
AT1G10865	20.749	0	19.8108	28.5998	41.4022	0	188.902	28.4188	23.8972	60.7956	16.1127	43.3022	28.3081	30.9574	41.4741	0.400028	0.10597	0.329968	0.139067	0.0249666	nonDEG		11595	0.483314	7.27791	-2.30333	0.632871	5085	0	protein_coding
AT1G10870	11.6957	17.9738	9.63127	6.2925	21.3052	4.24879	35.0784	16.094	5.85856	11.6379	4.14893	27.7648	13.5547	14.3398	12.3364	0.458094	0.129201	0.0575792	0.346617	0.00850879	nonDEG		14767	0.685131	7.47255	-1.97023	0.604231	4718	0	protein_coding	ARF-GAP domain 4	A member of ARF GAP domain (AGD), A thaliana has 15 members, grouped into four classes. AGD4 belongs to the Class 1, together with AGD1, AGD2, and AGD3.
AT1G10880	4.96267	151.935	10.525	0	30.3238	0	0	0	0	0	0	0	0	0	0	0.136059	0.0714731	0.0110975	0.735774	0.0455966	DEG_SY	other>SY	5037	0.0964511	NA	NA	NA	NA	NA	protein_coding	Core-2/I-branching beta-1,6-N-acetylglucosaminyltransferase family protein	Putative role in response to salt stress. Mutants grow larger than the wild type under salt stress condition (Ann Stapleton and Ashley Green, 2009, personal communication).
AT1G10890	199.565	97.4144	89.2824	98.7911	189.382	16.766	73.7055	22.4412	53.1534	90.0654	117.601	70.9166	153.832	44.8481	48.4311	0.80749	0.0500531	0.0244024	0.116992	0.00106207	nonDEG		20232	0.98123	8.84109	-0.443895	0.963169	11250	0	protein_coding
AT1G10900	75.8669	75.4693	36.4135	0	0	6.63387	3.71599	0.147049	0	0	0	11.0725	16.7948	16.4911	12.3682	0.107966	0.677093	0.0817614	0.0523679	0.080812	DEG_CC	CC>other	12856	0.555953	2.84425	-7.88736	0.173811	1548	0	protein_coding	Phosphatidylinositol-4-phosphate 5-kinase family protein
AT1G10910	32.8939	77.3939	2.61804	0	21.0486	6.39647	0	81.5301	30.431	13.5545	51.104	38.4325	17.763	32.0556	25.4585	0.295281	0.614761	0.034596	0.0419028	0.0134592	DEG_CC	CC>other	13509	0.603946	7.02675	2.82323	0.650619	5302	0	protein_coding	Pentatricopeptide repeat (PPR) superfamily protein
AT1G10920	9.10734	4.95859	0	25.9819	0	0	0	0	0	0	0	8.27345	3.8273	5.99802	4.46927	0.188128	0.216947	0.0114799	0.502828	0.0806174	DEG_SY	other>SY	8673	0.299145	NA	NA	NA	NA	NA	protein_coding	NB-ARC domain-containing disease resistance protein	Encodes LOV1, a disease susceptibility gene that, paradoxically, is a member of the NBS-LRR resistance gene family. Conditions susceptibility to the fungus Cochliobolus victoriae and victorin-dependent induction of defense-associated proteins. Saturation mutagenesis identified 59 lov mutations that all display reduced susceptibility to vitorin. Mutations in known defense response pathways do not …
AT1G10930	47.006	72.538	7.89849	45.6167	1.11653	0	0	0	0	0	7.96012	19.9902	12.1689	15.2235	11.7975	0.0174613	0.0467402	0.00178579	0.808325	0.125687	DEG_SY	other>SY	1818	0.00502051	-2.04424	5.1741	0.931759	10506	0	protein_coding	DNA helicase (RECQl4A)	DNA helicase involved in the maintenance of genome stability by modulation of the DNA damage response and suppression of homologous recombination.
AT1G10940	380.981	419.612	208.046	18.8428	54.2571	154.936	230.817	131.819	220.451	208.39	199.97	105.831	105.405	50.0446	59.7345	0.081634	0.013715	0.881265	0.0187716	0.00461455	DEG_EC	other>EC	6104	0.152994	10.7143	-0.92944	0.698626	5880	0	protein_coding	Protein kinase superfamily protein	Encodes a plant protein kinase similar to the calcium/calmodulin-dependent protein kinase subfamily and the SNF1 kinase subfamily (SnRK2) whose activity is activated by ionic (salt) and non-ionic (mannitol) osmotic stress. Kinase activity of its homolog in tobacco is induced by hyperosmotic condition within 1 minute.
AT1G10950	108.068	42.8894	207.867	166.402	77.5165	182.366	31.6534	84.0489	95.7844	148.994	120.194	129.894	47.2808	98.5703	89.4682	0.681382	0.219258	0.0325811	0.0626702	0.00410888	nonDEG		11544	0.480453	10.3136	-0.8287	0.80077	7358	0	protein_coding	transmembrane nine 1	Encodes an Arabidopsis Transmembrane nine (TMN) protein. Transmembrane nine (TM9) proteins are localized in the secretory pathway of eukaryotic cells and are involved in cell adhesion and phagocytosis.
AT1G10960	4.46738	24.1008	0	0.137234	0	0	0	0	0	0	30.3515	82.0265	52.9039	170.572	226.053	0.0172796	0.869323	0.0255212	0.0262731	0.0616031	DEG_CC	CC>other	8310	0.274626	-2.04424	4.86183	0.956615	11093	0	protein_coding	ferredoxin 1
AT1G10970	0	16.7053	5.17608	0	0	0	0	0	44.1331	42.5008	18.1938	17.1634	3.56062	5.09724	5.08809	0.361778	0.0693731	0.0221327	0.527977	0.0187389	DEG_SY	other>SY	14159	0.649429	-2.04424	7.6008	0.284548	2181	0	protein_coding	zinc transporter 4 precursor	A member of Zrt- and Irt-related protein (ZIP) family. transcript is induced in response to zinc deficiency in the root and shoot. Expression is regulated by copper, but response to copper deficiency is detected only after three weeks of deficiency.
AT1G11000	67.9463	1.41743	22.936	14.5156	28.5342	0	0	4.55042	0	0.639755	0	11.5015	12.3965	6.18298	5.30298	0.0237619	0.00439301	0.039915	0.808115	0.123815	DEG_SY	other>SY	3814	0.0490822	-2.04424	3.6815	0.947215	10887	0	protein_coding	Seven transmembrane MLO family protein	A member of a large family of seven-transmembrane domain proteins specific to plants, homologs of the barley mildew resistance locus o (MLO) protein. The Arabidopsis genome contains 15 genes encoding MLO proteins, with localization in plasma membrane. Phylogenetic analysis revealed four clades of closely-related AtMLO genes. ATMLO4 belongs to the clade I, with AtMLO11 and AtMLO14. The gene is exp…
AT1G11020	0	0	4.16838	2.40814	3.32262	0	0	0	0	6.94024	4.48186	42.1795	15.2466	17.9347	19.128	0.0576051	0.0515035	0.716875	0.0953403	0.0786759	DEG_EC	EC>other	8455	0.282576	-2.04424	4.38024	0.906511	9722	0	protein_coding	RING/FYVE/PHD zinc finger superfamily protein
AT1G11040	2.93587	0	10.3273	49.5574	101.774	16.1858	1.77446	0	0.723697	7.96072	18.3844	0.318238	0	0	0	0.324117	0.450459	0.152812	0.0531182	0.0194939	DEG_CC	other>CC	7281	0.215404	5.89342	-1.34405	0.892215	9332	0	protein_coding	HSP40/DnaJ peptide-binding protein
AT1G11050	92.9011	47.7238	6.34675	17.9788	15.6332	0	0.085091	6.20069	0.026938	0	0	13.2019	7.95282	4.96023	6.29354	0.00868075	0.0203666	0.00393304	0.791974	0.175046	DEG_SY	other>SY	2355	0.0128563	1.56705	4.17752	0.98186	11791	0	protein_coding	Protein kinase superfamily protein
AT1G11060	3.01401	20.2299	1.11019	0	0	0	0	1.05724	7.11955	7.44608	28.67	22.7914	16.1954	10.2864	8.01217	0.150815	0.413862	0.0205571	0.323567	0.0911986	DEG_CC	CC>other	7372	0.220242	-2.04424	7.35375	0.207708	1722	0	protein_coding	WAPL (Wings apart-like protein regulation of heterochromatin) protein
AT1G11070	98.4735	84.0844	12.9363	8.2356	33.5244	26.0215	63.9168	13.0849	9.06302	9.8833	34.5594	5.32664	7.94093	0.45283	0.194438	0.208151	0.067119	0.664864	0.0421611	0.0177047	DEG_EC	other>EC	7182	0.210466	8.69838	-2.36719	0.231688	1894	0	protein_coding
AT1G11090	2.02957	0	0	0	0	0.917308	0	0.421947	0	0.092523	0	0	6.9363	0	0	0.392843	0.0622346	0.461899	0.0582043	0.0248191	DEG_EC	other>EC	15960	0.756377	0.77574	-2.69509	0.846919	8297	0	protein_coding	alpha/beta-Hydrolases superfamily protein
AT1G11100	4.49493	26.6718	188.154	83.1986	114.48	0.121589	10.6202	37.5769	19.5737	9.57743	43.379	5.38466	4.44565	0.491094	0.376368	0.0498502	0.0213512	0.854934	0.0187052	0.0551592	DEG_EC	EC>other	3589	0.0424965	7.82576	1.3767	0.882773	9117	0	protein_coding	SNF2 domain-containing protein / helicase domain-containing protein / zinc finger protein-related
AT1G11160	10.4404	4.3526	0.243113	0	0	0	0	0	0	0	3.16399	5.16037	1.76969	2.11181	1.37746	0.0550323	0.71587	0.0151871	0.109767	0.104144	DEG_CC	CC>other	6071	0.150999	-2.04424	3.86183	1	12909	0	protein_coding	Transducin/WD40 repeat-like superfamily protein
AT1G11170	6.99557	1.35359	28.945	0	0	0	0	14.1546	133.078	47.6299	13.6755	0	1.86067	2.92366	3.49032	0.257786	0.118148	0.0221996	0.559074	0.042792	DEG_SY	other>SY	10872	0.436526	-2.04424	8.79955	0.016953	541	0	protein_coding	Protein of unknown function (DUF707)
AT1G11175	4.93055	0.208609	0	11.3492	0	0	0	57.6074	0	0	8.21798	36.1632	21.4646	27.0401	21.9551	0.349694	0.0910253	0.036679	0.496518	0.0260834	DEG_SY	other>SY	15175	0.708287	-2.04424	5.90949	0.767903	6874	0	other_rna	other RNA
AT1G11180	9.37175	33.8357	74.162	11.1313	7.78583	0	0	0	0	0	0	19.7811	14.326	15.9962	19.0434	0.0292881	0.0110936	0.00794446	0.914968	0.0367056	DEG_SY	other>SY	5290	0.110098	NA	NA	NA	NA	NA	protein_coding	Secretory carrier membrane protein (SCAMP) family protein
AT1G11200	0	0	5.79092	111.858	0	0	0	21.8623	0	0	0	35.5562	19.7308	21.6315	24.4941	0.138367	0.0814988	0.493354	0.232635	0.0541448	DEG_EC	EC>other	3499	0.0386466	-2.04424	5.05164	0.942295	10762	0	protein_coding	Protein of unknown function (DUF300)
AT1G11210	15.7514	0	33.5121	0	2.54458	0	0	11.103	33.0816	4.34563	5.17297	24.7686	33.0429	17.0112	26.2046	0.287499	0.0356317	0.0234306	0.634535	0.0189038	DEG_SY	other>SY	11534	0.480023	-2.04424	6.30983	0.411855	3051	0	protein_coding	Protein of unknown function (DUF761)
AT1G11220	0	0	168.108	38.2731	147.749	0	0	0	0.279125	0	2.154	12.257	8.32083	3.47368	3.28747	0.00207258	0.00266319	0.89075	0.00675558	0.0977585	DEG_EC	EC>other	652	4.20642e-05	-2.04424	2.02546	1	13038	0	protein_coding	Protein of unknown function (DUF761)
AT1G11230	0	0	14.9265	0	45.8772	0.137485	0	0	0.110366	0	0	0	0	0	0	0.161644	0.117187	0.319724	0.321382	0.0800622	DEG_SY	other>SY	6482	0.170229	NA	NA	NA	NA	NA	protein_coding	Protein of unknown function (DUF761)
AT1G11240	96.5423	63.1122	75.6387	79.5973	119.606	20.8431	8.68031	70.8211	116.184	69.2812	95.4642	39.1763	52.0166	14.664	15.4617	0.464369	0.0470596	0.0753281	0.406291	0.00695244	nonDEG		13153	0.577265	8.6096	1.65461	0.596902	4630	0	protein_coding
AT1G11260	0.534704	0	74.3659	46.0621	163.858	0	0	0	0	0.281681	6.96805	52.1431	71.6707	116.935	86.4572	0.00647243	0.00374519	0.70175	0.0397438	0.248289	DEG_EC	EC>other	563	9.93685e-06	-2.04424	4.36235	0.917999	10049	0	protein_coding	sugar transporter 1	Encodes a H+/hexose cotransporter.
AT1G11270	16.1105	22.6164	74.4135	28.0965	52.8439	0.189177	4.27527	12.6105	17.6278	3.10186	13.0432	12.5597	8.1717	2.59019	1.48991	0.197959	0.109517	0.344502	0.281332	0.0666893	DEG_EC	EC>other	10033	0.385501	5.11018	1.39629	0.987942	12109	0	protein_coding	F-box and associated interaction domains-containing protein
AT1G11280	33.4062	26.5375	17.0252	2.90813	34.1324	38.2512	25.0146	63.6805	23.5124	12.6478	33.8068	30.5111	14.489	16.1338	13.892	0.450159	0.119972	0.113387	0.298362	0.0181206	nonDEG		13161	0.577603	8.73241	-0.895959	0.82994	7900	0	protein_coding	S-locus lectin protein kinase family protein
AT1G11290	7.9968	15.7262	0	0	0.218681	0	0	2.12832	0	2.41299	0	6.00048	3.71415	5.66179	4.68034	0.0235552	0.818621	0.0106221	0.047433	0.0997689	DEG_CC	CC>other	5317	0.111296	-2.04424	4.0736	0.920716	10120	0	protein_coding	Pentatricopeptide repeat (PPR) superfamily protein	Pentatricopeptide Repeat Protein containing the DYW motif. Required for editing of multiple plastid transcripts. Endonuclease activity.
AT1G11300	0	0	23.5125	0	0	0	0	4.02678	0	12.6714	3.29449	1.67511	0.97915	1.52598	1.35153	0.225695	0.103114	0.342677	0.290905	0.0376083	DEG_EC	EC>other	8899	0.314482	-2.04424	6.11484	0.599265	4677	0	protein_coding	protein serine/threonine kinases;protein kinases;ATP binding;sugar binding;kinases;carbohydrate binding
AT1G11303	0	0	0	0	0	0	0	1.44068	0	0.675867	0.775578	0	0	7.25866	4.36774	NA	NA	NA	NA	NA	NA	NA	NA	NA	-2.04424	3.28923	0.877062	8989	0	NA	NA	NA
AT1G11310	0	0	91.609	16.8985	21.9368	0	0	17.0315	0	0	7.59501	18.0798	19.1081	206.635	135.877	0.00509844	0.00598707	0.876922	0.0157516	0.0962408	DEG_EC	EC>other	1027	0.000516244	-2.04424	6.04908	0.741335	6413	0	protein_coding	Seven transmembrane MLO family protein	A member of a large family of seven-transmembrane domain proteins specific to plants, homologs of the barley mildew resistance locus o (MLO) protein. The Arabidopsis genome contains 15 genes encoding MLO proteins, with localization in plasma membrane. Phylogenetic analysis revealed four clades of closely-related AtMLO genes. ATMLO2 belongs to the clade IV, with AtMLO3, AtMLO6 and AtMLO12. The gen…
AT1G11320	6.38091	14.0423	54.9687	2.18112	2.41076	0	0	0	0	7.76101	0	7.73293	0.94868	3.91438	2.92675	0.060879	0.0334166	0.0105314	0.839607	0.055566	DEG_SY	other>SY	5769	0.134324	-2.04424	4.28734	0.990293	12223	0	protein_coding
AT1G11330	0.200162	0	0	0	0	0	0	10.9148	40.7116	0	0.98643	11.8708	12.0058	29.6875	16.4885	0.205082	0.532871	0.128923	0.103216	0.029908	DEG_CC	CC>other	11183	0.45546	-2.04424	7.81926	0.29671	2256	0	protein_coding	S-locus lectin protein kinase family protein
AT1G11340	0	0.166858	0	0	0	0	0	0	7.11984	0	0	0	0	1.84974	1.79378	0.246862	0.47455	0.134975	0.116979	0.0266347	DEG_CC	CC>other	11863	0.49954	-2.04424	4.70795	0.969064	11438	0	protein_coding	S-locus lectin protein kinase family protein
AT1G11350	13.8081	7.65061	7.41125	0.605742	4.14874	35.625	0	0.616384	7.91152	0	0.212765	4.01962	2.77384	27.5601	29.4729	0.340736	0.187681	0.099275	0.34899	0.0233189	DEG_SY	SY>other	11797	0.498081	6.39796	-3.90829	0.48367	3583	0	protein_coding	S-domain-1 13
AT1G11360	43.8007	102.916	141.525	107.647	178.947	0.512204	2.78156	46.5998	149.008	19.3111	13.6888	60.624	104.428	24.5115	21.7502	0.0338351	0.0109697	0.126602	0.73874	0.0898536	DEG_SY	other>SY	2848	0.0225585	6.22195	4.12091	0.347373	2591	0	protein_coding	Adenine nucleotide alpha hydrolases-like superfamily protein
AT1G11362	321.262	196.949	0	0	0	0.231554	0.58715	0.195693	0	0	0	34.3811	31.1357	0.226149	0.362833	0.00175656	0.531057	0.0161338	0.00565829	0.445395	DEG_CC	CC>other	660	4.54748e-05	-0.393875	-3.41111	0.831176	7931	0	protein_coding	Plant invertase/pectin methylesterase inhibitor superfamily protein
AT1G11370	1.53941	0	0.672154	0	0	0	0	0	0	0	0	15.3858	12.5828	0	0	0.463786	0.0977043	0.0355124	0.388783	0.0142139	nonDEG		18438	0.890241	NA	NA	NA	NA	NA	protein_coding	Pectin lyase-like superfamily protein
AT1G11380	21.6585	22.6448	12.4829	0	0	8.2933	0	0	0	0	3.24792	17.2182	13.2009	10.0632	7.75374	0.262692	0.653032	0.0445137	0.0257241	0.0140387	DEG_CC	CC>other	17899	0.864666	3.57261	-3.35991	0.828029	7850	0	protein_coding	PLAC8 family protein
AT1G11390	36.011	52.8923	8.62908	48.1948	3.86808	0	0	25.8705	75.7917	41.4364	51.8646	14.0395	4.85771	8.98166	8.67547	0.0129776	0.023079	0.00204707	0.882017	0.0798792	DEG_SY	other>SY	2665	0.0180395	-2.04424	9.236	0.00214003	286	1	protein_coding	Protein kinase superfamily protein
AT1G11400	25.4775	51.3142	3.90403	0	0	12.7904	2.98959	93.137	64.0205	5.10059	47.4355	49.8811	22.0004	15.9102	17.7625	0.162788	0.251636	0.50641	0.0427932	0.0363727	DEG_EC	other>EC	10040	0.385971	7.21417	1.76019	0.819343	7675	0	protein_coding	partner of Y14-MAGO	The PYM gene encodes a protein capable of interacting with MAGO, and Y14, whose orthologs form part of the exon junction complex in animal cells. In vitro binding assays indicate that PYM can bind to MAGO and Y14 either individually, or when they are together. But, MAGO-Y14-PYM ternary complexes are difficult to detect in vivo in Arabidopsis based on pull-down experiments. However there is some e…
AT1G11410	0	10.2799	0	0	0	0	0	0	0	0	0	11.3191	10.0831	9.92728	8.69854	0.0518709	0.789824	0.0510918	0.0628835	0.0443298	DEG_CC	CC>other	10129	0.393186	NA	NA	NA	NA	NA	protein_coding	S-locus lectin protein kinase family protein
AT1G11430	438.373	228.459	160.08	79.9844	224.885	0	0.260924	12.0012	22.6046	0	17.0191	64.1531	82.8263	185.827	172.38	0.000747177	0.000616383	0.000757594	0.968402	0.0294769	DEG_SY	other>SY	882	0.000258017	2.96449	4.97239	0.794619	7284	0	protein_coding	plastid developmental protein DAG, putative
AT1G11440	0	0	3.76244	0	5.54323	3.64561	2.40499	0.046022	0.030357	0	0.067665	9.59712	9.39187	21.1367	26.9503	0.308653	0.504939	0.0268165	0.132719	0.0268723	DEG_CC	other>CC	9872	0.372677	2.13844	-5.57111	0.358001	2662	0	protein_coding
AT1G11475	3.94161	0	49.7236	0	0	0	0	0	0	33.0338	0	195.779	97.598	64.0313	79.2764	0.361631	0.0595719	0.0460482	0.512723	0.0200257	DEG_SY	other>SY	13993	0.638461	-2.04424	4.71868	0.967253	11396	0	protein_coding	RNA polymerases N / 8 kDa subunit	Non-catalytic subunit common to nuclear DNA-dependent RNA polymerases II, IV and V; homologous to budding yeast RPB10.
AT1G11480	68.8313	56.0658	128.055	85.2782	44.0425	34.7737	2.3429	78.5682	77.6368	58.0327	64.5602	96.1672	31.5528	33.7581	35.305	0.473217	0.115219	0.0721333	0.328883	0.0105471	nonDEG		16547	0.7926	8.5673	0.991449	0.892067	9328	0	protein_coding	eukaryotic translation initiation factor-related
AT1G11490	5.59352	8.9345	0	0	0	0	0	0	0	0	0	0	0	0.547919	0.339741	0.00787722	0.917482	0.0126701	0.0104759	0.0514948	DEG_CC	CC>other	8516	0.287068	NA	NA	NA	NA	NA	protein_coding	zinc finger (C2H2 type) family protein
AT1G11500	9.03639	0	4.36929	3.50479	5.08351	0	0	0	0	0	0	0	0	0.5108	1.1692	0.205916	0.0332307	0.0681037	0.648927	0.043822	DEG_SY	other>SY	12467	0.53775	NA	NA	NA	NA	NA	protein_coding	Protein of unknown function (DUF1218)
AT1G11510	132.868	103.689	400.972	279.213	480.678	0.669473	0.865856	0.34793	196.923	4.62174	31.3255	6.53955	0.749036	0	0.054442	0.00662103	0.00529957	0.0736213	0.524429	0.390029	DEG_SY	other>SY	559	9.02311e-06	5.31988	5.12984	0.418099	3093	0	protein_coding	DNA-binding storekeeper protein-related transcriptional regulator
AT1G11520	1.0048	13.8411	0.916502	0.40211	0.89219	0.832932	0.707335	0.444939	1.89551	0.346571	1.94052	7.96351	0	0	0.078571	0.396903	0.422112	0.0860747	0.0832668	0.0116435	DEG_CC	CC>other	15365	0.716535	1.61696	-0.439149	1	13070	0	protein_coding	pliceosome associated protein-related
AT1G11530	0	0	0	0	0	0	0	40.0169	0	6.21363	35.7449	0	6.80201	63.9545	63.4195	NA	NA	NA	NA	NA	NA	NA	NA	NA	-2.04424	5.93807	0.627591	4987	0	protein_coding	C-terminal cysteine residue is changed to a serine 1	Encodes a monocysteinic thioredoxin, thioredoxin in which the second cysteine of the redox site is replaced by a serine, with low disulfide reductase but efficient disulfide isomerase activity.
AT1G11540	171.943	2.32608	1.69417	0.801548	12.7381	67.8329	118.55	751.474	673.928	620.64	541.364	6.48393	0	0	0.188683	0.216053	0.0219196	0.221255	0.474158	0.066615	DEG_SY	SY>other	4368	0.0708367	10.5921	1.88492	0.309449	2343	0	protein_coding	Sulfite exporter TauE/SafE family protein
AT1G11545	0	0	0	0	0	0	0	0	0	22.6688	0	0	0	21.9075	27.6096	NA	NA	NA	NA	NA	NA	NA	NA	NA	-2.04424	5.18546	0.931294	10491	0	protein_coding	xyloglucan endotransglucosylase/hydrolase 8
AT1G11590	6.31071	1.17112	0	0	0	0	0	0.259945	0	0.605043	1.43915	2.03308	0	0	0	0.0220802	0.8715	0.0307151	0.0267909	0.048914	DEG_CC	CC>other	10287	0.401059	-2.04424	2.33829	0.93687	10585	0	protein_coding	Plant invertase/pectin methylesterase inhibitor superfamily
AT1G11591	0	2.50011	0	0	0	0	0	8.79914	0	0	0	3.14557	0	0	0	0.126288	0.638832	0.102561	0.0964646	0.0358552	DEG_CC	CC>other	19511.5	0.936995	-2.04424	2.74421	1	14497	0	NA	NA	NA
AT1G11592	140.349	121.75	15.7534	0.784785	33.0465	0	14.1818	15.3773	10.3991	25.8106	11.0569	31.4035	32.9804	11.589	10.2525	0.162701	0.749238	0.0265329	0.0382335	0.0232948	DEG_CC	CC>other	10765	0.429295	5.85811	0.542584	1	15307	0	other_rna	other RNA	Unknown gene
AT1G11593	108.818	204.262	0.198604	0.096378	0	0	1.28957	0.890819	0	0	0.06169	72.2398	39.0333	0	0	0.00683521	0.753278	0.0458658	0.0049014	0.189119	DEG_CC	CC>other	2235	0.010742	0.412108	-2.13237	0.897922	9516	0	protein_coding	Plant invertase/pectin methylesterase inhibitor superfamily protein
AT1G11608	25.9837	0	2.1034	0	0	0	0	0	0	0	0	0	0	0	0	0.332641	0.13345	0.0298847	0.476503	0.0275215	DEG_SY	other>SY	12797	0.552627	NA	NA	NA	NA	NA	protein_coding	F-box associated ubiquitination effector family protein
AT1G11620	0	0	0	0	0	0	0	0	0	0	10.1931	0	0	0	0	NA	NA	NA	NA	NA	NA	NA	NA	NA	-2.04424	3.65537	1	13211	0	protein_coding	F-box and associated interaction domains-containing protein
AT1G11630	13.7177	1.45855	53.9953	0.136911	5.30452	0	10.2934	0	26.4004	6.4764	69.3506	18.9291	22.0655	8.14301	7.60123	0.67848	0.163011	0.0675306	0.0867945	0.00418408	nonDEG		18908	0.914013	6.47124	1.34205	1	12937	0	protein_coding	Tetratricopeptide repeat (TPR)-like superfamily protein
AT1G11650	103.822	47.1066	0	2.13459	0	13.4141	3.85616	0	0	27.3495	19.6932	129.799	46.4722	224.411	240.888	0.114995	0.318895	0.464466	0.0361047	0.0655388	DEG_EC	other>EC	5649	0.127754	6.27095	-0.438897	0.997881	12531	0	protein_coding	RNA-binding (RRM/RBD/RNP motifs) family protein
AT1G11655	0	0	0	0	0	0	0	0	0	0	40.2736	0	0	0	0	NA	NA	NA	NA	NA	NA	NA	NA	NA	-2.04424	4.83758	0.958103	11153	0	protein_coding
AT1G11660	3.47365	0	54.6315	18.6783	86.8176	23.6714	53.0079	96.094	89.1554	146.157	199.618	27.6651	14.3914	27.6377	27.1133	0.0253664	0.931115	0.0106947	0.015213	0.0176108	DEG_CC	other>CC	4361	0.0708367	9.85052	0.94991	0.813882	7608	0	protein_coding	heat shock protein 70 (Hsp 70) family protein
AT1G11680	151.228	239.847	62.0749	0	32.7172	0	0.207584	23.1925	210.906	63.1192	22.451	89.2098	34.0737	65.9899	62.3951	0.0512595	0.287151	0.00322315	0.446427	0.211939	DEG_SY	other>SY	2348	0.0127153	4.79279	8.62899	0.0102111	431	0	protein_coding	CYTOCHROME P450 51G1	putative obtusifoliol 14-alpha demethylase involved in sterol biosynthesis.
AT1G11684	99.3861	11.4762	0.3479	0	0	0	0	0.395773	0	0	0	0	0	0	0	0.011985	0.883379	0.0231181	0.0198085	0.0617099	DEG_CC	CC>other	6380	0.165661	NA	NA	NA	NA	NA	protein_coding
AT1G11690	136.29	64.7443	0	0	0	0	0	0.379815	0	0	0	1.07083	3.12003	0	0	0.00135618	0.940322	0.0031627	0.00238259	0.0527767	DEG_CC	CC>other	1972	0.00675694	NA	NA	NA	NA	NA	protein_coding
AT1G11710	36.7823	74.5631	21.9623	4.51777	44.7802	0	1.47752	0	0	0.327851	0.038165	5.68737	3.4168	1.48881	1.55692	0.199484	0.186696	0.0322313	0.548985	0.0326038	DEG_SY	other>SY	7430	0.223294	1.8191	-3.65824	0.774361	6950	0	protein_coding	Pentatricopeptide repeat (PPR) superfamily protein
AT1G11720	137.938	146.04	13.2686	21.8753	42.3099	5.31936	14.6966	18.2143	31.9179	0.752218	20.0053	44.1635	39.8674	31.8012	31.2342	0.109962	0.831957	0.0173699	0.0253423	0.0153692	DEG_CC	CC>other	5605	0.125374	7.81225	-0.126435	1	14014	0	protein_coding	starch synthase 3	Encodes a starch synthase that in addition to its role in starch biosynthesis also has a negative regulatory function in the biosynthesis of transient starch. The protein apparently contains a starch-binding domain (SBD).
AT1G11730	6.99125	0	21.612	5.65047	32.9036	724.931	579.519	114.064	53.183	169.55	75.2012	7.31157	3.58953	3.48651	2.9582	0.000820668	0.00161523	0.00281376	0.854161	0.140589	DEG_SY	SY>other	249	1.33616e-09	10.9848	-3.55261	0.00120865	248	1	protein_coding	Galactosyltransferase family protein
AT1G11740	1.6692	6.65969	0	0.194683	0	43.6648	4.96387	8.25012	52.5515	21.0333	7.82519	0	0	0.248639	0.291915	0.0871487	0.0475641	0.533862	0.191779	0.139647	DEG_EC	other>EC	2332	0.0124134	7.90793	-0.992018	0.867573	8783	0	protein_coding	ankyrin repeat family protein
AT1G11750	13.9216	37.7438	14.9406	0	23.3104	0	0	0	39.7145	6.16403	10.4521	53.9187	33.3027	146.334	126.684	0.113925	0.102277	0.00900461	0.708965	0.0658286	DEG_SY	other>SY	7696	0.239663	-2.04424	6.50677	0.528709	3964	0	protein_coding	CLP protease proteolytic subunit 6	One of several nuclear-encoded ClpPs (caseinolytic protease). Contains a highly conserved catalytic triad of Ser-type proteases (Ser-His-Asp). The name reflects nomenclature described in Adam et. al (2001).
AT1G11755	11.5409	18.0783	8.86301	0	11.5226	0	0	0	0	0.530981	17.2179	21.2431	14.8562	15.0864	13.6355	0.123246	0.148378	0.0105867	0.637685	0.0801042	DEG_SY	other>SY	9013	0.321701	-2.04424	4.82387	0.891122	9266	0	protein_coding	Undecaprenyl pyrophosphate synthetase family protein	Encodes a cis-prenyltransferase, involved in dolichol biosynthesis. Wilted leaves in mutants due to cell membrane lesions. Mutants have increased drought tolerance, but hypersensitve to dark stress.
AT1G11760	22.663	0.739041	7.23701	0	15.1288	0	0	0.940899	11.6348	0	61.0973	48.9771	39.9201	9.59141	8.93837	0.227147	0.0560033	0.0193892	0.670802	0.0266576	DEG_SY	other>SY	11250	0.458251	-2.04424	6.24208	0.619303	4884	0	protein_coding
AT1G11780	0	2.31084	0	290.554	4.69734	0	36.7509	20.8748	103.928	18.2078	12.3493	17.6485	3.20274	7.91554	10.3689	0.711973	0.215569	0.0303898	0.0393014	0.00276612	nonDEG		8174	0.268023	7.85017	0.172951	1	16402.5	0	protein_coding	oxidoreductase, 2OG-Fe(II) oxygenase family protein
AT1G11785	0	0	0	0	0	0	0	0	0	0	4.39652	0	0	0	1.02057	NA	NA	NA	NA	NA	NA	NA	NA	NA	-2.04424	1.76229	1	15345	0	protein_coding
AT1G11790	0	0	8.8006	18.9072	8.43792	0	0	55.1721	2.43513	21.8588	15.485	14.6992	0	34.7309	30.7023	0.0179484	0.0173655	0.830383	0.0431697	0.0911333	DEG_EC	EC>other	3952	0.0541277	-2.04424	7.62105	0.152838	1439	0	protein_coding	arogenate dehydratase 1	Encodes a plastid-localized arogenate dehydratase involved in phenylalanine biosynthesis. Not less than six genes encoding ADT were identi&#64257;ed in the Arabidopsis genome: ADT1 [At1g11790]; ADT2 [At3g07630]; ADT3 [At2g27820]; ADT4 [At3g44720]; ADT5 [At5g22630]; and ADT6 [At1g08250].
AT1G11800	1.9799	0	23.5047	0.763267	117.031	0.19247	14.8503	151.325	0	38.4144	19.166	28.1316	4.44861	7.95179	7.43448	0.537558	0.288702	0.0977645	0.0671947	0.00878098	nonDEG		8685	0.30002	7.249	1.83632	0.911657	9837	0	protein_coding	endonuclease/exonuclease/phosphatase family protein
AT1G11820	0	0	2.19593	69.544	34.411	0	0	0	0	0	0	55.0807	56.4392	48.0503	46.1825	0.0274296	0.0261143	0.788123	0.0718377	0.0864953	DEG_EC	EC>other	1884	0.00577728	NA	NA	NA	NA	NA	protein_coding	O-Glycosyl hydrolases family 17 protein
AT1G11840	170.225	107.5	219.327	269.216	69.359	14.5319	42.6517	382.402	385.384	372.511	245.019	200.638	167.939	366.354	332.458	0.655786	0.0788896	0.0645084	0.19605	0.00476598	nonDEG		12381	0.531092	9.54455	2.67057	0.151979	1430	0	protein_coding	glyoxalase I homolog	Encodes a glyoxalase I homolog ATGLX1.
AT1G11860	44.5115	94.2346	11.14	93.2203	4.13136	0.332867	0.370735	183.342	0	18.1927	0.258501	80.837	33.7545	803.619	753.105	0.151027	0.108325	0.0113176	0.680131	0.0491989	DEG_SY	other>SY	4952	0.0944938	5.32869	6.03403	0.400125	2966	0	protein_coding	Glycine cleavage T-protein family
AT1G11870	57.2915	27.5743	2.67932	16.5251	2.3252	0	19.9948	67.8341	13.6165	13.1495	54.437	16.0958	9.64597	31.4879	26.1615	0.449494	0.367346	0.0734056	0.0939924	0.0157615	nonDEG		15576	0.730482	7.3974	1.17639	0.969599	11450	0	protein_coding	Seryl-tRNA synthetase	Seryl-tRNA synthetase targeted to chloroplasts and mitochondria. Its inactivation causes developmental arrest of chloroplasts and mitochondria in Nicotiana benthamiana.
AT1G11880	68.9963	80.7616	13.7908	1.64353	52.6898	3.11352	0	53.6115	0	29.2064	58.2212	14.2126	4.38877	6.43632	5.19914	0.219134	0.575446	0.0226547	0.149133	0.0336314	DEG_CC	CC>other	10092	0.390652	5.96319	3.5049	0.74578	6515	0	protein_coding	transferases, transferring hexosyl groups
AT1G11890	101.639	249.985	102.771	258.863	90.4659	183.049	758.668	442.998	123.338	336.176	520.009	43.1967	62.4515	46.4928	50.8312	0.172323	0.0578226	0.0292027	0.726936	0.0137156	DEG_SY	SY>other	3362	0.0349727	10.9932	-1.34461	0.525747	3939	0	protein_coding	Synaptobrevin family protein	member of SEC22 Gene Family
AT1G11900	6.39041	0	16.7613	0	0	0	0	8.2755	0	0	2.42859	7.90247	2.81643	3.23403	4.75961	0.374327	0.050365	0.0254978	0.533831	0.0159782	DEG_SY	other>SY	15235	0.710021	-2.04424	3.88584	0.931294	10490	0	protein_coding	Tetratricopeptide repeat (TPR)-like superfamily protein
AT1G11905	72.5921	44.9861	2.98172	0.50342	4.26332	3.73434	9.35019	5.18581	13.3648	50.9653	12.195	44.6731	38.6359	15.1027	19.8692	0.183829	0.514094	0.230438	0.0345464	0.0370922	DEG_CC	CC>other	8103	0.26401	5.99882	0.768983	1	13933	0	protein_coding	B-cell receptor-associated protein 31-like
AT1G11910	172.232	139.191	298.63	306.264	180.588	10.7456	42.2665	510.52	769.403	539.741	505.1	334.33	262.704	374	493.304	0.368188	0.0466137	0.103903	0.468804	0.0124913	DEG_SY	other>SY	8079	0.262079	10.3885	3.1936	0.0474418	814	0	protein_coding	aspartic proteinase A1	Encodes an aspartic proteinase that forms a heterodimer and is stable over a broad pH range (ph 3-8).
AT1G11925	25.3765	0	0	0.291532	0.269825	0	0	6.42411	0	10.7372	32.3646	0.660612	0	0.200377	2.35054	0.0548807	0.731387	0.0761034	0.0752139	0.062415	DEG_CC	CC>other	10651	0.422762	-2.04424	5.55115	0.684749	5720	0	protein_coding	Stigma-specific Stig1 family protein	Encodes a Stigma-specific Stig1 family protein
AT1G11930	120.411	194.481	92.573	104.846	136.477	0	20.6209	118.806	173.026	57.0284	94.1714	90.5602	90.6448	69.3114	68.3937	0.014862	0.00928064	0.0166893	0.947757	0.0114109	DEG_SY	other>SY	11035	0.448381	7.60466	2.61238	0.631507	5057	0	protein_coding	Predicted pyridoxal phosphate-dependent enzyme, YBL036C type
AT1G11940	90.1116	113.602	26.9396	16.5306	0	54.6593	13.9555	182.88	117.113	71.7257	56.676	29.6561	36.2075	6.59102	8.19632	0.194435	0.280234	0.452141	0.0423391	0.0308517	DEG_EC	other>EC	12297	0.523269	8.79977	0.708524	0.939694	10687	0	protein_coding	Core-2/I-branching beta-1,6-N-acetylglucosaminyltransferase family protein
AT1G11950	50.7094	83.9548	10.8005	19.3799	47.4886	6.88153	13.0952	21.8369	31.7796	26.7588	29.9367	4.54719	3.61927	7.05051	7.13715	0.616827	0.254717	0.0363917	0.0866752	0.00538932	nonDEG		15125	0.705398	7.93723	0.547355	1	12991	0	protein_coding	Transcription factor jumonji (jmjC) domain-containing protein
AT1G11960	45.5355	123.106	53.7189	94.3904	25.1249	0	2.38849	50.2652	23.6615	19.2291	6.44883	9.21445	10.8215	19.8637	19.9038	0.0560716	0.0219846	0.01933	0.887311	0.0153031	DEG_SY	other>SY	4918	0.0928828	6.25248	3.37344	0.607048	4751	0	protein_coding	ERD (early-responsive to dehydration stress) family protein
AT1G11980	0	0	0	41.5242	0	0	0	0	0	0	0	0	0	0	0	0.246013	0.12131	0.321258	0.276162	0.0352575	DEG_EC	EC>other	16111	0.765564	NA	NA	NA	NA	NA	protein_coding	ubiquitin-related protein 3
AT1G11990	0	0	0	0	0	0	0	0	0	4.53407	3.6632	0	0	0.759988	0.848813	NA	NA	NA	NA	NA	NA	NA	NA	NA	-2.04424	4.40252	0.904309	9667	0	protein_coding	O-fucosyltransferase family protein
AT1G12000	283.793	192.859	78.1804	70.9775	79.6187	0	0	188.284	268.712	124.72	98.9368	106.331	31.5983	58.7598	64.0164	0.000279459	0.00049926	0.00194375	0.80838	0.188898	DEG_SY	other>SY	434	1.0624e-06	-2.04424	10.7461	1.07035e-06	97	1	protein_coding	Phosphofructokinase family protein
AT1G12013	0	0	0	0	0	1.28603	64.4489	0	1.03235	1.66825	0	0	0	0.334933	0.835702	0.129662	0.0690308	0.148364	0.593854	0.0590896	DEG_SY	SY>other	8600	0.293869	1.80407	-5.96065	0.477069	3519	0	small_nucleolar_rna	SNOR111; snoRNA	Encodes a H/ACA-box snoRNA (snoR111). Gb: AJ505682
AT1G12015	0	0	0	0	0	0	44.7147	0	0	0	0	0	13.8464	0	0	0.2218	0.11095	0.204323	0.421033	0.0418936	DEG_SY	SY>other	15544	0.729488	-2.04424	-6.29299	0.577673	4437	0	small_nucleolar_rna	snoRNA
AT1G12020	0.05461	1.88391	0.056791	0	0	0	0	0	0	0	0	2.30716	1.24018	5.81048	7.75345	0.094671	0.693951	0.0733067	0.0895946	0.0484771	DEG_CC	CC>other	13994	0.638461	NA	NA	NA	NA	NA	protein_coding
AT1G12030	1.63766	0	0	0	0	0	0	0	0	0	0	0	0	0	0.890258	0.111882	0.665368	0.0933028	0.092103	0.0373445	DEG_CC	CC>other	19424.5	0.936995	NA	NA	NA	NA	NA	protein_coding	Protein of unknown function (DUF506)
AT1G12050	25.271	38.2877	0	0	0	0	0	0	0	0	0	44.5762	20.8333	40.6427	46.2478	0.00128811	0.940897	0.00280469	0.00220158	0.0528089	DEG_CC	CC>other	2568	0.0162885	NA	NA	NA	NA	NA	protein_coding	fumarylacetoacetase, putative
AT1G12060	47.0576	0	6.28214	1.27951	39.7274	0	0	0	0	0.107897	0	1.57813	1.66545	6.3254	5.62996	0.1838	0.0255146	0.0294545	0.731426	0.0298049	DEG_SY	other>SY	8843	0.309873	NA	NA	NA	NA	NA	protein_coding	BCL-2-associated athanogene 5	A member of Arabidopsis BAG (Bcl-2-associated athanogene) proteins, plant homologs of mammalian regulators of apoptosis. Plant BAG proteins are multi-functional and remarkably similar to their animal counterparts, as they regulate apoptotic-like processes ranging from pathogen attack, to abiotic stress, to plant development.
AT1G12080	1.13608	0	826.9	1322.35	1306.96	4.78204	1.00464	2281.01	2876.35	1705.31	2574.89	28.5338	26.7301	20.6368	20.5346	0.000531831	0.00267791	0.889673	0.000554672	0.106562	DEG_EC	EC>other	120	1.82382e-15	8.3337	8.69335	3.66034e-08	68	1	protein_coding	Vacuolar calcium-binding protein-related
AT1G12120	0.11528	0	2.21787	9.19288	43.0262	50.9718	41.4449	20.2962	57.5419	4.40914	75.1852	93.7772	41.5049	43.8345	37.5915	0.0383482	0.596966	0.00636455	0.174272	0.184049	DEG_CC	other>CC	1749	0.0044887	8.6399	-1.1878	0.758926	6733	0	protein_coding	Plant protein of unknown function (DUF863)
AT1G12140	8.25809	59.1014	46.7745	8.11965	20.3564	0	12.6245	6.24794	0.661999	17.138	0	10.7709	6.03747	41.2445	35.7874	0.454316	0.0939141	0.139292	0.299864	0.0126144	nonDEG		19051	0.923023	6.02638	-0.903826	0.952813	11037	0	protein_coding	flavin-monooxygenase glucosinolate S-oxygenase 5	belongs to the flavin-monooxygenase (FMO) family, encodes a glucosinolate S-oxygenase that catalyzes the conversion of methylthioalkyl glucosinolates to methylsulfinylalkyl glucosinolates
AT1G12160	9.4486	0	0	0	0	0	0	0	0	0	0	7.59751	9.01435	2.50809	3.05827	0.0583403	0.774523	0.0565563	0.0671095	0.043471	DEG_CC	CC>other	13526	0.605294	NA	NA	NA	NA	NA	protein_coding	Flavin-binding monooxygenase family protein
AT1G12210	120.282	5.23494	21.3699	34.4835	2.28118	8.52148	6.65305	11.078	51.5596	0	15.4051	7.29306	3.97881	2.91887	2.72117	0.59436	0.175018	0.0473737	0.176393	0.00685657	nonDEG		14832	0.688797	7.38111	0.42262	1	15264	0	protein_coding	RPS5-like 1	RFL1 has high sequence similarity to the adjacent disease resistance (R) gene RPS5.
AT1G12211	0	33.7034	0	0	0	0	0	0	0	17.5702	0	0	0.52718	0.567182	0	0.0366142	0.828522	0.0405618	0.0478002	0.0465018	DEG_CC	CC>other	4599	0.0799437	-2.04424	6.17368	0.841423	8193	0	protein_coding
AT1G12220	15.5561	0.567748	0.550558	0	0	0	0.033622	26.0065	0	0.442452	0.626092	3.95055	1.14732	11.7369	12.0027	0.141855	0.373266	0.0273819	0.385339	0.072158	DEG_SY	other>SY	8964	0.318326	2.78537	6.61415	0.651579	5310	0	protein_coding	Disease resistance protein (CC-NBS-LRR class) family	Resistance gene, mediates resistance against the bacterial pathogen Pseudomonas syringae. Contains a putative nucleotide binding site composed of kinase-1a (or P-loop), kinase-2a, and putative kinase-3a domains, 13 imperfect leucine-rich repeats, a potential leucine zipper, and two uncharacterized motifs that are well conserved in products of previously isolated R genes. Confers resistance to Pse…
AT1G12230	4.77954	12.4395	0	0	0	0	0	0	0	0	1.48451	55.2192	35.7359	81.928	65.6361	0.00783606	0.916463	0.0131318	0.0111317	0.0514376	DEG_CC	CC>other	6744	0.185688	-2.04424	1.5399	1	15451	0	protein_coding	Aldolase superfamily protein
AT1G12240	0	0	3.19384	0	33.5991	0	0	0	0	0	0	50.5425	26.5969	82.562	133.631	0.143873	0.0832756	0.485129	0.23448	0.0532422	DEG_EC	EC>other	5501	0.119654	NA	NA	NA	NA	NA	protein_coding	Glycosyl hydrolases family 32 protein
AT1G12244	24.9843	14.5216	0	0	0	0	0	0	0	0	0	22.1231	22.906	13.6593	9.74583	0.00475485	0.927618	0.00846433	0.00709905	0.0520637	DEG_CC	CC>other	5834	0.138247	NA	NA	NA	NA	NA	protein_coding	Polynucleotidyl transferase, ribonuclease H-like superfamily protein
AT1G12250	4.10354	0	0	0	0	0	0	0	0	0	0	22.928	36.6307	65.8954	50.2308	0.0803908	0.724529	0.0740457	0.0803691	0.0406651	DEG_CC	CC>other	17570	0.842658	NA	NA	NA	NA	NA	protein_coding	Pentapeptide repeat-containing protein
AT1G12270	313.079	182.742	175.307	134.686	243.08	0	1.87629	12.9554	42.1598	81.9236	26.9325	75.1081	72.1856	42.7873	46.1343	0.000990403	0.000438462	0.00208699	0.990664	0.00581998	DEG_SY	other>SY	1040	0.000540035	5.83637	4.54123	0.372935	2775	0	protein_coding	stress-inducible protein, putative
AT1G12280	0	3.81749	29.1506	0.083548	0.016222	0	27.7727	0.076074	0.216772	0.581663	3.33045	5.77757	1.60501	8.67469	7.68367	0.728607	0.127614	0.0451196	0.0954047	0.00325465	nonDEG		14368	0.659357	5.61678	-4.63367	0.325282	2443	0	protein_coding	LRR and NB-ARC domains-containing disease resistance protein
AT1G12290	7.60504	16.8168	25.5856	10.9332	3.35738	0	7.65609	8.34853	0	8.02019	32.7661	3.25139	5.42869	2.04291	3.25075	0.466253	0.150326	0.0730961	0.3	0.0103248	nonDEG		19923	0.949088	6.61553	0.738098	1	14983	0	protein_coding	Disease resistance protein (CC-NBS-LRR class) family
AT1G12300	5.55242	4.65985	29.9112	0.018097	0.622991	0.120474	0.03273	0	5.29832	1.3242	2.76367	12.6259	5.29369	1.99083	1.64161	0.218233	0.16556	0.0386287	0.503317	0.0742612	DEG_SY	other>SY	11139	0.455427	3.10257	3.15805	0.907982	9747	0	protein_coding	Tetratricopeptide repeat (TPR)-like superfamily protein
AT1G12310	2.46558	3.67358	0	0.074127	0	10.7273	0	8.46269	3.56052	8.4362	4.07863	126.14	31.4206	46.7718	47.3059	0.178599	0.145686	0.548737	0.0392676	0.0877095	DEG_EC	other>EC	9434	0.346925	5.39396	-0.688059	0.975559	11601	0	protein_coding	Calcium-binding EF-hand family protein
AT1G12330	25.8882	2.31818	15.4786	0	0	0	0	12.4688	11.367	15.3724	17.2271	128.018	103.373	18.8087	17.2655	0.245346	0.130262	0.0149096	0.565846	0.0436357	DEG_SY	other>SY	10510	0.41283	-2.04424	7.00029	0.221358	1812	0	protein_coding
AT1G12340	12.8603	7.40002	0	0	7.97241	5.7737	0	0	0	0	0	25.4435	0	4.10237	5.05289	0.532132	0.325847	0.0850755	0.0503238	0.00662186	nonDEG		19531	0.936995	-2.04424	-6.27502	0.619303	4894	0	protein_coding	Cornichon family protein
AT1G12350	112.955	109.559	89.2293	3.00895	28.756	41.844	0	26.1342	30.9059	11.6281	0	28.8742	23.4791	25.0284	26.5747	0.309838	0.525173	0.03067	0.112276	0.0220429	DEG_CC	CC>other	17516	0.840097	6.9885	-1.0542	0.922277	10264	0	protein_coding	4-phospho-panto-thenoylcysteine synthetase	At1g12350 encodes phosphopantothenoylcysteine synthetase (phosphopantothenoylcysteine ligase). Its molecular function was shown to add cysteine forming (R)-4-phospho-N-pantothenoylcysteine (PPC)
AT1G12360	92.4487	197.34	78.9276	31.0821	56.973	73.7958	221.242	170.175	114.839	218.317	153.657	55.0561	45.1955	43.2001	39.5726	0.338135	0.0291784	0.271754	0.341304	0.0196284	DEG_SY	SY>other	4882	0.0913506	10.8894	-0.753407	0.801545	7406	0	protein_coding	Sec1/munc18-like (SM) proteins superfamily	encodes a Sec1 protein and expressed throughout the plant. physically interacts with Syntaxin1 and is required for cytokinesis.
AT1G12370	2.88149	43.8448	0	0	11.1675	0	0	0	0	0	1.16826	19.3319	4.62052	3.39953	2.30528	0.229494	0.158914	0.0151678	0.545099	0.0513249	DEG_SY	other>SY	9192	0.331582	-2.04424	1.27686	1	16402.5	0	protein_coding	photolyase 1	encodes an amino acid sequence with significant homology to the recently characterized type II photolyases. The uvr2-1 mutant is unable to remove CPDs in vivo, and plant extracts lack detectable photolyase activity , is sensitive to UV-B and is an allele
AT1G12380	7.01043	19.247	77.8011	65.8943	107.958	0.10598	0.133433	45.9116	13.4347	8.59526	4.63361	75.6017	45.9343	8.77864	6.92886	0.00581941	0.0031613	0.151366	0.288627	0.551026	DEGall	EC>CC>SY	885	0.000261939	4.43079	6.23823	0.207296	1719	0	protein_coding
AT1G12390	139.341	58.0355	56.0654	26.3005	2.24601	5.72788	0	27.4884	7.76444	0	18.4244	50.96	19.7195	20.3285	21.8908	0.370351	0.37172	0.0440993	0.194845	0.0189858	DEG_CC	CC>other	11685	0.490271	4.88845	1.19049	1	14720	0	protein_coding	Cornichon family protein
AT1G12400	0.860902	0	0	0	0	0	10.9577	11.784	0	0	0	16.6055	0	11.4468	14.7012	0.298161	0.105493	0.372845	0.173289	0.0502123	DEG_EC	other>EC	11550	0.480567	3.76684	-1.91876	0.913698	9904	0	protein_coding	Nucleotide excision repair, TFIIH, subunit TTDA
AT1G12410	16.0388	55.5969	22.4837	10.0275	47.6656	0	0	22.4091	0	1.50232	7.25225	76.1116	22.8785	176.231	163.862	0.00936136	0.00440184	0.00373384	0.955248	0.0272552	DEG_SY	other>SY	4709	0.0846683	-2.04424	5.45132	0.712728	6079	0	protein_coding	CLP protease proteolytic subunit 2	Encodes a ClpP-related sequence. Though similar to ClpP proteins, this does not contains the highly conserved catalytic triad of Ser-type proteases (Ser-His-Asp). The name reflects nomenclature described in Adam et. al (2001).
AT1G12420	30.3826	22.5917	0.777684	1.0207	0.145226	225.305	2.71745	0	65.3931	0.686304	34.383	24.659	20.0927	15.6602	14.6433	0.0729981	0.0924795	0.452275	0.123751	0.258496	DEG_EC	other>EC	834	0.00017936	8.96487	-3.10495	0.38318	2845	0	protein_coding	ACT domain repeat 8
AT1G12430	35.7295	40.4314	4.37023	9.3919	14.0247	0	0	0	3.1088	20.0136	0	27.3169	24.467	21.5826	18.5249	0.00594778	0.0260394	0.00300709	0.766062	0.198943	DEG_SY	other>SY	2479	0.0146656	-2.04424	6.67589	0.639663	5185	0	protein_coding	armadillo repeat kinesin 3	Encodes the kinesin-like protein PAK has an Armadillo motif tail and is involved in guard cell development in Arabidopsis (from Genbank record AF159052).However, no defect in stomatal complexes has been observed in loss of function mutations.
AT1G12440	88.5969	20.1089	129.876	47.4161	232.946	6.26924	35.1132	114.986	63.5706	66.5222	73.0161	90.7741	46.7317	83.9083	72.4804	0.620657	0.116865	0.156067	0.099395	0.00701626	nonDEG		12796	0.552522	8.15895	1.00365	0.904309	9662	0	protein_coding	A20/AN1-like zinc finger family protein
AT1G12450	12.2291	20.5938	13.9227	0.990706	2.62416	158.455	144.183	102.248	4.64392	24.2592	68.3554	19.0471	14.7491	10.9852	10.1952	0.00526543	0.00557873	0.00705935	0.904101	0.0779951	DEG_SY	SY>other	865	0.000229506	9.3669	-2.56452	0.172615	1542	0	protein_coding	SNARE associated Golgi protein family
AT1G12460	2.72002	0	0	0	24.045	0	0	0	0	0.062899	0	63.4115	36.2447	9.37628	7.95463	0.342651	0.0460691	0.0258793	0.568218	0.0171831	DEG_SY	other>SY	10727	0.426798	NA	NA	NA	NA	NA	protein_coding	Leucine-rich repeat protein kinase family protein
AT1G12470	32.5193	63.6624	27.0219	0	7.74254	19.9986	86.7934	72.4717	37.6283	15.2147	45.2785	27.9268	8.32753	22.0833	20.8014	0.282827	0.16085	0.360839	0.154318	0.0411653	DEG_EC	other>EC	8339	0.276206	9.48741	-1.27968	0.628116	5006	0	protein_coding	zinc ion binding
AT1G12480	0	0	0	0	0	0	0	0	0	0	3.60759	0	0	5.96852	4.28188	NA	NA	NA	NA	NA	NA	NA	NA	NA	-2.04424	2.95493	1	14237	0	protein_coding	C4-dicarboxylate transporter/malic acid transport protein	Encodes a membrane protein with 10 predicted transmembrane helices. SLAC1 is a multispanning membrane protein expressed predominantly in guard cells that plays a role in regulating cellular ion homeostasis and S-type anion currents. SLAC1 is important for normal stomatal closure in response to a variety of signals including elevated CO2, ozone, ABA, darkness, and humidity. SLAC1:GFP localizes to …
AT1G12490	23.8742	0	0	0	0	0	0	0	0	0	0	0	0	0	0.162984	0.0517201	0.79045	0.0512592	0.0622057	0.0443649	DEG_CC	CC>other	10612	0.419812	NA	NA	NA	NA	NA	protein_coding	F-box associated ubiquitination effector family protein
AT1G12530	60.6865	46.3444	10.7379	0.960625	0	0	0	0	0	0	0	31.2696	75.2642	15.1783	19.3705	0.0682254	0.494344	0.00960753	0.259656	0.168167	DEG_CC	CC>other	6190	0.15703	NA	NA	NA	NA	NA	protein_coding
AT1G12550	57.2979	27.917	35.5834	18.0413	106.326	31.6619	0	0	13.1634	7.72642	0.241548	18.0361	38.4706	5.88989	5.34105	0.382241	0.145478	0.0755913	0.383256	0.013434	DEG_SY	other>SY	19810	0.945961	5.79643	-2.41899	0.778073	7035	0	protein_coding	D-isomer specific 2-hydroxyacid dehydrogenase family protein
AT1G12570	0	1.19651	0	0	0	0	0	0	0	0	0	0	0	6.24768	3.64522	0.0996987	0.684803	0.0863527	0.0907098	0.0384354	DEG_CC	CC>other	18869	0.912021	NA	NA	NA	NA	NA	protein_coding	Glucose-methanol-choline (GMC) oxidoreductase family protein
AT1G12580	101.679	38.319	67.4428	55.545	62.6329	4.87138	33.4059	241.005	67.6662	16.958	65.4416	46.345	55.7145	23.6197	24.8367	0.620344	0.0568917	0.10714	0.209558	0.00606666	nonDEG		18909	0.914013	8.69595	1.38106	0.792507	7265	0	protein_coding	phosphoenolpyruvate carboxylase-related kinase 1
AT1G12600	47.3299	97.2015	7.982	7.39674	2.98436	28.1972	2.05072	156.792	16.8188	64.4521	170.07	0	0	0.498355	0	0.366647	0.328666	0.236412	0.0418636	0.0264117	nonDEG		9856	0.371539	8.02888	1.78979	0.741299	6409	0	protein_coding	UDP-N-acetylglucosamine (UAA) transporter family
AT1G12610	1.02302	70.283	8.47764	16.4235	38.8538	11.166	11.9831	60.8909	5.52785	35.4474	25.036	0.467958	0	3.14859	0.752631	0.505377	0.335312	0.0531489	0.100365	0.00579733	nonDEG		20235	0.981808	6.64182	0.516687	1	14596	0	protein_coding	Integrase-type DNA-binding superfamily protein	Encodes a member of the DREB subfamily A-1 of ERF/AP2 transcription factor family (DDF1). The protein contains one AP2 domain. There are six members in this subfamily, including CBF1, CBF2, and CBF3. Overexpression of this gene results in delayed flowering and dwarfism, reduction of gibberellic acid biosynthesis, and increased tolerance to high levels of salt. This gene is expressed in all tissue…
AT1G12615	0	0	0	0	0	0	1.09034	0	0	0.223119	0	0	0	0	0	0.179874	0.0841863	0.13709	0.544655	0.0541942	DEG_SY	SY>other	8323	0.275092	-0.607754	-3.34202	0.891133	9268	0	NA	NA	NA
AT1G12620	10.9745	6.15341	10.3039	0	3.36791	1.20528	0.250053	0	3.94636	4.43644	4.3733	11.5584	9.58943	3.42184	3.20103	0.529643	0.268389	0.0799328	0.110378	0.0116581	nonDEG		17588	0.844008	4.17907	1.21418	1	14276	0	protein_coding	Pentatricopeptide repeat (PPR) superfamily protein
AT1G12640	11.9154	13.4927	4.02206	9.70582	46.3086	53.6074	0	24.4284	9.32754	0.728136	0	31.9765	13.8209	24.3177	24.4127	0.349371	0.365653	0.0471344	0.216028	0.0218134	DEG_CC	other>CC	15580	0.73056	7.05372	-2.57746	0.68467	5700	0	protein_coding	MBOAT (membrane bound O-acyl transferase) family protein
AT1G12650	89.8877	68.0291	172.509	269.453	17.2103	0	3.24868	34.6869	129.024	80.5904	80.6808	56.4394	59.911	25.7329	26.956	0.194232	0.167099	0.0481192	0.541639	0.0489104	DEG_SY	other>SY	4527	0.0771066	6.12731	4.65418	0.277963	2158	0	protein_coding
AT1G12660	0	15.2174	0	0	0	0	0	0	0	0	0	0	3.92623	0	0	0.0723188	0.741581	0.0674248	0.0770533	0.0416221	DEG_CC	CC>other	16273	0.77735	NA	NA	NA	NA	NA	protein_coding		Predicted to encode a PR (pathogenesis-related) protein. Belongs to the plant thionin (PR-13) family with the following members: At1g66100, At5g36910, At1g72260, At2g15010, At1g12663, At1g12660.
AT1G12663	0	0	0	0	0	0	0	0	0	0	86.0056	0	0	0	0	NA	NA	NA	NA	NA	NA	NA	NA	NA	-2.04424	5.30366	0.922277	10204	0	protein_coding		Predicted to encode a PR (pathogenesis-related) protein. Belongs to the plant thionin (PR-13) family with the following members: At1g66100, At5g36910, At1g72260, At2g15010, At1g12663, At1g12660.
AT1G12665	10.9689	0	0	0	0	0	0	0	0	0	0	0	0	0	0	0.0770817	0.731643	0.0716023	0.0786088	0.0410643	DEG_CC	CC>other	17317	0.83023	NA	NA	NA	NA	NA	protein_coding		Encodes a Plant thionin family protein
AT1G12672	1879.02	1261.48	0	0	0	0	0	1.86753	0	0	0	18.852	67.7946	0	0	0.000102055	0.946116	0.000499976	0.000180426	0.0531019	DEG_CC	CC>other	101	6.64517e-17	-2.04424	0.422279	1	16402.5	0	protein_coding
AT1G12680	132.022	41.1022	37.299	104.18	99.6732	5.61508	50.5774	261.564	18.8638	34.1346	34.9011	45.5689	22.701	16.9367	17.9849	0.77329	0.0699901	0.0436738	0.11094	0.00210664	nonDEG		19276	0.935745	8.98309	0.665443	0.984974	11928	0	protein_coding	phosphoenolpyruvate carboxylase-related kinase 2
AT1G12700	10.4411	3.34861	6.97309	19.5543	0.021652	0.184835	61.5893	0	23.6474	0	0	6.85693	9.08948	3.10653	2.87574	0.517367	0.215713	0.0619081	0.194681	0.010331	nonDEG		11894	0.500044	6.82457	-3.27665	0.648301	5270	0	protein_coding	ATP binding;nucleic acid binding;helicases
AT1G12710	0	0	1.851	0	25.2592	37.4467	80.0823	0.286657	0	0	0	16.9894	13.3766	26.6635	18.0929	0.0922147	0.186365	0.0102517	0.592619	0.118549	DEG_SY	SY>other	2277	0.0114873	3.99224	-10.1833	0.000518355	214	1	protein_coding	phloem protein 2-A12	This gene is predicted to encode a protein with a PP2 domain. This domain in present in lectins found in squash and cucumber, suggesting that this protein could potentially have carbohydrate binding capabilities.
AT1G12730	0	14.6245	8.0772	34.7326	12.5237	0	0	0	0	0	0	20.9345	8.98282	9.19472	8.33614	0.115225	0.0144774	0.0953797	0.693394	0.0815244	DEG_SY	other>SY	6567	0.175421	NA	NA	NA	NA	NA	protein_coding	GPI transamidase subunit PIG-U
AT1G12750	0	2.18508	0	0	0	1.97101	0	0	0	0	0	24.3145	7.83621	32.8432	29.3842	0.383551	0.0523517	0.5062	0.0392815	0.0186154	DEG_EC	other>EC	13940	0.633915	-2.04424	-6.3905	0.609262	4774	0	protein_coding	RHOMBOID-like protein 6
AT1G12760	8.06783	23.221	8.17823	0	45.9328	47.4008	75.1266	33.6562	23.1755	106.487	38.7888	52.0411	25.2354	51.0039	51.8202	0.18187	0.0919011	0.0420737	0.633291	0.0508637	DEG_SY	SY>other	9104	0.326394	8.97095	-1.14907	0.71393	6100	0	protein_coding	Zinc finger, C3HC4 type (RING finger) family protein
AT1G12770	3.90419	19.6142	4.302	2.35408	59.8802	0	0.323494	8.47093	0.945565	0	5.56235	20.3728	15.2729	59.1307	55.92	0.245813	0.0765364	0.0480538	0.598199	0.0313978	DEG_SY	other>SY	7867	0.24981	3.20535	3.45412	0.915405	9982	0	protein_coding	P-loop containing nucleoside triphosphate hydrolases superfamily protein	Encodes a DEAD-box RNA helicase that localizes to mitochondria and is essential for regulating cell-to-cell transport via plasmodesmata.
AT1G12775	53.5193	0.378704	4.57468	0.14032	1.6768	0.186828	0.3553	0	31.7392	10.1183	0.317361	9.43487	2.15325	2.83142	2.54534	0.231498	0.499573	0.0531816	0.191958	0.0237902	DEG_CC	CC>other	8404	0.279394	4.28279	3.94222	0.789988	7201	0	protein_coding	Pentatricopeptide repeat (PPR) superfamily protein
AT1G12780	13.8786	10.1011	3.77155	3.04356	0	0	0	97.4882	65.9006	65.4585	35.7699	28.1797	36.7967	44.5632	68.4292	0.117738	0.255778	0.0119465	0.506791	0.107747	DEG_SY	other>SY	8651	0.297859	-2.04424	9.32811	0.00141643	258	1	protein_coding	UDP-D-glucose/UDP-D-galactose 4-epimerase 1	Encodes a UDP-glucose epimerase that catalyzes the interconversion of the sugar nucleotides UDP-glucose UDP-galactose via a UDP-4-keto-hexose intermediate. Responsive to stress.
AT1G12790	0	9.07569	2.54064	0	0	0	0	0	24.9347	0	11.7881	8.36237	14.8577	4.99855	3.89988	0.380144	0.0839177	0.0267441	0.490362	0.0188321	DEG_SY	other>SY	15938	0.753744	-2.04424	6.06297	0.740196	6405	0	protein_coding
AT1G12800	44.1449	103.745	2.62382	65.8579	0	0	0	0	0	0	0.221934	40.4603	17.8274	174.288	126.04	0.0833432	0.1711	0.00321587	0.629109	0.113232	DEG_SY	other>SY	3412	0.0362743	-2.04424	-0.460103	1	16402.5	0	protein_coding	Nucleic acid-binding, OB-fold-like protein
AT1G12810	20.4677	4.48254	34.8384	66.6965	27.554	0	25.4723	12.7035	15.2235	20.3929	22.789	78.4024	30.5865	46.0087	55.7206	0.496438	0.143722	0.212715	0.130158	0.0169653	nonDEG		16879	0.811156	5.85916	-0.467687	0.994381	12370	0	protein_coding	proline-rich family protein
AT1G12820	51.1795	0	84.6584	4.37606	7.01173	0	0	3.62786	26.4593	0.155449	31.7431	62.2997	32.4221	29.1286	32.898	0.121579	0.0110965	0.0294916	0.802105	0.0357274	DEG_SY	other>SY	5159	0.102419	-2.04424	7.33457	0.270952	2103	0	protein_coding	auxin signaling F-box 3	Auxin receptor involved in primary and lateral root growth inhibition in response to nitrate. Target of miR393. Induced by nitrate in primary roots.
AT1G12830	8.77243	28.1241	0	181.843	18.9196	0	0.001516	0.190732	39.267	0.002196	1.86607	27.3491	0	0	0	0.101981	0.0593834	0.0170579	0.751158	0.070419	DEG_SY	other>SY	6108	0.153362	2.30983	5.66308	0.754621	6656	0	protein_coding
AT1G12840	13.9314	40.4833	53.3738	19.6592	35.9685	13.7595	7.14114	45.3197	54.5313	40.3998	116.933	84.8649	54.7318	108.439	108.117	0.78412	0.0891417	0.0626163	0.0619791	0.0021427	nonDEG		18750	0.907911	8.36386	1.67608	0.629036	5036	0	protein_coding	vacuolar ATP synthase subunit C (VATC) / V-ATPase C subunit / vacuolar proton pump C subunit (DET3)	Encodes subunit C of the vacuolar H(+)-ATPase (V-ATPase). Bound and phosphorylated by AtWNK8.
AT1G12850	93.1585	16.9036	7.49131	0	2.25153	0	0	19.4245	0	0	25.9897	71.1933	31.6468	40.7713	38.4546	0.0934	0.304126	0.0149738	0.454942	0.132558	DEG_SY	other>SY	4073	0.059057	-2.04424	6.47848	0.667333	5453	0	protein_coding	Phosphoglycerate mutase family protein
AT1G12870	0	0	4.07053	0	0	0	0	0	0	0	0	0	0	0	0.149875	0.262313	0.137485	0.302271	0.264757	0.0331738	DEG_EC	EC>other	18347	0.885783	NA	NA	NA	NA	NA	protein_coding	F-box and associated interaction domains-containing protein
AT1G12880	0	0	16.8338	0	5.2372	0	0	0	0	0	5.81353	90.3491	141.81	11.7618	6.59868	0.161915	0.097548	0.458154	0.2321	0.0502817	DEG_EC	EC>other	9438	0.346925	-2.04424	3.08422	1	14087	0	protein_coding	nudix hydrolase homolog 12
AT1G12900	500.842	370.619	0	0	0	0	0	3.15334	70.0086	1.16294	34.99	114.8	87.0576	1712.54	1413.98	0.000108911	0.946124	0.000471928	0.000193338	0.0531023	DEG_CC	CC>other	157	1.13419e-12	-2.04424	7.60595	0.20583	1700	0	protein_coding	glyceraldehyde 3-phosphate dehydrogenase A subunit 2
AT1G12910	45.2752	22.4114	11.5743	0	67.149	0.119843	2.05124	70.7329	3.915	18.7334	10.2624	80.9392	60.7454	30.9416	26.4337	0.460688	0.293612	0.0511485	0.175074	0.0194768	nonDEG		13320	0.591049	5.11474	3.54428	0.661754	5404	0	protein_coding	Transducin/WD40 repeat-like superfamily protein	Encodes a protein with similarity to the petunia WD repeat protein an11.
AT1G12920	96.1249	113.091	109.045	198.121	166.056	75.232	38.8823	76.7746	74.2818	50.4402	291.407	150.415	79.2433	83.372	85.7548	0.767935	0.136832	0.0538581	0.0393774	0.00199754	nonDEG		16719	0.80366	9.28691	0.148451	1	15284	0	protein_coding	eukaryotic release factor 1-2	Encodes a eukaryotic release factor one homolog.
AT1G12930	47.9025	175.669	40.3532	29.7171	125.394	30.4518	0	38.9071	29.4321	32.7961	38.7059	29.0637	10.8748	14.4421	11.7419	0.305474	0.0557403	0.0587564	0.571246	0.00878371	DEG_SY	other>SY	16443	0.787355	8.5075	0.282083	1	15327	0	protein_coding	ARM repeat superfamily protein
AT1G12950	9.83715	0	0	0	0	0	1.64009	0	0	0	0	0	0	0.296719	0.637316	0.341354	0.0656701	0.535133	0.0346135	0.0232293	DEG_EC	other>EC	11750	0.495987	-2.04424	-5.95196	0.60362	4710	0	protein_coding	root hair specific 2
AT1G12970	41.323	47.183	0	5.70826	5.20814	0	0	0.145671	0.213477	4.77211	7.48671	16.1657	13.0077	9.36565	8.62807	0.0441929	0.463476	0.00557989	0.257339	0.229412	DEG_CC	CC>other	4715	0.084974	-2.04424	4.85002	0.719116	6142	0	protein_coding	plant intracellular ras group-related LRR 3	Encodes PIRL3, a member of the Plant Intracellular Ras-group-related LRRs (Leucine rich repeat proteins). PIRLs are a distinct, plant-specific class of intracellular LRRs that likely mediate protein interactions, possibly in the context of signal transduction.
AT1G12980	0	0	0.785101	0	79.2448	0.130241	0	0	0	0.173775	0.161828	0.212793	0	0.261667	0.210611	0.181263	0.114805	0.272693	0.362953	0.0682852	DEG_SY	other>SY	5952	0.144	NA	NA	NA	NA	NA	protein_coding	Integrase-type DNA-binding superfamily protein	Encodes an AP2/ERF protein, is expressed in a subdomain of meristem stem cells, in lateral organ anlagen, and transiently in the distal domain of organ primordia. It is a member of the ERF (ethylene response factor) subfamily B-1 of ERF/AP2 transcription factor family (ESR1). The protein contains one AP2 domain. There are 15 members in this subfamily including ATERF-3, ATERF-4, ATERF-7, and leafy…
AT1G12990	52.8018	28.8475	50.3996	26.3805	21.8285	16.0558	0.654207	40.0243	13.4774	32.9135	18.3428	18.3349	24.1376	24.6864	18.7332	0.356463	0.0734891	0.0641847	0.497457	0.00840682	DEG_SY	other>SY	18626	0.901152	7.15575	0.734928	1	13135	0	protein_coding	beta-1,4-N-acetylglucosaminyltransferase family protein
AT1G13000	17.4821	0	19.7808	106.467	54.6261	100.572	255.733	62.6905	54.9312	103.719	74.0332	13.9628	15.3152	19.5784	21.5404	0.132444	0.345953	0.0353713	0.383508	0.102723	DEG_SY	SY>other	3013	0.0254604	10.0737	-2.13748	0.157174	1472	0	protein_coding	Protein of unknown function (DUF707)
AT1G13020	25.1187	21.2157	53.3966	31.3564	39.4725	43.5808	20.7609	18.1966	33.0416	36.0541	17.478	37.9935	15.1323	24.0037	23.9071	0.485453	0.360349	0.0397186	0.104325	0.010154	nonDEG		14508	0.668373	8.45179	-1.1826	0.74578	6517	0	protein_coding	eukaryotic initiation factor 4B2	Encodes eIF4B2, eukaryotic initiation factor 4B2.
AT1G13030	188.68	113.161	71.7627	49.0964	123.62	0	51.2456	22.4738	83.7076	69.2991	61.4555	33.8089	30.7654	8.48433	8.6295	0.0958366	0.0445383	0.0448166	0.798151	0.0166575	DEG_SY	other>SY	17247	0.828258	8.63055	0.304512	1	15226	0	protein_coding	sphere organelles protein-related
AT1G13040	93.1389	50.794	102.036	33.448	66.3163	0.101202	11.2172	142.527	31.8116	44.3072	76.753	12.4321	6.98601	3.7663	3.74978	0.0785664	0.0282778	0.0355424	0.844747	0.0128665	DEG_SY	other>SY	11541	0.480393	7.56799	2.79064	0.527396	3956	0	protein_coding	Pentatricopeptide repeat (PPR-like) superfamily protein
AT1G13050	16.0665	20.1234	177.686	0.714611	113.265	0.106974	2.37469	7.51425	151.34	0.36733	28.3466	15.1985	6.11698	5.0765	4.51769	0.318745	0.264194	0.163346	0.214861	0.0388531	nonDEG		5982	0.14559	5.52341	4.17001	0.56978	4318	0	protein_coding
AT1G13060	20.7384	55.2757	23.5818	17.2258	48.2336	52.6361	3.06214	27.6975	17.4546	33.5176	46.5742	127.576	35.483	101.852	117.986	0.55322	0.0899432	0.0773873	0.273245	0.00620425	nonDEG		18377	0.886506	7.53657	-0.943967	0.887575	9203	0	protein_coding	20S proteasome beta subunit E1	Encodes 20S proteasome beta subunit PBE1 (PBE1).
AT1G13080	0	0	4.55664	0	0	0	0	0	2.03981	0	0	0.556746	8.48429	6.36632	11.872	0.250837	0.127652	0.31614	0.270675	0.0346958	DEG_EC	EC>other	17172	0.82507	-2.04424	2.24852	1	15031	0	protein_coding	cytochrome P450, family 71, subfamily B, polypeptide 2	cytochrome P450 monooxygenase
AT1G13090	2.88463	4.99792	0	0	2.48942	0	0	0	0	0	0	53.7567	27.7928	66.8622	63.5691	0.247013	0.251569	0.0214026	0.419401	0.0606145	DEG_SY	other>SY	13937	0.633549	NA	NA	NA	NA	NA	protein_coding	cytochrome P450, family 71, subfamily B, polypeptide 28	putative cytochrome P450
AT1G13110	7.35392	0	0	0	0	0	0	0	0	0	0	8.70106	1.91529	105.838	160.968	0.0606679	0.769022	0.0584477	0.0687001	0.0431623	DEG_CC	CC>other	14126	0.647873	NA	NA	NA	NA	NA	protein_coding	cytochrome P450, family 71 subfamily B, polypeptide 7	member of CYP71B
AT1G13120	136.248	159.576	180.694	64.9494	74.6376	2.73399	54.3809	15.2837	23.5194	110.274	42.4016	30.9311	28.1998	16.4548	13.812	0.337292	0.0844848	0.0276786	0.543845	0.00669983	DEG_SY	other>SY	16440	0.787248	8.79646	-0.121722	1	14062	0	protein_coding	embryo defective 1745
AT1G13130	0	0	0	0	0	0	0	0	0	0	5.71829	10.7876	18.1058	0.425947	0.138435	NA	NA	NA	NA	NA	NA	NA	NA	NA	-2.04424	3.59879	1	13317	0	protein_coding	Cellulase (glycosyl hydrolase family 5) protein
AT1G13140	12.4108	43.8646	1.2791	0.960544	0	1.37741	0	13.7027	0.069108	1.47581	1.86599	7.47942	4.41638	2.046	0.635675	0.154575	0.747571	0.0554834	0.026135	0.0162365	DEG_CC	CC>other	8727	0.303339	3.93961	1.63265	1	13485	0	protein_coding	cytochrome P450, family 86, subfamily C, polypeptide 3	member of CYP86C
AT1G13143	0	1.1034	0	0	0	0	0	3.10415	0	0	0	0	0	0.166785	0	0.246862	0.47455	0.134975	0.116979	0.0266347	DEG_CC	CC>other	11863	0.49954	-2.04424	1.00724	1	16402.5	0	NA	NA	NA
AT1G13150	23.0105	0.985434	0.056981	0.060704	0	0	0	0.828027	0	0.085854	22.2973	4.24061	3.80777	2.03266	1.2855	0.0157135	0.848769	0.0330021	0.0300516	0.0724642	DEG_CC	CC>other	5697	0.130353	-2.04424	5.62394	0.746206	6527	0	protein_coding	cytochrome P450, family 86, subfamily C, polypeptide 4	member of CYP86C
AT1G13160	155.639	196.659	276.334	249.83	392.829	93.319	102.702	118.033	96.3462	118.782	168.085	45.0572	45.6384	19.9276	19.2196	0.751088	0.10658	0.117118	0.0235815	0.0016328	nonDEG		12510	0.541571	10.3899	-0.571724	0.878268	9026	0	protein_coding	ARM repeat superfamily protein
AT1G13170	95.8919	35.4747	61.8917	8.07595	134.271	0	2.21738	107.011	37.0102	66.6938	105.426	53.5334	22.7191	22.5882	18.9095	0.204243	0.0735309	0.0286395	0.675328	0.0182582	DEG_SY	other>SY	5378	0.113564	7.06596	5.17534	0.0657871	924	0	protein_coding	OSBP(oxysterol binding protein)-related protein 1D
AT1G13180	50.3001	17.6835	18.2583	6.3416	16.6531	15.6456	15.6615	26.5733	19.2453	16.8016	42.3155	18.7801	10.4504	11.0217	9.65967	0.69471	0.0892476	0.118793	0.0922346	0.0050152	nonDEG		17277	0.828719	7.53862	-0.202111	1	13540	0	protein_coding	Actin-like ATPase superfamily protein	Mutant has defect in trichome cell expansion and actin organization resulting in a distorted trichome phenotype.
AT1G13190	32.7941	56.6383	29.9391	54.5525	19.5333	9.82746	27.3527	0.119085	13.2813	66.025	30.2997	51.4366	62.3545	34.6415	37.0538	0.840776	0.071109	0.0340354	0.0529238	0.00115613	nonDEG		20375	0.999444	7.9321	-0.301156	1	12997	0	protein_coding	RNA-binding (RRM/RBD/RNP motifs) family protein
AT1G13195	0	0	2.07801	9.75169	1.94472	0	19.3164	28.2883	42.9657	38.2636	47.3415	16.1778	24.6364	13.2009	15.8085	0.332666	0.508992	0.0796819	0.0532272	0.0254333	DEG_CC	other>CC	7517	0.228681	6.95812	1.17001	0.977861	11687	0	protein_coding	RING/U-box superfamily protein
AT1G13210	0	0	24.058	53.1879	4.1108	0	0	14.3506	3.15728	9.52902	0	11.2341	4.85025	57.9344	50.8819	0.0107554	0.0120979	0.851908	0.0317435	0.0934955	DEG_EC	EC>other	881	0.000258017	-2.04424	7.10156	0.388251	2882	0	protein_coding	autoinhibited Ca2+/ATPase II
AT1G13220	20.1047	54.2743	35.9146	20.8864	11.6702	72.8577	0.328967	33.7955	12.1532	91.552	11.2945	34.3539	72.1349	15.0857	12.4252	0.228229	0.0624923	0.175016	0.507948	0.0263151	DEG_SY	SY>other	12283	0.52219	9.37543	-0.822246	0.89524	9422	0	protein_coding	nuclear matrix constituent protein-related	Encodes a nuclear coiled-coil protein related to the carrot peripheral nuclear protein NMCP1 that is involved in the determination of plant nuclear structure.
AT1G13260	0	0	2.31533	43.5469	16.0613	0.092727	0	0.459303	0.444541	0	0	1.17015	5.46157	48.9037	58.6003	0.0547746	0.0675862	0.583565	0.147943	0.146131	DEG_EC	EC>other	3316	0.0333837	0.309146	0.371725	1	16402.5	0	protein_coding	related to ABI3/VP1 1	Encodes an AP2/B3 domain transcription factor which is upregulated in response to low temperature. It contains a B3 DNA binding domain. It has circadian regulation and may function as a negative growth regulator.
AT1G13270	35.0716	55.3386	0	5.09825	4.49025	0	0	0	51.53	0	6.98215	19.74	25.021	116.056	105.043	0.0619497	0.430764	0.00867642	0.312383	0.186227	DEG_CC	CC>other	5275	0.109115	-2.04424	6.66783	0.643974	5211	0	protein_coding	methionine aminopeptidase 1B	Encodes a methionine aminopeptidase formerly called MAP1B, renamed to MAP1C.
AT1G13280	0	0	4.79869	0	0	0	0	0	0	0	0	94.1579	38.8082	58.4809	68.9645	0.256883	0.133287	0.3088	0.267139	0.0338903	DEG_EC	EC>other	17999	0.869088	NA	NA	NA	NA	NA	protein_coding	allene oxide cyclase 4	Encodes allene oxide cyclase. One of four genes in Arabidopsis that encode this enzyme, which catalyzes an essential step in jasmonic acid biosynthesis. Gene expression is reduced during senescence, a process that involves jasmonic acid signalling pathway.
AT1G13310	0	0	0	0	8.04066	0	0	0	0	0	1.32586	0	0	0	0.254619	0.24317	0.119703	0.325004	0.276454	0.0356687	DEG_EC	EC>other	15761	0.743415	-2.04424	1.27686	1	16402.5	0	protein_coding	Endosomal targeting BRO1-like domain-containing protein
AT1G13320	105.089	73.2135	195.13	188.364	111.429	24.8826	64.4326	248.858	140.145	144.165	165.249	45.3322	31.3554	49.461	47.2101	0.710481	0.120708	0.118503	0.0464917	0.00381666	nonDEG		13960	0.63572	9.84772	1.01973	0.781004	7096	0	protein_coding	protein phosphatase 2A subunit A3	one of three genes encoding the 65 kDa regulatory subunit of protein phosphatase 2A (PP2A)
AT1G13330	27.8956	4.01891	0	0	9.435	0	0	11.2614	0	5.41472	0	12.6669	7.95327	6.06883	7.56099	0.251497	0.173732	0.019261	0.506072	0.0494381	DEG_SY	other>SY	11700	0.491425	-2.04424	4.37828	0.906533	9727	0	protein_coding	Arabidopsis Hop2 homolog	Encodes the Arabidopsis Hop2 homologue. In other species, Hop2 is proposed to be involved in inter-homolog bias in double strand break repair.
AT1G13340	5.58186	37.4105	0.312455	3.46224	0	0	6.75803	17.3857	23.5821	12.0037	5.85922	1.64957	0	3.37281	29.7899	0.495878	0.319789	0.120883	0.0533794	0.0100704	nonDEG		14257	0.656705	5.69652	1.20703	1	12899	0	protein_coding	Regulator of Vps4 activity in the MVB pathway protein
AT1G13350	50.3662	134.845	0	13.8068	34.3396	7.45158	8.8956	23.3628	65.7915	26.6933	12.3053	73.2321	58.9898	20.403	18.6334	0.352342	0.327096	0.118737	0.166663	0.0351622	nonDEG		12481	0.539327	7.64124	1.05706	0.921424	10174	0	protein_coding	Protein kinase superfamily protein
AT1G13360	4.3009	14.4813	0.167726	0	0.063069	19.0212	0.282265	1.54499	20.817	104.171	8.59993	71.2781	19.2789	31.4814	44.6819	0.073114	0.0325882	0.811236	0.0175015	0.0655606	DEG_EC	other>EC	6040	0.148807	6.98404	0.996604	1	12835	0	protein_coding
AT1G13390	3.46493	0	0	0.917243	0	29.4799	17.3172	87.7663	16.5097	19.3364	24.9755	27.7494	40.5607	26.9565	28.0193	0.0894518	0.0164064	0.0371012	0.826167	0.0308735	DEG_SY	SY>other	5754	0.133627	7.90865	-0.237804	1	13278	0	protein_coding
AT1G13410	3.32971	0	3.53719	0	0	0	0	0	0	0	0	3.88666	2.49174	2.90309	2.54471	0.393006	0.0596998	0.0254599	0.506031	0.0158036	DEG_SY	other>SY	16688	0.802782	NA	NA	NA	NA	NA	protein_coding	Tetratricopeptide repeat (TPR)-like superfamily protein
AT1G13440	62.1279	99.8017	135.089	37.5787	76.2072	0	34.4136	246.086	199.504	72.2571	129.91	423.549	284.442	829.71	982.864	0.0925786	0.0474314	0.0410059	0.804208	0.014776	DEG_SY	other>SY	17788	0.858267	8.7475	2.29017	0.636831	5147	0	protein_coding	glyceraldehyde-3-phosphate dehydrogenase C2
AT1G13450	32.9748	36.3877	104.013	52.8547	96.8348	22.4331	5.24937	30.9294	45.179	33.6978	44.9858	60.351	31.9049	26.8501	24.4391	0.469762	0.176385	0.239316	0.0954979	0.0190395	nonDEG		14220	0.655152	7.55352	0.407116	1	14424	0	protein_coding	Homeodomain-like superfamily protein
AT1G13460	1.1283	0	0	0	0	0	0	0	24.5565	14.5825	0	17.0501	3.353	15.3454	15.3695	0.102513	0.681562	0.0879619	0.08971	0.0382535	DEG_CC	CC>other	19326	0.936995	-2.04424	6.69578	0.62669	4981	0	protein_coding	Protein phosphatase 2A regulatory B subunit family protein	Encodes protein phosphatase 2A (PP2A) B'theta subunit. Targeted to peroxisomes.
AT1G13480	0	0	0	0	0	0	0	0	0	3.75727	0	0	0	0	1.16707	NA	NA	NA	NA	NA	NA	NA	NA	NA	-2.04424	2.82791	1	14305	0	protein_coding	Protein of unknown function (DUF1262)
AT1G13490	0	1.17912	0.177176	0	0	0	0	0	0	0	0	0	0	0	0	0.201924	0.520339	0.103974	0.137414	0.0363492	DEG_CC	CC>other	18197	0.877856	NA	NA	NA	NA	NA	protein_coding	Protein of unknown function (DUF1262)
AT1G13510	0	1.1945	0	0.14865	0	0	0	0	0	0	0	0	0	0	0	0.191698	0.528365	0.0983643	0.144131	0.0374417	DEG_CC	CC>other	18090	0.872788	NA	NA	NA	NA	NA	protein_coding	Protein of unknown function (DUF1262)
AT1G13520	0	4.48517	0	0	0	0	0	0	0	0	1.34404	0	0	0.222316	5.72124	0.0780126	0.728829	0.0718789	0.0803728	0.0409064	DEG_CC	CC>other	17132	0.822796	-2.04424	1.27686	1	16402.5	0	protein_coding	Protein of unknown function (DUF1262)
AT1G13530	0	33.3572	4.79522	0	0	0	0	1.24224	0	0	0	0	0	0	0.301424	0.343944	0.08997	0.0241089	0.519101	0.0228763	DEG_SY	other>SY	12448	0.535512	-2.04424	1.00724	1	16402.5	0	protein_coding	Protein of unknown function (DUF1262)
AT1G13540	0	0	0	0	0	0	0	0	0	0	4.32543	0	0	0	0	NA	NA	NA	NA	NA	NA	NA	NA	NA	-2.04424	2.65537	1	14574	0	protein_coding	Protein of unknown function (DUF1262)
AT1G13550	27.5641	28.9428	0.107034	0	0	0	0	0	22.3383	0	0	0	0	0.19285	0.155221	0.0012202	0.928511	0.0030674	0.00233814	0.0648628	DEG_CC	CC>other	4027	0.0570986	-2.04424	5.11359	0.938313	10631	0	protein_coding	Protein of unknown function (DUF1262)
AT1G13560	13.4359	23.891	73.6871	108.076	86.1657	0	0	48.4333	44.4296	6.48845	2.35513	82.339	27.05	69.7278	60.2053	0.00352264	0.00295153	0.0426555	0.525604	0.425266	DEG_SY	other>SY	1221	0.00119059	-2.04424	7.65011	0.158213	1481	0	protein_coding	aminoalcoholphosphotransferase 1	Encodes aminoalcoholphosphotransferase AAPT1.
AT1G13570	55.2305	33.1725	35.7047	209.918	43.4662	135.945	535.658	484.361	65.719	337.923	338.656	54.0997	61.9682	17.2524	12.1759	0.16577	0.22299	0.0170959	0.557062	0.0370821	DEG_SY	SY>other	2195	0.0102342	11.1605	-1.00044	0.721622	6164	0	protein_coding	F-box/RNI-like superfamily protein
AT1G13580	5.84876	27.3433	55.4052	9.56556	16.0284	0	0	119.032	97.9589	64.6016	21.3126	18.7644	9.79624	10.1188	7.31266	0.0155815	0.00524699	0.00866372	0.930956	0.0395523	DEG_SY	other>SY	4456	0.0745346	-2.04424	9.30224	0.00246494	295	1	protein_coding	LAG1 longevity assurance homolog 3
AT1G13590	22.775	0	0	0	0	0	0	0	27.8158	0	0	0	0	0	0	0.0550312	0.782427	0.0538909	0.0647367	0.0439146	DEG_CC	CC>other	12221	0.518439	-2.04424	4.9006	0.954311	11052	0	protein_coding	phytosulfokine 1 precursor	Encodes a phytosulfokine-alpha (PSK) precursor, a unique plant peptide growth factor first described in Asparagus.
AT1G13605	49.9555	0	0	0	0	0	0	0	0	0	0	0	0	0	0	0.0524286	0.788722	0.0518189	0.0627621	0.044268	DEG_CC	CC>other	10972	0.444868	NA	NA	NA	NA	NA	protein_coding		Encodes a defensin-like (DEFL) family protein.
AT1G13609	0	19.1995	0	0	0	0	0	0	0	0	15.6569	0	0	4.9852	5.0227	0.0758412	0.733644	0.0702057	0.0791322	0.0411766	DEG_CC	CC>other	16868	0.811143	-2.04424	3.0424	1	14141	0	protein_coding	Defensin-like (DEFL) family protein	Encodes a defensin-like (DEFL) family protein.
AT1G13630	2.57985	3.01862	1.0707	0	17.561	0	0	0	6.50283	0.128937	0	4.48006	3.17783	1.92952	1.16602	0.153122	0.157914	0.0168316	0.58559	0.0865426	DEG_SY	other>SY	9405	0.346187	-2.04424	4.77644	0.899443	9556	0	protein_coding	Tetratricopeptide repeat (TPR)-like superfamily protein
AT1G13640	95.0439	33.5891	7.07915	5.44735	24.2361	0	0.203386	18.075	0.890514	0.084649	11.6194	63.449	14.411	38.8243	32.7468	0.0526977	0.0832701	0.0152563	0.737682	0.111094	DEG_SY	other>SY	3505	0.0390229	3.51446	4.90242	0.711006	6049	0	protein_coding	Phosphatidylinositol 3- and 4-kinase family protein
AT1G13650	0	0	1.59123	0	0	0	0	0	0	0	0	0	0	4.5895	2.08562	0.280321	0.14671	0.282489	0.259478	0.0310027	DEG_EC	EC>other	19261	0.934767	NA	NA	NA	NA	NA	protein_coding
AT1G13680	89.8494	39.002	0	0	0	127.867	75.4422	118.185	7.00426	24.5548	9.06285	1.40593	0	0.755925	0.296103	0.00198719	0.00221966	0.761174	0.00993732	0.224682	DEG_EC	other>EC	510	4.57206e-06	8.54085	-2.30192	0.380537	2824	0	protein_coding	PLC-like phosphodiesterases superfamily protein
AT1G13690	10.9307	7.93017	35.3937	25.5872	26.5466	0	0	11.4059	13.9873	19.1372	3.50663	71.1953	59.42	29.5799	25.6156	0.0175144	0.00956227	0.0523357	0.728782	0.191806	DEG_SY	other>SY	5757	0.133751	-2.04424	5.68959	0.518809	3893	0	protein_coding	ATPase E1	AtE1 - stimulates the ATPase activity of DnaK/DnaJ
AT1G13700	11.2999	0	46.9421	0	0.325253	0	0	0	3.2098	0	0	4.43496	14.4734	14.6153	16.9573	0.31352	0.0398762	0.0259578	0.602368	0.0182785	DEG_SY	other>SY	11680	0.489978	-2.04424	2.24852	1	15011	0	protein_coding	6-phosphogluconolactonase 1
AT1G13730	30.9618	22.7601	14.2555	17.9614	47.0817	0	0	0	8.86192	3.01825	2.5837	41.2457	27.4175	18.229	21.4801	0.00243598	0.00237687	0.00150635	0.964918	0.028763	DEG_SY	other>SY	3461	0.037684	-2.04424	5.13698	0.739645	6398	0	protein_coding	Nuclear transport factor 2 (NTF2) family protein with RNA binding (RRM-RBD-RNP motifs) domain
AT1G13740	11.7616	17.0895	6.57614	2.17326	0.457222	0	0	0	3.86427	45.0518	1.35596	20.0434	15.2451	6.81081	7.29209	0.0704069	0.140166	0.0104615	0.67694	0.102026	DEG_SY	other>SY	6986	0.198419	-2.04424	6.90706	0.488155	3633	0	protein_coding	ABI five binding protein 2	Encodes a member of a small plant-specific gene family whose members interact with ABI5 and appear to be involved in mediating stress responses. AFP2 mutants affect a number of ABA mediated processes such as germination and response to osmotic and sugar stress. AFP2 nuclear localization is stress dependent.
AT1G13750	0	9.60745	0	0	0	0	0	0	0	0	0	1.60485	0	19.3109	14.6859	0.0577377	0.775606	0.0556833	0.0674414	0.0435318	DEG_CC	CC>other	12111	0.513501	NA	NA	NA	NA	NA	protein_coding	Purple acid phosphatases superfamily protein
AT1G13755	943.146	649.537	0	0.831179	0	0	1.47195	1.75362	0	0	0	52.3835	76.5103	0	0	0.00181617	0.871378	0.00603523	0.00147281	0.119297	DEG_CC	CC>other	356	1.67168e-07	0.689431	-1.57772	0.947215	10890	0	protein_coding	Defensin-like (DEFL) family protein	Encodes a defensin-like (DEFL) family protein.
AT1G13770	27.0275	34.6798	6.55208	278.43	1.9636	0	0	0	13.1261	30.8547	34.8359	29.1704	37.1142	16.2057	13.4141	0.0436559	0.0757609	0.0061656	0.728523	0.145895	DEG_SY	other>SY	2229	0.0106238	-2.04424	7.36787	0.330421	2464	0	protein_coding	Protein of unknown function, DUF647
AT1G13780	143.166	60.325	261.054	604.907	421.103	324.996	742.379	274.492	280.309	293.475	443.757	19.4565	19.5412	6.09441	5.44823	0.180063	0.768373	0.0047926	0.0327706	0.0140011	DEG_CC	other>CC	1805	0.00494732	11.7094	-1.66533	0.248282	1982	0	protein_coding	F-box/RNI-like/FBD-like domains-containing protein
AT1G13790	135.827	132.631	618.005	394.909	598.908	36.2932	0.81797	23.5012	158.161	20.5127	132.422	31.1635	46.4425	3.79188	4.10782	0.0459871	0.0283118	0.604032	0.0608404	0.260829	DEG_EC	EC>other	2343	0.0126832	9.05746	1.23648	0.85912	8606	0	protein_coding	XH/XS domain-containing protein
AT1G13800	15.5607	40.5459	22.1665	0.541418	83.5785	0.143578	0.075323	16.8874	8.46536	3.01747	5.40325	4.51841	0.642561	0.968928	1.03586	0.0926018	0.0446048	0.00934312	0.803392	0.0500586	DEG_SY	other>SY	5007	0.0955507	3.90401	4.76093	0.558767	4195	0	protein_coding	Tetratricopeptide repeat (TPR)-like superfamily protein
AT1G13810	0	66.1239	20.5726	0	1.06084	0	0	0	0.620366	0	4.46554	19.0616	7.66176	5.95842	6.67027	0.278101	0.0505613	0.020946	0.627294	0.0230972	DEG_SY	other>SY	9389	0.344728	-2.04424	2.91852	0.981976	11795	0	protein_coding	Restriction endonuclease, type II-like superfamily protein
AT1G13820	71.7547	46.1402	5.2872	0	0	0	0	6.12757	0	0	0	11.8151	0	49.3379	35.3451	0.0474288	0.647833	0.0066763	0.126568	0.171494	DEG_CC	CC>other	4798	0.0879545	-2.04424	3.37647	1	13669	0	protein_coding	alpha/beta-Hydrolases superfamily protein
AT1G13860	0	0	0	27.8451	0	0	0	0	0	0	0	12.2051	13.2586	20.224	17.0006	0.223814	0.101964	0.343857	0.292627	0.0377378	DEG_EC	EC>other	7192	0.210933	NA	NA	NA	NA	NA	protein_coding	QUASIMODO2 LIKE 1	Encodes QUASIMODO2 LIKE1 (QUL1), a paralog of QUASIMODO2 (QUA2). AT1G78240 (QUA2), AT1G13860 (QUL1) and AT2G03480 (QUL2) form a clade with a possible role in plant vasculature development.
[truncated: 19,879 more rows]
