# Supplementary material for: Dynamics of the cell fate specifications during female gametophyte development in Arabidopsis
Source: PLoS Biol. 2021 Mar 26;19(3):e3001123. doi: 10.1371/journal.pbio.3001123 (PMC7997040; doi:10.1371/journal.pbio.3001123)
Supplement: S7 Table — The DEGs in the egg cells among female gametophyte cells. DEG, differentially expressed gene. (XLSX) [file pbio.3001123.s029.xlsx]

## Sheet: Table.S7
Table.S7: DEGs in egg cell among wild type female gametophyte cells
	TPM values															statistics for identification of DEGs among FG cells in WT									statistics for identification of DEGs in synergid cells
gene_id	CC1	CC2	EC1	EC2	EC3	SY1	SY2	mSY1	mSY2	mSY3	mSY4	ov1	ov2	seedling1	seedling2	nonDEG	DEG_CC	DEG_EC	DEG_SY	DEGall	out.MAP	orderings	ranking	q.value	a.value	m.value	q.value	rank	estimatedDEG	Type	Short_description	Curator_summary
AT1G01630	0	0	66.185	21.8109	24.078	0	0	20.7808	46.5475	25.5958	34.2804	0	0	42.3019	58.1889	0.0049547	0.00540717	0.878774	0.0144204	0.0964441	DEG_EC	EC>other	2000	0.00719087	-2.04424	7.81801	0.0858087	1052	0	protein_coding	Sec14p-like phosphatidylinositol transfer family protein
AT1G01900	0	0	20.0186	26.7454	9.86091	0	0	0	9.49644	0	0.370742	0	0	7.80261	6.9755	0.00576501	0.00621858	0.875368	0.0165782	0.0960703	DEG_EC	EC>other	2072	0.00823856	-2.04424	4.97363	0.879043	9031	0	protein_coding	subtilase family protein	Encodes AtSBT1.1, a subtilisin-like serine protease. Cleaves the phytosulfokine AtPSK4, a growth promoting peptide.
AT1G02290	5.14056	0.753681	265.041	188.116	125.058	0.283845	0	0	0.223635	0.177284	0.352684	0	16.2829	9.10683	10.3565	0.00236645	0.00222664	0.728066	0.016983	0.250358	DEG_EC	EC>other	520	5.658e-06	0.799881	-0.646804	1	12849	0	protein_coding
AT1G02390	0	0	104.025	182.467	33.562	0	0	0	0.258834	0	0	0	1.24884	3.57788	4.41998	0.00243383	0.00327564	0.888832	0.00791087	0.0975479	DEG_EC	EC>other	432	9.6538e-07	-2.04424	-0.558832	1	16402.5	0	protein_coding	glycerol-3-phosphate acyltransferase 2	Encodes a member of a family of proteins with glycerol-3-phosphate acyltransferase activity.
AT1G02860	262.352	250.28	7.40372	4.04732	5.46554	177.171	334.645	658.705	507.665	611.621	905.972	13.6864	12.962	14.0218	17.3236	0.0060655	0.00527773	0.813272	0.0115806	0.163804	DEG_EC	other>EC	494	2.92262e-06	11.254	0.692806	0.868843	8874	0	protein_coding	SPX (SYG1/Pho81/XPR1) domain-containing protein	Encodes a likely ubiquitin E3 ligase with RING and SPX domains that is involved in mediating immune responses. Targeted by MIR827.
AT1G03070	11.7017	0	108.24	91.9587	207.523	0	0	0	51.3009	0	28.6897	4.00171	0	0.316616	0.998293	0.0146257	0.00327945	0.489081	0.126726	0.366288	DEG_EC	EC>other	1658	0.00390056	-2.04424	6.88206	0.595243	4615	0	protein_coding	Bax inhibitor-1 family protein
AT1G03410	0	0	3.41718	214.104	23.2671	0	0	0	0	0	0	3.30771	7.42014	12.839	1.01226	0.0219388	0.0230648	0.808941	0.0572755	0.08878	DEG_EC	EC>other	584	1.47475e-05	NA	NA	NA	NA	NA	protein_coding	2-oxoglutarate (2OG) and Fe(II)-dependent oxygenase superfamily protein
AT1G04050	24.3068	22.5522	225.187	239.502	298.318	16.8036	11.1384	33.4607	15.3152	36.9166	46.9264	30.4893	11.5284	2.49695	1.84649	0.00196816	0.0066074	0.955181	0.00119607	0.0350478	DEG_EC	EC>other	945	0.000359202	8.1336	0.320554	1	14520	0	protein_coding	homolog of SU(var)3-9 1	Encodes SUVR1, one of the four closely related Arabidopsis SUVR proteins that belong to the SU(VAR)3-9 subgroup of SET-domain proteins. Proteins containing the evolutionarily conserved SET domain are involved in regulation of eukaryotic gene expression and chromatin structure through their histone lysine methyltransferase (HMTase) activity. SUVR1, SUVR2 and SUVR4 proteins contain a novel domain a…
AT1G04380	23.1237	58.62	198.912	223.036	211.77	0.890596	0.309802	687.907	722.843	317.82	653.803	1.94667	0	0.299463	0.070203	0.0131007	0.00727547	0.452647	0.143602	0.383374	DEG_EC	EC>other	837	0.000180174	7.26129	8.6951	1.27432e-07	78	1	protein_coding	2-oxoglutarate (2OG) and Fe(II)-dependent oxygenase superfamily protein	encodes a protein similar to a 2-oxoglutarate-dependent dioxygenase
AT1G04420	47.5037	21.7566	0	0	0	15.2778	41.1688	0	7.1337	6.53701	4.09245	20.9802	20.4417	138.13	107.17	0.00311741	0.00326451	0.93484	0.0036185	0.0551599	DEG_EC	other>EC	1475	0.00253958	6.33521	-3.52539	0.379306	2812	0	protein_coding	NAD(P)-linked oxidoreductase superfamily protein
AT1G05320	4.37418	8.13034	294.722	382.691	326.322	0.549142	27.4862	150.959	120.594	141.325	200.428	20.8196	23.4426	18.4369	19.2922	0.00941347	0.0354781	0.814808	0.00174097	0.138559	DEG_EC	EC>other	878	0.000250257	9.31038	2.48062	0.400536	2973	0	protein_coding
AT1G05570	38.689	9.65486	306.359	171.105	209.647	10.6707	0.403121	20.8608	28.1091	29.9732	47.907	38.7895	18.5037	26.0383	22.3937	0.0115087	0.00555537	0.911003	0.00656004	0.0653732	DEG_EC	EC>other	1269	0.00142792	8.62639	1.59601	0.720237	6149	0	protein_coding	callose synthase 1	Encodes a callose synthase 1 catalytic subunit . Member of Glycosyltransferase Family- 48.
AT1G05810	0	0	204	34.5825	95.2095	0	0	0	96.2891	15.5668	105.392	1.8279	0	13.5494	14.2769	0.0042273	0.00494696	0.881053	0.013079	0.0966942	DEG_EC	EC>other	1133	0.000782725	-2.04424	7.71321	0.271533	2111	0	protein_coding	RAB GTPase homolog A5E
AT1G06265	59.7279	46.2311	0	0	0	22.993	7.00676	0	0	0	0	13.4414	8.74191	6.66331	3.46782	0.00165223	0.00543836	0.936315	0.000903605	0.0556909	DEG_EC	other>EC	1154	0.00092662	-2.04424	-10.2705	0.0148991	493	0	other_rna	other RNA	Potential natural antisense gene, locus overlaps with AT1G06260
AT1G07135	0.131533	2.20004	81.6797	7.19211	386.819	0.368245	0.11672	33.5809	0.143697	0.680048	0.343168	55.1396	656.214	24.667	43.8089	0.0239154	0.0231438	0.641432	0.21026	0.101249	DEG_EC	EC>other	1521	0.00286756	2.75337	3.83366	0.863359	8690	0	protein_coding	glycine-rich protein
AT1G07280	0	0	73.5167	245.94	50.5604	0	0	0	0.145844	0	0	14.1353	28.8834	78.3229	89.899	0.00232062	0.00324152	0.889337	0.00749766	0.0976033	DEG_EC	EC>other	305	2.15019e-08	-2.04424	-0.558832	1	16402.5	0	protein_coding	Tetratricopeptide repeat (TPR)-like superfamily protein
AT1G08810	0.125319	0	59.9517	13.097	106.412	0.326491	0.111206	67.2617	143.897	117.947	131.762	18.0191	10.2281	8.07909	9.48972	0.00858496	0.0258132	0.707965	0.0527436	0.204893	DEG_EC	EC>other	1767	0.00475624	4.85684	8.04061	0.0059976	362	1	protein_coding	myb domain protein 60	putative transcription factor of the R2R3-MYB gene family. Transcript increases under conditions that promote stomatal opening (white and blue light, abi1-1 mutation) and decreases under conditions that trigger stomatal closure (ABA, desiccation, darkness), with the exception of elevated CO2. Expressed exclusively in guard cells of all tissues. It is required for light-induced opening of stomata.…
AT1G08910	11.9506	4.55579	175.399	181.528	162.525	0.282568	0	8.01413	63.653	28.146	5.52929	51.6938	94.6942	15.4643	14.1471	0.00178793	0.00182559	0.584028	0.0149834	0.397375	DEG_EC	EC>other	344	1.39107e-07	4.87326	6.33003	0.194719	1647	0	protein_coding	zinc ion binding;zinc ion binding
AT1G09080	2.2028	22.5263	0	0	0	27.8639	29.7173	0	0	0.204983	0	0.247523	1.74369	0.540151	3.18035	0.0130629	0.00496546	0.608776	0.0863532	0.286843	DEG_EC	other>EC	1243	0.0013157	3.6525	-9.86253	0.00205634	283	1	protein_coding	Heat shock protein 70 (Hsp 70) family protein
AT1G09210	512.483	588.013	30.2963	156.648	80.5441	278.201	564.801	455.223	467.817	281.509	261.523	165.185	79.771	110.849	137.488	0.184768	0.0139196	0.753588	0.035115	0.0126097	DEG_EC	other>EC	1996	0.00718172	11.9495	-1.12357	0.560959	4216	0	protein_coding	calreticulin 1b	Encodes one of three Arabidopsis calreticulins.
AT1G09440	0	0	49.4109	50.7569	63.3182	0	0	0	0.466454	9.88135	0.10171	37.3274	34.3672	6.92551	5.919	0.000722229	0.000910625	0.897505	0.00236276	0.0984997	DEG_EC	EC>other	905	0.000289836	-2.04424	4.80379	0.834222	7983	0	protein_coding	Protein kinase superfamily protein
AT1G09790	0.286919	0	359.343	212.864	339.938	1.78787	0	50.2935	191.517	117.969	74.4386	11.6612	8.65123	0	0	0.000791988	0.00309133	0.873725	0.00027485	0.122117	DEG_EC	EC>other	283	7.36694e-09	6.27512	5.96383	0.0491796	825	0	protein_coding	COBRA-like protein 6 precursor
AT1G09930	9.16946	37.1404	0	0	0	18.1632	4.05137	0.408862	7.81341	0	0	3.46124	0	0.297895	0.217314	0.00845105	0.00635922	0.938966	0.00420181	0.0420219	DEG_EC	other>EC	2091	0.00863337	5.74748	-3.31828	0.613678	4814	0	protein_coding	oligopeptide transporter 2	oligopeptide transporter
AT1G10540	0	0	116.82	157.222	154.536	1.15648	1.11255	82.049	129.085	149.986	67.1135	271.845	115.506	0.74016	1.13019	0.00264964	0.0271493	0.554779	0.00250664	0.412916	DEG_EC	EC>other	341	1.2038e-07	6.73881	5.60925	0.00631051	371	1	protein_coding	nucleobase-ascorbate transporter 8
AT1G10670	0	0	33.3741	160.596	0.888095	0	0	44.7265	8.8157	3.21621	0	248.515	117.619	177.236	162.075	0.0396026	0.0360681	0.745391	0.0971325	0.0818055	DEG_EC	EC>other	1200	0.00112374	-2.04424	6.81759	0.472731	3471	0	protein_coding	ATP-citrate lyase A-1	One of the three genes encoding subunit A of the trimeric protein ATP Citrate Lyase. Antisense ACLA-1 plants cause a reduction in cytosolic acetyl-CoA metabolism and have upregulation of stress-related genes and down-regulation of primary metabolism and growth genes, suggesting the mutation restricts normal growth and developmental processes and puts the plant into a state of stress.
AT1G11220	0	0	168.108	38.2731	147.749	0	0	0	0.279125	0	2.154	12.257	8.32083	3.47368	3.28747	0.00207258	0.00266319	0.89075	0.00675558	0.0977585	DEG_EC	EC>other	652	4.20642e-05	-2.04424	2.02546	1	13038	0	protein_coding	Protein of unknown function (DUF761)
AT1G11260	0.534704	0	74.3659	46.0621	163.858	0	0	0	0	0.281681	6.96805	52.1431	71.6707	116.935	86.4572	0.00647243	0.00374519	0.70175	0.0397438	0.248289	DEG_EC	EC>other	563	9.93685e-06	-2.04424	4.36235	0.917999	10049	0	protein_coding	sugar transporter 1	Encodes a H+/hexose cotransporter.
AT1G11310	0	0	91.609	16.8985	21.9368	0	0	17.0315	0	0	7.59501	18.0798	19.1081	206.635	135.877	0.00509844	0.00598707	0.876922	0.0157516	0.0962408	DEG_EC	EC>other	1027	0.000516244	-2.04424	6.04908	0.741335	6413	0	protein_coding	Seven transmembrane MLO family protein	A member of a large family of seven-transmembrane domain proteins specific to plants, homologs of the barley mildew resistance locus o (MLO) protein. The Arabidopsis genome contains 15 genes encoding MLO proteins, with localization in plasma membrane. Phylogenetic analysis revealed four clades of closely-related AtMLO genes. ATMLO2 belongs to the clade IV, with AtMLO3, AtMLO6 and AtMLO12. The gen…
AT1G11820	0	0	2.19593	69.544	34.411	0	0	0	0	0	0	55.0807	56.4392	48.0503	46.1825	0.0274296	0.0261143	0.788123	0.0718377	0.0864953	DEG_EC	EC>other	1884	0.00577728	NA	NA	NA	NA	NA	protein_coding	O-Glycosyl hydrolases family 17 protein
AT1G12080	1.13608	0	826.9	1322.35	1306.96	4.78204	1.00464	2281.01	2876.35	1705.31	2574.89	28.5338	26.7301	20.6368	20.5346	0.000531831	0.00267791	0.889673	0.000554672	0.106562	DEG_EC	EC>other	120	1.82382e-15	8.3337	8.69335	3.66034e-08	68	1	protein_coding	Vacuolar calcium-binding protein-related
AT1G12420	30.3826	22.5917	0.777684	1.0207	0.145226	225.305	2.71745	0	65.3931	0.686304	34.383	24.659	20.0927	15.6602	14.6433	0.0729981	0.0924795	0.452275	0.123751	0.258496	DEG_EC	other>EC	834	0.00017936	8.96487	-3.10495	0.38318	2845	0	protein_coding	ACT domain repeat 8
AT1G13210	0	0	24.058	53.1879	4.1108	0	0	14.3506	3.15728	9.52902	0	11.2341	4.85025	57.9344	50.8819	0.0107554	0.0120979	0.851908	0.0317435	0.0934955	DEG_EC	EC>other	881	0.000258017	-2.04424	7.10156	0.388251	2882	0	protein_coding	autoinhibited Ca2+/ATPase II
AT1G13680	89.8494	39.002	0	0	0	127.867	75.4422	118.185	7.00426	24.5548	9.06285	1.40593	0	0.755925	0.296103	0.00198719	0.00221966	0.761174	0.00993732	0.224682	DEG_EC	other>EC	510	4.57206e-06	8.54085	-2.30192	0.380537	2824	0	protein_coding	PLC-like phosphodiesterases superfamily protein
AT1G14010	46.9691	3.26448	0	0	0	9.64325	124.961	428.849	174.128	173.734	66.2018	74.2528	82.5072	41.7322	50.0939	0.0377084	0.0127847	0.824243	0.0339997	0.0912644	DEG_EC	other>EC	1565	0.00323428	8.9612	0.714178	0.960844	11204	0	protein_coding	emp24/gp25L/p24 family/GOLD family protein
AT1G14270	72.9728	98.9053	0	0	0	9.3759	24.7077	0	0	9.39623	0	22.5958	20.9974	81.4459	66.0555	0.00204216	0.00887644	0.903207	0.00126563	0.0846086	DEG_EC	other>EC	1241	0.00130501	5.48353	-3.47985	0.655466	5349	0	protein_coding	CAAX amino terminal protease family protein
AT1G14470	0.211077	4.0385	106.133	45.252	41.5317	0	0	0	0.080557	0.186224	0.062345	3.63087	2.17068	1.75106	1.51195	0.0156789	0.00723396	0.407722	0.195038	0.374328	DEG_EC	EC>other	1758	0.00467298	-2.04424	0.230745	1	15145	0	protein_coding	Pentatricopeptide repeat (PPR) superfamily protein
AT1G15950	27.6806	293.735	0	0	0	38.805	0	0	0	154.413	1.25959	50.2198	55.7318	64.5528	88.0321	0.0822534	0.0756834	0.7683	0.00472029	0.0690431	DEG_EC	other>EC	1813	0.00497358	7.47019	-0.0036368	1	13959	0	protein_coding	cinnamoyl coa reductase 1	Encodes a cinnamoyl CoA reductase. Involved in lignin biosynthesis.
AT1G17145	0	0	40.657	42.6881	116.27	0	0	26.3718	67.2969	4.08826	61.6353	32.5712	40.1051	23.7751	22.6019	0.00217936	0.00266929	0.890458	0.00696745	0.0977263	DEG_EC	EC>other	960	0.000378814	-2.04424	8.28333	0.0541266	848	0	protein_coding	RING/U-box superfamily protein
AT1G17520	170.848	19.049	0	0	0	3.26391	0	1.43841	0	2.74532	19.4494	37.4004	29.4064	12.6588	11.1967	0.0847783	0.300651	0.492812	0.0095662	0.112193	DEG_EC	other>EC	2019	0.00744141	4.38931	0.71828	1	16402.5	0	protein_coding	Homeodomain-like/winged-helix DNA-binding family protein
AT1G17940	0	0	31.659	226.023	65.6135	0	0	0	28.8182	0	5.14298	24.979	25.0473	18.8542	20.9168	0.00443025	0.00575811	0.879415	0.0138823	0.0965144	DEG_EC	EC>other	430	9.53656e-07	-2.04424	6.42078	0.684749	5729	0	protein_coding	Endosomal targeting BRO1-like domain-containing protein
AT1G19450	22.2562	0	0	0	0	84.8438	34.9627	0.867227	0	12.0741	2.2381	10.8459	7.1643	15.7354	37.5911	0.0405105	0.00437974	0.380829	0.314467	0.259814	DEG_EC	other>EC	1047	0.000555583	7.24336	-4.7868	0.0757594	992	0	protein_coding	Major facilitator superfamily protein
AT1G20450	2.77487	11.6377	679.519	908.534	912.03	0.929373	0	216.742	16.6163	9.6746	93.7719	19.1643	51.929	497.734	797.928	0.000364756	0.000779137	0.889774	0.00105709	0.108025	DEG_EC	EC>other	132	3.29994e-14	5.60126	6.31209	0.125847	1307	0	protein_coding	Dehydrin family protein	Encodes a gene induced by low temperature and dehydration. Inhibits e.coli growth while overexpressed. Belongs to the dehydrin protein family, which contains highly conserved stretches of 7-17 residues that are repetitively scattered in their sequences, the K-, S-, Y- and lysine rich segments. LTI29 and LTI30 double overexpressors confer cold tolerance. Localized to membranes and cytoplasm.
AT1G21970	0	0	133.639	56.3751	6.79805	0	0	0	28.206	0	16.1604	2.19477	0	0	0	0.0204352	0.0202184	0.814705	0.0552282	0.0894127	DEG_EC	EC>other	1929	0.00629234	-2.04424	5.67108	0.790393	7223	0	protein_coding	Histone superfamily protein	Transcriptional activator of genes required for both embryo maturation and cellular differentiation. Sequence is similar to HAP3 subunit of the CCAAT-box binding factor. HAP3 subunit is divided into three domains: an amino-terminal A domain, a central B domain, and a carboxyl-terminal C domain. LEC1 shared high similarity with other HAP3 homologs only in central, B domain. LEC1 is required for th…
AT1G22460	0	16.5827	149.972	200.611	161.546	0	0	4.6409	17.0453	6.02021	32.9232	14.954	10.5261	0	0	0.00431909	0.000843276	0.495711	0.0462238	0.452903	DEG_EC	EC>other	773	0.000124919	-2.04424	7.31455	0.187341	1621	0	protein_coding	O-fucosyltransferase family protein
AT1G23210	0	0	82.3077	22.4089	35.7853	0	0	22.0711	0	0.13297	0	0	0	0	0.201442	0.00346831	0.00398394	0.884835	0.0106034	0.0971093	DEG_EC	EC>other	1400	0.00212605	-2.04424	5.37511	0.859464	8619	0	protein_coding	glycosyl hydrolase 9B6
AT1G23510	0	0	8.55645	127.838	33.2806	0	0	0	0	0	0	0	0	0	0	0.0235637	0.0229659	0.802463	0.062938	0.0880691	DEG_EC	EC>other	1852	0.00541663	NA	NA	NA	NA	NA	protein_coding
AT1G24570	41.8767	105.101	0	0	0	14.2461	56.6322	34.7932	0	31.7488	6.72203	0	0	0.190133	0	0.00198739	0.00267397	0.955275	0.00132243	0.0387416	DEG_EC	other>EC	1012	0.000488233	7.44533	-1.87942	0.721901	6172	0	protein_coding	Protein of unknown function (DUF707)
AT1G25330	0	0	84.1537	109.244	176.158	0	0	0	0	3.27158	114.645	31.7275	30.7203	0	0	0.00114614	0.0014732	0.895345	0.00377299	0.0982627	DEG_EC	EC>other	716	8.15166e-05	-2.04424	7.05642	0.594305	4600	0	protein_coding	basic helix-loop-helix (bHLH) DNA-binding superfamily protein
AT1G28080	0	0	13.1606	100.651	70.917	0	0	0	0	0	6.1032	0.669774	0	0.102951	0	0.00801578	0.00895243	0.864278	0.0239002	0.0948532	DEG_EC	EC>other	1233	0.00125493	-2.04424	2.90913	1	14226	0	protein_coding	RING finger protein
AT1G28220	30.0702	161.807	1.43512	1.73877	0	122.56	163.529	24.7959	0.316349	0	0.220827	1.97003	3.55747	0.326017	0.172749	0.0291306	0.00936884	0.55354	0.196677	0.211284	DEG_EC	other>EC	999	0.000461388	7.34996	-5.45733	0.0483575	816	0	protein_coding	purine permease 3	Member of a family of proteins related to PUP1, a purine transporter. May be involved in the transport of purine and purine derivatives such as cytokinins, across the plasma membrane.
AT1G30330	0	0	49.0739	83.1563	1.89401	0	0	0	0.164238	0	1.51323	38.246	36.1951	43.6396	35.963	0.015154	0.0168277	0.833914	0.0425833	0.0915208	DEG_EC	EC>other	644	3.79096e-05	-2.04424	3.00815	0.979137	11740	0	protein_coding	auxin response factor 6	Encodes a member of the auxin response factor family. Mediates auxin response via expression of auxin regulated genes. Acts redundantly with ARF8 to control stamen elongation and flower maturation. Expression of ARF6 is controlled by miR167.
AT1G30814	157.73	16.8304	1038.63	1537.56	1088.93	108.326	16.285	442.481	741.792	584.333	781.938	2.63227	2.00675	0	0	0.0519061	0.067565	0.821541	0.0075885	0.0513993	DEG_EC	EC>other	1110	0.000722418	10.4438	2.32902	0.251104	1995	0	protein_coding
AT1G30840	0.071048	0	226.335	130.822	157.695	0	0.063047	68.939	12.9025	3.9618	37.3628	186.023	116.876	1.72119	0.770856	7.68286e-05	0.000272247	0.809457	0.000626556	0.189567	DEG_EC	EC>other	295	1.5195e-08	3.42527	7.89395	0.15956	1494	0	protein_coding	purine permease 4	Member of a family of proteins related to PUP1, a purine transporter. May be involved in the transport of purine and purine derivatives such as cytokinins, across the plasma membrane.
AT1G31400	0	0	89.1559	31.3297	44.5827	0	0	0	23.758	0	0	0	0	0	0	0.0042555	0.00462728	0.882029	0.0122866	0.0968013	DEG_EC	EC>other	2099	0.00871972	-2.04424	4.72657	0.967044	11392	0	protein_coding	TRAF-like family protein
AT1G31450	11.7144	7.2269	11170.3	10475.5	9641.38	36.7694	11.4863	16557.1	15164.1	14381	14980	159.983	155.392	0	0	8.81353e-06	0.000537637	0.803928	2.74304e-06	0.195523	DEG_EC	EC>other	8	1.04871e-56	11.908	8.38394	1.1875e-08	63	1	protein_coding	Eukaryotic aspartyl protease family protein
AT1G32190	0	0	13.0865	49.9918	129.235	0	0	24.9266	66.9905	41.3529	61.3354	27.862	20.124	4.28886	3.09694	0.00882341	0.0100724	0.860242	0.0264521	0.0944102	DEG_EC	EC>other	947	0.000362434	-2.04424	8.65102	0.0151831	499	0	protein_coding	alpha/beta-Hydrolases superfamily protein
AT1G32280	421.54	504.937	2.65434	2.52224	1.12922	92.7124	35.2791	2363.1	1612.35	2012.86	1095.5	53.5121	58.2252	0	0	0.0138086	0.0710351	0.74339	0.00407854	0.167688	DEG_EC	other>EC	1195	0.0011048	9.74305	3.88176	0.0127438	464	0	protein_coding	Bifunctional inhibitor/lipid-transfer protein/seed storage 2S albumin superfamily protein
AT1G33560	0	0	44.3533	0.120038	39.0977	0	0	0	0	0	0	4.42007	13.4229	8.29425	13.2599	0.0496516	0.0419419	0.713257	0.116871	0.0782788	DEG_EC	EC>other	1867	0.00555284	NA	NA	NA	NA	NA	protein_coding	Disease resistance protein (CC-NBS-LRR class) family	Encodes a NBS-LRR disease resistance protein that possesses N-terminal kinase subdomains. Activation tagged mutant of ADR1 showed elevated levels of SA and reactive oxygen species in addition to number of defense gene transcripts. Exhibits resistance to number of microbial pathogens.
AT1G35340	21.5866	123.899	0.730594	1.30897	0	16.0768	263.338	0.812744	53.9748	90.1628	64.217	26.4692	34.2641	61.6737	48.9588	0.109432	0.0419525	0.680993	0.0829442	0.0846784	DEG_EC	other>EC	1124	0.000761812	9.02919	-2.39723	0.386914	2873	0	protein_coding	ATP-dependent protease La (LON) domain protein
AT1G36150	0	0	167.751	27.931	37.2704	0	0	0	0	0	0	0	0	0.477204	0	0.0108953	0.0114181	0.853261	0.0307813	0.0936441	DEG_EC	EC>other	1957	0.00661483	NA	NA	NA	NA	NA	protein_coding	Bifunctional inhibitor/lipid-transfer protein/seed storage 2S albumin superfamily protein
AT1G41830	0	0	43.5857	35.5409	17.3382	0	0	0	0	0	0.147189	7.47094	2.98942	55.8828	59.0929	0.00287436	0.00329327	0.887649	0.00876506	0.0974181	DEG_EC	EC>other	1488	0.00270792	-2.04424	-1.04507	1	16402.5	0	protein_coding	SKU5-similar 6
AT1G44170	89.1754	138.912	5.16451	0	0	276.418	83.3749	158.867	48.0127	198.819	76.4523	18.1977	12.3463	28.5157	26.2022	0.0253139	0.0375612	0.677196	0.0524733	0.207456	DEG_EC	other>EC	1147	0.000867812	10.3274	-1.46771	0.498748	3698	0	protein_coding	aldehyde dehydrogenase 3H1	Encodes a protein similar to the aldehyde dehydrogenase cp-ADH from C.plantagineum. Constitutively expressed at low levels.
AT1G45688	0	0	92.9051	105.665	40.2666	0	0	0	8.30814	0	3.96497	74.7982	62.8165	64.9911	77.5496	0.00154346	0.00197804	0.893376	0.00505563	0.0980467	DEG_EC	EC>other	718	8.19924e-05	-2.04424	4.54346	0.895468	9464	0	protein_coding
AT1G48410	103.882	107.064	530.026	406.013	467.638	21.433	2.63852	124.851	149.764	56.162	106.437	381.906	285.693	77.0871	67.1679	0.012411	0.00820581	0.698437	0.0188797	0.262066	DEG_EC	EC>other	921	0.000312928	9.21881	2.24639	0.375188	2789	0	protein_coding	Stabilizer of iron transporter SufD / Polynucleotidyl transferase	Encodes an RNA Slicer that selectively recruits microRNAs and siRNAs. There is currently no evidence that AGO1 Slicer is in a high molecular weight RNA-induced silencing complex (RISC). Mutants are defective in post-transcriptional gene silencing and have pleiotropic developmental and morphological defects. Through its action on the regulation of ARF17 expression, the protein regulates genes invo…
AT1G48430	1.85214	0	62.2062	76.1439	51.5259	0	0	11.1863	7.81804	0	11.8185	69.761	32.977	32.9786	26.2778	0.00726768	0.0023876	0.613033	0.0517274	0.325584	DEG_EC	EC>other	1292	0.00151224	-2.04424	6.35196	0.537171	4056	0	protein_coding	Dihydroxyacetone kinase
AT1G48500	0	0	145.273	44.5544	110.738	0	0	0	0	0	4.28571	0	3.96176	0.720052	1.01475	0.00104657	0.00138239	0.895778	0.00348254	0.0983103	DEG_EC	EC>other	617	2.59302e-05	-2.04424	2.90913	1	14224	0	protein_coding	jasmonate-zim-domain protein 4
AT1G49120	0	0	8.01172	104.911	43.2267	0	0	1.14175	0	0.109533	60.7368	0.536497	0	0	0.131863	0.0224993	0.0218829	0.807189	0.0598411	0.0885877	DEG_EC	EC>other	2096	0.00867021	-2.04424	6.10849	0.691325	5806	0	protein_coding	Integrase-type DNA-binding superfamily protein	encodes a member of the ERF (ethylene response factor) subfamily B-6 of ERF/AP2 transcription factor family. The protein contains one AP2 domain. There are 12 members in this subfamily including RAP2.11.
AT1G49770	87.2552	137.162	0	0	0	27.5801	8.48685	6.57681	7.05396	33.4222	78.6118	1.09588	0	0	0	0.00375916	0.0160543	0.873216	0.00169665	0.105274	DEG_EC	other>EC	1182	0.00103232	6.9989	-0.143557	1	13871	0	protein_coding	basic helix-loop-helix (bHLH) DNA-binding superfamily protein	Encodes a member of the basic helix loop helix family of transcription factors. Loss of RGE1 function causes shriveled seeds that contain small embryos. The cuticle in the embryos does not develop normally, possible due to the adeherence of the endosperm to the developing embryo. RGE1 is expressed in the endosperm surrounding region which directly surrounds the developing embryo, however it exert…
AT1G50460	28.2246	18.8126	234.357	356.544	393.007	1.06199	13.799	63.6099	35.8924	31.8246	101.93	32.6259	35.5978	12.4812	13.3359	0.013004	0.0208206	0.876943	0.00771472	0.0815176	DEG_EC	EC>other	988	0.000432459	7.7876	1.96557	0.683096	5634	0	protein_coding	hexokinase-like 1
AT1G50780	0	0	6.79008	295.537	0	0	0	0	0	0	0.113923	1.13004	0	0	0.310109	0.134288	0.0831594	0.502778	0.224595	0.0551791	DEG_EC	EC>other	2022	0.00753463	NA	NA	NA	NA	NA	protein_coding	2Fe-2S ferredoxin-like superfamily protein
AT1G51820	47.6863	43.0478	0	0	0	3.27997	4.86831	0	0	0	0	0	1.48545	0.442774	1.20379	0.00506161	0.0483082	0.646624	0.00335938	0.296646	DEG_EC	other>EC	1170	0.00101079	-2.04424	-8.81039	0.138937	1367	0	protein_coding	Leucine-rich repeat protein kinase family protein
AT1G52000	0	0	2.39452	38.2465	25.776	0	0	0	0	0	0	7.31851	11.5009	70.6198	362.653	0.0227902	0.0222347	0.80566	0.0608949	0.08842	DEG_EC	EC>other	1923	0.00626098	NA	NA	NA	NA	NA	protein_coding	Mannose-binding lectin superfamily protein
AT1G52650	0	0	18.8594	89.7136	64.267	0	0	0	0	0	0	1.00961	0	0.23359	0.297687	0.00663539	0.00751027	0.870332	0.0200048	0.0955176	DEG_EC	EC>other	1217	0.00118103	NA	NA	NA	NA	NA	protein_coding	F-box/RNI-like superfamily protein
AT1G53050	0	0	86.3277	53.0877	164.685	0	0.601158	38.8364	43.3856	9.78008	73.0144	61.7446	45.005	24.7918	21.7198	0.00920274	0.0300149	0.798595	0.00312453	0.159063	DEG_EC	EC>other	420	8.79025e-07	5.64636	5.99628	0.109106	1192	0	protein_coding	Protein kinase superfamily protein
AT1G53210	84.7851	70.7451	466.034	464.668	142.914	16.7076	16.6274	88.3015	111.365	107.938	108.122	127.003	69.0704	236.653	236.01	0.0668882	0.0513048	0.72889	0.0923456	0.0605717	DEG_EC	EC>other	1515	0.002818	8.85442	1.7212	0.519208	3902	0	protein_coding	sodium/calcium exchanger family protein / calcium-binding EF hand family protein
AT1G53390	19.4307	5.25081	200.745	97.0426	152.692	4.65478	0	78.1802	25.8704	25.7212	32.2498	20.1331	13.4126	20.2564	18.5926	0.0136249	0.00883323	0.863157	0.0130831	0.101302	DEG_EC	EC>other	2129	0.00906297	7.41416	3.18088	0.498509	3692	0	protein_coding	P-loop containing nucleoside triphosphate hydrolases superfamily protein
AT1G53710	532.819	713.378	16.2005	15.2093	55.4689	339.819	47.9212	185.718	73.8544	75.5232	171.757	50.0183	43.7887	16.1128	14.3484	0.102432	0.0397173	0.82929	0.0050143	0.0235465	DEG_EC	other>EC	1318	0.00167108	10.3812	-1.56498	0.456145	3358	0	protein_coding	Calcineurin-like metallo-phosphoesterase superfamily protein
AT1G54450	183.719	85.6064	0	0	0	0	27.9518	43.446	23.0663	3.65981	9.02377	7.17983	5.19889	3.81849	4.02136	0.0417017	0.1881	0.579689	0.0023221	0.188187	DEG_EC	other>EC	1075	0.000622981	7.38214	-0.450866	0.99241	12286	0	protein_coding	Calcium-binding EF-hand family protein
AT1G55790	0	0	10.5404	27.943	55.4543	0	0	0	5.77414	0	0	1.68452	0	0	0	0.0124329	0.0127175	0.847707	0.0341085	0.0930345	DEG_EC	EC>other	2038	0.00784395	-2.04424	3.34806	1	13683	0	protein_coding	Domain of unknown function (DUF2431)
AT1G55800	5.76082	0	166.812	146.802	135.56	0.322748	0	15.5324	8.32308	0	60.7375	1.28169	0	0.605236	0.43215	0.00334088	0.00128424	0.647221	0.0244286	0.323725	DEG_EC	EC>other	1597	0.00344553	3.11881	5.99106	0.658113	5383	0	protein_coding	Domain of unknown function (DUF2431)
AT1G55803	0	0	478.66	123.679	193.329	0	0	16.8352	0	13.549	56.7815	0	0	0.41699	0	0.00102478	0.00141428	0.895807	0.00344076	0.0983134	DEG_EC	EC>other	454	1.64034e-06	-2.04424	6.36351	0.547801	4132	0	NA	NA	NA
AT1G55820	173.368	56.1913	690.237	323.085	393.796	22.2667	12.1573	135.344	58.7166	57.6091	158.416	27.6936	90.4025	8.61582	10.0059	0.0531445	0.0108578	0.778923	0.0843249	0.0727502	DEG_EC	EC>other	1344	0.00181659	8.66239	1.61612	0.619192	4879	0	protein_coding	Kinase-related protein of unknown function (DUF1296)
AT1G56040	0.885197	0	476.88	1120.84	595.075	0.922914	0	0	5.04142	2.84279	65.865	1.95664	0	0	0	0.00119147	0.00211429	0.935169	0.00126838	0.0602567	DEG_EC	EC>other	134	3.58886e-14	4.16359	4.08062	0.828662	7889	0	protein_coding	HEAT/U-box domain-containing protein
AT1G57765	85.666	0.520776	0	0	0	154.875	1.82065	2.36248	0	22.7634	7.85713	43.9961	28.4677	25.7612	25.3206	0.0716679	0.0122924	0.839527	0.0252869	0.0512259	DEG_EC	other>EC	1640	0.00377478	6.94239	-4.07623	0.271533	2109	0	protein_coding
AT1G58050	2.81139	4.96293	56.3397	67.836	76.1696	1.14153	0	0	5.9937	0	0	0	0	0	0	0.0103191	0.0120722	0.851345	0.0112914	0.114973	DEG_EC	EC>other	1812	0.00497358	4.18683	0.512383	1	16402.5	0	protein_coding	RNA helicase family protein
AT1G59460	0	0	89.5172	292.365	29.645	0	0	0	0	0	0	0	0	0	0	0.0115799	0.0127424	0.848675	0.0338622	0.0931407	DEG_EC	EC>other	1050	0.000558414	NA	NA	NA	NA	NA	NA	NA	NA
AT1G59660	79.6058	137.173	638.753	827.409	505.519	32.9988	65.797	308.239	134.852	228.328	263.204	19.5168	26.2343	2.65344	0.911288	0.0359772	0.0259758	0.914612	0.00815182	0.0152832	DEG_EC	EC>other	820	0.000169119	10.7035	1.30198	0.610642	4784	0	protein_coding	Nucleoporin autopeptidase
AT1G60030	0	0	39.8381	33.7064	10.6338	0	0	0	0	0	0	3.86893	1.95775	0.731659	1.48894	0.00543666	0.00603515	0.876214	0.016151	0.0961631	DEG_EC	EC>other	1621	0.00355613	NA	NA	NA	NA	NA	protein_coding	nucleobase-ascorbate transporter 7
AT1G60280	0	0	63.69	37.9678	100.441	0	0	6.5112	13.9048	7.32255	1.42323	1.01043	20.6549	0	0	0.00274355	0.00315865	0.888216	0.00840116	0.0974804	DEG_EC	EC>other	1447	0.00242069	-2.04424	5.22672	0.607037	4750	0	protein_coding	NAC domain containing protein 23
AT1G60410	0	0	508.45	588.635	287.876	0.424595	0	167.003	246.808	129.138	285.209	1.00232	0	0	0	0.000400312	0.00127656	0.738943	0.000897603	0.258483	DEG_EC	EC>other	107	2.15237e-16	5.59573	8.94489	4.55699e-05	147	1	protein_coding	F-box family protein
AT1G60525	9.12405	0	118.888	307.614	124.87	0	0	0	62.8081	0.528469	43.8685	26.8834	14.6138	11.1857	9.4288	0.0114507	0.00294868	0.492196	0.107534	0.38587	DEG_EC	EC>other	761	0.000117192	-2.04424	7.57069	0.354268	2645	0	other_rna	other RNA	Potential natural antisense gene, locus overlaps with AT1G60530
AT1G60530	0	0	173.224	152.134	88.0559	0	0	0	12.8344	0	16.9615	1.63764	0	0.343657	0.483079	0.000852788	0.00110325	0.896799	0.00282275	0.0984223	DEG_EC	EC>other	728	9.131e-05	-2.04424	4.98652	0.85912	8608	0	protein_coding	Dynamin related protein 4A
AT1G60550	64.4426	58.9551	0	0	0	12.5116	14.4332	19.4911	26.5553	0	4.30841	26.1595	14.0082	68.2814	61.7283	0.00128823	0.00530877	0.926285	0.0012264	0.0658915	DEG_EC	other>EC	1699	0.00417444	6.39364	-1.03439	0.917999	10067	0	protein_coding	enoyl-CoA hydratase/isomerase D
AT1G60750	0	4.6614	173.686	81.4847	171.036	0	0	0	0	0	0	0	0	0	0	0.00916823	0.00277797	0.610324	0.0621289	0.315601	DEG_EC	EC>other	1444	0.00241587	NA	NA	NA	NA	NA	protein_coding	NAD(P)-linked oxidoreductase superfamily protein
AT1G60790	0	0	55.2004	23.1422	90.4438	0	0	0	0	0	1.93247	21.4232	19.1142	24.5025	18.8563	0.00245511	0.00302887	0.889078	0.00786336	0.0975749	DEG_EC	EC>other	864	0.000229506	-2.04424	2.20286	1	15005	0	protein_coding	Plant protein of unknown function (DUF828)	Encodes a member of the TBL (TRICHOME BIREFRINGENCE-LIKE) gene family containing a plant-specific DUF231 (domain of unknown function) domain. TBL gene family has 46 members, two of which (TBR/AT5G06700 and TBL3/AT5G01360) have been shown to be involved in the synthesis and deposition of secondary wall cellulose, presumably by influencing the esterification state of pectic polymers. A nomenclature…
AT1G62990	0	0	72.8066	0	107.018	0	0	14.3263	0	0	0	5.87821	0	3.09384	3.56907	0.102834	0.0681352	0.57595	0.189871	0.0632096	DEG_EC	EC>other	2151	0.00952456	-2.04424	4.6511	0.972687	11544	0	protein_coding	KNOTTED-like homeobox of Arabidopsis thaliana 7	Encodes a homeodomain transcription factor of the Knotted family. May be involved in secondary cell wall biosynthesis. Mutants have moderately irregular xylem development. Expression of this gene is upregulated by SND1 and MYB46.
AT1G63020	0.131112	2.84495	59.3753	55.5202	187.348	0.127064	0	14.6847	20.2236	9.50164	9.98044	22.9716	9.80316	2.0116	1.53412	0.00932615	0.00706192	0.661274	0.0688997	0.253439	DEG_EC	EC>other	410	7.7092e-07	4.49966	6.75276	0.12313	1286	0	protein_coding	nuclear RNA polymerase D1A	Encodes one of two alternative largest subunits of a putative plant-specific RNA polymerase IV (aka RNA polymerase D). Required for posttranscriptional gene silencing.
AT1G64060	0	0	67.8093	74.203	68.4629	0	0	0	6.31714	0	0.052011	5.67024	7.39956	8.40846	13.1256	0.000113478	0.000170397	0.900493	0.000395338	0.0988277	DEG_EC	EC>other	292	1.30133e-08	-2.04424	4.96024	0.89524	9442	0	protein_coding	respiratory burst oxidase protein F	Interacts with AtrbohD gene to fine tune the spatial control of ROI production and hypersensitive response to cell in and around infection site.
AT1G65240	27.5843	39.3666	0	0	0	16.697	12.4483	0	0	0	0	16.1586	11.5855	0	1.99835	0.000475436	0.000970122	0.982822	0.000554054	0.0151788	DEG_EC	other>EC	2005	0.00725939	-2.04424	-9.85387	0.032104	666	0	protein_coding	Eukaryotic aspartyl protease family protein
AT1G65450	140.483	471.808	0	0	0	23.6927	0.202179	0.205367	0	0	0.037741	14.9172	21.487	10.9796	7.05532	0.0195435	0.101536	0.689986	0.00264395	0.186291	DEG_EC	other>EC	466	2.03115e-06	3.18152	-7.67119	0.138096	1352	0	protein_coding	HXXXD-type acyl-transferase family protein
AT1G65550	0	0	201.537	195.038	162.243	0	0	0	0	0	33.3478	0	0	0	0	9.61208e-05	0.000146155	0.900584	0.000335495	0.0988378	DEG_EC	EC>other	271	4.00949e-09	-2.04424	5.92648	0.865461	8751	0	protein_coding	Xanthine/uracil permease family protein
AT1G65810	0	0	60.0619	77.5006	75.3666	0	0	0	0.836795	0	12.0177	0.54976	0	0.337165	0.08952	0.000219342	0.000319738	0.899936	0.000758514	0.0987666	DEG_EC	EC>other	348	1.49683e-07	-2.04424	5.62317	0.809762	7537	0	protein_coding	P-loop containing nucleoside triphosphate hydrolases superfamily protein
AT1G66040	0	0.943988	154.284	193.734	202.928	0	0	0	6.11732	1.74692	3.84892	3.78543	1.75008	2.00602	1.61885	0.000854593	0.000469448	0.719199	0.00571892	0.273758	DEG_EC	EC>other	307	2.95465e-08	-2.04424	4.85665	0.766024	6840	0	protein_coding	Zinc finger (C3HC4-type RING finger) family protein	predicted to encode a protein with an N-terminal PHD domain and two RING domains surrounding an SRA domain. Attempts to isolate ORTH4/VIM4 cDNA through RT-PCR were unsuccessful and analysis of the expression of this gene is difficult since it shares 99% nucleotide identity with ORTH5/VIM2.
AT1G66050	0	0	173.112	183.748	175.552	0	0	0	5.74897	2.1528	4.0515	3.32957	4.55614	2.8151	2.53918	5.99428e-05	9.55343e-05	0.900775	0.000210545	0.0988587	DEG_EC	EC>other	184	1.84067e-11	-2.04424	5.01344	0.747821	6551	0	protein_coding	Zinc finger (C3HC4-type RING finger) family protein	Encodes a protein that is similar to VIM1 but is not involved in cytosine methylation. This protein has an N-terminal PHD domain and two RING domains surrounding an SRA domain. ORTH5/VIM2 has E3 ubiquitin ligase activity in vitro.
AT1G66430	0	0	120.552	166.441	113.673	0	0	72.29	11.3106	3.03772	36.8378	25.6063	19.6131	90.2914	80.9639	0.000320156	0.000459292	0.899411	0.00110108	0.0987089	DEG_EC	EC>other	389	4.40649e-07	-2.04424	7.86613	0.117636	1244	0	protein_coding	pfkB-like carbohydrate kinase family protein
AT1G66910	0	0	54.4953	10.4593	39.7465	0.166682	0	0	0	0.132135	0	0	0	19.468	19.618	0.0103497	0.0166798	0.750992	0.033922	0.188056	DEG_EC	EC>other	1861	0.00553065	-0.57774	-1.40205	1	12684	0	protein_coding	Protein kinase superfamily protein
AT1G67820	0	0	96.3336	129.718	468.549	0.419459	0	14.5349	0.500267	1.67318	52.5861	22.5336	18.4362	2.49001	2.94044	0.0073921	0.0182145	0.711643	0.0138178	0.248933	DEG_EC	EC>other	299	1.85952e-08	3.76447	5.28238	0.619551	4901	0	protein_coding	Protein phosphatase 2C family protein
AT1G69040	28.2866	152.565	0.505394	0.291435	0	7.36991	228.605	157.596	165.291	98.1661	224.069	63.8327	63.2433	44.355	33.9598	0.055142	0.0191182	0.843428	0.0188203	0.063491	DEG_EC	other>EC	663	4.66463e-05	10.2687	-0.493883	0.94303	10774	0	protein_coding	ACT domain repeat 4	ACT-domain containing protein involved in feedback regulation of amino acid metabolism
AT1G69780	0	0	152.483	44.3372	120.766	0	0	0	0	0.204113	0.25398	37.188	56.3052	25.0721	21.3675	0.00106856	0.00142591	0.895645	0.00356461	0.0982957	DEG_EC	EC>other	581	1.33899e-05	-2.04424	0.106115	1	16402.5	0	protein_coding	Homeobox-leucine zipper protein family	Encodes a homeodomain leucine zipper class I (HD-Zip I) protein.
AT1G70320	73.072	94.2996	250.07	254.964	241.424	28.006	45.3662	99.4859	103.007	70.7384	92.9289	105.514	78.2221	37.4457	29.4366	0.0967423	0.0103508	0.886419	0.00319629	0.00329207	DEG_EC	EC>other	2149	0.00950207	11.5876	0.393042	0.978511	11714	0	protein_coding	ubiquitin-protein ligase 2	encodes a ubiquitin-protein ligase-like protein containing a HECT domain. There are six other HECT-domain UPLs in Arabidopsis.
AT1G70950	0	0	144.802	249.663	185.472	0.445136	0	0	11.5767	0	4.45064	2.35696	7.23867	0	0.330517	0.00216322	0.00620606	0.759332	0.00194373	0.230355	DEG_EC	EC>other	296	1.542e-08	3.13876	2.86103	1	13034	0	protein_coding	TPX2 (targeting protein for Xklp2) protein family
AT1G71360	31.7692	21.5617	406.131	567.81	505.079	0.732385	3.64383	53.2321	48.337	70.9902	123.415	15.4588	23.5736	6.6221	9.22184	0.00143219	0.00399782	0.784436	0.00395745	0.206177	DEG_EC	EC>other	225	4.09903e-10	7.17927	4.03556	0.116998	1239	0	protein_coding	Galactose-binding protein
AT1G71470	0	0	117.29	154.581	174.029	0	0	0	0	0	44.8918	2.95544	0	0	0	0.00110964	0.00136712	0.895651	0.00357578	0.0982963	DEG_EC	EC>other	1028	0.000516244	-2.04424	4.98836	0.946603	10866	0	protein_coding
AT1G71530	0	0	257.823	158.963	70.8285	0	0	140.384	0	0	68.3473	0	0	0.225454	0.148367	0.000391729	0.000619136	0.898982	0.00134533	0.0986619	DEG_EC	EC>other	165	3.90079e-12	-2.04424	9.44275	0.152509	1435	0	protein_coding	Protein kinase superfamily protein
AT1G71870	0.174352	0.243022	472.382	299.037	234.644	0.244065	0	0	110.744	0.844271	28.3405	15.9383	10.7549	2.15853	1.75057	4.63195e-05	0.000297268	0.887441	0.000238427	0.111977	DEG_EC	EC>other	115	1.20514e-15	4.5141	6.78162	0.410427	3043	0	protein_coding	MATE efflux family protein
AT1G73670	5.67348	1.84534	0	0	0	68.9157	6.23688	5.98806	0	42.2707	5.58883	14.3618	6.55264	17.6011	16.6079	0.0310165	0.025177	0.598304	0.0901204	0.255382	DEG_EC	other>EC	856	0.000221299	7.96328	-2.30219	0.604336	4721	0	protein_coding	MAP kinase 15	member of MAP Kinase
AT1G73760	0	0	8.32912	6.70334	77.3495	0	0	0	0	0	0	40.2197	26.2156	18.8401	19.122	0.0227482	0.0223162	0.805444	0.061095	0.0883963	DEG_EC	EC>other	1816	0.00498198	NA	NA	NA	NA	NA	protein_coding	RING/U-box superfamily protein
AT1G73860	0	0	152.134	158.642	124.439	0	13.1748	0	0	0	1.20468	2.23026	0	0	0.207724	0.00554439	0.0404113	0.694601	0.000439247	0.259004	DEG_EC	EC>other	588	1.52895e-05	4.52601	-5.40094	0.495405	3684	0	protein_coding	P-loop containing nucleoside triphosphate hydrolases superfamily protein
AT1G74440	0	0	33.0547	52.9942	56.6514	0.610722	0	0.090819	0	0.742116	8.64926	21.8667	18.8769	21.9746	11.6665	0.0229101	0.0506094	0.740358	0.00945461	0.176668	DEG_EC	EC>other	1903	0.00608963	2.994	1.74143	1	14465	0	protein_coding	Protein of unknown function (DUF962)
AT1G74480	0	0	140.002	297.013	578.415	1.10275	0	0	39.8887	0	3.7799	1.4831	0	0	0	0.010314	0.0270914	0.731737	0.00887441	0.221983	DEG_EC	EC>other	372	2.56597e-07	3.37551	3.33453	0.985244	11942	0	protein_coding	RWP-RK domain-containing protein
AT1G75040	0	0	180.851	241.92	147.51	0	0	28.3085	8.87215	0	21.0313	3.39538	1.6513	84.7833	290.918	0.000386461	0.000548371	0.899069	0.00132437	0.0986715	DEG_EC	EC>other	428	9.52319e-07	-2.04424	6.1961	0.577702	4441	0	protein_coding	pathogenesis-related gene 5	Thaumatin-like protein involved in response to pathogens. mRNA level of the PR-5 gene (At1g75040)is significantly changed after cutting the inflorescence stem indicating the existence of a network of signal transducing pathways as other stress-regulated genes (At5g01410, At3g17800, At1g29930)do not response to the treatment.
AT1G75050	1.21373	0	368.252	303.935	142.079	0.509706	0	0	48.1146	0	1.85306	0	0	0.33187	0.409578	0.0027566	0.00278095	0.862481	0.00785501	0.124126	DEG_EC	EC>other	549	8.24186e-06	3.25283	4.25909	0.92798	10432	0	protein_coding	Pathogenesis-related thaumatin superfamily protein
AT1G76750	35.4452	109.809	20678.6	26828.6	28504.9	263.311	5.26623	5589.26	5425.43	3111.01	6974.41	278.337	295.795	0	0	0.000227282	0.00735292	0.868426	2.78505e-05	0.123966	DEG_EC	EC>other	112	6.67257e-16	11.3453	4.36146	0.0400282	756	0	protein_coding	Protein of unknown function (DUF1278)
AT1G76970	0.599313	0	46.3251	105.286	206.232	0.143137	0	21.6836	16.0687	20.9339	28.5158	18.8779	4.39847	24.5342	17.6194	0.00676987	0.00538358	0.73944	0.044167	0.204239	DEG_EC	EC>other	504	3.69794e-06	3.75698	7.26739	0.156504	1462	0	protein_coding	Target of Myb protein 1
AT1G77510	2273.53	2282.23	77.7334	27.0161	82.0052	1718.5	2609.03	1301.93	1036.25	1480.55	621.111	104.749	224.307	38.5558	66.6655	0.000643803	8.54122e-06	0.996474	9.82599e-05	0.00277539	DEG_EC	other>EC	74	9.7891e-20	13.7179	-1.86167	0.163955	1508	0	protein_coding	PDI-like 1-2	Encodes a protein disulfide isomerase-like (PDIL) protein, a member of a multigene family within the thioredoxin (TRX) superfamily. Transcript levels for this gene are up-regulated in response to three different chemical inducers of ER stress (dithiothreitol, beta-mercaptoethanol, and tunicamycin). AtIRE1-2 does not appear to be required for this response, but the atbzip60 mutant has a diminished…
AT1G77525	12722.7	12596.7	13.5583	5.66662	5.12501	2311.49	2734.86	2457.14	2411.95	4782.57	2455.4	657.954	1050.32	0	0	7.68699e-05	1.64937e-05	0.985342	8.66387e-06	0.0145559	DEG_EC	other>EC	24	2.05294e-33	12.415	-0.627389	0.835256	8104	0	protein_coding
AT1G77810	19.6454	92.5413	0	0	0	147.964	15.9912	306.358	220.941	79.8243	213.717	21.8555	33.624	11.2933	19.5485	0.0104387	0.00679979	0.875535	0.00876776	0.0984586	DEG_EC	other>EC	672	5.11832e-05	9.68308	0.264943	1	14372	0	protein_coding	Galactosyltransferase family protein
AT1G78915	12.4745	17.3056	0	0	0	16.8398	46.4042	17.9047	0	0	18.6059	16.3029	13.2614	39.1072	31.9891	0.009476	0.0122027	0.730969	0.0212178	0.226134	DEG_EC	other>EC	1601	0.00347688	6.80167	-2.80034	0.617942	4870	0	protein_coding	Tetratricopeptide repeat (TPR)-like superfamily protein
AT1G79110	1.76753	0	83.7339	22.3582	65.1169	0	0	0	9.35745	0	0	10.1545	0	35.1417	44.5123	0.0271585	0.00853862	0.548122	0.16196	0.25422	DEG_EC	EC>other	2172	0.0099047	-2.04424	4.19606	0.993084	12342	0	protein_coding	zinc ion binding
AT1G79270	0	0	11.832	122.723	17.6091	0	0	12.0558	2.48432	1.20951	10.7039	1.76156	2.61716	5.66537	21.0787	0.0117783	0.0134117	0.847435	0.0343707	0.0930046	DEG_EC	EC>other	704	7.29705e-05	-2.04424	6.44565	0.381846	2836	0	protein_coding	evolutionarily conserved C-terminal region 8
AT1G79640	235.649	118.254	22.3033	10.3858	13.3192	100.051	120.159	133.186	142.083	262.078	193.118	11.0604	10.0877	11.8933	9.67095	0.00900788	0.00122587	0.958463	0.0102573	0.0210461	DEG_EC	other>EC	1231	0.0012272	10.8547	-0.327068	0.969064	11428	0	protein_coding	Protein kinase superfamily protein
AT1G79800	0	6.78543	622.331	1166.32	326.712	2.05067	0	0.538587	245.426	5.70092	56.0644	7.15636	0	0.215932	0	0.010167	0.00717112	0.932998	0.00700821	0.0426559	DEG_EC	EC>other	521	5.69118e-06	5.00596	5.1215	0.527433	3957	0	protein_coding	early nodulin-like protein 7
AT1G80190	108.897	30.4452	0	0	0	5.37983	24.674	0.388261	0	0	0	6.86827	0	9.37992	10.0633	0.00558785	0.00782576	0.931636	0.00232488	0.0526254	DEG_EC	other>EC	1343	0.00180612	3.44368	-7.91629	0.11148	1213	0	protein_coding	partner of SLD five 1	Similar to the PSF1 component of GINS complex, which in other organism was shown to be involved in the initiation of DNA replication.
AT1G80470	0.834206	0	117.697	143.137	210.718	7.75259	0	0	3.31353	6.24163	48.6248	0	0	0	0	0.0182114	0.0242188	0.883417	0.00309881	0.0710538	DEG_EC	EC>other	1613	0.00350173	5.86688	0.916392	1	14997	0	protein_coding	F-box/RNI-like/FBD-like domains-containing protein
AT2G01430	102.284	239.851	0.2106	0	0	110.192	12.5622	377.25	95.0288	154.714	152.889	1.23914	0	0.746421	0.167131	0.00740286	0.0172482	0.899199	0.00169227	0.0744579	DEG_EC	other>EC	795	0.000140059	9.34893	1.46686	0.709828	6020	0	protein_coding	homeobox-leucine zipper protein 17
AT2G01790	0	0	116.291	66.3751	436.605	0	0	0	0	0	73.5607	1.79413	0	0	0	0.00441474	0.00553372	0.879585	0.0139329	0.0965331	DEG_EC	EC>other	609	2.22783e-05	-2.04424	6.06346	0.850421	8447	0	protein_coding	TRAF-like family protein
AT2G02515	663.539	467.246	2.67928	1.73855	0.826987	57.8424	59.0222	339.434	474.336	877.281	750.096	101.958	59.1893	0	0	0.0104861	0.05797	0.641073	0.00682133	0.283649	DEG_EC	other>EC	1019	0.000501208	8.67904	2.47531	0.270216	2100	0	protein_coding
AT2G02770	0	0	1029.11	948.408	831.557	1.03172	0	0	27.922	0.745842	198.327	4.34945	3.18715	0	0	8.87485e-05	0.000326911	0.76685	9.9464e-05	0.232635	DEG_EC	EC>other	91	3.72033e-18	4.55576	5.69503	0.593694	4598	0	protein_coding	4'-phosphopantetheinyl transferase superfamily
AT2G03290	63.3566	64.6012	0	0	0	15.1337	32.751	44.0718	25.791	93.4152	43.4449	11.8701	4.46096	0	0	0.00102604	0.00310655	0.965469	0.000761111	0.0296369	DEG_EC	other>EC	2065	0.008142	7.22136	0.219425	1	15609	0	protein_coding	emp24/gp25L/p24 family/GOLD family protein
AT2G03350	0	0	198.742	180.71	53.3484	0	0	0	51.3738	0	85.648	68.2597	46.0909	51.0723	54.485	0.0026083	0.00325242	0.888273	0.00838002	0.0974866	DEG_EC	EC>other	785	0.000132749	-2.04424	7.07886	0.559195	4199	0	protein_coding	Protein of unknown function, DUF538
AT2G06925	0	0	462.233	494.414	470.42	0	0	0	0	0	0	46.7361	89.9159	75.5443	63.1708	3.88599e-05	6.5062e-05	0.900887	0.000138287	0.0988709	DEG_EC	EC>other	129	2.48353e-14	NA	NA	NA	NA	NA	protein_coding	Phospholipase A2 family protein	Encodes a secretory phospholipase A2 enzyme, which specifically hydrolyzes the sn-2 position of phospholipids. The enzyme has a preference towards linoleoyl acyl chain over palmitoyl acyl chain. It also has a slight preference for phosphatidylcholine over phosphatidylethanolamine.
AT2G16660	0	0	126.224	37.3615	70.3767	0	0	0.70882	0.740599	3.8362	9.24406	73.9239	98.7802	180.6	228.761	0.000491574	0.000677664	0.898546	0.00167067	0.098614	DEG_EC	EC>other	513	4.82717e-06	-2.04424	5.57452	0.573359	4372	0	protein_coding	Major facilitator superfamily protein
AT2G17110	0.148628	0	20.6552	51.7204	30.8317	0	0	36.618	35.7176	11.6567	11.7625	13.1161	14.7254	7.1972	7.05569	0.00346738	0.00451303	0.823395	0.0168764	0.151748	DEG_EC	EC>other	1100	0.000686284	-2.04424	8.41072	0.0308832	656	0	protein_coding	Protein of unknown function (DUF630 and DUF632)
AT2G17430	22.4263	6.09205	0	0	0	20.3835	81.1069	222.107	5.9463	24.6003	14.5504	5.6309	3.90573	0.757638	0.950339	0.0136067	0.00926402	0.706279	0.0424458	0.228404	DEG_EC	other>EC	854	0.000217084	8.86974	-0.57322	0.947683	10918	0	protein_coding	Seven transmembrane MLO family protein	A member of a large family of seven-transmembrane domain proteins specific to plants, homologs of the barley mildew resistance locus o (MLO) protein. The Arabidopsis genome contains 15 genes encoding MLO proteins, with localization in plasma membrane. Phylogenetic analysis revealed four clades of closely-related AtMLO genes. ATMLO7 belongs to the clade III, with AtMLO5, AtMLO8, AtMLO9, and AtMLO1…
AT2G17550	0.112212	0	0.743066	67.2419	11.3055	0	0	0	0	0	0	5.55757	4.33793	16.6886	18.9969	0.047791	0.049394	0.623907	0.163924	0.114983	DEG_EC	EC>other	1760	0.0046932	NA	NA	NA	NA	NA	protein_coding
AT2G18280	12.9365	56.754	0.381179	0	0	43.3301	27.1231	11.9068	75.5127	87.6342	106.455	8.3738	8.58095	91.5932	61.443	0.0183775	0.009516	0.833369	0.0438357	0.0949021	DEG_EC	other>EC	1723	0.00433532	8.79616	0.0716373	1	16402.5	0	protein_coding	tubby like protein 2	Member of TLP family
AT2G18730	104.276	70.2376	8.93671	4.05399	22.2659	223.875	51.1715	9.04593	36.5053	67.9435	58.7058	64.1711	54.5026	34.9959	47.8698	0.157936	0.0822888	0.422399	0.228643	0.108734	DEG_EC	other>EC	1781	0.00482299	9.44551	-2.56207	0.147967	1416	0	protein_coding	diacylglycerol kinase 3
AT2G19110	2.00561	0	54.0651	10.7766	33.1643	0	0	0	0.158202	0	0.904261	13.8705	10.8502	13.6812	15.7459	0.033616	0.00839749	0.431197	0.24704	0.27975	DEG_EC	EC>other	1892	0.00589404	-2.04424	2.42758	0.997115	12459	0	protein_coding	heavy metal atpase 4	Encodes a protein with similarity to Zn ATPase. Can rescue Zn deficiency in yeast and Cd resistance, suggesting a role in Zn and Cd transport.
AT2G19610	24.5584	38.1527	0	0	0	2.76237	65.4226	0	2.16927	0	0.559621	0.858511	0	0	0	0.013773	0.0238537	0.828054	0.00511296	0.129207	DEG_EC	other>EC	1290	0.00150211	5.38807	-6.50751	0.0719548	967	0	protein_coding	RING/U-box superfamily protein
AT2G19800	626.581	843.953	0	58.2183	0	2121.5	1759.72	72.298	0	0	0	34.0246	44.0278	3.46919	3.07839	0.0123175	0.00333463	0.594835	0.0819845	0.307529	DEG_EC	other>EC	1303	0.00158553	10.4031	-7.7318	0.0170658	543	0	protein_coding	myo-inositol oxygenase 2	Encodes a myo-inositol oxygenase family gene.
AT2G19890	0	0	29.9866	5.402	195.763	0	0	0	0	7.09966	8.85774	0	0	0	0	0.0182709	0.0195163	0.821463	0.0505949	0.0901543	DEG_EC	EC>other	783	0.000132263	-2.04424	5.28712	0.833975	7981	0	protein_coding
AT2G20290	194.012	235.563	40.5233	38.3974	70.3247	372.289	125.604	25.121	28.1057	9.20947	21.8156	14.0762	13.5494	5.51291	4.73234	0.207195	0.0153778	0.653102	0.0892734	0.0350515	DEG_EC	other>EC	1046	0.000552866	10.7002	-4.49553	2.12658e-05	138	1	protein_coding	myosin-like protein XIG	member of Myosin-like proteins
AT2G21450	0	0	97.171	173.658	140.878	0.455543	0	5.11585	11.3552	0.810482	11.5435	48.3808	15.6755	0.194275	0.20113	0.00280883	0.00867782	0.79685	0.00151446	0.190149	DEG_EC	EC>other	268	3.53646e-09	4.09497	3.94338	0.741335	6412	0	protein_coding	chromatin remodeling 34
AT2G21740	0	0.402601	666.141	562.843	406.664	0.831757	0	163.198	241.905	25.6639	440.243	92.8226	43.1326	0	0	0.000303746	0.000832987	0.79769	0.00166191	0.199511	DEG_EC	EC>other	464	1.97605e-06	4.13105	8.01553	0.0674058	943	0	protein_coding	Protein of unknown function (DUF1278)
AT2G21750	89.4754	40.1213	115231	169141	165566	268.555	2.51819	4008.19	4837.63	2509.44	7006.68	247.45	344.961	0	0	1.15414e-07	0.000903175	0.862724	3.88654e-05	0.136334	DEG_EC	EC>other	28	7.14823e-31	10.5093	4.14455	0.0823097	1036	0	protein_coding	Protein of unknown function (DUF1278)
AT2G21840	23.2626	64.7365	1.30963	2.38552	0.108832	36.4468	124.267	25.7617	65.5206	119.263	89.0286	1.06582	0	1.05468	1.62862	0.0637919	0.028057	0.604713	0.149444	0.153994	DEG_EC	other>EC	936	0.000342272	10.0667	-0.993478	0.739645	6396	0	protein_coding	Cysteine/Histidine-rich C1 domain family protein
AT2G21930	0.07962	0	239.953	72.2267	311.989	0.436535	0	7.67684	74.929	9.6468	20.7789	0.354089	0	0	0.524516	0.00245322	0.00920166	0.749533	0.00596892	0.232843	DEG_EC	EC>other	358	1.69776e-07	4.13776	6.02895	0.358114	2663	0	protein_coding	F-box associated ubiquitination effector family protein
AT2G22050	0	0	98.4574	11.1104	49.0742	0	0	0	0	0	0	0	0	0	0	0.0118709	0.0123195	0.849362	0.0332318	0.0932161	DEG_EC	EC>other	1961	0.00664297	NA	NA	NA	NA	NA	protein_coding	Galactose oxidase/kelch repeat superfamily protein
AT2G22125	5.06399	0.531407	129.463	68.0098	93.1751	8.17033	15.2446	52.1332	22.9678	48.5554	43.5155	39.4572	31.4668	44.6554	33.5134	0.0239864	0.333328	0.389375	0.0076293	0.245681	DEG_EC	EC>other	1136	0.000785234	9.51184	0.912865	0.836244	8130	0	protein_coding	binding
AT2G22942	251.278	134.039	0	0	0	82.2693	23.6292	21.114	0	0	39.3858	0	51.162	0	0	0.00344588	0.00688185	0.939644	0.00164829	0.0483795	DEG_EC	other>EC	1628	0.00360534	5.83778	-2.79506	0.683753	5672	0	protein_coding	growth factors
AT2G23520	0.137674	0	17.0493	53.3538	10.3842	0.046839	0	5.7107	0.228832	7.82802	0.029933	37.7719	20.0267	10.6692	9.86806	0.0119291	0.0188527	0.741	0.0550614	0.173157	DEG_EC	EC>other	1541	0.00303465	2.7523	5.25803	0.751209	6613	0	protein_coding	Pyridoxal phosphate (PLP)-dependent transferases superfamily protein
AT2G23770	0	0	131.256	0.794708	17.0868	0	0	0	32.0912	0.043254	0.248582	0.105932	0	4.93682	4.94301	0.0364251	0.0337036	0.75581	0.0911121	0.082949	DEG_EC	EC>other	1196	0.00111624	-2.04424	6.62611	0.625176	4961	0	protein_coding	protein kinase family protein / peptidoglycan-binding LysM domain-containing protein
AT2G24150	162.177	257.75	0	0	0	15.8977	96.1173	0	6.36762	0	0	61.1243	43.7376	38.2582	33.9503	0.00121511	0.00370782	0.935798	0.0004181	0.0588607	DEG_EC	other>EC	415	8.14203e-07	6.17395	-6.01312	0.125909	1308	0	protein_coding	heptahelical protein 3	heptahelical transmembrane protein HHP3
AT2G24230	1.35093	0	0.041455	0.039118	0.036205	0	70.3786	0.04716	4.81297	0.108581	48.1876	33.8336	14.0728	14.1887	10.3327	0.0565257	0.0134951	0.575366	0.268679	0.0859349	DEG_EC	other>EC	1801	0.00492318	8.17566	-2.40397	0.669264	5476	0	protein_coding	Leucine-rich repeat protein kinase family protein
AT2G24740	76.6986	150.613	0.053241	0	0	60.7466	13.9264	31.0433	9.96417	14.775	97.1506	1.26526	0.797258	0	0.057946	0.000863223	0.00166629	0.955439	0.000374269	0.0416576	DEG_EC	other>EC	537	7.29029e-06	8.58622	-0.936129	0.847518	8335	0	protein_coding	SET domain group 21	Encodes a SU(VAR)3-9 homolog, a SET domain protein (Homology Subgroup V; Orthology Group 1). Known SET domain proteins are involved in epigenetic control of gene expression. There are 10 SUVH genes in Arabidopsis and members of this subfamily of the SET proteins have an additional conserved SRA domain. This protein is a putative histone methyltransferase (predicted to methylate H3K9/20) related t…
AT2G26230	222.399	76.302	7.40552	8.13322	18.0543	263.566	53.4334	131.418	117.429	117.265	52.4839	33.6009	35.6415	34.865	42.031	0.125069	0.0273062	0.72225	0.0728904	0.0524841	DEG_EC	other>EC	1650	0.00383092	9.79699	-1.49759	0.499462	3704	0	protein_coding	uricase / urate oxidase / nodulin 35, putative
AT2G26330	10.5128	0	72.5674	62.9499	22.2059	0	0	0	20.8306	0.160997	0	200.423	119.237	66.8593	42.026	0.0312575	0.00479171	0.323579	0.322387	0.317985	DEG_EC	EC>other	1737	0.00444292	-2.04424	6.66813	0.683096	5629	0	protein_coding	Leucine-rich receptor-like protein kinase family protein	Homologous to receptor protein kinases. Involved in specification of organs originating from the shoot apical meristem. Contains a cytoplasmic protein kinase catalytic domain, a transmembrane region, and an extracellular leucine-rich repeat. ER has been identified as a quantitative trait locus for transpiration efficiency by influencing epidermal and mesophyll development, stomatal density and po…
AT2G26410	1.26846	0	50.4793	81.8534	36.2788	0	0	66.1245	30.8053	67.0544	71.2738	1.65355	0	0.068397	0.204979	0.0147737	0.00527955	0.604675	0.0948215	0.28045	DEG_EC	EC>other	1360	0.00189504	-2.04424	9.29844	0.00152651	261	1	protein_coding	IQ-domain 4
AT2G26980	42.8016	13.198	0	0.634139	0	239.341	64.4959	46.0391	97.3703	10.2448	60.3446	39.388	196.735	70.5489	64.9502	0.0367207	0.0310714	0.32181	0.315391	0.295007	DEG_EC	other>EC	382	3.64689e-07	9.78282	-2.45679	0.155419	1457	0	protein_coding	CBL-interacting protein kinase 3	encodes a serine-threonine protein kinase whose expression increases in response to abscisic acid, cold, drought, high salt, and wounding conditions. The gene is expressed in developing seeds and seedlings. Lines carrying a T-DNA insertions have reduced germination efficiency and expression of cold, high-salt, and abscisic acid marker genes are altered, but not drought-response markers.
AT2G27500	0	0	158.092	109.229	134.537	0.400298	9.12984	80.1475	12.5091	49.8294	39.5453	2.78855	8.79023	17.7915	25.6286	0.00538099	0.0642037	0.604843	0.00120444	0.324368	DEG_EC	EC>other	793	0.000139076	6.80535	2.30916	0.736858	6358	0	protein_coding	Glycosyl hydrolase superfamily protein
AT2G27860	122.061	166.766	426.418	405.205	405.371	17.8493	11.0074	231.686	173.244	205.646	215.757	151.004	116.658	219.38	236.796	0.0291019	0.0113929	0.578564	0.151533	0.229409	DEG_EC	EC>other	1433	0.00233974	8.75735	2.91557	0.119346	1255	0	protein_coding	UDP-D-apiose/UDP-D-xylose synthase 1	Encodes UDP-d-apiose/UDP-d-xylose synthase that requires NAD+ for enzymatic activity and is strongly inhibited by UDP-d-galacturonate.
AT2G28070	0	0	39.2131	78.8568	112.013	0	0	0	0	0	5.69842	20.9685	7.40348	18.0314	15.4187	0.00108445	0.0014818	0.895519	0.00363263	0.0982819	DEG_EC	EC>other	488	2.79296e-06	-2.04424	4.06346	0.997834	12526	0	protein_coding	ABC-2 type transporter family protein
AT2G28350	0	0	42.1643	68.0874	61.0046	0	0	0	1.24442	0.116141	1.72635	29.4606	9.43892	6.67857	5.13658	0.0005955	0.000807834	0.898028	0.00201124	0.0985572	DEG_EC	EC>other	571	1.05956e-05	-2.04424	3.40291	0.882987	9119	0	protein_coding	auxin response factor 10	Involved in root cap cell differentiation.
AT2G28400	0	0	70.5284	63.5907	40.3623	0	0	0	0.112778	0.091122	0.17214	31.3671	55.738	6.50924	9.89007	0.00173379	0.00201767	0.892899	0.00535473	0.0979943	DEG_EC	EC>other	1434	0.00234203	NA	NA	NA	NA	NA	protein_coding	Protein of unknown function, DUF584
AT2G28540	41.5359	32.9432	233.385	161.91	104.716	8.58606	2.32899	20.4402	33.1902	27.5713	23.0176	52.31	19.6924	20.5842	18.0784	0.0582153	0.0425452	0.707269	0.0765075	0.115463	DEG_EC	EC>other	1842	0.00534287	7.56183	1.3497	0.852552	8468	0	protein_coding	RNA binding (RRM/RBD/RNP motifs) family protein
AT2G29040	0	0	10.7372	9.39987	43.5917	0	0	0	0	0	0	0.499937	0	0	0	0.0109074	0.011443	0.853159	0.0308577	0.0936329	DEG_EC	EC>other	1962	0.00664325	NA	NA	NA	NA	NA	protein_coding	Exostosin family protein
AT2G30480	3.74692	0	51.398	62.0491	19.4849	0	0	0	0.325967	4.95278	24.5338	8.24217	3.9556	1.5013	1.57135	0.0350085	0.00795061	0.398737	0.274315	0.283989	DEG_EC	EC>other	1900	0.00603363	-2.04424	6.87945	0.487909	3624	0	protein_coding
AT2G30980	0	4.26077	106.956	72.5007	115.967	0	0	0	0	0	5.23723	143.904	184.229	91.1115	79.8743	0.00483576	0.00136426	0.603673	0.0360649	0.354062	DEG_EC	EC>other	1283	0.00147312	-2.04424	3.31249	1	13743	0	protein_coding	SHAGGY-related protein kinase dZeta	Encodes a GSK3-like protein kinase. This protein can interact with the BZR1 protein involved in brassinosteroid-mediated signaling in a Y2H assay and promotes BZR1 phosphorylation in protoplasts.
AT2G32010	0	0	39.9203	29.8732	89.4043	0	0	6.0043	0	8.19851	19.8938	10.6723	15.5523	15.0777	11.2217	0.0014376	0.00189151	0.893822	0.00475284	0.0980956	DEG_EC	EC>other	545	7.9605e-06	-2.04424	6.87968	0.433427	3199	0	protein_coding	CVP2 like 1	Encodes an inositol polyphosphate 5-phosphatase (5PTase). Mediating phosphoinositide signaling. Involved in establishment of foliar vein patterns.
AT2G32240	0	7.45644	149.785	87.8979	106.079	0.111953	0	0	0.089038	1.06231	12.5427	17.744	27.2764	125.231	115.302	0.00175676	0.000537437	0.715129	0.00855133	0.274025	DEG_EC	EC>other	758	0.000114407	3.36737	4.48817	0.851995	8463	0	protein_coding
AT2G32780	0	0.963543	58.642	50.5654	67.2474	0	0	0	0	0	0.126055	8.53759	2.68014	0	0	0.00208558	0.000778259	0.672347	0.0142208	0.310568	DEG_EC	EC>other	813	0.000165048	-2.04424	-1.04507	1	16402.5	0	protein_coding	ubiquitin-specific protease 1
AT2G32940	24.2222	12.9189	54.226	492.177	102.701	0	2.28499	7.94001	15.9813	0	18.7272	9.86416	4.02552	1.34995	1.22457	0.143866	0.17608	0.371617	0.197093	0.111343	DEG_EC	EC>other	1037	0.000535067	5.63808	2.23079	0.934114	10555	0	protein_coding	Argonaute family protein	Encodes a nuclear localized 879-amino-acid protein that contains conserved PAZ and PIWI domains that is important for the accumulation of specific heterochromatin-related siRNAs, and for DNA methylation and transcriptional gene silencing.
AT2G33010	0.119192	0	70.3433	10.2115	12.7679	0	0	0	0	0	2.12931	0	0	0	0	0.0108401	0.0167336	0.816785	0.0407486	0.114892	DEG_EC	EC>other	2110	0.00883091	-2.04424	2.27686	1	14921	0	protein_coding	Ubiquitin-associated (UBA) protein
AT2G33420	0.100133	0	151.106	88.7935	139.573	0.180781	0	0	22.2856	0	19.4042	0.824047	2.51585	0	0	0.000169751	0.000517732	0.817803	0.000494969	0.181015	DEG_EC	EC>other	195	4.71605e-11	4.01857	5.79057	0.705596	5952	0	protein_coding	Protein of unknown function (DUF810)
AT2G34040	78.2518	99.1395	300.889	339.942	273.02	4.23669	15.7744	87.3454	127.258	75.3926	140.458	61.0078	55.8317	37.1386	37.7658	0.0351076	0.0190576	0.654672	0.0986627	0.1925	DEG_EC	EC>other	2037	0.00783381	8.38707	2.43359	0.333805	2498	0	protein_coding	Apoptosis inhibitory protein 5 (API5)
AT2G34190	0	59.3728	156.214	172.721	319.626	0.58257	0	0	3.51491	0	21.4712	38.0007	42.1718	10.999	9.1494	0.0334571	0.00455879	0.792132	0.0499383	0.119914	DEG_EC	EC>other	1908	0.00617838	3.79942	3.35227	0.965877	11377	0	protein_coding	Xanthine/uracil permease family protein
AT2G34310	0	0	84.709	9.66336	25.528	0	0	0	9.90166	0.532855	5.29181	31.9243	21.371	37.6962	42.4021	0.0142858	0.0146155	0.839403	0.0395721	0.0921232	DEG_EC	EC>other	2027	0.00763781	-2.04424	4.81694	0.789988	7199	0	protein_coding
AT2G34600	0	0	705.201	488.12	168.976	0	0	0	0	500.435	0	0	34.4699	8.44241	10.4945	0.000723614	0.00108849	0.897271	0.00244236	0.0984741	DEG_EC	EC>other	232	5.43506e-10	-2.04424	9.07584	0.373519	2780	0	protein_coding	jasmonate-zim-domain protein 7
AT2G34680	1.08575	0	43.2647	25.3123	128.277	2.63521	0	13.6803	0.439781	0	6.00151	35.2087	26.2085	31.0926	21.7595	0.0817439	0.0608291	0.803033	0.0150669	0.0393274	DEG_EC	EC>other	2104	0.00881702	6.11809	0.942483	1	14832	0	protein_coding	Outer arm dynein light chain 1 protein	isolated from differential screening of a cDNA library from auxin-treated root culture. sequence does not show homology to any known proteins and is predicted to be extracellular.
AT2G34730	5.22074	0	126.387	143.205	71.228	0.112505	0	0	7.82214	0	2.86865	39.6022	32.6153	8.95219	9.5044	0.00570723	0.00199023	0.546165	0.054822	0.391315	DEG_EC	EC>other	782	0.00013148	2.42862	4.61067	0.930175	10467	0	protein_coding	myosin heavy chain-related
AT2G34830	0	0	24.5339	28.617	102.281	0	0	0	6.74329	9.25753	7.36252	0	0	0.525458	0.424823	0.00422462	0.0048789	0.881222	0.0129619	0.0967127	DEG_EC	EC>other	1212	0.00117368	-2.04424	5.70867	0.649398	5291	0	protein_coding	WRKY DNA-binding protein 35	member of WRKY Transcription Factor; Group II-e
AT2G35615	4.17736	8.37346	2103.21	1912.71	1438.38	13.0051	3.64775	4800.85	5987.78	5962.22	5475.21	155.461	82.3298	0	0	0.000108763	0.00122036	0.926904	0.000144165	0.0716227	DEG_EC	EC>other	69	1.87571e-20	10.4748	8.47138	1.65301e-08	65	1	protein_coding	Eukaryotic aspartyl protease family protein
AT2G35670	229.487	401.247	0.373686	0.134118	0	34.2171	23.9392	151.834	108.192	51.7566	92.756	9.17934	5.88503	0	0	0.0051141	0.0188943	0.748788	0.00398022	0.223224	DEG_EC	other>EC	215	2.37295e-10	9.33456	0.858154	0.861975	8659	0	protein_coding	VEFS-Box of polycomb protein	Encodes a negative regulator of seed development in the absence of pollination. In the ovule, the FIS2 transcripts are accumulated at their highest level before fertilization and gradually decrease after fertilization.
AT2G35690	338.531	220.792	0	0	0	121.691	0.329541	15.599	1.14991	14.37	18.9514	10.2976	7.9879	11.3217	12.4007	0.0118103	0.0297675	0.827385	0.000590481	0.130447	DEG_EC	other>EC	409	7.65463e-07	8.24365	-3.2068	0.263365	2066	0	protein_coding	acyl-CoA oxidase 5	Encodes an acyl-CoA oxidase. Involved in jasmonate biosynthesis. Expressed uniformly in seedlings and throughout development.
AT2G36540	0	0	138.093	73.3613	175.792	0	0	0	0	0	36.5991	0	0	0	0	0.00143489	0.00176038	0.894075	0.00460675	0.0981233	DEG_EC	EC>other	970	0.000395941	-2.04424	4.94362	0.949838	10961	0	protein_coding	Haloacid dehalogenase-like hydrolase (HAD) superfamily protein
AT2G36550	0	0	49.9711	308.621	330.592	0	0	0	1.93128	0	0	0	0	0	0	0.00467249	0.00585939	0.878375	0.0146923	0.0964004	DEG_EC	EC>other	594	1.66871e-05	-2.04424	0.763096	1	16402.5	0	protein_coding
AT2G36695	2977.29	1802.79	0	0.956777	0	541.853	141.12	12.5796	191.172	80.748	160.086	164.848	308.822	0	0.171665	0.00308527	0.00531717	0.939389	0.000846981	0.0513616	DEG_EC	other>EC	144	1.65922e-13	8.91337	-2.5284	0.219392	1798	0	protein_coding
AT2G38400	1531.55	2141.99	19.3198	6.72083	16.2561	589.022	299.037	64.3262	56.4435	103.457	99.0507	64.6727	52.4924	17.8127	30.3319	0.000732805	3.60443e-05	0.997106	2.7703e-05	0.00209771	DEG_EC	other>EC	122	2.051e-15	10.7956	-3.36351	0.00204323	281	1	protein_coding	alanine:glyoxylate aminotransferase 3	alanine:glyoxylate aminotransferase 2 homolog (AGT3) mRNA,
AT2G38430	1.35285	0	929.878	811.962	790.707	1.80422	0	40.0484	199.616	60.7339	285.23	8.47915	4.57801	2.18433	1.53914	6.39465e-05	0.000113868	0.961877	3.62506e-05	0.0379092	DEG_EC	EC>other	149	3.41516e-13	6.57353	6.25663	0.028679	636	0	protein_coding
AT2G38760	94.8264	25.5173	0	0	0	275.334	134.292	154.206	142.98	96.9423	168.112	10.6383	13.1762	9.86784	12.5526	0.00309766	0.0025569	0.493082	0.0343646	0.466899	DEG_EC	other>EC	257	1.56531e-09	9.95562	-1.47262	0.440081	3249	0	protein_coding	annexin 3	Annexins are calcium binding proteins that are localized in the cytoplasm. When cytosolic Ca2+ increases, they relocate to the plasma membrane.
AT2G39110	30.455	85.6322	741.481	731.333	569.579	1.1328	0.498942	245.391	410.983	420.602	342.865	1.54236	0	0.723581	0.712846	0.00248328	0.00205691	0.489574	0.0293598	0.476526	DEG_EC	EC>other	180	1.57639e-11	7.25821	7.56956	5.39066e-06	120	1	protein_coding	Protein kinase superfamily protein
AT2G39740	0	8.71641	149.69	297.846	257.316	0	0	25.7298	9.60021	3.53279	36.3732	20.181	22.8421	13.3688	13.0758	0.00502267	0.00132008	0.530676	0.0481117	0.414869	DEG_EC	EC>other	580	1.33407e-05	-2.04424	7.51889	0.147866	1415	0	protein_coding	Nucleotidyltransferase family protein
AT2G39770	98.94	60.7128	0	0.413794	0	100.649	10.4775	2.50617	59.8738	6.1458	17.6898	133.561	22.558	169.007	249.18	0.0242239	0.0374333	0.851201	0.00900666	0.0781347	DEG_EC	other>EC	1208	0.0011575	8.04133	-2.26644	0.502543	3741	0	protein_coding	Glucose-1-phosphate adenylyltransferase family protein	Encodes a GDP-mannose pyrophosphorylase/ mannose-1-pyrophosphatase. This enzyme provides GDP-mannose, which is used for cell wall carbohydrate biosynthesis and protein glycosylation as well as for ascorbate (vitamin C) biosynthesis. Mutations in this gene confer hypersensitivity to NH4+.
AT2G39830	0	0	70.2979	39.4598	21.6833	0	0	0	0	0	0	0	0	4.52317	4.02034	0.00217873	0.00264926	0.890502	0.00693849	0.0977312	DEG_EC	EC>other	1007	0.00048421	NA	NA	NA	NA	NA	protein_coding	DA1-related protein 2
AT2G39870	0	0	50.9472	26.9837	21.0345	0	0	0	0	0	2.71787	92.282	58.6544	28.3576	22.9801	0.00215712	0.0025106	0.890893	0.00666467	0.0977742	DEG_EC	EC>other	1396	0.00211412	-2.04424	2.76229	1	14400	0	protein_coding
AT2G40220	0.09514	0	84.0476	123.622	77.9366	0	0	0	0.495573	0.161964	0.502045	0.396661	0	0	0	0.000679547	0.00138279	0.872071	0.00319738	0.122669	DEG_EC	EC>other	739	0.000103447	-2.04424	1.19117	1	12754	0	protein_coding	Integrase-type DNA-binding superfamily protein	Encodes a member of the DREB subfamily A-3 of ERF/AP2 transcription factor family (ABI4). The protein contains one AP2 domain. There is only one member in this family. Involved in abscisic acid (ABA) signal transduction, ABA-mediated glucose response, and hexokinase-dependent sugar responses. Acts downstream of GUN1 in retrograde signaling. Expressed most abundantly in developing siliques and to …
AT2G40540	4.18269	0.821059	181.922	345.036	164.687	15.0801	0	108.83	98.0564	3.28881	24.731	27.1561	18.8646	53.0303	46.8529	0.0306543	0.0525574	0.80997	0.00661801	0.100201	DEG_EC	EC>other	1482	0.00262913	8.22163	1.91759	0.819343	7681	0	protein_coding	potassium transporter 2	putative potassium transporter AtKT2p (AtKT2) mRNA,
AT2G40770	9.14795	31.8522	296.995	272.677	289.102	24.774	39.6414	41.9372	36.01	13.3436	40.3647	12.5425	6.56911	5.93941	5.62224	0.023709	0.128737	0.624184	0.00552169	0.217848	DEG_EC	EC>other	803	0.000148266	9.6318	-0.916705	0.758554	6718	0	protein_coding	zinc ion binding;DNA binding;helicases;ATP binding;nucleic acid binding
AT2G40995	557.358	96.9842	0	0	0	16.7912	3.79051	0	0	0	0	76.2397	47.5321	0	0	0.0340614	0.121337	0.664036	0.0132493	0.167316	DEG_EC	other>EC	1791	0.00485573	-2.04424	-7.11474	0.373822	2781	0	protein_coding	Molecular chaperone Hsp40/DnaJ family protein	Encodes a defensin-like (DEFL) family protein.
AT2G41800	0	0	56.1891	3.11692	62.0381	0	0	10.1016	0	0	1.45025	0	0	2.82266	6.27512	0.0222024	0.0216558	0.8082	0.0592431	0.0886987	DEG_EC	EC>other	2035	0.00778238	-2.04424	4.32812	0.914931	9949	0	protein_coding	Protein of unknown function, DUF642
AT2G42880	50.1893	21.1076	0	0	0	89.9078	32.6366	19.1422	0	21.8006	7.76715	45.0417	44.2961	58.5323	51.91	0.00244543	0.00275382	0.79794	0.00739452	0.189466	DEG_EC	other>EC	377	3.00757e-07	8.40477	-3.19864	0.231119	1888	0	protein_coding	MAP kinase 20	member of MAP Kinase
AT2G42890	32.4838	24.9031	0	0	0	50.7532	3.74696	59.8402	28.8624	52.7071	51.7282	19.051	12.4532	16.2732	17.6398	0.00671307	0.0145931	0.847269	0.00287504	0.12855	DEG_EC	other>EC	829	0.000177303	9.02855	-0.0951311	1	14331	0	protein_coding	MEI2-like 2	A member of mei2-like gene family, predominantly plant-based family of genes encoding RNA binding proteins with characteristic presence of a highly conserved RNA binding motif first described in the mei2 gene of the fission yeast S. pombe. In silico analyses reveal nine mei2 -like genes in A. thaliana. They were grouped into four distinct clades, based on overall sequence similarity and subfamily…
AT2G43745	0	3.72194	156.165	156.591	112.406	0	0	0	0	0	84.4312	2.20454	15.5836	0.912377	0.824157	0.00430952	0.00140799	0.63535	0.0303896	0.328542	DEG_EC	EC>other	1088	0.0006649	-2.04424	6.85882	0.741732	6438	0	protein_coding
AT2G44210	0	0	25.0653	31.338	37.834	0	0	0	21.418	0	0	7.81726	5.4367	143.76	114.737	0.00206219	0.00234577	0.891514	0.00623607	0.0978423	DEG_EC	EC>other	1691	0.00413151	-2.04424	5.63099	0.89524	9450	0	protein_coding	Protein of Unknown Function (DUF239)
AT2G45080	0	0	82.1548	70.9111	85.262	0	0	0	0	0	1.92722	0.966619	0	6.0057	6.26159	0.000614095	0.0007404	0.898126	0.00195139	0.098568	DEG_EC	EC>other	1191	0.00108932	-2.04424	1.27686	1	16402.5	0	protein_coding	cyclin p3;1
AT2G45470	0	0	71.559	25.3029	137.702	0.181129	0	2.44075	0.145401	0.34592	0.056266	281.06	378.779	182.889	174.631	0.00500549	0.00937515	0.773169	0.0188403	0.19361	DEG_EC	EC>other	754	0.000111155	1.18667	2.12678	1	13148	0	protein_coding	FASCICLIN-like arabinogalactan protein 8
AT2G45660	374.388	33.332	0	0	0	9.77748	0	0	0	0	0	0	0	79.3767	44.1141	0.0783029	0.189692	0.622543	0.00664892	0.102813	DEG_EC	other>EC	1073	0.00061964	-2.04424	-8.08237	0.408515	3029	0	protein_coding	AGAMOUS-like 20	Controls flowering and is required for CO to promote flowering. It acts downstream of FT. Overexpression of (SOC1) AGL20 suppresses not only the late flowering of plants that have functional FRI and FLC alleles but also the delayed phase transitions during the vegetative stages of development. AGL20/SOC1 acts with AGL24 to promote flowering and inflorescence meristem identity.AGL20 upregulates ex…
AT2G45830	0	0	9.74376	51.1395	10.6413	0	0	0	0	0	3.16369	0.46714	0	1.40675	1.03603	0.0164671	0.0166689	0.830429	0.0452968	0.0911383	DEG_EC	EC>other	1976	0.00685486	-2.04424	2.90913	1	14228	0	protein_coding	downstream target of AGL15 2
AT2G45950	2.2128	11.4827	0	0	0	15.0706	22.7181	5.30415	7.04427	0	27.9524	14.9007	9.7267	12.0938	11.7883	0.0192202	0.00914119	0.659242	0.0788764	0.23352	DEG_EC	other>EC	2066	0.00815244	6.93763	-1.93056	0.736009	6340	0	protein_coding	SKP1-like 20
AT2G46370	75.3839	66.4751	478.262	500.182	515.366	1.06279	31.9431	0	7.01409	13.2671	37.2055	11.8982	8.47597	67.3123	52.6424	0.0121517	0.0172084	0.777667	0.00899872	0.183974	DEG_EC	EC>other	1528	0.00292666	7.35463	-1.14571	0.891133	9267	0	protein_coding	Auxin-responsive GH3 family protein	Encodes a jasmonate-amido synthetase that is a member of the GH3 family of proteins. JAR1 catalyzes the formation of a biologically active jasmonyl-isoleucine (JA-Ile) conjugate. JA-Ile promotes the interaction between JAZ1 and COI1 in the jasmonate signaling pathway. JAR1 localizes to the cytoplasm and is also a phytochrome A signaling component. JAR1 is an auxin-induced gene. Loss of function m…
AT2G46530	0	0.928705	161.262	255.044	363.01	0	0	169.018	24.1478	22.1013	94.7691	7.95036	0	12.0799	9.93445	0.00114096	0.000680446	0.693812	0.00846663	0.2959	DEG_EC	EC>other	171	7.51556e-12	-2.04424	9.73047	0.000453867	207	1	protein_coding	auxin response factor 11
AT2G46660	0	0	38.6491	42.2703	83.9185	0	0	9.80514	0	0.372617	27.6002	2.86131	0	2.25056	1.76048	0.00149884	0.00188272	0.893669	0.0048709	0.0980788	DEG_EC	EC>other	847	0.000197767	-2.04424	6.43834	0.576234	4412	0	protein_coding	cytochrome P450, family 78, subfamily A, polypeptide 6	member of CYP78A
AT3G01175	0	0	44.1709	19.2839	46.3937	0	0	0.731894	0	0	10.4073	0	0	0.130057	0.518906	0.002384	0.00274326	0.889912	0.0072942	0.0976665	DEG_EC	EC>other	1504	0.00275528	-2.04424	4.56836	0.903809	9645	0	protein_coding	Protein of unknown function (DUF1666)
AT3G01670	0	0	151.358	104.654	134.157	0	0	0	0.192037	0	0.316992	3.05332	1.94088	40.6003	34.9601	4.59199e-05	7.18777e-05	0.900854	0.0001611	0.0988673	DEG_EC	EC>other	204	1.36274e-10	-2.04424	0.918698	1	14701	0	protein_coding
AT3G01870	0.055396	46.0937	0	0	0	18.8861	49.17	26.6888	0	0.051736	0	2.65722	0.431335	0.03895	0.062701	0.0403779	0.00520898	0.704074	0.09467	0.155669	DEG_EC	other>EC	1581	0.00337508	7.14835	-3.32739	0.5377	4057	0	protein_coding	Plant protein of unknown function (DUF946)
AT3G02930	41.2844	34.8349	301.847	363.848	351.15	42.4721	2.75927	71.1801	38.063	75.8819	138.527	20.4772	13.3417	10.5052	9.22601	0.0273438	0.0534398	0.800945	0.00548004	0.112791	DEG_EC	EC>other	1917	0.00623442	9.26645	0.909265	0.89524	9452	0	protein_coding	Plant protein of unknown function (DUF827)
AT3G03440	37.1096	74.4559	0	0	0	1.47215	45.0692	2.24967	11.7318	1.74254	15.2228	8.88794	10.5009	5.33471	7.61735	0.013644	0.0248987	0.867956	0.00284667	0.0906543	DEG_EC	other>EC	1435	0.00234568	6.69848	-2.53137	0.566597	4283	0	protein_coding	ARM repeat superfamily protein
AT3G03828	1102.52	671.725	0	0	0	209.841	6.14737	13.6866	53.7134	16.9265	49.1011	337.727	91.2761	0	0	0.00945167	0.0494604	0.754291	0.00123402	0.185563	DEG_EC	other>EC	547	8.06205e-06	6.88425	-2.60673	0.505701	3775	0	protein_coding
AT3G03950	59.5854	81.0485	447.631	172.002	302.918	0.685179	5.65274	41.9831	42.7362	36.9275	24.047	30.0731	17.9934	28.795	37.2772	0.0428571	0.0334166	0.450686	0.199702	0.273338	DEG_EC	EC>other	1051	0.000559077	6.55924	2.58583	0.643974	5212	0	protein_coding	evolutionarily conserved C-terminal region 1	Physically interacts with CIPK1. Located in the nucleus.
AT3G04090	0	0	91.7541	72.8118	4.46828	0	0	9.58104	6.33056	24.7497	0	74.9562	38.95	61.8593	64.2206	0.0202182	0.0202502	0.814876	0.0552241	0.0894314	DEG_EC	EC>other	1637	0.00374931	-2.04424	6.05743	0.605516	4735	0	protein_coding	small and basic intrinsic protein 1A	Belongs to a family of plant aquaporins. Similar to yeast and radish aquaporins. Located on ER.
AT3G04740	10.9909	24.8105	46.7328	110.024	85.6202	0	1.46774	18.0154	4.01414	6.71958	5.29323	29.2394	29.2929	12.3903	10.4643	0.0799926	0.0501811	0.397682	0.307239	0.164906	DEG_EC	EC>other	1819	0.00504026	6.00809	2.56374	0.801545	7401	0	protein_coding	RNA polymerase II transcription mediators	encodes a protein with similarities to subunits of the Mediator complex, required for RNA polymerase II recruitment at target promoters in response to specific activators. Lines carrying loss of function mutations in the gene have reduced cell numbers in aerial organs. On the other hand, lines overexpressing the gene have increased number of small cells in clusters, suggesting cell division is mo…
AT3G05460	1349.94	1539.04	1.08921	1.32417	1.09284	641.545	135.312	706.803	720.417	338.471	389.729	608.954	211.212	0	0	0.000737134	0.00134275	0.951534	0.000107149	0.0462791	DEG_EC	other>EC	158	1.22109e-12	10.4706	-0.449557	0.937951	10606	0	protein_coding	sporozoite surface protein-related
AT3G06420	8.7644	43.5592	0	0	0	102.279	64.0134	0	0	0	0	0	17.6912	16.2133	23.5826	0.0137721	0.00750783	0.617384	0.0757957	0.28554	DEG_EC	other>EC	1275	0.00144582	-2.04424	-11.1095	0.000837602	233	1	protein_coding	Ubiquitin-like superfamily protein
AT3G06640	4.79213	5.32577	84.7655	50.1881	143.204	0.576505	0	0	13.6449	30.9004	4.97366	0	0	1.3525	0.325527	0.0195656	0.0383718	0.681106	0.0364122	0.224544	DEG_EC	EC>other	1163	0.000986353	4.88366	4.35083	0.711507	6067	0	protein_coding	PAS domain-containing protein tyrosine kinase family protein
AT3G08845	0	0	151.403	535.248	53.845	0	0	2.80498	19.2861	13.2155	30.9585	0	0	0	0	0.00706427	0.00861181	0.867572	0.0215373	0.0952147	DEG_EC	EC>other	573	1.11181e-05	-2.04424	5.8104	0.508033	3791	0	NA	NA	NA
AT3G09120	21.424	0	137.12	90.149	71.453	0	0	0	0.484058	0	44.7403	1.12582	2.22545	0	0	0.0145591	0.00230013	0.430658	0.148431	0.404052	DEG_EC	EC>other	2131	0.00907696	-2.04424	6.36518	0.727938	6259	0	protein_coding	Protein of unknown function (DUF674)
AT3G11000	2.36867	0	246.773	181.097	191.821	0.200486	0	12.3168	43.6736	5.97046	35.499	218.12	86.7328	2.67572	0.991638	0.00044553	0.000274685	0.822195	0.00172334	0.175361	DEG_EC	EC>other	422	8.97512e-07	4.34217	6.43778	0.223659	1831	0	protein_coding	DCD (Development and Cell Death) domain protein
AT3G11160	40.5262	72.8954	0.328353	0	0	96.2849	48.5587	2.46218	23.502	6.26245	0.67681	0	9.6953	0	0	0.00379715	0.00389622	0.856921	0.00768848	0.127697	DEG_EC	other>EC	1550	0.00309376	6.41403	-3.99409	0.211829	1743	0	protein_coding
AT3G12580	138.011	168.04	762.08	704.2	679.994	70.3951	121.514	412.684	300.949	356.1	327.002	4.18607	8.22735	1.22546	5.59582	0.0232573	0.0245859	0.92402	0.00242515	0.0257119	DEG_EC	EC>other	1694	0.00414005	11.0435	0.944174	0.755374	6664	0	protein_coding	heat shock protein 70
AT3G13235	169.882	242.412	692.555	713.176	324.981	28.653	28.4535	256.439	271.477	760.945	695.365	55.9425	42.5816	46.3746	42.763	0.1304	0.0370135	0.379923	0.361134	0.0915289	DEG_EC	EC>other	1754	0.00456998	9.77139	3.2103	0.0605828	890	0	protein_coding	ubiquitin family protein
AT3G13560	0	0	29.5194	9.83748	74.9949	0	0	0	1.43602	0	0.440127	38.9599	68.0855	35.6038	26.4	0.00697879	0.00799363	0.868556	0.0211486	0.0953227	DEG_EC	EC>other	1086	0.000650987	-2.04424	2.63362	0.989345	12134	0	protein_coding	O-Glycosyl hydrolases family 17 protein
AT3G13600	1.63368	26.3205	0	0	0	1.86562	73.9614	67.2618	50.4922	54.5589	72.6076	4.39743	4.90279	1.49903	1.35906	0.042491	0.0172338	0.811166	0.0317563	0.0973528	DEG_EC	other>EC	1198	0.00112374	8.96704	-0.296941	1	12621	0	protein_coding	calmodulin-binding family protein
AT3G14090	0	0.529525	138.233	14.2256	12.0522	0	0	2.68725	0.211967	15.2187	7.79622	3.78375	3.18186	12.3045	11.224	0.0504581	0.0233335	0.528287	0.23502	0.162901	DEG_EC	EC>other	1353	0.00185295	-2.04424	6.33502	0.459979	3380	0	protein_coding	exocyst subunit exo70 family protein D3	A member of EXO70 gene family, putative exocyst subunits, conserved in land plants. Arabidopsis thaliana contains 23 putative EXO70 genes, which can be classified into eight clusters on the phylogenetic tree.
AT3G14160	24.0512	17.4727	82.5647	306.539	181.468	0	1.46745	3.13581	8.81961	2.95371	40.281	17.52	5.80326	7.17932	5.89025	0.0721581	0.0884611	0.465806	0.175092	0.198483	DEG_EC	EC>other	1039	0.000539554	4.86032	3.14935	0.805231	7499	0	protein_coding	2-oxoglutarate-dependent dioxygenase family protein
AT3G14770	14.0546	0	0	0	0	149.728	18.9781	62.457	101.14	130.078	104.383	3.01096	0	5.11728	11.1371	0.0648762	0.00933976	0.492046	0.254823	0.178915	DEG_EC	other>EC	873	0.000242475	9.45469	-0.657499	0.890228	9248	0	protein_coding	Nodulin MtN3 family protein
AT3G15490	0	0	9.90851	62.6693	80.242	0	0	0	0	0	18.57	0.995337	0	0	0	0.0127891	0.0134535	0.844664	0.0363928	0.0927006	DEG_EC	EC>other	1602	0.0034775	-2.04424	4.76229	0.964711	11307	0	protein_coding	Regulator of Vps4 activity in the MVB pathway protein
AT3G15605	0	0	368.544	67.0377	419.502	0.753078	0	3.11901	0	3.43707	0.518205	11.9769	9.42887	0	0	0.0113875	0.0339983	0.765743	0.00614491	0.182726	DEG_EC	EC>other	236	6.76662e-10	2.79269	1.33882	1	15147	0	protein_coding	nucleic acid binding
AT3G15940	0	0	22.4297	127.432	17.3293	0	0	4.27836	0.100341	0	1.41292	44.8706	14.0763	21.7893	22.9194	0.00838567	0.00993214	0.861824	0.0252749	0.0945838	DEG_EC	EC>other	661	4.54748e-05	-2.04424	4.15108	0.855973	8536	0	protein_coding	UDP-Glycosyltransferase superfamily protein
AT3G17150	2347.92	1503.04	14.6451	11.1224	14.3226	1190.54	953.748	6363.55	6378.3	8830.27	7410.51	407.488	227.575	0	0	7.03325e-05	9.72971e-06	0.996397	6.79132e-05	0.00345504	DEG_EC	other>EC	128	2.1421e-14	13.0006	1.84995	0.279328	2162	0	protein_coding	Plant invertase/pectin methylesterase inhibitor superfamily protein
AT3G17227	113.178	139.836	2.46933	4.986	1.25617	183.37	114.599	9.05099	187.312	23.8686	127.503	66.9993	42.7074	0	0	0.022942	0.0211612	0.728735	0.0547573	0.172404	DEG_EC	other>EC	1779	0.00481774	8.47638	-1.70442	0.61085	4787	0	NA	NA	NA
AT3G17310	1.01957	0	57.4693	228.051	40.4983	1.54535	0	7.14009	6.97473	6.56251	35.7774	19.8577	15.7517	15.6166	12.392	0.0682197	0.0510223	0.828322	0.0195542	0.0328817	DEG_EC	EC>other	1206	0.00114966	5.43877	3.23009	0.741299	6411	0	protein_coding	S-adenosyl-L-methionine-dependent methyltransferases superfamily protein
AT3G17820	28.2886	64.1519	1181.38	1028.54	1062.27	1.36271	0	20.5558	83.6435	3.98902	65.937	128.772	95.2233	52.4818	80.3024	0.000327493	0.000612196	0.620999	0.00187028	0.376191	DEG_EC	EC>other	147	2.15515e-13	5.35975	4.85821	0.409723	3035	0	protein_coding	glutamine synthetase 1.3	encodes a cytosolic glutamine synthetase, the enzyme has low affinity with substrate ammonium
AT3G19740	79.8579	36.6409	0	0	0	14.545	80.1705	19.3001	30.7298	21.8361	52.8205	30.6218	20.5862	18.8917	18.9786	0.00135029	0.00176892	0.938934	0.000980364	0.0569661	DEG_EC	other>EC	352	1.59427e-07	9.25434	-1.54228	0.519418	3903	0	protein_coding	P-loop containing nucleoside triphosphate hydrolases superfamily protein
AT3G21175	0	0	78.5769	18.5221	14.7822	0	0	18.9736	2.67106	0	0	30.1333	39.0134	20.5125	21.7511	0.010627	0.0110965	0.854637	0.0298446	0.0937951	DEG_EC	EC>other	2084	0.00854551	-2.04424	5.21926	0.848187	8340	0	protein_coding	ZIM-like 1	member of a novel family of plant-specific GATA-type transcription factors.
AT3G22190	0	0	23.3613	204.899	52.4216	0	0	6.42129	2.49382	0	29.4642	36.7827	14.0988	37.9503	31.2404	0.00666349	0.0082297	0.869339	0.0203597	0.0954086	DEG_EC	EC>other	536	7.10621e-06	-2.04424	6.4739	0.541815	4093	0	protein_coding	IQ-domain 5
AT3G22400	1.86239	46.6318	0	0	0	0	81.6812	0	0	0	0	1.49754	3.12855	3.58332	3.15248	0.102049	0.0332625	0.792023	0.0130155	0.0596498	DEG_EC	other>EC	1421	0.00224167	-2.04424	-12.2225	0.000868298	234	1	protein_coding	PLAT/LH2 domain-containing lipoxygenase family protein
AT3G22460	145.29	91.5555	0	0	0	78.0812	29.8908	22.8082	37.8087	192.982	127.508	0	3.6677	8.92909	16.2615	0.00106144	0.00196281	0.959729	0.000905904	0.0363409	DEG_EC	other>EC	992	0.000442516	8.29783	-0.127123	1	14041	0	protein_coding	O-acetylserine (thiol) lyase (OAS-TL) isoform A2	Encodes a member of a family of genes with O-acetylserine(thiol)lyase activity.
AT3G22550	0	3.11509	132.436	203.401	72.2291	0	0	0	0	0	0	8.50322	9.0251	8.75976	8.22912	0.0109597	0.00373249	0.584379	0.0795413	0.321388	DEG_EC	EC>other	710	7.75452e-05	NA	NA	NA	NA	NA	protein_coding	Protein of unknown function (DUF581)
AT3G23060	636.391	721.304	47.0726	25.5727	104.109	66.9749	197.868	158.708	198.882	21.7686	82.6882	4.31939	0	0	0	0.171704	0.188878	0.59128	0.0120251	0.0361131	DEG_EC	other>EC	2118	0.00892609	10.0563	-1.1406	0.685138	5738	0	protein_coding	RING/U-box superfamily protein
AT3G23300	7.59639	15.2482	129.049	257.794	82.938	0.441286	7.61508	25.4518	14.1372	8.30717	58.7251	30.3753	15.4376	57.1053	63.1759	0.0615448	0.0700982	0.78321	0.030345	0.0548019	DEG_EC	EC>other	1667	0.0039504	6.96262	1.73174	0.84728	8315	0	protein_coding	S-adenosyl-L-methionine-dependent methyltransferases superfamily protein
AT3G23430	0	0	30.7345	25.2771	37.5968	0	0	0	0	0	0	9.83334	11.5971	11.4601	8.00202	0.000754081	0.000931652	0.89739	0.0024367	0.0984872	DEG_EC	EC>other	1033	0.000531997	NA	NA	NA	NA	NA	protein_coding	phosphate 1	mutant is deficient in the transfer of phosphate from root epidermal and cortical cells to the xylem. encodes protein with the mainly hydrophilic N-terminal and the C-terminal containing 6 potential membrane-spanning domains.
AT3G23750	0	0	13.1357	164.322	11.0998	0	0	0	0	0	0.115827	61.9039	86.4752	30.5516	29.0607	0.013226	0.015192	0.842014	0.037158	0.0924098	DEG_EC	EC>other	515	4.95413e-06	-2.04424	-1.04507	1	16402.5	0	protein_coding	Leucine-rich repeat protein kinase family protein
AT3G24630	0	0	121.562	93.6521	73.7315	0	0	12.0607	0	0	11.5002	22.7125	19.1614	5.16541	4.24442	0.000151773	0.000224413	0.900291	0.000527092	0.0988056	DEG_EC	EC>other	319	5.21641e-08	-2.04424	6.18302	0.720237	6156	0	protein_coding
AT3G25070	0	0	84.883	319.277	203.612	0	0	0	3.0608	4.21652	32.8526	81.5877	57.8721	50.1782	53.8331	0.00104278	0.00153931	0.895643	0.00347946	0.0982954	DEG_EC	EC>other	258	1.59669e-09	-2.04424	6.00019	0.631661	5059	0	protein_coding	RPM1 interacting protein 4	Encodes a member of the R protein complex and may represent a virulence target of type III pili effector proteins (virulence factors) from bacterial pathogens, which is 'guarded' by R protein complex (RPM1 and RPS2 proteins). RIN4 physically interacts with RPS2 and RPM1 in vivo. Bacterial avirulence (Avr) effectors AvrB, AvrRpm1, and AvrRpt2 induce a mobility shift in RIN4 and expression of AvrRp…
AT3G25160	220.261	226.232	0	0	0	3.36248	46.7572	0	0	0	0	6.44931	0	0	0	0.00575314	0.0829844	0.57928	0.00121783	0.330765	DEG_EC	other>EC	691	6.09046e-05	-2.04424	-10.1206	0.0258808	605	0	protein_coding	ER lumen protein retaining receptor family protein
AT3G26690	112.671	50.6138	0	0	0	129.326	0	0	44.7191	2.88715	4.24125	28.9568	61.7062	8.10077	6.62488	0.0667558	0.115708	0.659868	0.00563885	0.15203	DEG_EC	other>EC	1800	0.00491826	7.22979	-3.11766	0.573366	4380	0	protein_coding	nudix hydrolase homolog 13	Encodes AtNUDT13, a mitochondrial Nudix hydrolase specific for long-chain diadenosine polyphosphates.
AT3G27730	0	0	62.2359	6.79596	14.7365	0	0	0	0	0.283069	4.89551	1.64647	0	0.499567	0.344346	0.00762794	0.00870764	0.865643	0.0230183	0.095003	DEG_EC	EC>other	1068	0.00060819	-2.04424	4.52973	0.906511	9720	0	protein_coding	ATP binding;ATP-dependent helicases;DNA helicases	DNA helicase required for interference-sensitive meiotic crossover events.
AT3G28680	0	0	209.43	465.4	0	0	0	0	10.0177	0	8.83307	0	0	0	0	0.0998757	0.0684831	0.585288	0.182119	0.0642345	DEG_EC	EC>other	1465	0.00249667	-2.04424	3.75757	0.93805	10611	0	protein_coding	Serine carboxypeptidase S28 family protein
AT3G29200	0	0	2.01281	85.5061	4.59161	0	0	2.00031	0	0	8.09779	36.7154	13.1868	25.4975	29.4443	0.0498955	0.0421088	0.712059	0.117789	0.0781474	DEG_EC	EC>other	2012	0.00734888	-2.04424	4.4996	0.902617	9599	0	protein_coding	chorismate mutase 1	L-ascorbate peroxidase
AT3G29375	0	0	65.8173	28.0848	37.9615	0	0	0	0	8.67108	7.31352	31.6337	14.6712	18.4342	16.1647	0.00200418	0.00226522	0.891834	0.0060191	0.0978774	DEG_EC	EC>other	1810	0.00496073	-2.04424	4.69108	0.885586	9165	0	protein_coding	XH domain-containing protein
AT3G30720	22.21	52.4316	0	0	0	33.9405	95.0185	0	43.1983	12.0573	59.3794	19.3783	19.0733	13.6312	1.90098	0.0122938	0.00841893	0.816928	0.0234273	0.138932	DEG_EC	other>EC	1730	0.00437166	7.05006	-2.14252	0.675233	5552	0	protein_coding	qua-quine starch
AT3G44050	1.78265	3.59656	65.0065	35.2186	41.7473	0.115617	0.3176	2.70155	4.87089	2.01085	27.649	18.9506	20.7594	6.74449	4.96317	0.00508222	0.00495311	0.873366	0.013051	0.103547	DEG_EC	EC>other	1398	0.00212605	4.91493	4.19288	0.538806	4066	0	protein_coding	P-loop containing nucleoside triphosphate hydrolases superfamily protein
AT3G44260	40.7938	93.3463	372.275	1135.35	499.123	0.71099	40.9179	261.576	254.694	372.362	158.474	22.7366	49.3349	7.95385	19.5905	0.116841	0.116138	0.637787	0.054579	0.0746556	DEG_EC	EC>other	1857	0.00551349	8.83899	2.74753	0.364809	2717	0	protein_coding	Polynucleotidyl transferase, ribonuclease H-like superfamily protein
AT3G44730	41.7019	17.5554	558.829	943.397	715.28	1.15847	0	42.3736	61.0455	54.4827	268.453	1.95789	3.43458	4.31543	3.65895	0.00520632	0.00978481	0.60797	0.0250563	0.351983	DEG_EC	EC>other	161	1.60304e-12	7.19076	6.52024	0.0138279	471	0	protein_coding	kinesin-like protein 1
AT3G45750	0	0	45.2463	38.7473	7.74834	0	0	0	0	6.35967	3.99003	17.8064	21.8214	5.70867	4.71971	0.00707999	0.0079295	0.86849	0.0211855	0.0953154	DEG_EC	EC>other	1296	0.00155612	-2.04424	5.0901	0.850191	8422	0	protein_coding	Nucleotidyltransferase family protein
AT3G45850	0	0	83.6624	161.948	38.7908	0	0	57.3517	0	6.75861	31.6322	44.0828	47.8061	34.7235	27.8106	0.00116219	0.00171201	0.895036	0.00386126	0.0982288	DEG_EC	EC>other	248	1.29774e-09	-2.04424	8.65503	0.11177	1214	0	protein_coding	P-loop containing nucleoside triphosphate hydrolases superfamily protein
AT3G46820	39.5623	33.9789	0	0	0.260433	79.7701	1.75822	95.9023	0	63.7805	22.6119	28.0285	17.4754	18.4659	22.0875	0.0373441	0.0714788	0.712269	0.0112235	0.167684	DEG_EC	other>EC	1898	0.0060069	8.35944	-0.749391	0.940284	10725	0	protein_coding	type one serine/threonine protein phosphatase 5	Encodes the catalytic subunit of a Type 1 phosphoprotein Ser/Thr phosphatase, expressed in roots, shoots and flowers.
AT3G46840	202.643	235.69	3.70679	0	0	33.1447	147.489	95.0682	15.0286	37.0124	26.7114	2.02972	0	0	0.079433	0.00634855	0.0166604	0.934124	0.0024358	0.0404317	DEG_EC	other>EC	1210	0.00116505	9.30444	-1.99275	0.344549	2576	0	protein_coding	Subtilase family protein
AT3G47680	79.9963	52.3068	0	0	0	5.78382	11.713	0	0	0.979027	2.39436	77.3786	47.0659	24.9893	19.595	0.00473312	0.0203688	0.843825	0.00274862	0.128325	DEG_EC	other>EC	1487	0.00267204	4.39996	-4.24073	0.516078	3874	0	protein_coding	DNA binding
AT3G48770	0.037587	0	206.051	110.204	170.484	0.184153	0	0	12.9055	0.3242	26.2401	4.15333	1.28037	0.640273	0.556703	0.00010462	0.000696508	0.802232	9.85435e-05	0.196869	DEG_EC	EC>other	75	4.30975e-19	4.88968	5.53279	0.554888	4174	0	protein_coding	DNA binding;ATP binding
AT3G48835	0	0	0	85.8342	187.529	0	0	0	0	0	0	0	1.29782	0	0	0.0991736	0.0678167	0.586454	0.182194	0.0643624	DEG_EC	EC>other	1574	0.00331753	NA	NA	NA	NA	NA	NA	NA	NA
AT3G49300	1172.93	588.207	31.5743	13.8185	3.83942	275.533	512.954	6586.27	6660.02	6418.41	7407.46	69.3954	120.73	0	0	0.0058338	0.00248801	0.972992	0.00395442	0.0147319	DEG_EC	other>EC	819	0.000169119	11.7897	3.18	0.0228387	581	0	protein_coding	proline-rich family protein
AT3G49390	0	0	130.508	43.367	88.0845	0	23.4518	169.188	114.892	196.252	89.0781	49.2315	25.9884	26.132	32.5979	0.0540395	0.311133	0.456035	0.00391532	0.174877	DEG_EC	EC>other	1839	0.00524799	8.69862	2.63892	0.53386	3996	0	protein_coding	CTC-interacting domain 10	RNA-binding protein, putative, RNA-binding protein RBP37, Arabidopsis thaliana, PIR:T04196.Member of a family of PAB2 domain containing proteins.
AT3G49810	33.9941	19.3255	0.273169	0	0.079524	17.1136	30.202	13.4101	72.0087	18.3719	53.2357	35.2023	19.8129	11.9591	10.867	0.00552242	0.00510654	0.907953	0.00972892	0.0716889	DEG_EC	other>EC	1568	0.00324199	8.57033	-0.201012	1	13457	0	protein_coding	ARM repeat superfamily protein
AT3G50440	1.73997	0	413.34	205.061	391.739	1.21166	0	0	2.85642	0	0.250884	3.14441	0	98.3596	186.536	0.00171973	0.00162209	0.919146	0.00230924	0.0752028	DEG_EC	EC>other	599	1.81098e-05	1.45388	-0.508738	1	12911	0	protein_coding	methyl esterase 10	Encodes a protein shown to have methyl jasmonate esterase activity in vitro. This protein does not act on methyl IAA, MeSA, MeGA4, or MEGA9 in vitro.
AT3G51290	4.07195	0	198.34	70.1727	121.537	0	0	27.8309	3.29727	0.214366	18.2656	142.81	87.5862	6.98064	4.69742	0.00428822	0.00134301	0.556381	0.0395366	0.398451	DEG_EC	EC>other	568	1.02059e-05	-2.04424	7.41744	0.240783	1938	0	protein_coding	Protein of unknown function (DUF630) ;Protein of unknown function (DUF632)
AT3G51690	0	0	155.068	673.984	443.103	0.575306	8.30291	8.06561	61.4994	1.77866	106.921	1.75156	1.24444	0	0	0.0178344	0.222325	0.475694	0.00712097	0.277025	DEG_EC	EC>other	243	1.13388e-09	6.54133	2.32719	0.799912	7343	0	protein_coding	PIF1 helicase	DNA helicase homolog PIF1.
AT3G51895	0.146963	16.3363	121.463	130.701	281.083	0.203815	0	0	0.362396	0	0	55.8499	50.5884	9.21075	15.7872	0.0125472	0.00458383	0.570712	0.101197	0.31096	DEG_EC	EC>other	729	9.50385e-05	0.521372	-1.20382	0.986657	12023	0	protein_coding	sulfate transporter 3;1	Encodes a sulfate transporter.
AT3G52270	0	6.72086	187.678	319.95	276.525	0	0	31.912	32.0904	72.1637	61.7306	4.80338	0	0	0	0.00524996	0.00169923	0.593809	0.0414682	0.357774	DEG_EC	EC>other	642	3.69484e-05	-2.04424	8.07824	0.0542936	851	0	protein_coding	Transcription initiation factor IIF, beta subunit
AT3G53690	0	0	80.7275	1.02464	78.6975	0	0	0	4.84659	0	4.30973	3.50171	0	0.835367	1.18597	0.0365989	0.0330602	0.755769	0.0916274	0.0829445	DEG_EC	EC>other	1913	0.00619635	-2.04424	3.90023	0.92706	10396	0	protein_coding	RING/U-box superfamily protein
AT3G54310	0	0	1776.25	2096.03	2464.43	2.2336	0	0	38.8128	5.27749	34.6298	2.58909	0	0	0	0.000185875	0.0014232	0.845486	8.52422e-05	0.15282	DEG_EC	EC>other	41	6.76308e-25	4.53018	3.19908	0.888431	9212	0	protein_coding
AT3G54490	4.75931	0	194.024	326.763	301.327	0	0	64.7636	48.6434	27.2417	106.823	21.1837	25.3985	0	0.211263	0.00433749	0.00170263	0.627789	0.0327501	0.333421	DEG_EC	EC>other	598	1.79121e-05	-2.04424	8.07531	0.0555788	860	0	protein_coding	RNA polymerase II fifth largest subunit, E	NRPE5-like protein of unknown function; homologous to budding yeast RPB5
AT3G54960	145.802	168.6	1.30008	0.741465	10.6164	180.488	347.449	74.7882	101.455	48.2162	101.291	33.134	21.3834	24.4474	33.4382	0.0197245	0.0183376	0.537493	0.0767905	0.347654	DEG_EC	other>EC	509	4.54613e-06	10.3832	-2.61747	0.0390114	748	0	protein_coding	PDI-like 1-3	Encodes a protein disulfide isomerase-like (PDIL) protein, a member of a multigene family within the thioredoxin (TRX) superfamily. Transcript levels for this gene are up-regulated in response to three different chemical inducers of ER stress (dithiothreitol, beta-mercaptoethanol, and tunicamycin). Neither AtIRE1-2 nor AtbZIP60 appear to be required for this response.
AT3G55890	0	0	49.7589	4.56515	144.794	0	0	0	0	0	0	0	0	1.30236	3.32097	0.0269788	0.0256152	0.790244	0.0704344	0.086728	DEG_EC	EC>other	1979	0.0068978	NA	NA	NA	NA	NA	protein_coding	Yippee family putative zinc-binding protein
AT3G55900	0.48947	0	157.403	493.302	414.206	0	0	0	0.550023	0.512306	0.212838	0.544191	20.2288	0.39899	0.890859	0.00130408	0.00281103	0.86769	0.00614238	0.122053	DEG_EC	EC>other	557	8.86096e-06	-2.04424	0.230745	1	15144	0	protein_coding	F-box family protein
AT3G55910	0	0	66.5539	216.801	140.27	0	0	2.75867	6.17128	0.362017	1.88921	1.50025	13.2789	0.769171	2.45157	0.00334289	0.00403809	0.884946	0.0105516	0.0971214	DEG_EC	EC>other	891	0.000277826	-2.04424	3.3311	0.799608	7330	0	protein_coding
AT3G56730	59.644	117.665	0	0	0	75.713	72.0469	422.931	261.909	239.089	176.362	2.13307	0	1.12974	0.840772	0.000792921	0.00120103	0.941487	0.00191054	0.0546084	DEG_EC	other>EC	1016	0.000497437	9.0743	1.12768	0.769863	6884	0	protein_coding	Putative endonuclease or glycosyl hydrolase
AT3G58750	416.377	172.033	16.4008	13.8691	5.05737	39.6086	22.3047	117.284	201.33	59.3928	79.6782	36.6762	87.7811	34.6548	39.618	0.134148	0.231155	0.533573	0.034223	0.0669009	DEG_EC	other>EC	1462	0.00249461	9.39812	0.963994	0.833053	7963	0	protein_coding	citrate synthase 2	Encodes a peroxisomal citrate synthase that is expressed throughout seedling and shoot development.
AT3G59580	0	0	108.628	22.4483	75.2463	0	0	0	6.17742	0	29.1397	2.19676	0	1.48335	1.44541	0.00134756	0.00184047	0.894189	0.00448714	0.0981359	DEG_EC	EC>other	467	2.03115e-06	-2.04424	6.97468	0.585272	4513	0	protein_coding	Plant regulator RWP-RK family protein
AT3G59960	96.9136	230.669	0	0	0	22.6912	5.80303	0	0	0	0	3.85889	0	0	0	0.00608765	0.0283637	0.798295	0.00241035	0.164843	DEG_EC	other>EC	713	7.90724e-05	-2.04424	-9.63936	0.0523213	842	0	protein_coding	histone-lysine N-methyltransferase ASHH4
AT3G60100	6.1812	11.7656	315.258	203.701	104.575	10.2278	1.17657	0	46.5676	0	13.9805	0	0	0	0	0.0239632	0.0390325	0.876654	0.00987394	0.050476	DEG_EC	EC>other	1502	0.0027455	6.23465	0.487196	1	16402.5	0	protein_coding	citrate synthase 5
AT3G61770	26.6319	12.7292	0	0	0	16.298	49.2302	12.0409	0	1.95335	31.4541	22.2646	12.1402	38.7573	35.1535	0.0103682	0.008662	0.838393	0.016507	0.12607	DEG_EC	other>EC	1753	0.00452767	6.7739	-2.52427	0.617074	4864	0	protein_coding	Acid phosphatase/vanadium-dependent haloperoxidase-related protein
AT3G61960	0	0	299.471	52.8637	395.929	0	2.8086	128.885	105.855	29.6385	50.7344	42.1718	49.4943	20.7745	26.6285	0.0288544	0.123968	0.684868	0.00582351	0.156486	DEG_EC	EC>other	322	5.69295e-08	6.85922	4.85347	0.139085	1373	0	protein_coding	Protein kinase superfamily protein
AT3G62000	8.83864	32.5749	0	0	0	0	159.723	0	0	0	0	0	15.9166	12.1093	10.3821	0.0928189	0.0867461	0.659528	0.0230498	0.137857	DEG_EC	other>EC	1600	0.00347688	-2.04424	-11.833	0.00263179	298	1	protein_coding	S-adenosyl-L-methionine-dependent methyltransferases superfamily protein
AT3G62320	0	0	219.264	461.391	390.5	0.971996	0	65.1465	146.798	15.7552	18.6025	8.76359	0	0	0	0.00394344	0.00918542	0.725927	0.00701484	0.25393	DEG_EC	EC>other	601	1.81098e-05	3.92506	5.60356	0.471395	3452	0	protein_coding	Polynucleotidyl transferase, ribonuclease H-like superfamily protein
AT3G62600	531.604	457.09	1.2117	86.4249	9.98462	557.435	1481.82	303.595	594.244	368.07	343.403	79.8891	71.5666	49.4043	69.347	0.0932621	0.0230254	0.627327	0.125647	0.130738	DEG_EC	other>EC	872	0.000241682	12.2025	-2.2526	0.0705426	956	0	protein_coding	DNAJ heat shock family protein	J domain protein localized in ER lumen. Can partially compensate for the growth defect in jem1 scj1 mutant yeast. Forms a complex SDF2-ERdj3B-BiP that is required for the proper accumulation of the surface-exposed leucine-rich repeat receptor kinases EFR. EFR is involved in PAMP (pathogen associated molecular patterns) triggered immunity.
AT3G62670	0	0	125.72	84.3139	62.2228	0	0	0	0	0	2.22524	0	0	0	0	0.000821701	0.00105001	0.896981	0.00270543	0.0984422	DEG_EC	EC>other	812	0.000164512	-2.04424	1.76229	1	15313	0	protein_coding	response regulator 20	member of Response Regulator: B- Type
AT3G62720	0.122118	21.6834	152.358	304.671	273.12	0.683776	0	76.1255	18.8226	54.5307	63.9438	35.6133	74.1788	18.7789	17.7892	0.014831	0.00523068	0.839357	0.0281594	0.112422	DEG_EC	EC>other	933	0.00033105	5.27578	6.305	0.0985617	1133	0	protein_coding	xylosyltransferase 1	Encodes a protein with xylosyltransferase activity, which is specific for UDP-xylose as donor substrate and for oligosaccharides with a degree of polymerization >4. Although the enzyme utilizes either cellopentaose or cellohexaose, its activity is four-fold higher with cellohexaose as an acceptor compared to cellopentaose. The enzyme is able to add several xylosyl residues to the acceptor forming…
AT3G63180	10.971	36.008	231.168	99.7063	72.8366	0.550275	1.0738	16.1334	45.3835	56.6596	47.3408	24.1388	16.3483	14.3486	12.8635	0.0603311	0.0262567	0.457112	0.275713	0.180587	DEG_EC	EC>other	868	0.000236975	6.53362	4.66765	0.0999654	1139	0	protein_coding	TIC-like
AT4G00260	0	0	121.205	107.262	79.1795	0.313112	0	0	105.331	0	0	1.64782	0	0	0	0.001647	0.00381917	0.734655	0.00289551	0.256983	DEG_EC	EC>other	680	5.37093e-05	4.13337	6.02018	0.789988	7213	0	protein_coding	Transcriptional factor B3 family protein
AT4G00390	0.161115	0.367481	338.734	101.625	498.848	0.246038	0	0.15595	1.10549	0.543021	40.7382	16.7404	10.2666	0.300368	0.52736	0.00051216	0.00216324	0.842885	0.00459338	0.149846	DEG_EC	EC>other	218	2.44197e-10	2.81845	5.39034	0.753633	6633	0	protein_coding	DNA-binding storekeeper protein-related transcriptional regulator
AT4G00920	13.8879	0	456.072	381.815	559.832	0	0	0	9.24291	5.08553	59.5135	0	0	0	0	0.0012095	0.000393907	0.571155	0.0116889	0.415553	DEG_EC	EC>other	451	1.54217e-06	-2.04424	6.32861	0.573468	4381	0	protein_coding	COP1-interacting protein-related
AT4G00930	46.7118	116.705	288.835	496.655	293.25	0.281714	12.994	93.8237	33.6528	31.9131	132.914	22.7774	28.3942	6.38581	6.7182	0.114868	0.034427	0.49435	0.238885	0.11747	DEG_EC	EC>other	1419	0.00222273	8.57044	2.47762	0.471161	3448	0	protein_coding	COP1-interacting protein 4.1	Encodes COP1-interacting protein CIP4.1.
AT4G00990	30.2668	40.4027	589.324	561.264	554.192	77.3071	49.229	69.9191	163.671	64.0338	100.91	16.7027	17.9884	16.4584	15.157	0.0128243	0.183645	0.46126	0.00241688	0.339854	DEG_EC	EC>other	532	6.54254e-06	10.1135	-0.26053	0.995765	12425	0	protein_coding	Transcription factor jumonji (jmjC) domain-containing protein
AT4G01023	0	0	168.321	165.605	180.63	0	0	0	0	5.12282	32.1154	1.11158	8.49681	0	0	0.000263109	0.000357356	0.899741	0.000893827	0.0987451	DEG_EC	EC>other	586	1.50189e-05	-2.04424	5.01953	0.860401	8631	0	protein_coding	RING/U-box superfamily protein
AT4G01210	26.9905	34.578	323.654	176.983	95.0506	1.01571	3.19217	52.8167	9.40401	33.5503	67.1943	16.8227	15.6473	21.3197	19.8597	0.0465072	0.0537482	0.519353	0.135377	0.245014	DEG_EC	EC>other	655	4.27757e-05	7.2823	3.30037	0.307227	2334	0	protein_coding	glycosyl transferase family 1 protein
AT4G01540	0.176883	0	118.173	111.161	140.757	0	0	4.4904	21.0884	13.3315	10.7336	5.31098	5.90076	2.23323	4.85246	0.000231538	0.000370908	0.842801	0.00127194	0.155324	DEG_EC	EC>other	492	2.88303e-06	-2.04424	6.65939	0.310973	2376	0	protein_coding	NAC with transmembrane motif1	Encodes a membrane-bound NAC (for NAM, ATAF1/2, CUC2) transcription factor, designated NTM1 (for NAC with transmembrane motif1). NTM1 regulates cell division in Arabidopsis.
AT4G01910	0.051859	0.036142	73.0647	18.6309	8.87889	0	0	0.092028	0.058275	0.188338	0.045101	1.33358	0.392569	1.84242	2.59418	0.00674532	0.0170419	0.794605	0.0375854	0.144023	DEG_EC	EC>other	1630	0.00361605	-2.04424	0.593068	1	13272	0	protein_coding	Cysteine/Histidine-rich C1 domain family protein
AT4G01950	0.186806	0	19.7148	117.111	39.3598	0.152541	0	51.1049	9.89905	107.891	0	0.27692	2.35684	30.1709	27.9716	0.0107883	0.0179685	0.745426	0.0516257	0.174191	DEG_EC	EC>other	1204	0.00114943	4.13394	8.0213	0.222457	1823	0	protein_coding	glycerol-3-phosphate acyltransferase 3	Encodes a member of a family of proteins with glycerol-3-phosphate acyltransferase activity.
AT4G01970	5.27311	14.7243	256.824	136.052	210.158	0.2588	0	0	73.1864	0.133352	11.4022	22.2973	14.502	0	0	0.0018711	0.00199751	0.520082	0.0193861	0.456663	DEG_EC	EC>other	288	9.7933e-09	4.77464	6.13278	0.519182	3898	0	protein_coding	stachyose synthase	Encodes a putative stachyose synthetase.
AT4G02120	0	0	32.6814	159.5	74.3186	0	0	6.01675	0	3.5571	1.02792	36.0334	34.3797	40.8535	45.368	0.00284148	0.00373884	0.886903	0.00917991	0.0973363	DEG_EC	EC>other	506	3.91693e-06	-2.04424	4.77951	0.779453	7060	0	protein_coding	CTP synthase family protein
AT4G04210	0	4.63759	117.269	58.7117	39.9615	0	0	8.55005	50.1646	0.567398	1.67238	27.9549	18.3474	39.8295	44.7381	0.0227022	0.00552973	0.503879	0.1605	0.307389	DEG_EC	EC>other	2007	0.00728191	-2.04424	6.98305	0.351352	2616	0	protein_coding	plant UBX domain containing protein 4	Arabidopsis thaliana CDC48-interacting UBX-domain protein (PUX4)
AT4G04890	57.475	113.96	0.450415	0.676649	0	4.41998	20.8047	183.108	210.034	239.169	164.562	233.35	149.313	58.5078	47.8123	0.0449799	0.119856	0.734653	0.0111919	0.0893188	DEG_EC	other>EC	1731	0.00438392	9.55726	3.05893	0.094293	1113	0	protein_coding	protodermal factor 2	Encodes a homeodomain protein that is expressed in the LI layer of the vegetative, floral and inflorescence meristems. Binds to the L1 box promoter element which is required in some proteins for L1 specific expression.
AT4G05330	72.0267	47.8327	1.19052	0	0	116.989	52.6269	132.803	42.9095	44.9787	59.4386	37.346	6.15048	23.6346	18.2838	0.0201269	0.0263537	0.730624	0.0565621	0.166334	DEG_EC	other>EC	1287	0.00149028	8.97039	-1.18413	0.684749	5707	0	protein_coding	ARF-GAP domain 13	A member of ARF GAP domain (AGD), A thaliana has 15 members, grouped into four classes.
AT4G08510	0	0.523306	100.103	243.211	144.371	0	3.51562	16.8478	17.3187	49.5889	39.9185	22.682	10.5233	5.93369	6.6775	0.017826	0.0254505	0.892445	0.00411144	0.0601671	DEG_EC	EC>other	651	4.18886e-05	6.61355	3.2234	0.588902	4533	0	protein_coding
AT4G09940	0	0	360.57	323.709	380.388	0.544912	0	0	0	16.0355	86.4832	1.05036	0	0	0	0.000215737	0.000695906	0.766384	0.000210187	0.232494	DEG_EC	EC>other	162	1.60836e-12	4.33532	5.25414	0.7493	6592	0	protein_coding	P-loop containing nucleoside triphosphate hydrolases superfamily protein
AT4G11050	0	2.00965	97.125	57.6105	25.1926	0	0	0	0	0	0	0	0	0.169691	0	0.0205091	0.0061602	0.552804	0.13467	0.285857	DEG_EC	EC>other	1437	0.0023743	NA	NA	NA	NA	NA	protein_coding	glycosyl hydrolase 9C3
AT4G11100	0	0	52.1492	52.8904	72.6686	0	0	47.5782	3.74529	60.1348	11.3996	88.5852	59.5799	45.9689	39.9222	0.00121905	0.00144998	0.895246	0.00383295	0.0982519	DEG_EC	EC>other	1257	0.00136681	-2.04424	7.60271	0.159256	1492	0	protein_coding
AT4G13460	0	0	8.67563	14.2271	34.3442	0	0	7.70606	3.52992	9.97715	39.6716	42.0505	16.8779	18.3626	19.3697	0.00831251	0.00884676	0.864255	0.0237347	0.0948507	DEG_EC	EC>other	2017	0.00742236	-2.04424	7.6116	0.144596	1406	0	protein_coding	SU(VAR)3-9 homolog 9	Encodes a SU(VAR)3-9 homolog, a SET domain protein. Known SET domain proteins are involved in epigenetic control of gene expression and act as histone methyltransferases. There are 10 SUVH genes in Arabidopsis and members of this subfamily of the SET proteins have an additional conserved SRA domain. A plant line expressing an RNAi construct directed against this gene has reduced agrobacterium-med…
AT4G13505	9.30106	14.0347	143.935	134.87	142.614	0.378457	1.54609	50.6221	110.302	29.3264	0	0.676318	0.511652	141.515	115.83	0.00532191	0.00594452	0.832519	0.0116727	0.144542	DEG_EC	EC>other	1351	0.0018405	5.81812	4.65676	0.46485	3405	0	other_rna	other RNA	Potential natural antisense gene, locus overlaps with AT4G13510
AT4G14276	286.733	86.436	0	0	0	16.9414	38.6413	12.4055	1.32085	0	11.4263	46.1698	20.8465	0	0	0.00986287	0.0161559	0.893478	0.00491219	0.0755912	DEG_EC	other>EC	2088	0.00860162	4.70912	-3.07042	0.639158	5180	0	protein_coding	Defensin-like (DEFL) family protein	Encodes a defensin-like (DEFL) family protein.
AT4G16380	0	0	67.7319	29.3679	32.6353	0	0	0	0.193938	0	0.126883	4.74865	39.0318	58.0313	75.0427	0.00208231	0.00239699	0.891328	0.00637073	0.0978219	DEG_EC	EC>other	1532	0.00295666	NA	NA	NA	NA	NA	protein_coding	Heavy metal transport/detoxification superfamily protein
AT4G16745	71.9625	51.9041	0	0	0	11.5726	15.7499	6.83086	0.651915	0	3.03253	26.1873	23.5424	1.74776	2.82083	0.000810776	0.00317502	0.928024	0.000965502	0.0670242	DEG_EC	other>EC	1102	0.000688275	5.85749	-3.28803	0.50086	3722	0	protein_coding	Exostosin family protein
AT4G17970	0	0	50.8226	40.7288	91.293	0.318294	0	2.73855	0.25196	5.77334	24.3082	0	0	3.85416	3.34484	0.00539766	0.0116308	0.721543	0.00903188	0.252396	DEG_EC	EC>other	955	0.000374488	3.46878	4.69099	0.725042	6208	0	protein_coding	aluminum-activated, malate transporter 12	Anion transporter involved in stomatal closure. Gene has 3 splicing variants.
AT4G18080	42.0429	8.61459	247.124	297.006	191.245	0.674228	0.143801	67.7168	115.399	215.483	89.5689	0.720667	0	0	0.089159	0.0142874	0.00635336	0.408616	0.199223	0.371521	DEG_EC	EC>other	1614	0.00350298	4.89586	6.74463	0.0645628	916	0	protein_coding
AT4G19000	0	0	141.167	130.973	70.7268	0	0	0	0	0	22.364	0	0	0	0	0.000732486	0.00097382	0.897357	0.00245319	0.0984835	DEG_EC	EC>other	619	2.77811e-05	-2.04424	5.01022	0.945342	10835	0	protein_coding	Transcription elongation factor (TFIIS) family protein	The C-terminal portion of this protein has homology to the C-termini of the IWS1 (Interacts With Spt6) proteins found in yeast and humans.
AT4G19120	40.56	16.6876	0	0	0	17.241	141.499	0.403725	2.42316	0	3.99878	3.46627	1.72755	114.566	114.487	0.00750317	0.00918727	0.724678	0.0129552	0.245677	DEG_EC	other>EC	324	6.24883e-08	7.36859	-6.43854	0.00141264	257	1	protein_coding	S-adenosyl-L-methionine-dependent methyltransferases superfamily protein
AT4G19905	57.5112	11.6132	0	0	0	0	495.927	0	0	0	0	5.65896	0	0	0	0.10778	0.083966	0.624462	0.0439032	0.139889	DEG_EC	other>EC	1424	0.00226566	-2.04424	-11.9876	0.00171751	267	1	protein_coding	low-molecular-weight cysteine-rich 38	Encodes a member of a family of small,secreted, cysteine rich protein with sequence similarity to the PCP (pollen coat protein) gene family.
AT4G20460	181.273	134.765	0	5.05977	0	146.94	109.629	215.193	9.38953	39.2166	27.2738	20.0471	8.86757	3.61251	3.88457	0.00372288	0.00590504	0.910388	0.0129757	0.0670088	DEG_EC	other>EC	1811	0.00497358	9.52037	-1.77261	0.484698	3591	0	protein_coding	NAD(P)-binding Rossmann-fold superfamily protein
AT4G20870	129.372	137.936	0	0	0	79.9676	7.19943	18.7833	271.486	163.66	174.787	75.6823	58.5303	44.2222	35.9254	0.00395063	0.0197085	0.845199	0.00109792	0.130044	DEG_EC	other>EC	929	0.000326975	8.72175	0.942691	0.915742	10010	0	protein_coding	fatty acid hydroxylase 2	encodes a fatty acid hydroxylase, required for the AtBI-1-mediated suppression of programmed cell death.
AT4G21540	9.73802	9.2483	0	0	0	12.8693	120.462	29.9743	44.5763	6.58742	16.1157	34.0601	20.0636	22.6338	24.5722	0.0143898	0.0278629	0.493909	0.0418293	0.422009	DEG_EC	other>EC	574	1.12868e-05	8.56533	-2.44307	0.303472	2306	0	protein_coding	sphingosine kinase 1	Encodes a sphingosine kinase, also has enzyme activity towards other plant long-chain sphingoid bases. Involved in guard cell ABA signalling and seed germination.
AT4G22240	0	23.1191	103.029	311.042	148.758	0	0	1.09283	0	4.67463	1.81061	96.3996	65.853	123.675	160.398	0.0288392	0.0052601	0.368717	0.270976	0.326207	DEG_EC	EC>other	1169	0.00100801	-2.04424	3.7859	0.853689	8487	0	protein_coding	Plastid-lipid associated protein PAP / fibrillin family protein
AT4G23310	6.7847	1.78526	53.0676	38.214	333.299	0.31881	0	0	14.2013	0.594742	6.67669	0	0	0.320262	0.543899	0.0582996	0.0546626	0.488402	0.231425	0.167211	DEG_EC	EC>other	614	2.51769e-05	3.7418	4.0671	0.848576	8350	0	protein_coding	cysteine-rich RLK (RECEPTOR-like protein kinase) 23	Encodes a cysteine-rich receptor-like protein kinase.
AT4G24790	1.93678	1.97601	82.4327	50.9946	101.078	0.230235	6.09762	5.20894	14.9895	36.1318	14.3315	19.6478	10.6095	5.77168	4.22027	0.023148	0.0670924	0.793317	0.00605417	0.110389	DEG_EC	EC>other	2132	0.00913882	6.96168	1.57447	0.886299	9195	0	protein_coding	AAA-type ATPase family protein
AT4G24974	906.337	61.5219	0	0.228009	0	6.82142	11.5437	0.465779	0	0.079113	10.3197	96.7603	96.5744	0	0	0.0272828	0.110263	0.615253	0.0177838	0.229417	DEG_EC	other>EC	845	0.000195009	3.58215	-2.72429	0.758554	6712	0	protein_coding	Plant self-incompatibility protein S1 family
AT4G25330	0	0	56.8562	70.3023	93.6577	0	0	0	0	0	8.5976	0	0	0	0	0.00234266	0.00265207	0.890248	0.00705348	0.0977034	DEG_EC	EC>other	1738	0.00444946	-2.04424	2.95493	1	14234	0	protein_coding
AT4G25830	0	0	24.8023	95.5834	4.62344	0	0	0	0.569278	0	0	48.4991	78.0228	10.4569	9.75769	0.0281466	0.026591	0.785812	0.0732087	0.0862417	DEG_EC	EC>other	2015	0.00735113	-2.04424	0.0261303	1	16402.5	0	protein_coding	Uncharacterised protein family (UPF0497)
AT4G26260	553.521	582.544	80.4267	44.2685	25.1779	622.023	419.889	63.5859	54.1124	87.3886	52.0597	11.4844	11.4334	0	0.568671	0.00957888	0.00175356	0.928826	0.0110227	0.0488192	DEG_EC	other>EC	530	6.42483e-06	10.2763	-3.90997	0.000236355	183	1	protein_coding	myo-inositol oxygenase 4	Encodes a myo-inositol oxygenase.
AT4G26485	0	77.0251	465.649	546.472	385.853	0	0	0.429856	189.687	10.0978	88.5558	0	0	0	0	0.00700761	0.00110724	0.463955	0.0764441	0.451486	DEG_EC	EC>other	1161	0.000951496	-2.04424	7.75959	0.221019	1811	0	protein_coding	Domain of unknown function (DUF2431)
AT4G27420	0	0	157.406	129.271	261.929	0.308593	0	0	0.18709	0.293934	0	0.74043	0	0	0	0.000823399	0.00227069	0.737354	0.0016256	0.257927	DEG_EC	EC>other	227	4.35067e-10	0.624517	-0.997533	0.986997	12049	0	protein_coding	ABC-2 type transporter family protein
AT4G28100	0	0	46.078	33.8719	17.3105	0	0	0	0	0	0	89.5486	70.4032	20.8802	17.0211	0.00471313	0.00510261	0.880046	0.0135541	0.0965837	DEG_EC	EC>other	2128	0.00906297	NA	NA	NA	NA	NA	protein_coding
AT4G28650	0	0	20.1896	0	78.2435	0	0	0	0	0.115397	0.125738	15.6075	0	6.24662	4.99387	0.104518	0.0698743	0.57235	0.190443	0.0628145	DEG_EC	EC>other	1856	0.00542608	-2.04424	0.399048	1	16402.5	0	protein_coding	Leucine-rich repeat transmembrane protein kinase family protein
AT4G29730	0	0	22.4489	92.1664	84.4509	0	5.69428	4.42193	21.8934	5.51389	3.25805	52.9543	20.0924	8.96163	8.22831	0.0998651	0.350089	0.427883	0.0130122	0.109151	DEG_EC	EC>other	1986	0.00703188	5.45401	0.722009	1	15035	0	protein_coding	nucleosome/chromatin assembly factor group C5	cell cycle-related repressor genes encoding WD-repeat proteins.
AT4G30510	29.0067	8.81478	0	0	0	134.734	0	13.5578	0	11.5151	4.93068	6.67087	0	8.73828	9.57985	0.0971569	0.0942578	0.648801	0.0215144	0.13827	DEG_EC	other>EC	1715	0.0043067	7.21789	-3.88314	0.371016	2761	0	protein_coding	homolog of yeast autophagy 18 (ATG18) B
AT4G30860	0	0	132.684	296.925	31.5348	0	0	0	1.1846	0	27.0399	11.3117	6.69601	7.16415	7.29157	0.00380627	0.00510173	0.882303	0.011958	0.0968313	DEG_EC	EC>other	338	9.80162e-08	-2.04424	5.87503	0.782217	7107	0	protein_coding	SET domain group 4	Encodes a member of the trxG protein family. Contains a SET domain which is known to be involved in modification of histone tails by methylation. Interacts physically with AMS, but the implications of this interaction are unknown.Overexpression results in plieotrophic developmental defects.
AT4G31115	216.078	13.4613	0	0	0	132.458	0	91.6312	1.13637	2.88717	36.3978	28.0473	27.1799	36.076	29.7082	0.0943341	0.0351349	0.816204	0.00611121	0.0482162	DEG_EC	other>EC	1681	0.00404865	7.93173	-2.01067	0.720237	6159	0	protein_coding	Protein of unknown function (DUF1997)
AT4G31450	49.8395	23.7464	0	0	0	43.3003	21.5511	1.02782	8.38334	13.2726	13.7256	13.6733	17.9057	13.0751	12.5968	0.00163331	0.001967	0.925814	0.00297866	0.0676068	DEG_EC	other>EC	935	0.000335578	7.35759	-2.71764	0.378612	2804	0	protein_coding	RING/U-box superfamily protein
AT4G31640	0	0	16.0974	65.7	79.6408	0	0	0	0	0	0	0	0	0.681397	0	0.0080585	0.00883581	0.864505	0.0237232	0.094878	DEG_EC	EC>other	1484	0.00264824	NA	NA	NA	NA	NA	protein_coding	transcriptional factor B3 family protein
AT4G31680	0	0	104.399	106.833	196.638	0	0	0	77.5183	3.82257	6.98981	0	0	0.408004	0.236368	0.000543155	0.000754131	0.898272	0.00184672	0.098584	DEG_EC	EC>other	489	2.83333e-06	-2.04424	7.21939	0.413924	3063	0	protein_coding	Transcriptional factor B3 family protein
AT4G32070	13.7139	60.0814	0	0	0	27.6948	12.4834	11.0012	4.78791	8.88777	44.0669	18.0284	28.7696	11.5924	13.5407	0.00211326	0.00170464	0.950995	0.00240284	0.0427847	DEG_EC	other>EC	939	0.000347851	7.99968	-1.1493	0.813136	7601	0	protein_coding	Octicosapeptide/Phox/Bem1p (PB1) domain-containing protein / tetratricopeptide repeat (TPR)-containing protein
AT4G32330	41.1329	90.8105	387.411	328.505	288.932	2.55779	0	130.008	30.5042	0	46.0753	109.797	135.176	86.7404	75.8644	0.00873415	0.00609003	0.534433	0.0783155	0.372427	DEG_EC	EC>other	828	0.000175559	6.19765	4.33495	0.584728	4507	0	protein_coding	TPX2 (targeting protein for Xklp2) protein family
AT4G33440	32.4038	81.9526	268.927	151.462	360.009	4.62667	10.15	67.6519	49.0868	65.5423	116.951	15.7128	9.60995	5.08481	5.27623	0.0610743	0.0249935	0.726447	0.0992206	0.0882651	DEG_EC	EC>other	1619	0.00354251	7.84884	2.39427	0.441307	3278	0	protein_coding	Pectin lyase-like superfamily protein
AT4G36860	8.17469	43.1744	313.776	352.578	403.254	0.972131	0	138.316	65.2638	76.6891	215.875	15.3732	20.0236	16.1661	20.7117	0.00349293	0.00219273	0.764212	0.0143249	0.215777	DEG_EC	EC>other	379	3.36856e-07	6.43719	7.01311	0.00398709	328	1	protein_coding	LIM domain-containing protein
AT4G36920	0	0	41.2699	38.8799	21.3605	0	0	0	0	0	15.8786	48.8732	50.175	17.5012	18.2211	0.00253452	0.0028798	0.889321	0.00766331	0.0976016	DEG_EC	EC>other	1639	0.00376551	-2.04424	5.02102	0.944083	10809	0	protein_coding	Integrase-type DNA-binding superfamily protein	Encodes a floral homeotic gene, a member of the AP2/EREBP (ethylene responsive element binding protein) class of transcription factors and is involved in the specification of floral organ identity, establishment of floral meristem identity, suppression of floral meristem indeterminancy, and development of the ovule and seed coat. AP2 also has a role in controlling seed mass. Dominant negative all…
AT4G37580	0.126364	0	101.51	110.984	105.204	0	0	0	1.07398	0	2.49974	4.97067	3.38863	2.69262	2.53544	0.000150453	0.000344324	0.87559	0.000750717	0.123164	DEG_EC	EC>other	468	2.10198e-06	-2.04424	3.00832	0.972687	11561	0	protein_coding	Acyl-CoA N-acyltransferases (NAT) superfamily protein	involved in apical hook development. putative N-acetyltransferase
AT4G37610	0	0	66.2558	5.36086	41.8748	0	0	23.7041	15.7413	10.8273	3.03563	9.62315	104.353	24.6285	28.5662	0.0166956	0.0167288	0.830139	0.0453303	0.0911065	DEG_EC	EC>other	2171	0.00989587	-2.04424	6.52132	0.353191	2625	0	protein_coding	BTB and TAZ domain protein 5	BTB and TAZ domain protein. Located in cytoplasm and expressed in fruit, flower and leaves.
AT4G37630	0	0	147.006	315.864	107.853	0.35742	0	0	24.4984	2.15128	12.4847	6.30464	7.07467	4.23332	5.6737	0.00407563	0.0103526	0.72445	0.00770909	0.253413	DEG_EC	EC>other	302	2.08128e-08	3.52078	4.79499	0.775713	6987	0	protein_coding	cyclin d5;1	core cell cycle genes
AT4G37760	5.68329	68.1178	0	0	0	14.3591	32.0787	0	0	0	0	4.99517	5.30199	19.3988	19.372	0.00791948	0.00292227	0.90813	0.010548	0.0704807	DEG_EC	other>EC	1288	0.00149028	-2.04424	-10.8977	0.00224122	291	1	protein_coding	squalene epoxidase 3
AT4G38030	28.476	88.0663	0	0	0	82.2466	225.664	33.4771	13.5476	31.9986	38.9809	1.11498	0	0	0	0.00217529	0.00224323	0.614385	0.0138906	0.367306	DEG_EC	other>EC	188	1.98257e-11	9.3619	-3.30982	0.0143704	486	0	protein_coding	Rhamnogalacturonate lyase family protein
AT4G39010	0	4.74697	78.5528	101.385	98.5096	0	0.162527	60.38	0	0	18.2465	18.7149	19.7133	2.33581	2.42946	0.00649649	0.00233502	0.660313	0.039263	0.291592	DEG_EC	EC>other	1690	0.00412203	3.68622	6.41586	0.670724	5494	0	protein_coding	glycosyl hydrolase 9B18
AT4G39340	0.587476	0	1042.06	566.923	1327.2	0.870748	0	0	225.763	78.1267	187.129	186.227	81.1947	3.16355	3.55703	0.000195006	0.00074062	0.801917	0.0011546	0.195993	DEG_EC	EC>other	216	2.40802e-10	3.7096	7.17263	0.385519	2863	0	protein_coding	Protein of unknown function (DUF1278)
AT4G39350	0.305427	6.67763	122.276	193.353	82.3947	0.14434	0	0	0	10.164	0.374317	26.565	11.8635	52.3413	55.8992	0.00599007	0.00387297	0.593869	0.0607633	0.335504	DEG_EC	EC>other	401	5.43948e-07	3.23895	4.23133	0.931759	10515	0	protein_coding	cellulose synthase A2	Encodes a cellulose synthase isomer, related to CESA6. As inferred from the null role of secondary wall-type CesAs, included in a set of five primary wall-type CesAs that may support trichome cell wall thickening.
AT4G40042	9.12967	56.8782	0	0	0	130.48	129.778	119.382	235.162	326.008	337.887	77.8133	18.5972	23.1946	26.2727	0.0163475	0.00789636	0.502386	0.129229	0.34414	DEG_EC	other>EC	1554	0.00311687	8.32632	0.0609503	1	16402.5	0	protein_coding	Microsomal signal peptidase 12 kDa subunit (SPC12)
AT5G01150	0	0	151.333	411.185	131.444	0	0	0	25.9718	0.571356	18.3063	1.41678	2.14365	0	0	0.000937917	0.00141871	0.896155	0.00313719	0.0983516	DEG_EC	EC>other	201	9.88246e-11	-2.04424	6.48252	0.561306	4237	0	protein_coding	Protein of unknown function (DUF674)
AT5G01490	336.887	46.8668	0	0	0	57.816	33.8427	5.41509	0	31.2917	0	0	0	0	0	0.00203128	0.00107501	0.941301	0.00238436	0.0532079	DEG_EC	other>EC	444	1.35711e-06	7.35974	-3.13297	0.507922	3788	0	protein_coding	cation exchanger 4	Encodes a cation/proton antiporter, a member of low affinity calcium antiporter CAX2 family. Involved in root development under metal stress.
AT5G03590	0	0	7.29442	84.6792	75.9557	0	0	0	0	0	76.3094	0	0	0	0	0.0168096	0.0172353	0.828236	0.0468212	0.0908976	DEG_EC	EC>other	1587	0.00341045	-2.04424	6.69977	0.763699	6799	0	protein_coding	GDSL-like Lipase/Acylhydrolase superfamily protein
AT5G03660	0	0	123.732	44.9192	101.752	0	0	4.01969	0.666861	0	0	86.0794	71.5647	74.4593	84.7162	0.00161515	0.00197115	0.893219	0.00516577	0.0980294	DEG_EC	EC>other	1042	0.000544435	-2.04424	2.6742	0.986657	12012	0	protein_coding	Family of unknown function (DUF662)
AT5G04090	68.7918	90.6408	0	0	0	0	51.1338	0	0	0	0	52.1098	38.9833	24.3502	26.5288	0.0402023	0.204343	0.517897	0.00255876	0.235	DEG_EC	other>EC	1719	0.00432688	-2.04424	-10.6925	0.0321196	668	0	protein_coding	Plant protein 1589 of unknown function
AT5G04140	0	0.548036	312.422	142.755	232.088	0	0	22.3747	33.7228	22.014	29.8521	0.665916	2.74029	359.277	280.876	0.000175407	0.000131271	0.690694	0.00157315	0.307426	DEG_EC	EC>other	102	6.93481e-17	-2.04424	9.41962	0.000712541	224	1	protein_coding	glutamate synthase 1	Encodes a gene whose sequence is similar to ferredoxin dependent glutamate synthase (Fd-GOGAT). Expression in leaves is induced by light and sucrose. Proposed to be involved in photorespiration and nitrogen assimilation.
AT5G04220	293.681	571.853	1.6905	0	0	14.274	179.048	2.86546	7.13846	1.8106	18.4802	12.3498	7.29714	10.1572	13.5187	0.0215614	0.0219691	0.920268	0.00235612	0.0338452	DEG_EC	other>EC	553	8.76905e-06	8.13096	-4.5763	0.00993321	428	1	protein_coding	Calcium-dependent lipid-binding (CaLB domain) family protein
AT5G04560	244.161	316.089	30.252	29.0904	17.5318	62.4029	75.2382	78.9541	55.0309	109.982	81.3417	36.2345	54.9106	23.6467	16.7146	0.0216885	0.00354477	0.96404	0.00249107	0.00823531	DEG_EC	other>EC	1146	0.000862688	11.167	-0.661748	0.828628	7880	0	protein_coding	HhH-GPD base excision DNA repair family protein	Encodes a DNA glycosylase DEMETER (DME). Responsible for endosperm maternal-allele-specific hypomethylation at the MEDEA (MEA) gene. DME can excise 5-methylcytosine in vitro and when expressed in E. coli. DME establishes MEA imprinting by removing 5-methylcytosine to activate the maternal allele.
AT5G04890	0	0	104.907	15.7441	81.8141	0	0	0	4.41444	0	28.9952	4.37044	16.0532	6.13439	5.68267	0.00600523	0.00683893	0.873133	0.0181976	0.095825	DEG_EC	EC>other	1209	0.0011575	-2.04424	5.65132	0.801545	7369	0	protein_coding	HSP20-like chaperones superfamily protein	Specifically restricts the long-distance movement of tobacco etch potyvirus (TEV) without involving either hypersensitive cell death or systemic acquired resistance. Multidomain protein containing an N-terminal region with high similarity to plant small heat shock proteins (HSPs).
AT5G05350	65.8883	79.6152	0.27369	0.309906	0	4.26534	25.5895	182.198	120.367	26.7705	88.3156	7.40611	10.349	0.897595	0.717052	0.0223112	0.0886967	0.771312	0.0054432	0.112237	DEG_EC	other>EC	1890	0.00583483	8.66474	1.85073	0.595243	4611	0	protein_coding	PLAC8 family protein
AT5G06930	51.3336	39.9329	0.088303	0	0	13.9006	124.714	23.7732	64.9308	14.8678	40.1851	2.06031	3.64742	5.208	5.68046	0.00294948	0.00602796	0.791924	0.0024541	0.196645	DEG_EC	other>EC	402	5.72614e-07	9.32343	-1.88013	0.401523	2983	0	protein_coding
AT5G07440	457.934	257.254	13.8205	31.5634	94.7427	173.488	598.947	1010.88	397.893	699.702	662.075	34.2197	18.704	51.8146	118.784	0.194634	0.0204186	0.661908	0.0966994	0.0263399	DEG_EC	other>EC	1605	0.00347761	12.0198	-0.0554806	1	14668	0	protein_coding	glutamate dehydrogenase 2	Encodes the alpha-subunit of the glutamate dehydrogenase. The enzyme is almost exclusively found in the mitochondria of stem and leaf companion cells.
AT5G07440	457.934	257.254	13.8205	31.5634	94.7427	173.488	598.947	1010.88	397.893	699.702	662.075	34.2197	18.704	51.8146	118.784	0.194634	0.0204186	0.661908	0.0966994	0.0263399	DEG_EC	other>EC	1605	0.00347761	12.0198	-0.0554806	1	14668	0	protein_coding	glutamate dehydrogenase 2	Encodes the beta-subunit of the glutamate dehydrogenase. The enzyme is almost exclusively found in the mitochondria of stem and leaf companion cells.
AT5G09870	0	0	12.6712	11.3477	18.0244	0	0	2.14259	0	5.249	2.47797	36.8968	23.0028	80.9526	77.1493	0.00198078	0.00224246	0.89193	0.00595894	0.0978879	DEG_EC	EC>other	1769	0.00480588	-2.04424	5.66431	0.66396	5425	0	protein_coding	cellulose synthase 5	Encodes a cellulose synthase isomer, related to CESA6. As inferred from the null role of secondary wall-type CesAs, included in a set of five primary wall-type CesAs that may support trichome cell wall thickening.
AT5G10170	277.794	99.0902	0	0	0	0	13.6574	509.613	317.115	236.023	366.739	2.96778	0	26.5473	8.7554	0.0407631	0.268457	0.493069	0.00307913	0.194632	DEG_EC	other>EC	789	0.000134017	8.78021	4.76611	0.0789526	1017	0	protein_coding	myo-inositol-1-phosphate synthase 3	myo-inositol-1-phosphate synthase isoform 3.Expressed in leaf, root and silique. Immunolocaliazation experiments with an antibody recognizing MIPS1, MIPS2, and MIPS3 showed endosperm localization.
AT5G10520	0	0	309.85	172.403	168.871	0	0	0	0.734146	0	14.3245	1.58738	0	3.6369	6.11247	6.66326e-05	0.000110548	0.900733	0.000235901	0.098854	DEG_EC	EC>other	138	6.91048e-14	-2.04424	5.34558	0.841423	8192	0	protein_coding	ROP binding protein kinases 1
AT5G11800	0	0	177.03	46.3712	3.4693	0	0	19.8693	8.31146	19.567	62.2573	29.186	21.7415	17.378	17.4527	0.0165418	0.0180006	0.82827	0.046286	0.0909014	DEG_EC	EC>other	724	8.93998e-05	-2.04424	8.21483	0.0507169	831	0	protein_coding	K+ efflux antiporter 6	member of Putative potassium proton antiporter family
AT5G11890	0.296005	0	26.4954	119.583	45.9491	0.506004	0	0	2.35365	0.722031	1.00072	55.9918	30.6322	20.5503	19.3864	0.0340648	0.0640874	0.73543	0.0319066	0.134511	DEG_EC	EC>other	1750	0.00449035	2.13407	0.851651	1	16402.5	0	protein_coding
AT5G12320	0	0	64.2997	16.7658	114.67	0	0	0	0	0	0	58.6518	49.7495	21.4459	24.3347	0.0108636	0.0113383	0.853592	0.0305257	0.0936804	DEG_EC	EC>other	2067	0.00816656	NA	NA	NA	NA	NA	protein_coding	ankyrin repeat family protein
AT5G14870	53.4807	46.0653	0	0	0.136518	10.0291	31.055	0	0	0	0	3.24476	0	0.337384	0.28947	0.00189932	0.00504531	0.949837	0.0012297	0.0419885	DEG_EC	other>EC	1347	0.00182846	-2.04424	-10.9018	0.00239843	292	1	protein_coding	cyclic nucleotide-gated channel 18	Encodes a member of the cyclic nucleotide gated channel family that is asymmetrically localized to the plasma membrane at the growing tip of the pollen tube and is involved in pollen tube growth. It likely directly transduces a cNMP signal into an ion flux that can produce a localized signal capable of regulating the pollen tip-growth machinery.
AT5G15940	0	0	86.0087	133.354	54.1213	0	0	0	0	0	39.1038	0	2.43198	0	0.926811	0.00162275	0.00208644	0.892971	0.00531711	0.0980022	DEG_EC	EC>other	699	6.88467e-05	-2.04424	6.0264	0.855192	8524	0	protein_coding	NAD(P)-binding Rossmann-fold superfamily protein
AT5G16240	203.402	23.0467	0	0	0	3.22794	14.0156	16.4265	12.8814	6.07075	14.5809	40.3153	15.7959	11.9776	11.1948	0.0174907	0.0238729	0.853112	0.00687537	0.0986491	DEG_EC	other>EC	982	0.000423088	6.37238	-0.420153	0.995382	12412	0	protein_coding	Plant stearoyl-acyl-carrier-protein desaturase family protein
AT5G19160	0	0	97.6809	78.8039	32.6792	0	0	0	0	0	0	4.715	4.42486	4.53492	3.36745	0.00127228	0.00168008	0.894642	0.00421999	0.0981856	DEG_EC	EC>other	605	1.99607e-05	NA	NA	NA	NA	NA	protein_coding	TRICHOME BIREFRINGENCE-LIKE 11	Encodes a member of the TBL (TRICHOME BIREFRINGENCE-LIKE) gene family containing a plant-specific DUF231 (domain of unknown function) domain. TBL gene family has 46 members, two of which (TBR/AT5G06700 and TBL3/AT5G01360) have been shown to be involved in the synthesis and deposition of secondary wall cellulose, presumably by influencing the esterification state of pectic polymers. A nomenclature…
AT5G19980	58.2095	145.697	0	0	0.121306	11.3386	52.5468	3.93241	0	20.1909	2.08705	17.5081	14.2801	32.6517	33.5283	0.00204524	0.00302091	0.950646	0.000877111	0.0434105	DEG_EC	other>EC	1017	0.000498118	6.72317	-3.1169	0.478136	3535	0	protein_coding	golgi nucleotide sugar transporter 4	Encodes a Golgi-localized nucleotide-sugar transporter.
AT5G20110	0	0	56.8828	19.7258	48.9986	0	0	0	0	0	2.9795	29.9954	14.3176	6.18513	5.52746	0.00358724	0.00386673	0.885203	0.0101935	0.0971497	DEG_EC	EC>other	2166	0.00988049	-2.04424	2.20286	1	15017	0	protein_coding	Dynein light chain type 1 family protein
AT5G20470	0	15.0425	360.431	409.315	135.292	0	0	0	0	0	9.15884	0	0	0	0	0.0096721	0.0024319	0.482859	0.0975453	0.407492	DEG_EC	EC>other	539	7.59057e-06	-2.04424	4.22172	0.99241	12287	0	protein_coding	myosin, putative
AT5G20810	0	0	26.2434	3.8361	149.531	0	0	83.2193	0	3.13982	0.603181	1.15938	0	0.761755	1.00356	0.0286475	0.0272744	0.783217	0.0749038	0.0859569	DEG_EC	EC>other	1576	0.0033275	-2.04424	6.98282	0.506525	3782	0	protein_coding	SAUR-like auxin-responsive protein family
AT5G21030	0	3.83498	645.487	1435.12	1075.99	1.24229	0	0	79.4059	5.58754	147.641	3.44983	0	0	0	0.00112878	0.00189732	0.961193	0.000774798	0.0350066	DEG_EC	EC>other	199	9.43434e-11	6.18973	5.48904	0.400536	2974	0	protein_coding	PAZ domain-containing protein / piwi domain-containing protein
AT5G21150	568.51	1184.42	3874.78	3980.6	3920.65	72.3345	86.3101	387.855	582.806	403.707	742.636	1600.47	774.227	0.885694	0	0.315574	0.00148394	0.343713	0.29631	0.0429195	DEG_EC	EC>other	93	4.67361e-18	11.4875	1.80899	0.313515	2386	0	protein_coding	Argonaute family protein	AGO9-dependent sRNA silencing is crucial to specify cell fate in the Arabidopsis ovule. AGO9 is expressed in reproductive companion cells but not in the associated male or female gametes or their precursors. Therefore, AGO9 acts non-cell autonomously to silencing the activity of TEs activity in the female gametophyte.
AT5G22470	0	0	394.158	226.571	556.017	0.640044	0	0	40.5539	0.681626	6.88592	0	0	0	0	0.000752045	0.00330269	0.838774	0.000318294	0.156853	DEG_EC	EC>other	104	7.27949e-17	4.77449	4.13248	0.782647	7115	0	protein_coding	NAD+ ADP-ribosyltransferases;NAD+ ADP-ribosyltransferases
AT5G23575	203.148	225.254	58.8843	46.4737	43.4799	173.306	300.435	312.002	243.387	178.479	184.53	88.8846	62.2241	81.2696	83.2369	0.0522745	0.013277	0.649475	0.140121	0.144853	DEG_EC	other>EC	1559	0.00314093	11.2395	-0.971325	0.655302	5338	0	protein_coding	Transmembrane CLPTM1 family protein
AT5G24080	0	0	12.0124	32.3083	5.15988	0	0	0	0	0	4.97353	0	0	1.88669	1.36955	0.014423	0.0147094	0.838993	0.039796	0.0920782	DEG_EC	EC>other	2090	0.00862816	-2.04424	4.10468	0.997253	12482	0	protein_coding	Protein kinase superfamily protein
AT5G24220	6.30377	0	91.456	115.918	66.0763	0	0	0	6.39935	0.238846	38.5365	0	0	0	0	0.0156214	0.00392576	0.521837	0.120062	0.338554	DEG_EC	EC>other	1927	0.00627417	-2.04424	6.13617	0.646266	5242	0	protein_coding	Lipase class 3-related protein
AT5G24280	2.25591	2.41371	135.137	123.147	154.406	0	7.769	6.78115	22.1251	3.318	30.749	82.362	47.747	1.40194	1.96489	0.0028388	0.0121397	0.768145	0.00090741	0.215969	DEG_EC	EC>other	1145	0.00082877	7.48406	1.06007	0.986924	12033	0	protein_coding	gamma-irradiation and mitomycin c induced 1
AT5G24310	0	0	82.6141	51.5044	37.5354	0	0	0	0	0	1.93881	4.32807	0	6.41013	5.80491	0.00138124	0.00167689	0.894379	0.00440631	0.0981567	DEG_EC	EC>other	1104	0.000702102	-2.04424	1.86183	1	15384	0	protein_coding	ABL interactor-like protein 3	One of four ABI-like proteins. Involved in trichome morphogenesis, root elongation. Associates with microtubules.
AT5G24310	0	0	82.6141	51.5044	37.5354	0	0	0	0	0	1.93881	4.32807	0	6.41013	5.80491	0.00138124	0.00167689	0.894379	0.00440631	0.0981567	DEG_EC	EC>other	1104	0.000702102	-2.04424	1.86183	1	15384	0	protein_coding	ABL interactor-like protein 3	One of four ABI-like proteins.
AT5G25580	3.16375	0	120.694	176.909	84.6008	0	0	0	31.8922	6.16384	13.8341	46.9496	53.5316	5.18867	3.60246	0.00868795	0.00299724	0.592817	0.0649215	0.330576	DEG_EC	EC>other	907	0.000295241	-2.04424	6.619	0.499495	3707	0	protein_coding
AT5G26250	46.1506	37.7723	0	0	0	14.1466	268.945	3.73473	0	0	0	2.74165	0	0	0	0.0081157	0.0207233	0.615875	0.00947549	0.345811	DEG_EC	other>EC	366	2.19749e-07	6.40634	-8.22691	0.00202621	278	1	protein_coding	Major facilitator superfamily protein
AT5G27220	0.23988	0	68.0252	3.08953	9.31074	0	0	16.4588	0.06739	0	0	17.8004	43.2562	0.570912	0.230968	0.0550616	0.0312392	0.527713	0.238315	0.147672	DEG_EC	EC>other	1670	0.00395859	-2.04424	6.22972	0.765088	6810	0	protein_coding	Frigida-like protein
AT5G27610	106.055	70.1192	411.192	686.498	371.938	47.7818	34.7197	37.267	90.071	174.089	185.166	6.73007	5.8578	3.37436	3.7664	0.0348967	0.0279733	0.909946	0.0123255	0.0148586	DEG_EC	EC>other	1157	0.000935036	10.1259	0.659189	0.923883	10301	0	protein_coding	DIRP ;Myb-like DNA-binding domain
AT5G28840	30.493	78.8376	262.387	296.101	193.805	0	2.51012	92.7431	50.7201	64.9765	70.89	115.05	159.669	139.603	166.237	0.0285503	0.0159307	0.513407	0.190402	0.25171	DEG_EC	EC>other	1135	0.000785234	6.29046	4.83969	0.20583	1702	0	protein_coding	GDP-D-mannose 3',5'-epimerase	Encodes a protein with GDP-D-mannose 3',5'-epimerase activity. The enzyme is involved in ascorbate biosynthesis. It catalyzes the conversion of GDP-D-mannose to GDP-L-galactose.
AT5G32460	0	0	148.568	96.9784	205.616	0	0	0	56.6456	10.5668	23.5645	0	0	0	0	0.000305263	0.000442202	0.899484	0.00105139	0.098717	DEG_EC	EC>other	362	1.85292e-07	-2.04424	7.45567	0.32003	2423	0	protein_coding	Transcriptional factor B3 family protein
AT5G33300	41.1026	14.0324	197.921	328.69	193.675	0	1.39335	14.8941	11.3127	30.7298	83.9766	20.358	20.2906	6.08601	6.6476	0.0297667	0.0187574	0.651607	0.102736	0.197132	DEG_EC	EC>other	839	0.000185734	5.25314	4.63083	0.453848	3344	0	protein_coding	chromosome-associated kinesin-related
AT5G35390	1.35437	0	85.1747	61.5823	178.578	0.490591	0	0	41.7871	0.543855	0.242858	0	0	0	0	0.0103172	0.00663542	0.923772	0.00839807	0.0508773	DEG_EC	EC>other	996	0.000452111	4.27402	4.30148	0.833975	7978	0	protein_coding	Leucine-rich repeat protein kinase family protein	Encodes a member of the receptor-like kinase family of genes. In pollen tubes, it accumulates in the plasma membrane of the apical growing tip through the process of exocytosis.
AT5G37140	0	0	92.9838	38.58	81.1472	0	0	0	0	0.25934	3.89127	0.702557	0	0	0	0.00068405	0.000907602	0.897607	0.00229086	0.0985109	DEG_EC	EC>other	630	3.2825e-05	-2.04424	3.33563	0.968815	11421	0	protein_coding	P-loop containing nucleoside triphosphate hydrolases superfamily protein
AT5G37320	0	1.22513	164.477	93.8886	461.812	0	0	0	267.339	0.66812	0.255985	0	0	0	0	0.00858525	0.00454555	0.676291	0.0531531	0.257425	DEG_EC	EC>other	337	9.33324e-08	-2.04424	9.04645	0.22069	1808	0	protein_coding	Protein of unknown function (DUF674)
AT5G38860	0	0	61.7192	291.71	70.539	0	0	0	3.9152	61.3666	2.26977	44.6032	38.7104	10.1509	7.74307	0.00418924	0.00535928	0.880562	0.0132489	0.0966403	DEG_EC	EC>other	522	5.74367e-06	-2.04424	6.83265	0.505282	3761	0	protein_coding	BES1-interacting Myc-like protein 3
AT5G39550	0	1.16678	380.582	568.711	564.391	0	0	0	43.1409	8.44721	38.7877	15.1461	5.73281	9.91311	8.41961	0.000265964	0.000203091	0.699074	0.00231269	0.298144	DEG_EC	EC>other	98	5.41053e-17	-2.04424	7.91733	0.225799	1848	0	protein_coding	Zinc finger (C3HC4-type RING finger) family protein	Encodes the VIM3/ORTH1 protein that is similar to VIM1. This protein has an N-terminal PHD domain and two RING domains surrounding an SRA domain. The protein has been shown to bind to methylated cytosines of CG, CNG and CNN motifs via its SRA domain but has a preference for the former. This protein functions as an E3 ubiquitin ligase in vitro with members of the UBC8 family E2s. Either of the two…
AT5G39930	0	0	229.951	590.166	258.165	0	0	0	8.46134	0	2.32004	0	0	0	0	0.000409834	0.00067931	0.898838	0.00142623	0.0986461	DEG_EC	EC>other	133	3.50093e-14	-2.04424	4.39187	0.907982	9759	0	protein_coding	CLP1-similar protein 5	Encodes a protein with similarity to the CLP1 polyadenylation factor.
AT5G40060	23.0153	6.96454	0	0	0	1.36731	15.7695	0	0	0	0	1.87694	2.19858	10.9865	8.07927	0.0130865	0.0109548	0.919046	0.00439638	0.052516	DEG_EC	other>EC	1897	0.00600641	-2.04424	-10.3259	0.0163415	529	0	protein_coding	Disease resistance protein (NBS-LRR class) family
AT5G40390	0.159719	0	144.525	187.298	57.4354	0	0	0	0.223102	0	1.55109	1.5982	0	21.9177	17.0693	0.000775781	0.00143961	0.838904	0.00427432	0.154606	DEG_EC	EC>other	221	3.34753e-10	-2.04424	2.66656	0.987523	12084	0	protein_coding	Raffinose synthase family protein	Encodes a protein which might be involved in the formation of verbascose. A T-DNA insertion mutant was shown to have a decreased amount of verbascose (as well as mannitol) whereas the levels of raffinose and stachyose remained unchanged.
AT5G40610	274.502	357.955	34.4743	59.3747	27.8741	470.672	360.055	700.571	506.995	884.762	548.017	38.167	24.0743	24.0775	37.2546	0.0329597	0.00939036	0.550671	0.180487	0.226492	DEG_EC	other>EC	667	4.96335e-05	11.9039	-0.233185	0.995765	12423	0	protein_coding	NAD-dependent glycerol-3-phosphate dehydrogenase family protein
AT5G40780	18.562	7.0214	0	0	0	22.0449	82.6001	0	0	0	0.980951	128.02	110.484	42.9477	37.7029	0.0117058	0.0100586	0.640303	0.0458869	0.292046	DEG_EC	other>EC	735	0.000100982	4.94698	-8.68766	0.00371564	325	1	protein_coding	lysine histidine transporter 1	Encodes LHT1 (lysine histidine transporter), a high-affinity transporter for cellular amino acid uptake in both root epidermis and leaf mesophyll.
AT5G41210	66.1363	61.7371	0	0	0	30.7664	19.3332	53.0746	70.8245	51.6877	74.0012	74.4506	72.389	97.7104	94.3307	0.000386857	0.00117529	0.977918	0.000418965	0.0201007	DEG_EC	other>EC	1386	0.00203295	7.74688	0.392206	1	14281	0	protein_coding	glutathione S-transferase THETA 1	Encodes glutathione transferase belonging to the theta class of GSTs. Naming convention according to Wagner et al. (2002).
AT5G42190	1.37145	28.3246	0	0	0	50.2662	67.3493	11.4363	10.3062	19.0988	33.4346	159.679	70.1126	102.27	85.6319	0.0201433	0.0063101	0.479368	0.170265	0.323913	DEG_EC	other>EC	1389	0.00205009	7.30277	-2.58437	0.386843	2870	0	protein_coding	E3 ubiquitin ligase SCF complex subunit SKP1/ASK1 family protein	Similar to SKP1 in yeast and humans which are involved in mitotic cell cycle control and ubiquitin mediated proteolysis.
AT5G42690	0	0	315.647	413.828	330.527	0.513959	0	0	81.857	0.379656	60.3401	0	0	4.09664	3.6537	0.000424256	0.00156882	0.805519	0.000269777	0.192218	DEG_EC	EC>other	116	1.31694e-15	5.05621	5.86584	0.501969	3728	0	protein_coding	Protein of unknown function, DUF547
AT5G42950	74.5928	94.338	458.835	584.281	374.534	20.1218	73.3856	136.882	98.6897	62.6798	208.034	67.0914	71.7563	29.271	26.0118	0.18362	0.149156	0.636101	0.00904571	0.0220772	DEG_EC	EC>other	1160	0.000945028	10.9422	0.48174	0.970683	11490	0	protein_coding	GYF domain-containing protein
AT5G43240	0	0	666.533	620.601	466.613	0.624003	0	0	50.1854	0.388608	7.20052	1.42166	1.93594	0.305931	0.319875	0.000173708	0.00069614	0.806547	0.000119905	0.192463	DEG_EC	EC>other	89	3.42191e-18	4.31472	4.38287	0.793413	7273	0	protein_coding	Protein of unknown function (DUF674)
AT5G43310	0	0	32.7888	65.0219	8.89562	0	0	6.28039	1.36685	4.75784	1.09681	48.9944	31.0214	18.021	16.1559	0.00520971	0.00639055	0.875992	0.0162695	0.0961387	DEG_EC	EC>other	664	4.85544e-05	-2.04424	6.05455	0.460683	3382	0	protein_coding	COP1-interacting protein-related
AT5G43850	62.3642	20.5121	0	0	0	9.48502	97.5322	0	0	0	0	46.8149	21.7839	57.9242	66.5866	0.0140046	0.0106558	0.886753	0.00851099	0.0800751	DEG_EC	other>EC	1422	0.00224208	-2.04424	-11.0233	0.00209896	284	1	protein_coding	RmlC-like cupins superfamily protein
AT5G44040	13.6577	0	123.569	136.272	176.847	0.473441	0	23.1889	16.1992	49.1185	35.3164	40.1544	15.94	17.5078	10.8995	0.00965273	0.00278254	0.834727	0.0178602	0.134977	DEG_EC	EC>other	1931	0.00630735	4.6109	5.80531	0.274633	2128	0	protein_coding
AT5G44360	0	0	152.377	51.5338	101.189	0.438574	0	11.033	0.070413	45.3856	1.56821	5.27527	4.68569	0	0	0.00576461	0.0144244	0.748128	0.00472739	0.226956	DEG_EC	EC>other	654	4.26941e-05	4.16388	4.91127	0.663308	5423	0	protein_coding	FAD-binding Berberine family protein
AT5G44560	0	0	34.4099	92.5391	24.2517	0	0	53.9345	37.2089	35.2103	79.4273	95.8375	21.2787	24.2304	21.8759	0.0101127	0.0106181	0.856691	0.0285579	0.0940205	DEG_EC	EC>other	1882	0.00574729	-2.04424	7.92528	0.0689386	950	0	protein_coding	SNF7 family protein
AT5G44670	2.15497	0	127.199	77.3116	97.9185	0	0	12.3818	4.9458	0	0.424688	24.8522	14.9846	8.00273	9.36671	0.00197852	0.000717604	0.637692	0.0150301	0.344582	DEG_EC	EC>other	838	0.000185252	-2.04424	5.45699	0.72434	6189	0	protein_coding	Domain of unknown function (DUF23)
AT5G44820	0	3.42145	294.41	115.406	107.308	0	0	0	8.8016	0	16.9098	3.86485	0	14.91	9.05082	0.00820645	0.00284672	0.613667	0.0579496	0.31733	DEG_EC	EC>other	815	0.000165801	-2.04424	5.3233	0.831373	7933	0	protein_coding	Nucleotide-diphospho-sugar transferase family protein
AT5G45210	0.528703	0.436913	25.5825	35.6339	26.6286	0	0	8.81719	5.30753	0.415295	2.83016	0	0	0	0	0.00576398	0.00810764	0.513363	0.0612435	0.411522	DEG_EC	EC>other	1887	0.00582741	-2.04424	5.65017	0.552063	4154	0	protein_coding	Disease resistance protein (TIR-NBS-LRR class) family
AT5G45280	0	0	747.1	468.591	724.228	0	0	0	133.105	0	110.623	0	0	33.7151	65.4184	1.15562e-05	2.30251e-05	0.901032	4.63034e-05	0.0988869	DEG_EC	EC>other	57	1.27551e-21	-2.04424	8.7968	0.234829	1912	0	protein_coding	Pectinacetylesterase family protein
AT5G45720	0.031331	0	13.5901	37.8613	24.9344	0	0	0	0	0.056893	0.027247	4.09481	1.63774	1.45747	1.20825	0.00229949	0.00428744	0.862006	0.0101541	0.121253	DEG_EC	EC>other	1062	0.000588042	NA	NA	NA	NA	NA	protein_coding	AAA-type ATPase family protein
AT5G45920	0.267581	0	293.499	737.954	170.624	0	0	0	55.4951	3.5565	107.049	9.84499	7.22641	3.82505	3.23524	0.00121671	0.00240722	0.835706	0.00665373	0.154017	DEG_EC	EC>other	167	4.14955e-12	-2.04424	7.92541	0.254458	2011	0	protein_coding	SGNH hydrolase-type esterase superfamily protein
AT5G46960	878.636	369.87	0.185653	0.437953	0	39.9911	1.10452	0.615995	0	1.13011	24.4095	130.54	98.4513	0	2.92701	0.0267939	0.273049	0.478773	0.00444766	0.216936	DEG_EC	other>EC	658	4.48153e-05	5.12836	-2.61772	0.74224	6446	0	protein_coding	Plant invertase/pectin methylesterase inhibitor superfamily protein
AT5G47635	0	0	55.721	331.931	14.217	0	0	0	0	26.2135	5.99773	0	0	0	0.296729	0.0193337	0.0202868	0.817257	0.0534303	0.0896926	DEG_EC	EC>other	941	0.000351766	-2.04424	5.20267	0.84728	8325	0	protein_coding	Pollen Ole e 1 allergen and extensin family protein
AT5G48180	360.625	547.051	1.35287	0.875528	0.561136	67.1565	201.907	518.039	326.939	622.009	524.588	95.9162	255.329	54.5261	105.116	0.000837419	0.000706919	0.980874	0.000242375	0.0173391	DEG_EC	other>EC	205	1.38405e-10	11.0038	0.972837	0.767769	6868	0	protein_coding	nitrile specifier protein 5	Encodes a nitrile-specifier protein NSP5. NSP5 is one out of five (At3g16400/NSP1, At2g33070/NSP2, At3g16390/NSP3, At3g16410/NSP4 and At5g48180/NSP5) A. thaliana epithiospecifier protein (ESP) homologues that promote simple nitrile, but not epithionitrile or thiocyanate formation.
AT5G48350	0	0	89.8097	94.2652	144.275	0.277251	0	0	0	0.285609	40.0729	1.15283	0	0.143353	0.170767	0.00127404	0.00248668	0.792846	0.00485658	0.198537	DEG_EC	EC>other	817	0.000167509	2.6471	5.04764	0.914352	9927	0	protein_coding	Polynucleotidyl transferase, ribonuclease H-like superfamily protein
AT5G48510	0	0	287.353	729.823	54.3875	0	0	213.328	205.868	519.864	183.213	3.21918	0	0	0.179782	0.00572914	0.00735423	0.873546	0.0174998	0.0958704	DEG_EC	EC>other	386	3.87218e-07	-2.04424	9.97787	3.39089e-05	143	1	protein_coding	BTB/POZ domain-containing protein
AT5G48600	69.7905	129.766	274.011	235.504	267.098	5.66063	1.85566	31.1682	33.9156	40.5515	66.2601	25.9447	33.7342	12.0671	10.6771	0.0181042	0.00388473	0.356786	0.324008	0.297218	DEG_EC	EC>other	648	4.05681e-05	7.92078	2.57871	0.358451	2670	0	protein_coding	structural maintenance of chromosome 3	member of SMC subfamily
AT5G48650	49.8994	7.71453	430.243	643.162	594.603	0	33.2818	5.16836	26.5951	15.1085	66.2634	138.094	115.223	2.26374	0.735168	0.015859	0.0114024	0.892309	0.00652324	0.0739068	DEG_EC	EC>other	2082	0.00851654	7.48663	-0.189895	1	13579	0	protein_coding	Nuclear transport factor 2 (NTF2) family protein with RNA binding (RRM-RBD-RNP motifs) domain
AT5G49310	0	0	42.6037	185.005	40.5362	0	0	0	0	0	8.42122	0	0	0	0	0.00475083	0.00594213	0.878019	0.0149264	0.0963613	DEG_EC	EC>other	604	1.96328e-05	-2.04424	4.08422	0.997779	12513	0	protein_coding	importin alpha isoform 5	Putative importin alpha isoform. When overexpressed can rescue the impa-4 decreased transformation susceptibility phenotype.
AT5G50270	0	0	328.103	224.499	340.243	0.73271	0	0	0	0.244409	4.7385	0	6.87536	0	0	0.000582832	0.00172124	0.76507	0.000531097	0.232095	DEG_EC	EC>other	276	4.87452e-09	2.08063	0.744767	1	16402.5	0	protein_coding	F-box/RNI-like/FBD-like domains-containing protein
AT5G50530	12.4195	9.36026	227.199	350.13	248.32	0.853467	26.4839	45.7033	46.6223	33.6158	98.7624	3.5718	12.7862	12.4905	14.8521	0.026016	0.0739852	0.779134	0.00567476	0.11519	DEG_EC	EC>other	1430	0.00231544	8.04133	1.0771	0.918173	10078	0	protein_coding	CBS / octicosapeptide/Phox/Bemp1 (PB1) domains-containing protein
AT5G50640	14.068	10.2437	242.6	376.422	268.556	1.04245	29.0641	51.7717	51.1689	36.3816	106.263	4.14463	14.1786	13.3093	13.72	0.0279145	0.0742065	0.781586	0.00604665	0.110246	DEG_EC	EC>other	1492	0.00271736	8.0385	1.07143	0.919532	10112	0	protein_coding	CBS / octicosapeptide/Phox/Bemp1 (PB1) domains-containing protein
AT5G52890	0	0	14.5852	19.4263	114.974	0	0	0	0	0	10.8052	13.8113	2.14149	4.10502	3.81504	0.013236	0.0141185	0.842217	0.0379961	0.0924321	DEG_EC	EC>other	1314	0.00165054	-2.04424	4.36433	0.986997	12071	0	protein_coding	AT hook motif-containing protein
AT5G54510	0	0	35.7955	47.8972	30.4422	0	0	0	4.38836	0	0.309034	6.35936	23.2288	21.7355	14.6519	0.00136777	0.00166496	0.894434	0.00437103	0.0981627	DEG_EC	EC>other	1074	0.000622137	-2.04424	3.75788	0.949014	10932	0	protein_coding	Auxin-responsive GH3 family protein	Encodes an IAA-amido synthase that conjugates Ala, Asp, Phe, and Trp to auxin. Lines overexpressing this gene accumulate IAA-ASP and are hypersensitive to several auxins. Identified as a dominant mutation that displays shorter hypocotyls in light grown plants when compared to wild type siblings. Protein is similar to auxin inducible gene from pea (GH3).
AT5G54520	1.39179	3.51028	54.2731	205.993	36.7014	0	0.443797	13.7872	15.7097	10.1109	29.2725	11.7816	4.73227	3.50152	3.99668	0.035162	0.0402023	0.708224	0.101822	0.114589	DEG_EC	EC>other	1252	0.00135236	4.09882	5.24105	0.459461	3374	0	protein_coding	Transducin/WD40 repeat-like superfamily protein
AT5G56350	3.81439	8.79644	79.2308	182.87	150.799	11.0523	2.84309	158.998	112.71	166.27	140.756	51.9311	17.9133	40.7852	74.291	0.0489852	0.0946435	0.787517	0.0153596	0.0534946	DEG_EC	EC>other	2021	0.00747586	8.31905	3.45484	0.0817334	1033	0	protein_coding	Pyruvate kinase family protein
AT5G56530	0	0	235.586	158.963	449.592	0	0	0	0.191176	0	1.9794	99.3962	40.9438	19.8801	13.1026	0.000240767	0.000396233	0.899773	0.000841112	0.0987487	DEG_EC	EC>other	140	1.00519e-13	-2.04424	2.33356	1	12720	0	protein_coding	Protein of Unknown Function (DUF239)
AT5G56580	4.78788	0	87.9374	125.01	58.8026	0	0	20.4147	33.9438	52.3115	0	20.4141	10.466	8.36678	7.24271	0.0176323	0.00484533	0.526826	0.130208	0.320488	DEG_EC	EC>other	1692	0.00413594	-2.04424	7.5901	0.287055	2203	0	protein_coding	MAP kinase kinase 6	Encodes a member of the MAP Kinase Kinase family of proteins. It can phosphorylate MPK12 in vitro and it can be dephosphorylated by MKP2 in vitro.
AT5G57970	40.4719	0	0	0	0	36.1561	75.7481	0	3.28112	0	4.41289	29.2566	9.86646	6.38439	4.92969	0.0510986	0.00459076	0.480954	0.242805	0.220552	DEG_EC	other>EC	1520	0.00286756	6.29247	-5.76322	0.0636716	910	0	protein_coding	DNA glycosylase superfamily protein
AT5G58180	0	12.711	103.099	424.006	195.335	0	0	0	0	0	2.70009	0	0	0	0	0.0303948	0.00808455	0.440587	0.229215	0.291719	DEG_EC	EC>other	1023	0.000506015	-2.04424	1.5399	1	15455	0	protein_coding	Synaptobrevin family protein	member of YKT6 Gene Family
AT5G58210	33.1512	12.149	144.592	219.113	236.298	0.650051	0	45.3002	39.7749	89.8689	87.5409	40.1578	37.2206	7.09828	9.35795	0.0178718	0.0116637	0.536117	0.123971	0.310377	DEG_EC	EC>other	790	0.000134188	5.3731	6.49964	0.0646819	918	0	protein_coding	hydroxyproline-rich glycoprotein family protein
AT5G58412	1571.48	1020.96	12.4318	8.65178	4.88728	2421.08	2258.43	4566.71	5230.67	7185.24	5335.68	173.319	321.11	0	0	0.00192459	0.000343552	0.727594	0.0121241	0.258014	DEG_EC	other>EC	65	1.07396e-20	13.2581	0.352096	0.989345	12139	0	protein_coding	Putative membrane lipoprotein	Encodes a Plant thionin family protein
AT5G58520	0	0	107.493	48.3053	35.0012	0	0	0	0	0	0	35.6399	60.9648	9.68889	10.8108	0.00121893	0.00159212	0.894938	0.00403307	0.098218	DEG_EC	EC>other	653	4.21671e-05	NA	NA	NA	NA	NA	protein_coding	Protein kinase superfamily protein
AT5G59390	35.8151	1.65083	291.383	109.515	124.368	0.246726	0	0	16.1593	0	40.6256	53.387	70.0892	0.202681	0.288856	0.0178408	0.00508347	0.367542	0.250767	0.358767	DEG_EC	EC>other	1003	0.000473775	3.82052	5.39446	0.773423	6932	0	protein_coding	XH/XS domain-containing protein
AT5G60380	57.1163	153.26	0	0	0	33.6668	30.5096	104.269	12.3235	74.2505	104.984	4.81929	4.01802	0	0	0.000914607	0.0013701	0.95723	0.00133709	0.0391485	DEG_EC	other>EC	1123	0.000759612	7.96014	0.262292	1	15140	0	protein_coding	Protein of Unknown Function (DUF239)
AT5G60800	26.1747	58.9814	867.579	696.672	417.459	67.1225	13.0833	459.826	457.091	384.365	481.335	60.1695	139.623	15.3822	17.9951	0.0233573	0.055563	0.846917	0.00531056	0.0688517	DEG_EC	EC>other	1049	0.000557757	9.71581	2.55531	0.196975	1655	0	protein_coding	Heavy metal transport/detoxification superfamily protein
AT5G61090	1.30276	16.443	442.652	502.17	538.537	0.959192	0	0	93.7993	35.3261	107.656	15.8008	21.039	0.311803	0	0.000588842	0.000604953	0.910454	0.00122004	0.0871325	DEG_EC	EC>other	277	5.19324e-09	5.88783	5.91438	0.30534	2320	0	protein_coding	Polynucleotidyl transferase, ribonuclease H-like superfamily protein
AT5G61120	0	0	178.701	48.0978	74.9328	0	0	15.7918	0	2.35803	26.5811	152.832	102.618	0.442834	0.288996	0.00115683	0.00154938	0.895191	0.0038569	0.0982458	DEG_EC	EC>other	567	1.0006e-05	-2.04424	6.49289	0.533045	3992	0	protein_coding
AT5G61720	0	0	45.8475	37.8665	12.3898	0	0	0	23.8028	0	0	0.984751	0	0	0	0.00666526	0.00718235	0.871309	0.019218	0.0956249	DEG_EC	EC>other	1999	0.00718381	-2.04424	5.60104	0.897597	9495	0	protein_coding	Protein of unknown function (DUF1216)
AT5G61730	170.699	174.298	7.84252	2.19214	0	215.02	114.415	206.664	232.246	102.433	171.913	20.68	11.7256	0	0	0.00712525	0.00714487	0.884251	0.0115459	0.0899327	DEG_EC	other>EC	826	0.000174822	11.2064	-0.814119	0.751209	6603	0	protein_coding	ABC2 homolog 11	member of ATH subfamily
AT5G61740	381.98	405.128	88.6357	24.1133	98.9382	346.417	355.917	289.218	276.884	289.809	233.952	30.0692	19.8553	4.56924	3.48583	0.0896396	0.00681962	0.753001	0.0958266	0.0547136	DEG_EC	other>EC	1105	0.00070501	12.022	-1.29072	0.423289	3151	0	protein_coding	ABC2 homolog 14	member of ATH subfamily
AT5G61780	215.979	285.907	86.177	18.6072	47.0703	406.3	231.485	286.63	362.861	346.301	218.986	64.2965	18.5242	60.6732	69.1169	0.15148	0.0134862	0.60295	0.171448	0.0606358	DEG_EC	other>EC	807	0.000159848	12.3319	-0.970855	0.636831	5146	0	protein_coding	TUDOR-SN protein 2	Involved in the regulation of AtGA20ox3 expression, as well as seed germination.
AT5G61790	583.427	742.895	136.863	98.0962	241.07	740.217	1061.36	445.531	646.718	627.26	325.735	211.344	136.928	142.532	194.744	0.189697	0.00735536	0.541618	0.21786	0.0434691	DEG_EC	other>EC	566	9.9643e-06	12.7362	-1.71383	0.219067	1794	0	protein_coding	calnexin 1
AT5G61940	67.4187	27.0836	525.797	396.226	247.341	1.71676	0.570694	13.3837	35.8396	36.6399	94.8628	4.14709	0	2.94318	2.21705	0.0130593	0.00786698	0.50555	0.106678	0.366846	DEG_EC	EC>other	242	1.11686e-09	6.95814	4.33677	0.11207	1218	0	protein_coding	Ubiquitin carboxyl-terminal hydrolase-related protein
AT5G62670	0	0	266.589	423.713	262.08	0	0	8.34533	7.0404	48.4446	22.9807	120.764	62.8202	66.9316	86.4498	5.05177e-05	0.000102363	0.900783	0.000204807	0.0988595	DEG_EC	EC>other	56	9.42439e-22	-2.04424	8.46614	0.035997	704	0	protein_coding	H(+)-ATPase 11
AT5G63350	0	0	42.5022	55.9811	120.235	0	0	0	0.483797	0.078179	0.147691	0.191466	0	1.22509	0.80476	0.00251729	0.00306625	0.888854	0.00801167	0.0975504	DEG_EC	EC>other	964	0.00038223	-2.04424	0.63825	1	14290	0	protein_coding
AT5G63390	0.922257	0	102.337	33.2437	32.044	0	0	0.323852	0	4.6528	22.9976	2.2174	0	0.44108	0.577925	0.0180396	0.00711937	0.620962	0.105339	0.248541	DEG_EC	EC>other	1503	0.0027482	-2.04424	6.04467	0.646266	5231	0	protein_coding	O-fucosyltransferase family protein
AT5G64030	110.931	98.5377	7.3313	0.216693	5.89523	27.4373	94.3734	63.3727	101.165	115.522	62.7565	40.1482	60.8464	35.3295	34.4673	0.0345674	0.0322966	0.881784	0.0131718	0.0381801	DEG_EC	other>EC	2059	0.00809327	10.0608	-0.403548	0.954931	11071	0	protein_coding	S-adenosyl-L-methionine-dependent methyltransferases superfamily protein
AT5G64080	0.347334	0	992.275	586.045	1052.79	1.29505	0	0.552999	0.652937	1.83026	172.334	166.542	76.6754	26.8033	20.6854	0.000160683	0.000692424	0.866054	0.000154205	0.132939	DEG_EC	EC>other	106	1.27284e-16	4.62844	5.01031	0.658113	5382	0	protein_coding	Bifunctional inhibitor/lipid-transfer protein/seed storage 2S albumin superfamily protein
AT5G64690	0	0	85.3085	125.425	41.5937	0	0	0	0	0	0	1.70235	0	0.202355	0.210611	0.00189044	0.0024169	0.891668	0.0061655	0.0978592	DEG_EC	EC>other	700	7.13864e-05	NA	NA	NA	NA	NA	protein_coding	neurofilament triplet H protein-related
AT5G64720	9.05576	28.4792	4981.89	3290.04	3555.34	20.7531	7.16221	8078.96	9493.52	8710.14	10801	117.221	200.859	0.154329	0	4.72369e-05	0.000289441	0.964104	8.20286e-05	0.0354771	DEG_EC	EC>other	86	2.24744e-18	9.77936	8.42554	9.90433e-09	61	1	protein_coding	Protein of unknown function (DUF1278)
AT5G64910	17.356	10.3359	1219.47	917.519	1004.04	0.786914	0	23.7483	20.1038	12.5315	83.3825	3.32081	2.93183	2.51337	0.451967	7.31797e-05	0.000239314	0.682924	0.000448699	0.316315	DEG_EC	EC>other	84	1.9675e-18	4.76145	5.27634	0.377948	2801	0	protein_coding
AT5G64940	256.038	158.152	0	0	0	2.79778	15.5403	28.793	28.0581	10.2148	32.3593	75.4377	85.9674	56.7696	60.6818	0.00525429	0.0613523	0.580052	0.00185455	0.351487	DEG_EC	other>EC	279	5.98116e-09	7.61256	0.491475	1	13911	0	protein_coding	ABC2 homolog 13	Encodes a member of ATH subfamily of ATP-binding cassette (ABC) proteins.
AT5G65470	253.586	161.141	10.3294	0	3.41507	69.3146	81.3896	587.379	414.121	300.591	405.75	11.1947	15.5227	41.8462	36.0002	0.00281238	0.00257101	0.978632	0.00359686	0.0123877	DEG_EC	other>EC	1942	0.00650005	10.7888	1.56892	0.442609	3282	0	protein_coding	O-fucosyltransferase family protein
AT5G65530	0	0	233.309	148.73	281.741	0	0	0	0	0	22.7592	7.49292	6.20479	2.91185	1.89098	8.9655e-05	0.000145149	0.90061	0.000314934	0.0988405	DEG_EC	EC>other	160	1.55455e-12	-2.04424	5.6964	0.890365	9258	0	protein_coding	Protein kinase superfamily protein
AT5G65600	1.95044	0.379347	0.047172	0.042038	0	0	62.8898	37.9493	16.3163	2.34174	37.6154	0.151292	0	0.430404	1.66497	0.0744545	0.0509452	0.482654	0.242268	0.149678	DEG_EC	other>EC	1974	0.00681028	8.33218	-1.39371	0.814482	7620	0	protein_coding	Concanavalin A-like lectin protein kinase family protein
AT5G65750	56.0391	22.8596	148.138	415.327	240.801	23.608	36.5437	26.537	76.5164	35.096	106.644	42.8512	60.7457	30.5816	42.6256	0.161123	0.181133	0.569992	0.0485442	0.0392079	DEG_EC	EC>other	2135	0.00915598	9.4336	0.0852582	1	15684	0	protein_coding	2-oxoglutarate dehydrogenase, E1 component
AT5G66050	52.1055	193.229	0	0.132575	0	35.4425	71.7054	0	4.30249	4.4398	6.56339	71.6997	82.7659	34.2501	27.9608	0.00066754	0.000589122	0.964038	0.000915422	0.0337903	DEG_EC	other>EC	631	3.30863e-05	6.81637	-4.65238	0.0860246	1056	0	protein_coding	Wound-responsive family protein
AT5G66870	0	0	49.1747	40.0761	1.93128	0	0	0	0.761725	0	0	0	0.954691	0	0.34694	0.0269844	0.0255802	0.790379	0.070313	0.0867429	DEG_EC	EC>other	2116	0.00890297	-2.04424	1.02613	1	16402.5	0	protein_coding	ASYMMETRIC LEAVES 2-like 1	Encodes LOB domain protein whose overexpression results in KNOX gene repression. Overexpression also results in plants with hyponastic leaves, downward pointing flowers and reduced apical dominance. May be involved in the transcriptional regulation of the homeobox gene BP (brevipedicellus) during lateral organ differentiation. Acts together with AS2 in proximal-distal symmetry determination.
AT5G66990	0	0	35.4972	269.547	44.3432	0	0	0	0	0	0	0	0	0	0	0.012931	0.0141085	0.84298	0.0374648	0.0925157	DEG_EC	EC>other	1076	0.000624656	NA	NA	NA	NA	NA	protein_coding	RWP-RK domain-containing protein
AT5G67080	20.2726	32.7809	0.092964	0.173008	0.243569	119.023	50.1434	0.105757	17.0687	0	0.077743	1.78347	1.35342	2.13633	3.38586	0.00711558	0.00635387	0.533472	0.0421051	0.410954	DEG_EC	other>EC	767	0.000122761	6.88866	-5.16407	0.121218	1261	0	protein_coding	mitogen-activated protein kinase kinase kinase 19	member of MEKK subfamily
