# Supplementary material for: Dynamics of the cell fate specifications during female gametophyte development in Arabidopsis
Source: PLoS Biol. 2021 Mar 26;19(3):e3001123. doi: 10.1371/journal.pbio.3001123 (PMC7997040; doi:10.1371/journal.pbio.3001123)
Supplement: S8 Table — The DEGs in the central cells among female gametophyte cells. DEG, differentially expressed gene. (XLSX) [file pbio.3001123.s030.xlsx]

## Sheet: Table.S8
Table.S8: DEGs in central cell among wild type female gametophyte cells
	TPM values															statistics for identification of DEGs among FG cells in WT									statistics for identification of DEGs in synergid cells
gene_id	CC1	CC2	EC1	EC2	EC3	SY1	SY2	mSY1	mSY2	mSY3	mSY4	ov1	ov2	seedling1	seedling2	nonDEG	DEG_CC	DEG_EC	DEG_SY	DEGall	out.MAP	orderings	ranking	q.value	a.value	m.value	q.value	rank	estimatedDEG	Type	Short_description	Curator_summary
AT1G01060	73.4294	105.679	10.5781	0	0.360581	0	0	0.282347	0	23.4951	0	23.9799	10.8861	0.741534	0.890601	0.0214569	0.592325	0.00327873	0.11322	0.269719	DEG_CC	CC>other	1960	0.00663635	-2.04424	6.5022	0.708013	5986	0	protein_coding	Homeodomain-like superfamily protein	LHY encodes a myb-related putative transcription factor involved in circadian rhythm along with another myb transcription factor CCA1
AT1G01080	53.5409	52.8156	0	0	0	0	0	0	0	0	0.645125	30.3644	10.7802	100.443	81.2947	0.00046099	0.944551	0.00114752	0.000826581	0.053014	DEG_CC	CC>other	1558	0.00312754	-2.04424	0.539897	1	16402.5	0	protein_coding	RNA-binding (RRM/RBD/RNP motifs) family protein
AT1G01780	124.466	23.8066	0	0	0	0	0	0	5.26834	0	0	14.7026	12.8809	13.9177	12.6555	0.00317953	0.932122	0.00692829	0.0054534	0.0523165	DEG_CC	CC>other	2148	0.00950207	-2.04424	2.61109	1	14593	0	protein_coding	GATA type zinc finger transcription factor family protein
AT1G02580	426.394	691.634	0	0	0	0	0	0	0	0	0	3.92004	4.15945	0	0.215947	7.61924e-05	0.946241	0.00043525	0.000138911	0.0531089	DEG_CC	CC>other	58	4.13239e-21	NA	NA	NA	NA	NA	protein_coding	SET domain-containing protein	Encodes a putative transcription factor MEDEA (MEA) that negatively regulates seed development in the absence of fertilization. Mutations in this locus result in embryo lethality. MEA is a Polycomb group gene that is imprinted in the endosperm. The maternal allele is expressed and the paternal allele is silent. MEA is controlled by DEMETER (DME), a DNA glycosylase required to activate MEA express…
AT1G02610	121.03	22.658	0	0	0	0	0	0	0	3.27289	0	3.01759	12.1398	12.5224	16.459	0.00255613	0.934684	0.00584733	0.00445268	0.0524602	DEG_CC	CC>other	1726	0.00435183	-2.04424	2.49087	1	14695	0	protein_coding	RING/FYVE/PHD zinc finger superfamily protein
AT1G03055	167.973	113.22	0	0	0	0	0	0	6.76615	0	0	2.8593	0	1.92836	2.57483	0.000469461	0.944365	0.00130264	0.000859008	0.0530036	DEG_CC	CC>other	922	0.000314147	-2.04424	3.19606	1	13926	0	protein_coding
AT1G05270	0	0	10.8627	83.8779	63.6458	14.0066	94.2726	31.8214	37.2045	38.6269	46.9205	12.3921	12.4417	24.744	28.9327	0.0192765	0.942785	0.00625981	0.00708502	0.0245939	DEG_CC	other>CC	1223	0.00119405	8.51477	-1.41007	0.665444	5442	0	protein_coding	TraB family protein
AT1G05291	42.642	255.625	0	0	0	0	0	0	0	2.20084	0	0	0	0	0	0.00232569	0.935464	0.00560784	0.00409891	0.052504	DEG_CC	CC>other	1391	0.00207259	-2.04424	1.24295	1	16402.5	0	protein_coding	Protein of unknown function (DUF1218)
AT1G06020	26.3598	92.1472	0	0	0	0	0	0	0.754653	2.86345	1.77484	3.83618	0	0.349607	0.542103	0.00186462	0.937872	0.00435082	0.00327302	0.0526392	DEG_CC	CC>other	1849	0.00539977	-2.04424	3.26165	0.881374	9088	0	protein_coding	pfkB-like carbohydrate kinase family protein
AT1G06070	0	0	62.6381	17.3352	125.473	38.441	4.99568	49.2879	11.9172	77.2094	22.5167	61.4162	31.7665	13.9342	12.9729	0.0166905	0.944442	0.0117162	0.00339772	0.0237538	DEG_CC	other>CC	1397	0.00212605	8.10071	0.00698264	1	16402.5	0	protein_coding	Basic-leucine zipper (bZIP) transcription factor family protein
AT1G07560	64.1325	3.87162	0	0	0	0	0	0	0	0	0	0	0	0	0	0.00509328	0.923597	0.0108585	0.00861343	0.051838	DEG_CC	CC>other	1746	0.00447585	NA	NA	NA	NA	NA	protein_coding	Leucine-rich repeat protein kinase family protein
AT1G07705	0	0	15.8738	28.8409	38.1031	73.3294	21.0424	16.7017	11.0823	79.327	31.7109	21.2995	8.289	19.831	20.9923	0.00894454	0.873671	0.0114557	0.00914883	0.0967802	DEG_CC	other>CC	843	0.000192129	8.94009	-1.30256	0.683356	5662	0	protein_coding	NOT2 / NOT3 / NOT5 family
AT1G08600	0.74047	0.863708	224.742	342.369	206.477	32.4243	16.4564	46.1183	103.276	97.9326	53.1202	31.4241	39.3912	9.78548	9.86777	0.00491389	0.630844	0.048783	0.0016833	0.313776	DEG_CC	other>CC	179	1.34337e-11	9.9487	0.729789	0.89524	9451	0	protein_coding	P-loop containing nucleoside triphosphate hydrolases superfamily protein
AT1G08620	0	0	53.6051	99.6301	43.3415	9.34537	27.5314	13.6808	9.14232	45.8856	58.5916	27.7661	25.3165	9.90867	11.2838	0.00121431	0.972468	0.00295557	0.000475695	0.0228866	DEG_CC	other>CC	465	2.00446e-06	8.96188	-0.133453	1	13963	0	protein_coding	Transcription factor jumonji (jmj) family protein / zinc finger (C5HC2 type) family protein
AT1G08630	30.1096	101.365	0	0	0	0	0	0	0	0	2.99081	78.9762	89.2826	0.910004	0.825539	0.00122573	0.940602	0.00317487	0.00220519	0.0527924	DEG_CC	CC>other	1150	0.000882527	-2.04424	2.65537	1	14564	0	protein_coding	threonine aldolase 1	Encodes a threonine aldolase, involved in threonine degradation to glycine. Primarily expressed in seeds and seedlings.
AT1G08680	0	0	49.9358	61.2222	115.776	8.17862	1.49339	53.1794	35.4993	4.6907	34.5518	26.7446	21.291	23.8659	20.64	0.0196037	0.530046	0.216689	0.00505791	0.228603	DEG_CC	other>CC	743	0.000105149	7.35425	1.78681	0.793505	7276	0	protein_coding	ARF GAP-like zinc finger-containing protein ZIGA4	A member of ARF GAP domain (AGD), A thaliana has 15 members, grouped into four classes. AGD14 belongs to the class 4, together with AGD15.
AT1G09370	259.147	103.74	0	0.348623	0	0	0.155409	0.213111	0	0	0.939959	72.4111	31.3266	0.983455	0.792886	0.00127893	0.844345	0.00583831	0.00483909	0.143698	DEG_CC	CC>other	1321	0.00167108	-0.478354	0.0867092	1	16402.5	0	protein_coding	Plant invertase/pectin methylesterase inhibitor superfamily protein
AT1G09880	311.722	345.539	0	0	0.942303	0	0	0	2.58694	7.41866	0.739017	7.9399	11.543	0	0	0.0015428	0.82789	0.000830994	0.00388761	0.165849	DEG_CC	CC>other	278	5.31923e-09	-2.04424	5.00838	0.765511	6831	0	protein_coding	Rhamnogalacturonate lyase family protein
AT1G10010	124.301	126.481	0	0	0	0	0	67.6736	149.157	0	0	37.373	19.6991	0	0	0.000156152	0.945981	0.000480136	0.000288537	0.0530943	DEG_CC	CC>other	621	2.79324e-05	-2.04424	8.70463	0.254044	2010	0	protein_coding	amino acid permease 8	Encodes a high affinity amino acid transporter that is probably responsible for import of organic nitrogen into developing seeds. One of eight gene family members that encode amino acid permeases. Most closely related to AAP1 (75%) identity.
AT1G10830	70.0826	26.8662	0	0	0	0	0	0	0	0	0	15.2543	11.6616	36.3549	36.0165	0.00155057	0.939398	0.00360565	0.00272096	0.0527248	DEG_CC	CC>other	1951	0.00651695	NA	NA	NA	NA	NA	protein_coding	15-cis-zeta-carotene isomerase	Encodes a variant protein of the 15-cis-zeta-carotene isomase (Z-ISO) locus lacking Z-ISO activity.
AT1G10830	70.0826	26.8662	0	0	0	0	0	0	0	0	0	15.2543	11.6616	36.3549	36.0165	0.00155057	0.939398	0.00360565	0.00272096	0.0527248	DEG_CC	CC>other	1951	0.00651695	NA	NA	NA	NA	NA	protein_coding	15-cis-zeta-carotene isomerase	Encodes a functional 15-cis-zeta-carotene isomerase (Z-ISO).
AT1G11362	321.262	196.949	0	0	0	0.231554	0.58715	0.195693	0	0	0	34.3811	31.1357	0.226149	0.362833	0.00175656	0.531057	0.0161338	0.00565829	0.445395	DEG_CC	CC>other	660	4.54748e-05	-0.393875	-3.41111	0.831176	7931	0	protein_coding	Plant invertase/pectin methylesterase inhibitor superfamily protein
AT1G11690	136.29	64.7443	0	0	0	0	0	0.379815	0	0	0	1.07083	3.12003	0	0	0.00135618	0.940322	0.0031627	0.00238259	0.0527767	DEG_CC	CC>other	1972	0.00675694	NA	NA	NA	NA	NA	protein_coding
AT1G12120	0.11528	0	2.21787	9.19288	43.0262	50.9718	41.4449	20.2962	57.5419	4.40914	75.1852	93.7772	41.5049	43.8345	37.5915	0.0383482	0.596966	0.00636455	0.174272	0.184049	DEG_CC	other>CC	1749	0.0044887	8.6399	-1.1878	0.758926	6733	0	protein_coding	Plant protein of unknown function (DUF863)
AT1G12672	1879.02	1261.48	0	0	0	0	0	1.86753	0	0	0	18.852	67.7946	0	0	0.000102055	0.946116	0.000499976	0.000180426	0.0531019	DEG_CC	CC>other	101	6.64517e-17	-2.04424	0.422279	1	16402.5	0	protein_coding
AT1G12900	500.842	370.619	0	0	0	0	0	3.15334	70.0086	1.16294	34.99	114.8	87.0576	1712.54	1413.98	0.000108911	0.946124	0.000471928	0.000193338	0.0531023	DEG_CC	CC>other	157	1.13419e-12	-2.04424	7.60595	0.20583	1700	0	protein_coding	glyceraldehyde 3-phosphate dehydrogenase A subunit 2
AT1G13755	943.146	649.537	0	0.831179	0	0	1.47195	1.75362	0	0	0	52.3835	76.5103	0	0	0.00181617	0.871378	0.00603523	0.00147281	0.119297	DEG_CC	CC>other	356	1.67168e-07	0.689431	-1.57772	0.947215	10890	0	protein_coding	Defensin-like (DEFL) family protein	Encodes a defensin-like (DEFL) family protein.
AT1G13780	143.166	60.325	261.054	604.907	421.103	324.996	742.379	274.492	280.309	293.475	443.757	19.4565	19.5412	6.09441	5.44823	0.180063	0.768373	0.0047926	0.0327706	0.0140011	DEG_CC	other>CC	1805	0.00494732	11.7094	-1.66533	0.248282	1982	0	protein_coding	F-box/RNI-like/FBD-like domains-containing protein
AT1G14455	1325.69	886.748	0	0.195773	0	4.88337	1.79568	1.21384	0	17.0686	0.173504	294.042	134.643	0.140275	0.534308	0.00224805	0.52084	0.0596313	0.00164243	0.415638	DEG_CC	CC>other	191	2.69661e-11	3.52224	-0.419114	1	12668	0	protein_coding
AT1G15190	175.967	69.2107	0.19779	0	0.088837	3.63228	0.260394	25.7344	0.109914	46.2079	10.5647	4.48895	5.07306	0.914688	0.913453	0.0166193	0.390086	0.337819	0.00491812	0.250558	DEG_CC	CC>other	1441	0.00240332	5.19978	2.48135	0.87149	8897	0	protein_coding	Fasciclin-like arabinogalactan family protein
AT1G15460	116.964	169.95	2.82262	0	30.1866	0	0	0	0	0	2.28664	7.1496	0	1.0724	0	0.0313717	0.44695	0.00285717	0.234642	0.28418	DEG_CC	CC>other	1796	0.00488896	-2.04424	2.76229	1	14406	0	protein_coding	HCO3- transporter family	Encodes a efflux-type boron transporter. Over-expression improved plant growth under B toxic conditions.
AT1G15820	33.9302	72.7101	0	0	0	0	0	3.4637	0	0.631363	6.72573	180.938	90.3315	2328.33	1745.87	0.00151487	0.939714	0.00340241	0.00262571	0.0527426	DEG_CC	CC>other	2164	0.00985829	-2.04424	3.94639	0.848576	8353	0	protein_coding	light harvesting complex photosystem II subunit 6	Lhcb6 protein (Lhcb6), light harvesting complex of photosystem II.
AT1G16250	69.8485	150.931	6.61055	0.950888	0	0.150279	0.142894	9.28537	2.70925	59.8091	30.8679	16.3492	17.3539	11.2826	8.55609	0.0184183	0.712638	0.00693021	0.0860658	0.175947	DEG_CC	CC>other	2119	0.00893092	4.46696	6.31056	0.21865	1787	0	protein_coding	Galactose oxidase/kelch repeat superfamily protein
AT1G16290	88.9167	77.0295	0	0	0	0	0	0	0	0	0	3.33624	0	0	0	0.000312748	0.945185	0.000878428	0.000573908	0.0530496	DEG_CC	CC>other	892	0.000279021	NA	NA	NA	NA	NA	protein_coding
AT1G17190	128.766	43.6884	0	0.220088	0	0	0	0	0	0	0	79.6839	99.9302	10.9865	7.39248	0.0016031	0.924864	0.00456265	0.00343086	0.0655389	DEG_CC	CC>other	1826	0.00515511	NA	NA	NA	NA	NA	protein_coding	glutathione S-transferase tau 26	Encodes glutathione transferase belonging to the tau class of GSTs. Naming convention according to Wagner et al. (2002).
AT1G19150	40.0443	82.4427	0	0	0	0	0	0	0	0	0	2.04419	3.89022	146.886	111.568	0.00129599	0.940651	0.00298928	0.0022685	0.0527952	DEG_CC	CC>other	2068	0.00818712	NA	NA	NA	NA	NA	protein_coding	photosystem I light harvesting complex gene 6	PSI type II chlorophyll a/b-binding protein (Lhca2*1) mRNA,
AT1G19400	182.674	76.7137	0.633732	0	1.03942	1.39392	2.70613	36.1205	2.04865	6.29577	55.8685	49.2706	56.0223	49.5131	47.403	0.0233573	0.825076	0.0598637	0.0126962	0.0790064	DEG_CC	CC>other	1359	0.00189121	5.96289	2.58877	0.762611	6788	0	protein_coding	Erythronate-4-phosphate dehydrogenase family protein
AT1G19870	0.130176	0	25.7306	36.6657	13.5595	135.797	23.3919	79.6351	25.2685	47.3848	53.7835	120.876	73.9304	39.2972	36.1499	0.022663	0.727186	0.0234627	0.0279713	0.198717	DEG_CC	other>CC	478	2.50226e-06	9.93187	-1.56082	0.470508	3447	0	protein_coding	IQ-domain 32
AT1G19950	65.2506	50.0312	0	0	0	0	0.414523	0	0	0	0	18.4043	44.239	12.9106	11.5925	0.00893569	0.572494	0.0411634	0.00886888	0.368538	DEG_CC	CC>other	1982	0.00693397	-2.04424	-3.63003	0.801545	7404	0	protein_coding	HVA22-like protein H (ATHVA22H)
AT1G19970	75.4157	36.6158	0	0	0	0	0	0	1.98121	27.4818	5.95765	43.1327	23.7332	10.2736	9.02589	0.00141585	0.940107	0.00324106	0.00247167	0.0527646	DEG_CC	CC>other	2120	0.00893092	-2.04424	5.85601	0.655302	5336	0	protein_coding	ER lumen protein retaining receptor family protein
AT1G20020	127.311	37.8415	0	0	0	0	0.180956	0	0	0	0	85.921	61.6641	1421.36	1168.87	0.00645016	0.65297	0.0297412	0.01307	0.297769	DEG_CC	CC>other	1094	0.00068024	-2.04424	-3.04507	0.834356	8041	0	protein_coding	ferredoxin-NADP(+)-oxidoreductase 2	Encodes a leaf-type ferredoxin:NADP(H) oxidoreductase. It is present in both chloroplast stroma and thylakoid membranes but is more abundant in the stroma
AT1G20150	114.09	7.14589	0	0	0	0	0	0	0	0	0	0	0	0	0	0.00361465	0.92918	0.00879415	0.00625948	0.0521513	DEG_CC	CC>other	1038	0.000537618	NA	NA	NA	NA	NA	protein_coding	Subtilisin-like serine endopeptidase family protein
AT1G20350	53.0734	96.0337	0	0	0	0	0	0	0	0	13.3913	49.5511	63.8216	1.60516	5.20055	0.00112313	0.941458	0.00260794	0.00197057	0.0528404	DEG_CC	CC>other	2046	0.00790113	-2.04424	3.86183	1	12914	0	protein_coding	translocase inner membrane subunit 17-1	mitochondrial inner membrane translocase
AT1G20720	54.4298	95.4711	6.93637	1.46638	0	0	0.050144	0.195912	0	5.26354	0	10.7573	7.71427	3.86459	3.68613	0.0187922	0.468766	0.00375644	0.175859	0.332827	DEG_CC	CC>other	1704	0.00422398	1.93878	4.92098	0.926206	10321	0	protein_coding	RAD3-like DNA-binding helicase protein
AT1G21060	26.1193	60.2599	0	0	0	0	0	3.76347	0	0	1.9177	15.8433	12.8068	12.9442	11.4896	0.00143023	0.94001	0.00329758	0.00250305	0.0527592	DEG_CC	CC>other	2050	0.00791157	-2.04424	3.46007	0.95235	11022	0	protein_coding	Protein of unknown function, DUF547
AT1G21660	0	0	56.8629	38.1897	29.3853	9.29208	25.3093	12.3238	8.25448	40.5225	11.7534	36.7572	18.2289	27.7742	30.4431	0.00122103	0.978214	0.0038228	0.000558644	0.0161837	DEG_CC	other>CC	1578	0.00334456	7.55389	-0.795294	0.914371	9931	0	protein_coding	Chaperone DnaJ-domain superfamily protein
AT1G21860	150.265	170.41	0	0	0	0	0	0	0	0	0	3.47173	2.23645	0	0	0.000134245	0.946077	0.000441669	0.000247748	0.0530997	DEG_CC	CC>other	484	2.69511e-06	NA	NA	NA	NA	NA	protein_coding	SKU5 similar 7
AT1G22080	62.7726	23.6268	0	0	0	0	0	0	0	0	0	0.741013	0	0	0	0.00164303	0.938955	0.00381991	0.0028826	0.0526999	DEG_CC	CC>other	1928	0.00627417	NA	NA	NA	NA	NA	protein_coding	Cysteine proteinases superfamily protein
AT1G22210	182.625	157.482	0	0	0	0	0	0	0	0	0	0	0	0	0	0.000198647	0.94573	0.00062466	0.000366997	0.0530802	DEG_CC	CC>other	576	1.23642e-05	NA	NA	NA	NA	NA	protein_coding	Haloacid dehalogenase-like hydrolase (HAD) superfamily protein
AT1G22760	47.7931	57.2821	0	0	0	0	0	0	0	0	0	1.35936	0	0	0	0.000327562	0.94513	0.000896821	0.000599029	0.0530465	DEG_CC	CC>other	1022	0.000506015	NA	NA	NA	NA	NA	protein_coding	poly(A) binding protein 3	Putative poly(A) binding protein May there fore function in posttranscriptional regulation, including mRNA turnover and translational initiation. Expression detected only in floral organs.
AT1G23020	56.086	77.9262	0	0	0	0	0	21.1132	0	4.60644	3.73167	3.01289	3.8747	12.2983	15.8692	0.000292311	0.945248	0.000867626	0.000538849	0.0530532	DEG_CC	CC>other	706	7.50471e-05	-2.04424	6.55245	0.51716	3877	0	protein_coding	ferric reduction oxidase 3	Encodes a ferric chelate reductase whose transcription is regulated by FIT1. Expressed in the root, shoot, flower and cotyledon.
AT1G25570	53.4929	8.65871	0	0	0	0	0	1.53203	6.34144	0	14.4054	39.8651	19.8574	22.8054	25.4758	0.00320559	0.931835	0.0071287	0.0055303	0.0523003	DEG_CC	CC>other	1925	0.00627417	-2.04424	6.03496	0.618053	4874	0	protein_coding	Di-glucose binding protein with Leucine-rich repeat domain
AT1G26150	321.595	339.55	21.4529	2.04165	27.0441	0.779182	6.86797	101.533	2.96563	56.2977	64.1786	190.34	233.594	45.9919	37.116	0.0160449	0.939062	0.00610062	0.00795086	0.0308411	DEG_CC	CC>other	938	0.000347471	7.79847	2.83839	0.45901	3373	0	protein_coding	proline-rich extensin-like receptor kinase 10
AT1G26440	107.027	17.8492	0	0	0	0	0	0	0	0	0.654473	32.6274	30.9614	19.5541	17.1055	0.00225244	0.935673	0.00557423	0.00398491	0.0525157	DEG_CC	CC>other	1222	0.00119059	-2.04424	0.539897	1	16402.5	0	protein_coding	ureide permease 5	encodes a ureide permease, uptake assays in yeast mutants indicated the longer splice variant is a cellular importer for allantoin, uracil and xanthine
AT1G26440	107.027	17.8492	0	0	0	0	0	0	0	0	0.654473	32.6274	30.9614	19.5541	17.1055	0.00225244	0.935673	0.00557423	0.00398491	0.0525157	DEG_CC	CC>other	1222	0.00119059	-2.04424	0.539897	1	16402.5	0	protein_coding	ureide permease 5	uptake assays in yeast mutants indicated this splice variant is a cellular importer for allantoin, uracil and xanthine
AT1G26440	107.027	17.8492	0	0	0	0	0	0	0	0	0.654473	32.6274	30.9614	19.5541	17.1055	0.00225244	0.935673	0.00557423	0.00398491	0.0525157	DEG_CC	CC>other	1222	0.00119059	-2.04424	0.539897	1	16402.5	0	protein_coding	ureide permease 5	uptake assays in a yeast mutant indicated this splice variant is not a cellular importer for allantoin, uracil or xanthine
AT1G27210	57.8145	18.7855	0	0	0	0	0	20.7148	0	0	0	19.342	16.2947	30.4449	20.9768	0.0015104	0.939385	0.00369538	0.00268559	0.0527241	DEG_CC	CC>other	1498	0.00274162	-2.04424	5.89801	0.868482	8841	0	protein_coding	ARM repeat superfamily protein
AT1G28030	229.151	341.201	0	0	0	0	0	0.499799	0	0	2.62882	5.316	8.0203	0	0	0.00018752	0.945753	0.000633376	0.000344926	0.0530815	DEG_CC	CC>other	429	9.53472e-07	-2.04424	1.9336	1	13245	0	protein_coding	2-oxoglutarate (2OG) and Fe(II)-dependent oxygenase superfamily protein
AT1G28380	117.467	143.713	9.63273	0	0	0	0	6.98999	0	0	0	18.4154	32.191	42.7273	45.8135	0.0153386	0.707605	0.00199949	0.0467426	0.228315	DEG_CC	CC>other	2036	0.00778238	-2.04424	4.22963	0.992707	12300	0	protein_coding	MAC/Perforin domain-containing protein	This gene is predicted to encode a protein involved in negatively regulating salicylic acid-related defense responses and cell death programs. nsl1 mutants develop necrotic lesions spontaneously and show other features of a defense response, such as higher levels of SA and disease resistance-related transcripts, in the absence of a biotic stimulus. The NSL1 protein is predicted to have a MACPF do…
AT1G29720	43.1687	10.6708	0	0	0	0	0	0	0	0	0	0	0	24.2941	26.6001	0.00203818	0.936946	0.00483857	0.00358992	0.0525872	DEG_CC	CC>other	1612	0.00350173	NA	NA	NA	NA	NA	protein_coding	Leucine-rich repeat transmembrane protein kinase
AT1G29920	251.156	246.578	1.44932	1.78381	0	0.090121	0.335317	8.53851	1.22751	3.8683	8.4208	281.216	55.3316	4843.82	3060.57	0.00105874	0.894081	0.00116841	0.00496038	0.098731	DEG_CC	CC>other	711	7.79972e-05	2.94939	3.27542	0.850268	8445	0	protein_coding	chlorophyll A/B-binding protein 2	Encodes lhcb1.1 a component of the LHCIIb light harvesting complex associated with photosystem II.
AT1G29930	229.475	232.999	0.151463	0.420826	0	0.232199	0.29838	63.1163	8.83995	29.232	52.5572	1383.08	468.736	18136.8	13622.6	0.000252302	0.926988	0.000794	0.00101393	0.0709513	DEG_CC	CC>other	570	1.05494e-05	4.29046	5.95756	0.263208	2057	0	protein_coding	chlorophyll A/B binding protein 1	Subunit of light-harvesting complex II (LHCII),which absorbs light and transfers energy to the photosynthetic reaction center.
AT1G30360	46.6217	27.1102	288.49	152.875	139.459	170.224	300.264	312.991	319.868	475.796	168.202	19.8563	12.573	303.031	234.071	0.0506193	0.858018	0.00676362	0.0295051	0.0550943	DEG_CC	other>CC	1379	0.00200524	11.7834	-0.449246	0.92052	10116	0	protein_coding	Early-responsive to dehydration stress protein (ERD4)
AT1G31330	52.9258	57.6769	0	0	0	0	0	1.29194	0	3.77578	2.84918	302.114	163.64	3915.54	2971.43	0.000609318	0.943944	0.00140172	0.00106537	0.05298	DEG_CC	CC>other	2064	0.008142	-2.04424	3.59693	0.85912	8612	0	protein_coding	photosystem I subunit F	Encodes subunit F of photosystem I.
AT1G31440	0	0	33.4822	108.164	71.9858	40.3006	186.994	0	0	10.7176	2.95548	31.5343	25.198	33.6807	33.2597	0.00571229	0.931122	0.00502291	0.00396457	0.0541785	DEG_CC	other>CC	453	1.61775e-06	7.52115	-5.88103	0.021212	569	0	protein_coding	SH3 domain-containing protein
AT1G31812	248.55	276.796	1.07177	1.02804	5.38018	0	0	321.05	279.849	389.263	409.517	270.169	320.295	424.77	365.117	0.00278092	0.687736	0.00280926	0.0204975	0.286176	DEG_CC	CC>other	963	0.000380571	-2.04424	10.349	4.22539e-06	115	1	protein_coding	acyl-CoA-binding protein 6	Acyl-CoA-binding protein. Bind acyl-CoA esters and protect acyl-CoAs from degradation by microsomal acyl-hydrolases.
AT1G32060	82.2658	200.057	0.319448	0	0	0	0	0	0	0	0	99.6644	147.636	865.903	856.864	0.00298668	0.879616	0.00274949	0.00719924	0.107448	DEG_CC	CC>other	610	2.27126e-05	NA	NA	NA	NA	NA	protein_coding	phosphoribulokinase
AT1G32100	323.215	325.583	2.80363	0	0	5.4407	5.02391	26.8059	0	5.82705	15.8412	10.2632	6.80276	8.10134	7.73495	0.0087149	0.809605	0.0245702	0.00634616	0.150763	DEG_CC	CC>other	1036	0.000534881	5.59061	0.231941	1	16402.5	0	protein_coding	pinoresinol reductase 1	Encodes a pinoresinol reductase involved in lignan biosynthesis. Expressed strongly in roots and less strongly in stems. Shows specificity for pinoresinol and not lariciresinol.
AT1G32150	0	0.851056	160.696	116.525	68.2547	84.5418	31.088	162.884	105.158	81.715	106.802	28.4482	40.1677	11.0143	11.4702	0.00323731	0.975673	0.00600555	0.00118969	0.0138945	DEG_CC	other>CC	1261	0.00137912	9.34076	0.052367	1	15558	0	protein_coding	basic region/leucine zipper transcription factor 68	Encodes a G group bZIP transcription factor family member that can bind cis elements with an ACGT core, such as G-box, Hex, C-box and As-1. The protein is localized in the nucleus and can homodimerize and can heterodimerize with other G group members.
AT1G32540	11.4118	106.882	0	0	0	0	0	0	0	0	0	7.28744	2.09604	26.3	18.9346	0.00319962	0.931633	0.00732515	0.00555364	0.052289	DEG_CC	CC>other	1636	0.00369163	NA	NA	NA	NA	NA	protein_coding	lsd one like 1	Encodes a protein with 3 plant-specific zinc finger domains that acts as a positive regulator of cell death.
AT1G32900	39.9	85.5629	0	0	0	0	0	0	0	0	0	48.2489	60.6413	3.57335	4.22894	0.000625367	0.943549	0.00172595	0.00114137	0.0529578	DEG_CC	CC>other	927	0.000324239	NA	NA	NA	NA	NA	protein_coding	UDP-Glycosyltransferase superfamily protein
AT1G34750	67.9285	26.6472	0	0	0	0	0	16.8264	0	3.6485	4.37005	9.6709	2.65283	25.2027	19.3064	0.00153057	0.939442	0.00360389	0.00269599	0.0527273	DEG_CC	CC>other	1844	0.00534533	-2.04424	5.62237	0.677105	5568	0	protein_coding	Protein phosphatase 2C family protein
AT1G34760	20.4108	92.8114	0	0	0	0	0	0	0	0	0	0	0	12.9011	11.7713	0.00272465	0.934138	0.00601295	0.00469474	0.0524296	DEG_CC	CC>other	2043	0.00788328	NA	NA	NA	NA	NA	protein_coding	general regulatory factor 11	Encodes a 14-3-3 protein. Binds H+-ATPase in response to blue light.
AT1G35460	134.166	15.4865	0	0	0	0	0	4.35995	0	0	2.47755	19.89	38.3629	20.0484	18.2539	0.00278118	0.933294	0.00666757	0.00487537	0.0523822	DEG_CC	CC>other	1323	0.001694	-2.04424	3.63909	0.943548	10784	0	protein_coding	basic helix-loop-helix (bHLH) DNA-binding superfamily protein
AT1G35510	0	0	62.1388	13.7462	76.1747	5.14078	45.2155	15.9543	5.30876	25.9426	23.9232	20.9721	5.3585	15.784	14.5247	0.0124926	0.952874	0.00952641	0.00272869	0.022378	DEG_CC	other>CC	1409	0.00215895	7.83079	-1.41493	0.747864	6560	0	protein_coding	O-fucosyltransferase family protein
AT1G42970	310.241	219.066	0	0	0	0	0.393792	65.7747	3.13476	12.6918	3.63523	70.3268	89.9302	1080.27	1063.8	0.00219321	0.62689	0.0165796	0.00154335	0.352794	DEG_CC	CC>other	265	2.7225e-09	4.24389	5.53119	0.461767	3388	0	protein_coding	glyceraldehyde-3-phosphate dehydrogenase B subunit	Encodes chloroplast localized glyceraldehyde-3-phosphate dehydrogenase that can use both NADH and NADPH to reduce 1,3-diphosphate glycerate. It forms A2B2 heterotetramers with GapA forms of the GADPH enzyme. These complexes are active in the light under reducing conditions, but show reduced NADPH-dependent activity in response to oxidized thioredoxins and increased NAD(H)/NADP(H) ratios due to th…
AT1G44000	77.3375	221.15	0	0	0	0	0	0	0	0	0	61.1423	39.743	55.0628	60.0066	0.000732605	0.942902	0.00210563	0.00133785	0.0529215	DEG_CC	CC>other	748	0.00010622	NA	NA	NA	NA	NA	protein_coding
AT1G44110	19.5229	58.3054	0	0	0	0	0	0	0	0	0	33.032	19.4687	14.9696	10.7751	0.00188157	0.93794	0.00426249	0.00327251	0.052643	DEG_CC	CC>other	2113	0.00883239	NA	NA	NA	NA	NA	protein_coding	Cyclin A1;1
AT1G44125	0	0	5.42059	9.31755	2.79827	3.48749	45.4679	0	0	11.6582	2.48737	5.22163	7.81171	2.77304	1.76541	0.047463	0.698284	0.0458731	0.0484874	0.159893	DEG_CC	other>CC	804	0.000151357	8.15163	-3.61822	0.348557	2598	0	other_rna		Potential natural antisense gene, locus overlaps with AT1G44120
AT1G44575	136.707	166.902	0	0	0	0	0	0.229555	0	0	0	139.223	130.467	1155.14	1016.56	0.000221677	0.945616	0.000678656	0.000409422	0.0530738	DEG_CC	CC>other	627	2.98386e-05	NA	NA	NA	NA	NA	protein_coding	Chlorophyll A-B binding family protein	Encoding PSII-S (CP22), a ubiquitous pigment-binding protein associated with photosystem II (PSII) of higher plants. Involved in nonphotochemical quenching rather than in photosynthesis. Mutant has a normal violaxanthin cycle but has a limited capacity of quenching singlet excited chlorophylls and is tolerant to lipid peroxidation.
AT1G44780	0	3.66956	157.826	244.676	264.669	44.7678	41.2254	200.491	261.367	274.281	301.964	44.4792	74.6503	8.02359	8.67222	0.00830767	0.862785	0.039105	0.00536432	0.0844379	DEG_CC	other>CC	1354	0.00185707	9.6384	1.67856	0.469829	3440	0	protein_coding
AT1G47128	377.623	187.235	0	0.537768	0	0	0	1.30485	0	0	0.575827	205.891	273.265	372.633	437.489	0.00450265	0.839394	0.00257726	0.0109356	0.14259	DEG_CC	CC>other	325	6.35033e-08	-2.04424	2.15994	1	12702	0	protein_coding	Granulin repeat cysteine protease family protein	cysteine proteinase precursor-like protein/ dehydration stress-responsive gene (RD21)
AT1G47210	19.4077	72.3187	0	0	0	0	0	0	0	0	0	33.9659	12.1833	25.538	20.3676	0.00200212	0.937243	0.00464345	0.00350709	0.0526039	DEG_CC	CC>other	1874	0.00556133	NA	NA	NA	NA	NA	protein_coding	cyclin-dependent protein kinase 3;2
AT1G48130	188.4	360.186	0	0	0	12.0595	0	65.4424	220.881	94.9001	169.379	0	0	0	0	0.0258283	0.479039	0.245073	0.0023348	0.247724	DEG_CC	CC>other	942	0.000357432	7.12667	3.58786	0.420203	3120	0	protein_coding	1-cysteine peroxiredoxin 1	encodes a protein similar to the 1-cysteine (1-Cys) peroxiredoxin family of antioxidants. Expression is limited to seed (aleurone and embryo) and is not induced by ABA or drought.
AT1G49380	94.4266	37.4136	0	0	0	0	0	0	0	0	0	11.8801	5.47855	56.6027	51.7715	0.000844396	0.942425	0.00230093	0.00153461	0.0528947	DEG_CC	CC>other	951	0.000368741	NA	NA	NA	NA	NA	protein_coding	cytochrome c biogenesis protein family
AT1G49660	59.4249	55.0193	0.09795	0.092426	0.016635	0	0.164841	0.191905	0	0	0	15.3878	14.5587	17.4071	27.4885	0.000330778	0.897282	0.00254367	0.00154179	0.0983022	DEG_CC	CC>other	2055	0.0080062	NA	NA	NA	NA	NA	protein_coding	carboxyesterase 5	Encodes a protein with carboxylesterase whose activity was tested using pNA.
AT1G49715	2812.9	2660.66	0	0	0	0	3.41244	6.5654	7.03571	0	0	164.489	72.2029	0	0	0.000896796	0.731887	0.0108778	0.000267681	0.256071	DEG_CC	CC>other	78	1.12275e-18	2.48704	0.0175035	1	16402.5	0	protein_coding	Defensin-like (DEFL) family protein	Encodes a defensin-like (DEFL) family protein.
AT1G49760	0.903864	0	103.179	271.598	267.492	270.52	139.767	86.4028	121.789	26.0784	121.532	93.5091	42.6243	97.3438	87.4533	0.0016498	0.985177	0.000641472	0.000854196	0.0116778	DEG_CC	other>CC	297	1.67035e-08	10.6555	-2.14897	0.151607	1424	0	protein_coding	poly(A) binding protein 8	polyadenylate-binding protein, putative / PABP, putative, similar to poly(A)-binding protein GB:AAF66825 GI:7673359 from (Nicotiana tabacum). Highly and ubiquitously expressed. Member of the class II PABP family.
AT1G50325	1268.04	622.779	0.196344	0.381126	0	0	2.40299	0.906204	0	107.427	0.084443	87.1849	36.1357	0	0	0.00244425	0.781913	0.0392907	0.000954983	0.175397	DEG_CC	CC>other	256	1.50974e-09	4.10837	3.64545	0.911683	9840	0	protein_coding	Plant invertase/pectin methylesterase inhibitor superfamily protein
AT1G50960	162.049	302.744	0	0	0	0	0	0	0	0	0	5.4256	3.64697	0	0	0.000270876	0.945275	0.000902012	0.000497579	0.0530547	DEG_CC	CC>other	442	1.35461e-06	NA	NA	NA	NA	NA	protein_coding	gibberellin 2-oxidase 7	Encodes a protein with gibberellin 2-oxidase activity which acts specifically on C-20 gibberellins. DDF1 binds to GA2OX7 and regulates its expression in response to salt stress.
AT1G52910	30.3012	1.22036	815.858	795.757	634.752	1431.61	1025.67	469.863	632.991	340.953	910.542	14.6004	7.66176	11.906	9.30073	0.00627837	0.71325	0.00737705	0.00715136	0.265943	DEG_CC	other>CC	491	2.85585e-06	11.6379	-1.99934	0.122161	1276	0	protein_coding	Protein of unknown function (DUF1218)
AT1G53320	0	0	83.4965	62.9717	68.5634	8.71245	45.4161	56.1885	7.56154	47.6339	92.1004	67.9673	18.4509	51.0312	49.1071	0.00295822	0.915655	0.0226113	0.000791598	0.0579843	DEG_CC	other>CC	1439	0.00237887	7.99984	-0.0385	1	14619	0	protein_coding	tubby like protein 7	Member of TLP family
AT1G55320	18.6595	45.6582	0	0	0	0	0	0	0	0	6.79382	9.52251	7.70167	4.57804	3.93091	0.00143691	0.939865	0.0034098	0.00253719	0.052751	DEG_CC	CC>other	1783	0.00482301	-2.04424	4.36433	0.986997	12072	0	protein_coding	acyl-activating enzyme 18	Encodes a protein with similarity to acyl activating enzymes. AAE18 is localized to the peroxisome where it may be involved in metabolism of auxin precursors to active auxins.
AT1G55550	114.766	67.9116	0.080834	0	0	0	0	0	11.498	0	9.93232	4.8899	4.11885	2.46824	1.8093	0.000214427	0.933046	0.00107448	0.000485292	0.0651795	DEG_CC	CC>other	458	1.77034e-06	-2.04424	6.27641	0.701387	5922	0	protein_coding	P-loop containing nucleoside triphosphate hydrolases superfamily protein
AT1G55650	132.296	47.3383	0	0	0	0	0	0	0	0	0	0	0	0	0	0.00131256	0.940302	0.00326519	0.00234457	0.0527756	DEG_CC	CC>other	1423	0.00225755	NA	NA	NA	NA	NA	protein_coding	HMG (high mobility group) box protein with ARID/BRIGHT DNA-binding domain
AT1G55660	483.941	261.879	0.917148	0.029963	0	0	0.409071	0.209755	0	0	0	5.44422	0	0	0.017689	0.00156988	0.95362	0.00287959	0.0016155	0.0403151	DEG_CC	CC>other	312	4.00675e-08	0.189431	-2.57772	0.916756	10025	0	protein_coding	FBD, F-box and Leucine Rich Repeat domains containing protein
AT1G55910	43.4672	71.4801	0	0	0	0.232692	0	34.744	0	70.3627	6.70691	25.7852	10.6568	19.9846	23.9445	0.00195372	0.838379	0.00736738	0.00437548	0.147925	DEG_CC	CC>other	1955	0.00660886	3.61441	6.98225	0.45817	3366	0	protein_coding	zinc transporter 11 precursor	member of Putative zinc transporter ZIP2 - like family
AT1G56415	3553.07	2560.49	0	0	0	0	5.30375	5.78096	0	49.051	0	255.987	558.499	0	0	0.00226979	0.721192	0.0313055	0.000528239	0.244705	DEG_CC	CC>other	79	1.18127e-18	3.84763	1.56876	1	15159	0	protein_coding	Expressed protein
AT1G56553	1950.21	2995.67	0	0	0	0	15.3397	7.23203	0	0	0	266.983	443.051	0	0	0.00561957	0.649616	0.069086	0.000832036	0.274846	DEG_CC	CC>other	189	2.63339e-11	2.72784	-3.01068	0.854456	8511	0	protein_coding		Encodes a defensin-like (DEFL) family protein.
AT1G56580	79.875	205.554	3.72233	0	0.046329	0	0.126011	84.0699	2.64642	0.982567	42.1833	130.986	59.3898	0	0	0.013487	0.717658	0.0058631	0.0728508	0.190141	DEG_CC	CC>other	2034	0.00778238	3.16502	7.37345	0.348557	2600	0	protein_coding	Protein of unknown function, DUF538	Encodes SMALLER WITH VARIABLE BRANCHES (SVB), a protein with a conserved domain of unknown function (DUF538). The trichomes of the SVB mutants are smaller and exhibit branches of variable length and number.
AT1G58848	26.4347	60.4422	0.770891	1.9043	0.067749	0	0	0	0.456996	0.016018	1.67575	33.1012	28.8467	39.498	32.7888	0.0187387	0.529718	0.00871614	0.1545	0.288327	DEG_CC	CC>other	1557	0.00312754	-2.04424	3.38209	0.898362	9526	0	protein_coding	Disease resistance protein (CC-NBS-LRR class) family
AT1G59218	25.606	63.2191	0.742707	1.73828	0	0	0	0	0.408444	0.016058	1.73381	32.0159	19.2509	39.7919	31.1695	0.027107	0.60723	0.00716398	0.131647	0.226851	DEG_CC	CC>other	2041	0.00785919	-2.04424	3.36858	0.899443	9548	0	protein_coding	Disease resistance protein (CC-NBS-LRR class) family
AT1G60800	73.6496	44.9461	0	0.079671	1.91414	0	0	0	0	0	0	54.346	27.8774	44.9334	37.9411	0.0227207	0.694399	0.00625236	0.0831584	0.193469	DEG_CC	CC>other	2109	0.00883091	NA	NA	NA	NA	NA	protein_coding	NSP-interacting kinase 3
AT1G60950	190.665	142.588	0.252183	0.115676	0	0	0.107594	0.235085	0.124897	1.73082	6.95072	335.531	261.365	2408.91	2298.35	0.000262581	0.867954	0.00191052	0.0012213	0.128652	DEG_CC	CC>other	861	0.000228082	1.19445	3.43232	0.915405	9992	0	protein_coding	2Fe-2S ferredoxin-like superfamily protein	encodes a major leaf ferredoxin
AT1G60980	11.5218	147.131	0	0	0	0	0	0	0	20.6161	0	0	0	0	0	0.00441264	0.926506	0.00955932	0.00752115	0.0520012	DEG_CC	CC>other	1666	0.00394769	-2.04424	4.94339	0.949838	10960	0	protein_coding	gibberellin 20-oxidase 4
AT1G60985	677.114	399.718	0	0	0	0	0	0	0	0	0	84.803	31.2591	0	0	0.000283102	0.945221	0.000923888	0.00052082	0.0530516	DEG_CC	CC>other	485	2.73019e-06	NA	NA	NA	NA	NA	protein_coding	SCR-like 6	Encodes a member of a family of small, secreted, cysteine rich proteins with sequence similarity to SCR (S locus cysteine-rich protein).
AT1G61140	17.3797	12.3436	134.332	244.101	155.699	90.209	36.033	50.6917	29.0508	22.7601	78.8511	19.4686	40.6914	11.4706	10.2961	0.0224083	0.965364	0.00353421	0.00156378	0.00712922	DEG_CC	other>CC	1859	0.00552279	10.0951	-1.43255	0.489378	3646	0	protein_coding	SNF2 domain-containing protein / helicase domain-containing protein / zinc finger protein-related
AT1G63522	2656.1	3542.2	0	14.204	0	0	2.85615	102.597	0	0	0	109.913	256.466	0	0	0.00194998	0.954579	0.00146136	0.00131354	0.0406962	DEG_CC	CC>other	370	2.50673e-07	3.35601	3.11158	1	13779	0	protein_coding	Defensin-like (DEFL) family protein	Encodes a defensin-like (DEFL) family protein.
AT1G64280	44.8487	42.8344	0	0.089668	0	0	0	28.206	11.6986	2.22624	1.66109	4.98658	5.51511	27.7572	23.6035	0.000392011	0.931501	0.00123181	0.000866421	0.0660092	DEG_CC	CC>other	1271	0.00143094	-2.04424	7.0683	0.269718	2098	0	protein_coding	regulatory protein (NPR1)	This gene is a key regulator of the salicylic acid (SA)-mediated systemic acquired resistance (SAR) pathway. It is similar to the transcription factor inhibitor I kappa B, and contains ankyrin repeats. It confers resistance to the pathogens Pseudomonas syringae and Peronospora parasitica in a dosage-dependent fashion. Although transgenic Arabidopsis plants overexpressing NPR1 acquire enhanced sen…
AT1G64680	217.685	55.8782	0	0	0	0	1.07135	0	0	0	0	10.4073	5.59604	106.397	102.161	0.0305297	0.570008	0.180797	0.00821274	0.210453	DEG_CC	CC>other	1082	0.000644692	-2.04424	-4.85242	0.70022	5915	0	protein_coding
AT1G64760	115.546	69.3476	278.175	279.489	282.238	458.991	360.033	650.521	365.821	559.091	252.069	23.6949	26.5519	21.7551	20.7643	0.0901298	0.473846	0.023255	0.201271	0.211499	DEG_CC	other>CC	1632	0.00366163	11.7657	-0.747741	0.779959	7066	0	protein_coding	O-Glycosyl hydrolases family 17 protein
AT1G65370	0	0	221.81	131.334	424.955	175.127	17.4075	0	0	21.9742	46.4277	962.463	450.27	60.272	48.8013	0.00354934	0.962684	0.00727949	0.000445844	0.0260418	DEG_CC	other>CC	457	1.76336e-06	8.00356	-3.41818	0.391985	2907	0	protein_coding	TRAF-like family protein
AT1G65910	84.2819	24.0224	0	0	0	0	0	0	0	0	0	7.1568	4.25733	2.00859	1.78599	0.0013362	0.940026	0.0034758	0.00240203	0.0527601	DEG_CC	CC>other	1044	0.000544702	NA	NA	NA	NA	NA	protein_coding	NAC domain containing protein 28
AT1G65960	135.834	93.2266	23.4898	1.31374	11.2852	0	0.18697	0.131601	0.158825	0	0.081376	14.6412	15.4462	420.187	473.321	0.0496085	0.502935	0.0185315	0.213723	0.215202	DEG_CC	CC>other	1768	0.00476234	1.3025	-0.99543	0.953145	11041	0	protein_coding	glutamate decarboxylase 2	glutamate decarboxylase (GAD2)
AT1G67090	814.707	839.785	0	0	0	0	0.874117	1.3294	0	0	0	1457.21	1156.52	16869.7	14435.2	0.000305045	0.709489	0.00316993	0.000120389	0.286915	DEG_CC	CC>other	109	2.84602e-16	1.27439	-1.57772	0.942548	10770	0	protein_coding	ribulose bisphosphate carboxylase small chain 1A
AT1G67270	213.061	252.895	0	0	0	0	0	0	0	0	0	0	2.53885	0	0	9.1344e-05	0.946282	0.000349771	0.00016544	0.0531112	DEG_CC	CC>other	266	3.23735e-09	NA	NA	NA	NA	NA	protein_coding	Zinc-finger domain of monoamine-oxidase A repressor R1 protein
AT1G67420	70.7098	149.307	0.15925	0	0	4.32402	0	21.6521	78.2517	8.48799	14.8282	15.6634	3.95405	3.8327	2.67163	0.0328454	0.628628	0.176188	0.00321679	0.159121	DEG_CC	CC>other	1121	0.000747175	6.8826	2.87478	0.678135	5579	0	protein_coding	Zn-dependent exopeptidases superfamily protein
AT1G67700	64.4011	84.2753	0	0	0	0	0	0	0	5.46242	0	47.3811	33.9885	415.258	321.47	0.000656784	0.94361	0.00160114	0.0011707	0.0529612	DEG_CC	CC>other	1708	0.00426705	-2.04424	3.0503	1	14095	0	protein_coding
AT1G68190	47.2774	69.0385	0	0	0	0	0	0	0	0	0	1.41112	0	37.5668	25.1862	0.000571294	0.943947	0.00146959	0.00103217	0.0529801	DEG_CC	CC>other	1319	0.00167108	NA	NA	NA	NA	NA	protein_coding	B-box zinc finger family protein
AT1G69100	22.0415	146.373	0	0	0	0	0	0	0	0	0	103.757	80.0822	0	0	0.00252115	0.934603	0.0059934	0.00442645	0.0524557	DEG_CC	CC>other	1399	0.00212605	NA	NA	NA	NA	NA	protein_coding	Eukaryotic aspartyl protease family protein
AT1G69818	124.657	56.6856	0	0	0	0	0	0	0	0	0	90.8915	44.544	0	0	0.00128236	0.940604	0.00305361	0.00226746	0.0527925	DEG_CC	CC>other	1817	0.00501629	NA	NA	NA	NA	NA	protein_coding	Defensin-like (DEFL) family protein	Encodes a defensin-like (DEFL) family protein.
AT1G70670	0	0	232.687	139.419	134.386	20.2655	50.8565	23.0702	0	38.1062	71.1657	21.7968	53.5173	19.5514	23.4754	0.00177594	0.897923	0.0180074	0.000777722	0.0815157	DEG_CC	other>CC	852	0.000207647	7.40502	-1.04962	0.89524	9445	0	protein_coding	Caleosin-related family protein
AT1G70810	301.69	270.329	0	1.2757	0	2.76428	0	45.8356	113.129	27.5722	58.1867	4.47149	1.79382	18.1746	30.7961	0.00684863	0.963923	0.00513724	0.00128283	0.0228086	DEG_CC	CC>other	1440	0.00239288	5.39983	4.55309	0.435262	3214	0	protein_coding	Calcium-dependent lipid-binding (CaLB domain) family protein
AT1G71500	88.7636	147.157	0	0	0	0	0	0	0	0	11.3873	61.159	38.6097	271.274	247.32	0.000443323	0.944494	0.0012401	0.000812126	0.0530108	DEG_CC	CC>other	896	0.000283271	-2.04424	3.99933	1	12626	0	protein_coding	Rieske (2Fe-2S) domain-containing protein
AT1G71960	70.9381	21.4237	0	0	0	0	0	0	0	0	0	19.8951	10.2072	9.10776	11.5467	0.00149094	0.939413	0.00371096	0.00265986	0.0527256	DEG_CC	CC>other	1361	0.00189944	NA	NA	NA	NA	NA	protein_coding	ATP-binding casette family G25	Encodes a plasma membrane localized ABC transporter involved in abscisic acid transport and responses.
AT1G73170	38.7381	18.1964	0	0	0	0	0	56.6816	10.4679	0	0	29.8213	27.0981	34.81	33.061	0.00157518	0.939415	0.00354954	0.002734	0.0527258	DEG_CC	CC>other	2123	0.00895925	-2.04424	7.48337	0.489378	3647	0	protein_coding	P-loop containing nucleoside triphosphate hydrolases superfamily protein
AT1G73603	3218.55	3625.3	0	0	0	0	5.05251	52.792	0	0	0	217.427	286.925	0	0	0.00102889	0.737301	0.0132105	0.000259361	0.248201	DEG_CC	CC>other	82	1.67484e-18	3.45512	1.3098	1	16402.5	0	protein_coding	low-molecular-weight cysteine-rich 64	Encodes a member of a family of small,secreted, cysteine rich protein with sequence similarity to the PCP (pollen coat protein) gene family.
AT1G73607	3149.65	2631.94	0	0	0	0	4.52751	7.63444	26.7753	0	0	205.7	158.142	0	0	0.00141753	0.733298	0.0180759	0.000356115	0.246853	DEG_CC	CC>other	88	2.34447e-18	3.29909	0.997742	1	16402.5	0	protein_coding	low-molecular-weight cysteine-rich 65	Encodes a member of a family of small,secreted, cysteine rich protein with sequence similarity to the PCP (pollen coat protein) gene family.
AT1G73680	366.323	521.777	4.46659	0.136263	0	0	0	1.34512	0	0	0	30.0547	13.5946	17.0196	26.8923	0.00228394	0.73918	0.00143175	0.0094943	0.24761	DEG_CC	CC>other	304	2.12289e-08	-2.04424	2.00724	1	15220	0	protein_coding	alpha dioxygenase	Encodes an alpha dioxygenase. Recombinant protein catalyzes the conversion of a wide range of fatty acids into 2(R)-hydroperoxy derivatives.
AT1G73950	0	0	47.4544	109.714	124.566	97.2043	0	8.85241	2.43461	22.0795	66.6172	35.5811	18.3531	12.2659	11.5616	0.0942526	0.529665	0.243632	0.00476269	0.127688	DEG_CC	other>CC	1671	0.00395859	8.32211	-1.90184	0.703841	5943	0	protein_coding	Transmembrane Fragile-X-F-associated protein
AT1G74010	691.458	602.709	0	0.309323	0	0	2.59279	29.1423	3.12106	18.9173	17.6598	52.5252	125.299	1.62665	8.07853	0.00211039	0.884843	0.0120156	0.000414752	0.100616	DEG_CC	CC>other	187	1.95668e-11	5.03489	2.77334	0.840675	8177	0	protein_coding	Calcium-dependent phosphotriesterase superfamily protein
AT1G74170	8.12453	49.5202	0	0	0	0	0	0	0	0	0	14.5187	5.06418	10.1889	6.73927	0.00242664	0.935034	0.00579247	0.00426665	0.0524799	DEG_CC	CC>other	1474	0.00253526	NA	NA	NA	NA	NA	protein_coding	receptor like protein 13
AT1G74470	226.642	493.59	16.6808	73.6693	5.61781	0	4.50261	3.95485	2.16702	6.7069	9.40863	291.606	203.715	665.748	597.914	0.183748	0.582756	0.0331242	0.154134	0.0462381	DEG_CC	CC>other	2175	0.00993225	5.09354	0.377962	1	16402.5	0	protein_coding	Pyridine nucleotide-disulphide oxidoreductase family protein	Encodes for a multifunctional protein with geranylgeranyl reductase activity shown to catalyze the reduction of prenylated geranylgeranyl-chlorophyll a to phytyl-chlorophyll a (chlorophyll a) and free geranylgeranyl pyrophosphate to phytyl pyrophosphate.
AT1G74690	0	0	0	4.32985	26.2264	9.3647	95.9548	0	0	0	16.4076	100.281	105.617	70.4893	63.2633	0.195448	0.466573	0.0171888	0.259534	0.0612561	DEG_CC	other>CC	1912	0.00619039	7.30513	-4.69669	0.285906	2193	0	protein_coding	IQ-domain 31
AT1G74890	0.645672	0	69.6815	31.0158	74.7372	79.8904	140.243	501.94	97.2891	81.3047	174.712	2.16042	2.51368	13.1915	7.88038	0.0156261	0.726317	0.0173073	0.0391232	0.201627	DEG_CC	other>CC	1329	0.00174392	9.54453	-0.00454787	1	15048	0	protein_coding	response regulator 15	Encodes a nuclear response regulator that acts as a negative regulator in cytokinin-mediated signal transduction. Transcript accumulates in leaves and roots in response to cytokinin treatment.
AT1G75295	42.1478	76.3872	0	0	0	0	0	56.4851	23.4236	0.852485	5.73747	27.2903	20.0487	9.16343	5.54462	0.000829432	0.942711	0.00206345	0.00148569	0.0529107	DEG_CC	CC>other	1518	0.00283789	-2.04424	7.30837	0.24597	1957	0	other_rna	other RNA	Potential natural antisense gene, locus overlaps with AT1G75290 and AT1G75300
AT1G75730	1.18578	19.029	753.46	660.609	744.925	114.923	99.9263	526.444	462.786	629.662	750.177	29.4803	76.6203	9.47912	7.66858	0.00878419	0.673583	0.040463	0.0024051	0.274765	DEG_CC	other>CC	493	2.90218e-06	11.685	1.4148	0.485726	3603	0	protein_coding
AT1G77490	12.0122	60.5311	0	0	0	0	0	0	0	0	18.7764	21.0369	7.52176	88.3606	59.6071	0.00234593	0.935555	0.00547958	0.00411056	0.0525091	DEG_CC	CC>other	1663	0.003925	-2.04424	5.72972	0.886299	9194	0	protein_coding	thylakoidal ascorbate peroxidase	Encodes a chloroplastic thylakoid ascorbate peroxidase tAPX. Ascorbate peroxidases are enzymes that scavenge hydrogen peroxide in plant cells. Eight types of APX have been described for Arabidopsis: three cytosolic (APX1, APX2, APX6), two chloroplastic types (stromal sAPX, thylakoid tAPX), and three microsomal (APX3, APX4, APX5) isoforms.
AT1G77530	53.7623	36.0819	0	0	0	0	0	0	0	0	0	3.9552	4.56189	0	0.152704	0.00104431	0.941851	0.00241274	0.00182902	0.0528625	DEG_CC	CC>other	2095	0.00864899	NA	NA	NA	NA	NA	protein_coding	O-methyltransferase family protein
AT1G78500	67.3606	15.7055	0	0	0	0	0	0	5.15986	0	0	0	0	0.13208	0	0.0019684	0.937179	0.00477035	0.00348241	0.0526003	DEG_CC	CC>other	1466	0.00249667	-2.04424	3.93302	1	12795	0	protein_coding	Terpenoid cyclases family protein	Encodes a protein with pentacyclic triterpene synthase activity. In addition to the compounds lupeol, &#945;-amyrin and bauerenol, this enzyme was also shown to produce two <i>seco</i>-triterpenes: &#945;- and &#946;-<i>seco</i>-amyrin.
AT1G78670	125.102	18.8467	0.192605	0	0	0	0	9.93926	0	0	0	4.81838	0	43.6765	69.5641	0.00753954	0.883135	0.0101607	0.0165245	0.0826401	DEG_CC	CC>other	1909	0.00617838	-2.04424	4.03699	0.99985	12566	0	protein_coding	gamma-glutamyl hydrolase 3
AT1G78710	568.288	721.158	0	0	0	0	0	0	0	0	0	9.36071	11.707	0	0	7.52463e-05	0.946337	0.00033986	0.000133216	0.0531143	DEG_CC	CC>other	137	3.74636e-14	NA	NA	NA	NA	NA	protein_coding	TRICHOME BIREFRINGENCE-LIKE 42	Encodes a member of the TBL (TRICHOME BIREFRINGENCE-LIKE) gene family containing a plant-specific DUF231 (domain of unknown function) domain. TBL gene family has 46 members, two of which (TBR/AT5G06700 and TBL3/AT5G01360) have been shown to be involved in the synthesis and deposition of secondary wall cellulose, presumably by influencing the esterification state of pectic polymers. A nomenclature…
AT1G78750	70.1049	23.7091	0	0	0	0	0.146866	0	0	0	0	0.89316	0	0.364878	0.184166	0.00875966	0.644716	0.0359882	0.0165302	0.294005	DEG_CC	CC>other	1938	0.00641808	-2.04424	-3.04507	0.834356	8077	0	protein_coding	F-box/RNI-like superfamily protein
AT1G79040	206.342	137.476	0	0	0	0	0	38.9022	0	3.95724	0	471.13	265.388	3749.67	3390.31	0.000475161	0.94435	0.00130349	0.000868236	0.0530028	DEG_CC	CC>other	953	0.000372354	-2.04424	5.28477	0.842335	8208	0	protein_coding	photosystem II subunit R	Encodes for the 10 kDa PsbR subunit of photosystem II (PSII). This subunit appears to be involved in the stable assembly of PSII, particularly that of the oxygen-evolving complex subunit PsbP. Mutants defective in this gene have reduced amounts of subunits PsbP and PsbQ in PSII. In turn, assembly of PsbR is dependent on the presence of PsbJ.
AT1G79360	31.552	88.5284	0	0	0	0	0.166201	0	0	0	0	2.73017	0	0.552517	0.961326	0.0055893	0.658152	0.0250679	0.0110585	0.300132	DEG_CC	CC>other	1362	0.00190907	-2.04424	-3.04507	0.834398	8084	0	protein_coding	organic cation/carnitine transporter 2
AT1G79620	21.4503	24.2994	0	0	0	0	0.094458	0	0	0	3.93321	1.16592	0	3.90103	3.33903	0.00320919	0.671194	0.0135173	0.00600036	0.30608	DEG_CC	CC>other	2069	0.00820386	1.93286	2.90913	1	15060	0	protein_coding	Leucine-rich repeat protein kinase family protein
AT1G80120	147.997	120.681	0	0	0	0	0	0	0	0	1.44361	0	0	5.53998	9.3956	0.000253597	0.945452	0.000761709	0.000467955	0.0530646	DEG_CC	CC>other	675	5.19994e-05	-2.04424	1.27686	1	16402.5	0	protein_coding	Protein of unknown function (DUF567)
AT1G80300	24.2815	67.9251	0	0	0	0	0	0	0	0	2.44841	42.8357	13.9127	42.83	50.688	0.00102389	0.941615	0.00266494	0.00184718	0.0528492	DEG_CC	CC>other	1168	0.0010074	-2.04424	2.86183	1	14293	0	protein_coding	nucleotide transporter 1
AT1G80740	219.059	230.697	2.80739	0	0	0	0	0	0	0.125458	0	1.61875	3.74579	0	0	0.00347837	0.780765	0.00107148	0.0095098	0.205175	DEG_CC	CC>other	602	1.81648e-05	-2.04424	-0.757055	1	16402.5	0	protein_coding	chromomethylase 1	ecotype Kl-0 chromomethylase (CMT1). A plant line expressing an RNAi construct directed against DMT4 has reduced agrobacterium-mediated tumor formation.
AT2G01280	64.6817	19.5702	0	0	0	0	0	0	7.14949	0	4.77006	5.36747	0	0	0.493946	0.00150059	0.939685	0.00345011	0.00262362	0.0527409	DEG_CC	CC>other	1967	0.00669617	-2.04424	4.99106	0.85912	8603	0	protein_coding	Cyclin/Brf1-like TBP-binding protein
AT2G02490	1140.28	970.144	0.09984	0.282629	0	0	0.927663	1.33455	0.952961	0	4.50863	261.956	318.003	0	0	0.000291095	0.912631	0.00326977	0.00016565	0.0836426	DEG_CC	CC>other	76	5.75434e-19	2.43226	0.738017	1	16402.5	0	protein_coding
AT2G02525	2826.87	2334.57	0	0	0	0	3.29945	0	0	0	0	203.024	146.904	0	0	0.00160031	0.630187	0.0124301	0.00113281	0.35465	DEG_CC	CC>other	237	6.90355e-10	-2.04424	-4.04507	0.775234	6972	0	NA	NA	NA
AT2G05100	17.765	89.3076	0	0	0	0	0	1.65811	0	1.68815	0	32.3406	42.2786	479.334	360.941	0.0027806	0.933816	0.00618794	0.0048038	0.0524115	DEG_CC	CC>other	2044	0.0078848	-2.04424	2.56911	0.990293	12177	0	protein_coding	photosystem II light harvesting complex gene 2.1	Lhcb2.1 protein encoding a subunit of the light harvesting complex II. Member of a gene family with high degree of sequence similarity. Initially LHCB2.3 was considered as a separate gene but appears to be an allele of LHCB2.1.
AT2G05160	0	0	29.4048	95.4817	167.239	9.58618	83.1981	0	0.977051	0.533042	20.5337	0	0	8.73934	5.38364	0.00638885	0.973145	0.00404587	0.00108159	0.0153391	DEG_CC	other>CC	600	1.81098e-05	7.57333	-4.00341	0.225893	1855	0	protein_coding	CCCH-type zinc fingerfamily protein with RNA-binding domain
AT2G06375	666.184	298.263	0.100962	0.751257	0	0	0.324913	0.546931	0	0	0	0.592126	0	0	0	0.000583809	0.864648	0.0039609	0.00264543	0.128162	DEG_CC	CC>other	1030	0.000519939	NA	NA	NA	NA	NA	NA	NA	NA
AT2G15180	3833.88	944.187	0.437608	1.44382	0	0.658304	2.13786	2.40581	0	0	0.38013	1.68244	0.488695	0	0	0.00109275	0.943067	0.0114295	0.00154297	0.0428677	DEG_CC	CC>other	54	6.5808e-22	2.71395	-1.97725	0.877381	9000	0	protein_coding	Zinc knuckle (CCHC-type) family protein
AT2G15185	243.246	117.567	0	0	0	0	0.293887	0	0	0	0	0	0	0	0	0.00131133	0.851888	0.00522081	0.00432471	0.137256	DEG_CC	CC>other	1266	0.00140733	NA	NA	NA	NA	NA	protein_coding	zinc knuckle (CCHC-type) protein-related
AT2G17220	126.19	29.9667	0	0	0	0	0	37.6537	0	9.84974	59.5838	25.356	32.8761	29.5431	25.4895	0.00138659	0.939646	0.00373174	0.00249717	0.0527387	DEG_CC	CC>other	894	0.000282523	-2.04424	7.86228	0.240369	1935	0	protein_coding	Protein kinase superfamily protein
AT2G17690	79.3047	120.426	0	0	0	0	0	54.6472	0	14.5675	29.4445	1.31327	0	0	0	0.000353869	0.94494	0.00101971	0.000650663	0.0530359	DEG_CC	CC>other	764	0.000120264	-2.04424	7.5394	0.297035	2260	0	protein_coding	F-box family protein with a domain of unknown function (DUF295)	Encodes an F-box domain containing protein that is regulated by non-CG DNA methylation. In drm1 drm2 cmt3 triple mutant background SDC expression is no longer suppressed and plants display abnormal development including curled leaves and reduced stature.
AT2G18560	46.3441	71.9551	0	0	0	0	0.100225	0.825637	0	0	0.105553	0.607241	5.46927	8.06941	7.05007	0.000761383	0.855662	0.00316098	0.00255188	0.137864	DEG_CC	CC>other	1177	0.00102653	0.0640153	1.17145	1	16402.5	0	protein_coding	UDP-Glycosyltransferase superfamily protein
AT2G20590	27.885	53.2026	0	0	0	0	0	0	0	0	3.72907	17.4553	2.56785	7.13834	5.27282	0.00126342	0.940842	0.00288554	0.00220358	0.0528058	DEG_CC	CC>other	2162	0.00981931	-2.04424	2.86183	1	14317	0	protein_coding	Reticulon family protein
AT2G20595	638.267	211.976	0	0	0	0	0.467905	0	0	0	0	169.554	72.5222	0	0	0.00104974	0.852987	0.00483277	0.00369769	0.137433	DEG_CC	CC>other	656	4.32752e-05	NA	NA	NA	NA	NA	protein_coding		highly expressed in the female gametophyte central cell and expressed at low levels in the egg and synergids
AT2G20597	3555.98	2376.6	0	0	0	0	93.5018	36.9161	0	20.9133	0	320.391	842.274	0	0	0.0133171	0.402465	0.249633	0.000925588	0.333659	DEG_CC	CC>other	274	4.51558e-09	5.6035	-2.60211	0.781004	7097	0	protein_coding	Plant thionin family protein	Encodes a Plant thionin family protein
AT2G20890	235.951	98.0581	3.83566	10.8092	10.7231	0	0.50891	18.1232	17.0339	34.0461	40.9678	139.725	93.3499	597.246	537.549	0.0493599	0.596979	0.0276333	0.158391	0.167637	DEG_CC	CC>other	2125	0.00896576	4.20969	5.46279	0.395408	2934	0	protein_coding	photosystem II reaction center PSB29 protein	Chloroplast-localized Thylakoid formation1 gene product involved in vesicle-mediated formation of thylakoid membranes. Thf1 antisense lines contain abnormal chloroplasts early in leaf development (chloroplasts have loosely stacked thylakoid membranes). Expression was induced in the light and decreased under dark conditions. G-alpha interaction partner that functions downstream of the plasma membr…
AT2G20960	54.8735	80.2139	0	0.127435	0.589724	0	0	16.6137	0	3.3178	1.56126	7.62819	19.6925	46.4772	38.234	0.00428884	0.812316	0.00256418	0.0154286	0.165402	DEG_CC	CC>other	1260	0.0013757	-2.04424	6.11349	0.613718	4816	0	protein_coding	Arabidopsis phospholipase-like protein (PEARLI 4) family
AT2G21170	140.927	268.057	20.264	0.987681	2.57202	0	1.09686	4.4653	2.78841	0	0	152.376	130.116	417.32	381.001	0.0328757	0.881805	0.012236	0.0271607	0.045923	DEG_CC	CC>other	2062	0.00813949	2.81714	0.677692	1	16402.5	0	protein_coding	triosephosphate isomerase	Encodes a plastidic triose phosphate isomerase. Mutants with reduced pdTPI levels have difficulty transitioning from heterotrophic to autotrophic growth. The related phenotypes, such as chlorosis in light-grown seedlings may result from an accumulation of dihydroxyacetone phosphate (DHAP) and methylglyoxal (MG) in these mutants. Both splice variants appear to be expressed, but the At2g21170.2 var…
AT2G21380	0	0	29.49	16.2924	20.7763	2.84674	14.1666	18.5626	2.63069	28.8447	8.36791	38.5753	47.2123	29.5122	23.8881	0.00408896	0.936382	0.0178527	0.0011454	0.0405312	DEG_CC	other>CC	1907	0.00616502	7.64432	-0.106666	1	14137	0	protein_coding	Kinesin motor family protein
AT2G21465	1811.76	1002.91	0	0	0	0	1.37382	0	0	0	0	517.241	337.287	0	0	0.00203755	0.596208	0.0154879	0.00246396	0.383803	DEG_CC	CC>other	196	5.23559e-11	-2.04424	-3.63003	0.801545	7407	0	protein_coding	Defensin-like (DEFL) family protein	Encodes a defensin-like (DEFL) family protein.
AT2G21850	22.346	59.7638	0	0	0	0	0	35.5347	2.1029	30.4158	2.21577	3.89523	2.65137	3.64525	3.27979	0.00107882	0.941403	0.00274282	0.00193815	0.0528373	DEG_CC	CC>other	1280	0.00146866	-2.04424	7.83686	0.141066	1385	0	protein_coding	Cysteine/Histidine-rich C1 domain family protein
AT2G23260	69.6438	55.8229	0	0	0	0	0.068101	0	0	0	0	1.39931	0	0	0	0.00085562	0.855184	0.00338143	0.00279223	0.137787	DEG_CC	CC>other	1499	0.00274362	NA	NA	NA	NA	NA	protein_coding	UDP-glucosyl transferase 84B1
AT2G23900	90.406	27.4013	0	0	0	0	0	0	0	0	0	2.5683	0	0	0	0.00144248	0.939618	0.00362427	0.00257843	0.0527372	DEG_CC	CC>other	1299	0.00156544	NA	NA	NA	NA	NA	protein_coding	Pectin lyase-like superfamily protein
AT2G23990	4035.45	3191.46	0	0.937629	0	0	3.89016	3.30982	0	0	0.717964	88.0379	127.494	0	0	0.00091113	0.961627	0.00400907	0.000294728	0.033158	DEG_CC	CC>other	55	8.67736e-22	2.49205	-1.97248	0.902617	9602	0	protein_coding	early nodulin-like protein 11
AT2G24140	86.5283	56.3274	0	0	0	0	0	0	0	0	0	1.05663	2.3981	1.18598	1.60854	0.000650016	0.94354	0.00167781	0.0011747	0.0529573	DEG_CC	CC>other	1304	0.00158846	NA	NA	NA	NA	NA	protein_coding	Protein of unknown function, DUF593
AT2G25540	0	0	36.1729	17.822	42.9748	31.7928	71.7572	228.38	295.839	239.719	196.273	66.9812	23.0888	0	0	0.0026313	0.849309	0.00574326	0.00501752	0.137299	DEG_CC	other>CC	499	3.40862e-06	10.8436	1.30054	0.597182	4640	0	protein_coding	cellulose synthase 10	cellulose synthase
AT2G26340	25.3325	144.729	0	0	0	0	0	4.45523	0	6.98581	0	29.6175	46.8738	87.4434	69.688	0.00235061	0.935406	0.00560788	0.00413521	0.0525007	DEG_CC	CC>other	1485	0.00264983	-2.04424	4.13812	0.917999	10060	0	protein_coding
AT2G26355	40.3872	208.944	0	0	0	0	0.127995	0.336544	0	0.505656	5.38352	51.0138	50.712	37.9339	33.1098	0.00300869	0.840594	0.0111849	0.00977681	0.135436	DEG_CC	CC>other	1472	0.00253212	0.772605	2.58863	1	12765	0	other_rna	other RNA	Potential natural antisense gene, locus overlaps with AT2G26360
AT2G26930	48.0862	153.799	0	0	0	0	0	0	0	0	6.41001	30.2648	12.8239	55.6172	48.5242	0.00106173	0.941356	0.00282727	0.00191983	0.0528347	DEG_CC	CC>other	1059	0.000575364	-2.04424	3.27686	1	13805	0	protein_coding	4-(cytidine 5'-phospho)-2-C-methyl-D-erithritol kinase	Encodes a 4-(cytidine 5'-phospho)-2-C-methyl-D-erithritol kinase.
AT2G27090	0.558753	0	89.4542	174.443	21.3567	1.27714	46.9718	3.95061	48.709	15.6812	45.116	24.9798	24.6782	14.1172	15.1375	0.14117	0.758209	0.0650931	0.0122283	0.0232997	DEG_CC	other>CC	1993	0.00716285	8.35367	-0.693386	0.929582	10456	0	protein_coding	Protein of unknown function (DUF630 and DUF632)
AT2G28010	79.7436	117.037	0.857279	0.088786	0	0	0	0	0	0	33.459	4.50156	2.05474	0	0	0.00443215	0.843539	0.00304129	0.014097	0.134891	DEG_CC	CC>other	1525	0.00290847	-2.04424	5.63441	0.89524	9434	0	protein_coding	Eukaryotic aspartyl protease family protein
AT2G28210	49.3981	27.1794	0	0	0	0	0	11.8791	3.72528	29.5149	66.9365	0	0	11.4501	6.96104	0.000645563	0.943673	0.00156705	0.00114928	0.0529648	DEG_CC	CC>other	1747	0.00448561	-2.04424	8.18957	0.066129	927	0	protein_coding	alpha carbonic anhydrase 2
AT2G28940	129.567	39.2079	0	0	0	0	0.199838	0	0	0	0	33.3465	23.0986	29.2419	23.7367	0.00599467	0.655377	0.027648	0.012114	0.298867	DEG_CC	CC>other	1141	0.000811602	-2.04424	-3.04507	0.834356	8057	0	protein_coding	Protein kinase superfamily protein
AT2G29360	52.1183	113.12	0	0	0	0	0	0	0	0	0	28.623	24.4121	54.3012	54.0275	0.00107896	0.941533	0.0026236	0.00191984	0.0528446	DEG_CC	CC>other	1627	0.00359559	NA	NA	NA	NA	NA	protein_coding	NAD(P)-binding Rossmann-fold superfamily protein
AT2G29650	23.351	84.224	0	0	0.391793	0	0	0	0.148547	0	0.506531	28.4718	24.8892	56.5854	54.361	0.0179135	0.813883	0.00782042	0.0422499	0.118133	DEG_CC	CC>other	1978	0.0068881	-2.04424	1.09269	1	14231	0	protein_coding	phosphate transporter 4;1	Encodes an inorganic phosphate transporter (PHT4;1) that is localized to the thylakoid membrane.
AT2G29650	23.351	84.224	0	0	0.391793	0	0	0	0.148547	0	0.506531	28.4718	24.8892	56.5854	54.361	0.0179135	0.813883	0.00782042	0.0422499	0.118133	DEG_CC	CC>other	1978	0.0068881	-2.04424	1.09269	1	14231	0	protein_coding	phosphate transporter 4;1	Encodes an inorganic phosphate transporter that is localized to the thylakoid membrane.
AT2G29680	48.7573	96.0451	0	0	0	0	0	0	0	0	0	3.17124	0	4.17427	4.02651	0.000500717	0.944164	0.00142472	0.000917834	0.0529923	DEG_CC	CC>other	824	0.000173892	NA	NA	NA	NA	NA	protein_coding	cell division control 6	Encodes cell division control protein 6 (CDC6).
AT2G30220	134.495	28.4951	0	0	0	0	0	0	0	0	0	5.72168	5.83753	0	0	0.00212953	0.936419	0.0051346	0.00375943	0.0525576	DEG_CC	CC>other	1454	0.00245107	NA	NA	NA	NA	NA	protein_coding	GDSL-like Lipase/Acylhydrolase family protein
AT2G30570	98.5801	127.492	0	0	0	0	0	0	0	0	0.24093	258.267	349.42	2555	1900.91	0.000477632	0.944412	0.00123968	0.000864868	0.0530062	DEG_CC	CC>other	1294	0.00154124	-2.04424	-1.04507	1	16402.5	0	protein_coding	photosystem II reaction center W	Encodes a protein similar to photosystem II reaction center subunit W.
AT2G30970	100.021	80.993	0	0	0	0.726886	0	0	22.785	6.95897	0	47.2881	55.5354	58.5252	85.1792	0.00868188	0.671152	0.0498257	0.00268591	0.267654	DEG_CC	CC>other	1097	0.00068264	3.84215	3.43774	0.956615	11111	0	protein_coding	aspartate aminotransferase 1	ASPARTATE AMINOTRANSFERASE 1
AT2G31040	68.8282	118.834	0	0	0	0	0	0	0	0	0	24.8139	33.1933	173.91	136.362	0.000426784	0.944556	0.00121994	0.000783462	0.0530143	DEG_CC	CC>other	818	0.000168562	NA	NA	NA	NA	NA	protein_coding	ATP synthase protein I -related
AT2G31360	837.979	1016.71	3.01852	0	0	0	0	0	0	0	6.1464	74.1238	36.1428	125.881	153.316	0.00132127	0.801018	0.000796896	0.00358599	0.193278	DEG_CC	CC>other	193	3.60402e-11	-2.04424	3.56964	1	13359	0	protein_coding	16:0delta9 desaturase 2	homologous to delta 9 acyl-lipid desaturases of cyanobacteria and acyl-CoA desaturases of yeast and mammals. expression up-regulated by cold temperature.
AT2G31570	356.327	643.544	0	0	0	0	0	0	0	0	0	77.9145	64.2414	108.012	130.086	0.000181627	0.945718	0.00069261	0.000327911	0.0530796	DEG_CC	CC>other	267	3.35575e-09	NA	NA	NA	NA	NA	protein_coding	glutathione peroxidase 2	glutathione peroxidase GPx
AT2G32080	312.257	119.279	8.27848	0.494262	0	0	0	25.0428	124.106	53.4409	43.9719	45.4822	101.567	70.672	64.6455	0.0243887	0.619623	0.00718092	0.112688	0.236119	DEG_CC	CC>other	991	0.000439716	-2.04424	8.87363	0.0102949	432	0	protein_coding	purin-rich alpha 1	similar to the conserved animal nuclear protein PUR alpha which was implicated in the control of gene transcription and DNA replication
AT2G33120	0	0	148.401	68.458	174.579	86.4741	120.467	246.191	181.784	130.286	196.282	78.8645	36.7735	88.6802	108.502	0.000261702	0.976662	0.000607697	0.000461512	0.0220069	DEG_CC	other>CC	500	3.46852e-06	9.80696	-0.067223	1	14546	0	protein_coding	synaptobrevin-related protein 1	Encodes a member of Synaptobrevin -like protein family.
AT2G33233	871.528	527.871	0	0	0	0	0	0	0	0	0	17.635	0	0	0	0.000256625	0.945359	0.000853768	0.000471678	0.0530594	DEG_CC	CC>other	445	1.36627e-06	NA	NA	NA	NA	NA	protein_coding	low-molecular-weight cysteine-rich 49	Encodes a member of a family of small,secreted, cysteine rich protein with sequence similarity to the PCP (pollen coat protein) gene family.
AT2G34460	533.875	288.89	0	0.406222	17.7418	0	0	23.7856	0	4.32893	0.543799	22.303	24.8874	62.7907	71.419	0.0171517	0.643882	0.00402066	0.0775374	0.257409	DEG_CC	CC>other	924	0.000319211	-2.04424	5.26272	0.757645	6693	0	protein_coding	NAD(P)-binding Rossmann-fold superfamily protein
AT2G34660	52.1908	42.7575	2.23757	0.166337	0	0	0	0.130314	0	2.95688	0.27737	18.1631	12.7394	18.7364	21.3265	0.00959134	0.689533	0.00258061	0.0449171	0.253377	DEG_CC	CC>other	1384	0.00202566	-2.04424	4.63439	0.823294	7765	0	protein_coding	multidrug resistance-associated protein 2	encodes a multidrug resistance-associated protein that is MgATP-energized glutathione S-conjugate pump. The expression of this gene is upregulated by herbicide safeners such as benoxacor and fenclorim.
AT2G34790	144.16	114.33	0	0	0	0	0.219489	0	0	0	37.877	8.09224	8.03021	2.79814	7.83253	0.000957734	0.680976	0.00544593	0.00208033	0.31054	DEG_CC	CC>other	523	5.95006e-06	3.15192	5.34725	0.915099	9960	0	protein_coding	FAD-binding Berberine family protein
AT2G35260	72.8582	125.795	0	0	0	0	0	0	0	0	0	35.6666	28.787	151.917	126.073	0.000359331	0.944875	0.00107195	0.000661718	0.0530322	DEG_CC	CC>other	685	5.77756e-05	NA	NA	NA	NA	NA	protein_coding
AT2G35390	94.0972	70.8882	9.1373	0.280239	5.50736	0	0	4.39213	0	7.0081	0.521563	23.1363	7.84717	47.6972	46.1154	0.0199051	0.360626	0.00589809	0.264912	0.348659	DEG_CC	CC>other	2071	0.00821722	-2.04424	4.9729	0.770461	6904	0	protein_coding	Phosphoribosyltransferase family protein
AT2G36710	83.032	26.9683	0	0	0	0	0	0	0	0	0	0	0	0	0	0.00184182	0.938007	0.00427556	0.00322854	0.0526468	DEG_CC	CC>other	1902	0.00605837	NA	NA	NA	NA	NA	protein_coding	Pectin lyase-like superfamily protein
AT2G36885	176.51	137.837	0	0	0	0	0	6.70996	0	0	12.1524	26.7948	15.7764	31.5316	25.5383	0.000306977	0.945187	0.000891034	0.000565064	0.0530497	DEG_CC	CC>other	779	0.000128826	-2.04424	4.48134	0.901088	9584	0	protein_coding
AT2G36990	49.9105	30.8601	0	0	0	0	0	0	5.81259	0	0	36.3321	23.0839	96.456	84.2564	0.000926431	0.942307	0.00223354	0.00164528	0.0528881	DEG_CC	CC>other	1763	0.00470379	-2.04424	3.86743	1	12920	0	protein_coding	RNApolymerase sigma-subunit F	Encodes a general sigma factor in chloroplasts and is probably responsible for the recognition of sigma 70 type standard bacteria-type multi-subunit RNA polymerase (PEP) promoters in young cotyledons. It is a substrate for regulatory phosphorylation by cpCK2, a nuclear-coded plastid-targeted casein kinase 2, that has been implicated as a key component in plant sigma factor phosphorylation and tra…
AT2G37070	0	0	146.822	64.7275	82.5837	4.99037	7.80127	5.38008	0	0	5.11703	4.20917	7.19244	0.789868	0.689896	0.00965396	0.440276	0.177555	0.00525759	0.367258	DEG_CC	other>CC	855	0.000218673	5.11391	-2.27098	0.804616	7495	0	protein_coding
AT2G37540	596.365	433.44	91.4864	0	0	0	0	15.6726	7.87785	6.61355	1.36904	6.53884	3.31536	45.8261	30.9523	0.0399016	0.600824	0.00212132	0.131522	0.225631	DEG_CC	CC>other	1697	0.0041664	-2.04424	5.67338	0.535188	4013	0	protein_coding	NAD(P)-binding Rossmann-fold superfamily protein
AT2G38010	23.009	69.221	0	0	0	0	0	0	0	0	0	5.84314	3.25285	27.3373	31.738	0.0011676	0.940881	0.00303987	0.00210331	0.0528081	DEG_CC	CC>other	1149	0.000876492	NA	NA	NA	NA	NA	protein_coding	Neutral/alkaline non-lysosomal ceramidase
AT2G38110	86.3229	166.696	2.27041	0	0	0	0.152115	0	0	0	0	27.8948	14.524	8.49439	8.62447	0.00942862	0.817448	0.00373349	0.0265479	0.142842	DEG_CC	CC>other	1483	0.00264412	-2.04424	-3.04507	0.834356	8062	0	protein_coding	glycerol-3-phosphate acyltransferase 6	Encodes a protein with glycerol-3-phosphate acyltransferase activity.
AT2G38230	632.97	786.577	0.094117	0.261351	0	0	1.48457	1.35822	0	0	0.159661	24.3758	29.196	111.558	122.249	0.000751096	0.907893	0.00687763	0.000249956	0.0842279	DEG_CC	CC>other	145	1.99289e-13	1.64898	-1.99848	0.904154	9650	0	protein_coding	pyridoxine biosynthesis 1.1	Encodes a protein predicted to function in tandem with PDX2 to form glutamine amidotransferase complex with involved in vitamin B6 biosynthesis.
AT2G38250	69.018	111.088	0	0	0	0	0	0	0	5.58481	1.46633	1.70535	5.79967	1.22812	3.97819	0.000407197	0.944671	0.00115348	0.00074717	0.0530208	DEG_CC	CC>other	851	0.000206882	-2.04424	3.96619	0.927398	10425	0	protein_coding	Homeodomain-like superfamily protein
AT2G38255	413.469	405.038	0	0	0	0	8.62446	0	0	0	0	16.8311	10.1109	0	0	0.00859357	0.638132	0.0788175	0.00112438	0.273333	DEG_CC	CC>other	740	0.000103447	-2.04424	-6.85242	0.528709	3962	0	protein_coding	Protein of Unknown Function (DUF239)
AT2G38820	2.60829	1.94701	15.6739	27.4733	10.4185	160.546	16.2658	20.7503	101.434	49.1123	5.36148	24.6666	15.9893	14.5086	12.4099	0.122034	0.369395	0.0674544	0.312247	0.12887	DEG_CC	other>CC	1971	0.00672569	8.99653	-1.85198	0.511339	3837	0	protein_coding	Protein of unknown function (DUF506)
AT2G39190	105.251	137.744	6.9384	0	23.2916	0	0	0	1.16898	0	0	35.4991	53.038	68.0969	57.5417	0.0269575	0.425809	0.00255367	0.238225	0.306455	DEG_CC	CC>other	1672	0.00396051	-2.04424	2.14161	1	15125	0	protein_coding	Protein kinase superfamily protein	member of ATH subfamily
AT2G39540	241.399	51.7231	0	0	0	0	0	0	0	0	0	10.8146	29.0133	0	0	0.00273278	0.933996	0.00611953	0.00473046	0.0524216	DEG_CC	CC>other	2001	0.00719156	NA	NA	NA	NA	NA	protein_coding	Gibberellin-regulated family protein
AT2G39730	521.948	748.54	0	0.302243	0	0	0.58481	0.510953	0	0	6.4467	117.975	80.1257	2330.07	2853.55	0.000934811	0.949624	0.00249501	0.00044966	0.0464964	DEG_CC	CC>other	108	2.76457e-16	2.74293	1.35934	1	16402.5	0	protein_coding	rubisco activase	Rubisco activase, a nuclear-encoded chloroplast protein that consists of two isoforms arising from alternative splicing in most plants. Required for the light activation of rubisco.
AT2G41290	194.669	156.529	0	0	0	0	0.134407	0	0	0	0	28.4783	29.9121	1.69458	0.995032	0.000222446	0.859337	0.00117299	0.000811254	0.138456	DEG_CC	CC>other	438	1.11015e-06	NA	NA	NA	NA	NA	protein_coding	strictosidine synthase-like 2	Although this enzyme is predicted to encode a strictosidine synthase (SS), it lacks a conserved catalytic glutamate residue found in active SS enzymes and it is not expected to have SS activity.
AT2G41880	37.8389	89.7077	0	0	0	0	0	16.9857	0	16.1005	30.5588	9.16299	2.93121	15.7244	14.0609	0.000910912	0.942205	0.00235841	0.00164382	0.0528823	DEG_CC	CC>other	1228	0.00121378	-2.04424	7.06801	0.385731	2865	0	protein_coding	guanylate kinase 1	Guanylate kinase. Involved in nucleotide metabolism.
AT2G41997	337.553	234.574	0	0	0	0	0	0	0	0	0	2.75199	0	0	0	0.000574397	0.943911	0.00149633	0.00104035	0.0529781	DEG_CC	CC>other	1249	0.00133437	NA	NA	NA	NA	NA	protein_coding	low-molecular-weight cysteine-rich 51	Encodes a Defensin-like (DEFL) family protein
AT2G42770	143.914	3.69017	0	0	0	0	0	4.71748	5.9438	37.7023	45.9959	24.472	25.4722	52.0014	49.7561	0.00734654	0.914695	0.0145436	0.0120765	0.0513383	DEG_CC	CC>other	1914	0.00620628	-2.04424	7.10956	0.247251	1979	0	protein_coding	Peroxisomal membrane 22 kDa (Mpv17/PMP22) family protein
AT2G42885	213.063	229.768	0.281422	0	0	0	0	0	0	0	0	21.9077	17.5325	0	0	0.000214315	0.933254	0.000856389	0.000480862	0.0651941	DEG_CC	CC>other	946	0.000362367	NA	NA	NA	NA	NA	protein_coding	Defensin-like (DEFL) family protein	Encodes a defensin-like (DEFL) family protein.
AT2G44500	2.15897	0.280843	26.8523	39.8535	1.40042	286.79	3.92231	45.6509	0.393603	5.91731	17.8222	10.9268	24.3555	15.8916	19.4203	0.209412	0.406697	0.0468351	0.286778	0.0502773	DEG_CC	other>CC	1368	0.00193683	9.0356	-4.00488	0.0762069	997	0	protein_coding	O-fucosyltransferase family protein
AT2G44570	19.9051	60.1738	0	0	0	0	0	0	0	0	0	2.51153	0	0.401845	0.414651	0.00170784	0.938716	0.00390827	0.00298089	0.0526866	DEG_CC	CC>other	2056	0.00803645	NA	NA	NA	NA	NA	protein_coding	glycosyl hydrolase 9B12
AT2G44690	31.7079	310.32	0	0	0	0	0	0	0	27.4333	4.06887	27.0175	53.6214	2.88551	2.39642	0.00231489	0.934963	0.00614939	0.00409703	0.0524759	DEG_CC	CC>other	825	0.000174008	-2.04424	5.39655	0.832139	7946	0	protein_coding	Arabidopsis RAC-like 9	A member of ROP GTPase gene family.
AT2G46340	62.895	42.1098	0.180785	0	0	0	0.099734	0	0	0	0	31.1705	22.0616	16.8705	20.6069	0.00213825	0.870007	0.00287163	0.00539117	0.119592	DEG_CC	CC>other	930	0.000327646	-2.04424	-3.04507	0.834356	8076	0	protein_coding	SPA (suppressor of phyA-105) protein family	Encodes a member of the SPA (suppressor of phyA-105) protein family (SPA1-SPA4). SPA proteins contain an N-terminal serine/threonine kinase-like motif followed by a coiled-coil structure and a C-terminal WD-repeat domain. SPA1 is a PHYA signaling intermediate, putative regulator of PHYA signaling pathway. Light responsive repressor of photomorphogenesis. Involved in regulating circadian rhythms a…
AT2G46510	0.246654	80.6924	0	0	0	0	0.043776	0.291802	0	0	5.23283	36.6101	62.4848	37.7389	46.7437	0.0158879	0.773273	0.0386639	0.0475864	0.124589	DEG_CC	CC>other	2114	0.00885584	1.44609	3.93559	0.984454	11900	0	protein_coding	ABA-inducible BHLH-type transcription factor	Encodes a nuclear localized BLH domain containing transcriptional activator involved in response to ABA. Overexpression confers enhanced ABA responsiveness while loss of function mutants are ABA sensitive.
AT2G46820	128.724	335.111	0	0	0	0	0	73.4434	0	0	0	70.6223	80.5808	1247.71	1002.23	0.000451528	0.944251	0.00147392	0.000825979	0.0529972	DEG_CC	CC>other	449	1.46935e-06	-2.04424	6.62195	0.778165	7050	0	protein_coding	photosystem I P subunit	Encodes the P subunit of Photosystem I. About 25% of the TMP14 pool appeared to be phosphorylated, and this ratio is not affected by light. Contains seven phosphorylation sites on threonine residue and chloroplast targeting signal. Located in the proximity of PSI-L, -H and -O subunits.
AT2G46930	185.181	223.836	0	0	0	0	0	0	0	0	0	14.8987	16.836	24.7927	20.9509	0.000112655	0.946172	0.000404264	0.000206079	0.053105	DEG_CC	CC>other	335	9.01132e-08	NA	NA	NA	NA	NA	protein_coding	Pectinacetylesterase family protein
AT2G47260	36.5778	209.048	0	0	0	0	0	12.3972	94.7353	44.0102	12.3265	3.60148	1.89437	9.33777	8.89724	0.00124336	0.940038	0.00371879	0.00223918	0.0527607	DEG_CC	CC>other	589	1.532e-05	-2.04424	8.582	0.0314558	661	0	protein_coding	WRKY DNA-binding protein 23	Encodes a member of WRKY Transcription Factor; Group I. Involved in nematode feeding site establishment.
AT2G47400	180.011	88.8465	0	0.128362	0.699637	0.178027	0.112855	10.0376	12.4578	90.0005	28.3238	307.436	484.895	805.1	864.856	0.00144681	0.903688	0.00327304	0.00776026	0.0838322	DEG_CC	CC>other	1489	0.00271284	3.82468	5.97629	0.3806	2826	0	protein_coding	CP12 domain-containing protein 1	CP12-1 encodes a small peptide found in the chloroplast stroma. It belongs to the CP12 gene family thought to be involved in the formation of a supramolecular complex with glyceraldehyde-3-phosphate dehydrogenase (GAPDH) and phosphoribulokinase (PRK) embedded in the Calvin cycle.
AT2G47430	60.7592	36.5945	0	0	0	0	0	0	0	0	0.364862	0.569766	0	0	0	0.000394032	0.944695	0.00116414	0.000724945	0.0530221	DEG_CC	CC>other	707	7.59008e-05	-2.04424	0.76229	1	16402.5	0	protein_coding	Signal transduction histidine kinase	Encodes a putative plasma membrane-bound hybrid histidine kinase and cytokinin sensor that is expressed within the female gametophyte.
AT2G47480	0.904777	288.35	0	0	0	0	0	0	0	0	2.22634	4.77158	13.4856	1.03119	0.493504	0.0117607	0.89837	0.0210956	0.018352	0.0504221	DEG_CC	CC>other	1701	0.00418702	-2.04424	1.12486	1	16402.5	0	protein_coding	Protein of unknown function (DUF3511)
AT2G48020	57.6021	82.046	0.12813	0	0	0	0	0	78.8832	0	0	5.72628	7.03735	16.9777	27.8706	0.000965098	0.910026	0.0015917	0.00226114	0.0851564	DEG_CC	CC>other	1096	0.000682362	-2.04424	7.70795	0.605204	4731	0	protein_coding	Major facilitator superfamily protein
AT3G01323	658.531	452.701	0.555709	0	0	0	0.197577	0.316089	0	0	0	80.3038	153.578	0	0	0.000235466	0.852716	0.00165851	0.000976377	0.144414	DEG_CC	CC>other	527	6.28743e-06	NA	NA	NA	NA	NA	protein_coding	ECA1-like gametogenesis related family protein
AT3G01326	244.43	255.632	0.244972	0	0	0	0.209035	0.557363	0	0	0	31.9082	21.1334	0	0	0.000308086	0.85243	0.00171421	0.00118216	0.144365	DEG_CC	CC>other	1164	0.000989246	NA	NA	NA	NA	NA	protein_coding	ECA1 gametogenesis related family protein	Encodes a ECA1 gametogenesis related family protein
AT3G01331	579.631	1141.49	0	0.504071	0	0	0.386191	1.21541	0	0	0	99.6907	138.359	0	0	0.000244401	0.851977	0.00173765	0.00104376	0.144997	DEG_CC	CC>other	306	2.62485e-08	-0.810569	-0.577721	1	16402.5	0	protein_coding	ECA1 gametogenesis related family protein	Encodes a ECA1 gametogenesis related family protein
AT3G02670	607.65	574.469	0	0.134522	0	0	0.625624	0.64872	0	0	0.204378	146.841	45.4798	0	0	0.000512762	0.700694	0.00463577	0.000698116	0.293459	DEG_CC	CC>other	254	1.41788e-09	0.204589	-1.71733	0.923505	10294	0	protein_coding	Glycine-rich protein family
AT3G03470	36.7178	35.813	0	0	0	0	0	0	0	0	0	2.34858	7.06517	5.11713	25.4158	0.000620908	0.94387	0.00144317	0.00108977	0.0529758	DEG_CC	CC>other	2086	0.00857531	NA	NA	NA	NA	NA	protein_coding	cytochrome P450, family 87, subfamily A, polypeptide 9	member of CYP89A
AT3G03910	27.1121	109.979	0	0	0	0	0	0	0	3.63956	1.67413	0.853067	0	3.15758	0.752097	0.00170596	0.938397	0.00419639	0.00303215	0.0526686	DEG_CC	CC>other	1407	0.00215566	-2.04424	3.36514	0.957929	11130	0	protein_coding	glutamate dehydrogenase 3	GDH3 encodes a member of the glutamate dehydrogenease family. Its expression is upregulated in response to cytokinin and it may play a role in the control of nitrogen metabolism in leaf development.
AT3G03940	0	0	50.1693	61.1502	62.1299	157.428	20.3426	17.1086	46.2184	10.0808	30.7989	71.5101	36.2956	44.6946	42.7673	0.00408146	0.817197	0.0217673	0.00152669	0.155427	DEG_CC	other>CC	361	1.84675e-07	9.43013	-2.69395	0.115744	1231	0	protein_coding	Protein kinase family protein
AT3G04520	82.6258	157.792	0	0	0	0	0	0	0	0	0	34.1023	25.1167	22.5324	20.6234	0.000486704	0.944211	0.00141352	0.000893344	0.052995	DEG_CC	CC>other	737	0.000102363	NA	NA	NA	NA	NA	protein_coding	threonine aldolase 2	Encodes a threonine aldolase, involved in threonine degradation to glycine. Expressed in vascular tissue through out the plant.
AT3G04540	1135.91	368.813	0	0	0	0	0	0	0	0	0	140.458	135.475	0	0	0.000612336	0.943328	0.00200088	0.00111376	0.0529454	DEG_CC	CC>other	443	1.357e-06	NA	NA	NA	NA	NA	protein_coding	Cysteine-rich protein	Encodes a defensin-like (DEFL) family protein.
AT3G04545	459.649	288.781	0	0	0	0	0	0	0	0	0	90.4108	62.2598	0	0	0.000485724	0.944282	0.00134533	0.000888422	0.0529989	DEG_CC	CC>other	912	0.000299592	NA	NA	NA	NA	NA	protein_coding	Cysteine-rich protein	Encodes a defensin-like (DEFL) family protein.
AT3G04590	0	0	82.6608	41.231	143.87	20.4422	155.731	0	1.10065	36.091	29.6607	31.032	22.9353	22.8892	24.9609	0.00666138	0.94912	0.00677	0.00224261	0.0352065	DEG_CC	other>CC	634	3.42115e-05	8.34958	-3.2807	0.297035	2262	0	protein_coding	AT hook motif DNA-binding family protein
AT3G05310	144.247	222.473	0	0	0	0	0	0	1.53796	1.89817	2.15509	3.32826	0	0	0.116587	0.000160463	0.945883	0.000574684	0.000293117	0.0530888	DEG_CC	CC>other	321	5.54783e-08	-2.04424	3.76653	0.849003	8357	0	protein_coding	MIRO-related GTP-ase 3	Encodes a protein with similarity to MIRO GTPases.
AT3G05880	79.9148	107.492	0	0	0	0	0	5.14818	0	0	0	221.86	425.607	516.342	483.584	0.000699168	0.943416	0.00169111	0.00124332	0.0529503	DEG_CC	CC>other	1648	0.00382642	-2.04424	2.42228	1	14811	0	protein_coding	Low temperature and salt responsive protein family	Induced by low temperatures, dehydration and salt stress and ABA. Encodes a small (54 amino acids), highly hydrophobic protein that bears two potential transmembrane domains.
AT3G06860	881.477	1355.28	23.3629	14.0139	10.34	1.46823	18.0264	46.1207	65.1188	50.2514	19.3688	55.4445	67.4182	43.85	56.5579	0.00311829	0.922085	0.0273029	0.00138673	0.0461069	DEG_CC	CC>other	222	3.44706e-10	8.04324	1.30693	0.851269	8453	0	protein_coding	multifunctional protein 2	Encodes a multifunctional protein. Involved in peroxisomal fatty acid beta oxidation. Loss-of-function mutant lacks hydroxyacyl-CoA dehydrogenase activity and have reduced levels of long-chain enoyl-CoA hydratase activity. The mutant has fewer but larger peroxisomes.
AT3G06985	210.436	203.297	0	0	0	0	0	0	0	43.9142	0	71.9702	0	0	0	0.000639529	0.943799	0.00147171	0.00111834	0.0529718	DEG_CC	CC>other	2170	0.00989587	-2.04424	4.22023	0.99279	12310	0	protein_coding	low-molecular-weight cysteine-rich 44	Encodes a member of a family of small,secreted, cysteine rich protein with sequence similarity to the PCP (pollen coat protein) gene family.
AT3G07930	56.4443	32.0981	0	0	0	0	0	0	6.97026	7.2373	0	17.2274	5.64308	6.5197	7.04792	0.00107797	0.941613	0.00255552	0.00190432	0.0528491	DEG_CC	CC>other	1885	0.00578991	-2.04424	4.99088	0.85912	8594	0	protein_coding	DNA glycosylase superfamily protein
AT3G07970	0.558929	0	284.094	151.22	449.112	308.541	195.543	12.272	197.457	147.74	213.827	2.46786	0	0.336551	0	0.000427271	0.9837	0.000377388	0.000396238	0.015099	DEG_CC	other>CC	228	4.7593e-10	10.4927	-1.72506	0.418663	3098	0	protein_coding	Pectin lyase-like superfamily protein	Required for pollen separation during normal development. In qrt mutants, the outer walls of the four meiotic products of the pollen mother cell are fused, and pollen grains are released in tetrads.May be required for cell type-specific pectin degradation.
AT3G08620	57.9376	79.6936	0	0	0	0	0	0	0	0	16.88	14.3864	13.314	10.3824	10.4526	0.000596409	0.943851	0.00150522	0.0010729	0.0529747	DEG_CC	CC>other	1469	0.00249704	-2.04424	4.76229	0.964711	11303	0	protein_coding	RNA-binding KH domain-containing protein
AT3G08670	0	0	96.4617	36.7352	29.3493	68.6706	0	108.99	48.8377	79.6642	25.155	8.31552	34.4592	15.4961	18.8885	0.106106	0.508911	0.251396	0.00692431	0.126663	DEG_CC	other>CC	2093	0.00863585	9.09154	0.0339486	1	14965	0	protein_coding
AT3G09150	12.2649	138.139	0	0	0	0	0	0	0	0	0	18.3739	9.79313	24.2184	19.3629	0.00350242	0.930143	0.00808024	0.00606846	0.0522054	DEG_CC	CC>other	1460	0.00246103	NA	NA	NA	NA	NA	protein_coding	phytochromobilin:ferredoxin oxidoreductase, chloroplast / phytochromobilin synthase (HY2)	Required for biosynthesis of the tetrapyrrole phytochrome chromophore phytochromobilin. Encodes phytochromobilin synthase, a ferredoxin-dependent biliverdin reductase. It is necessary for coupling the expression of some nuclear genes to the functional state of the chloroplast.
AT3G09330	172.342	156.06	0	0	0	0	0	0	3.14764	0	3.63766	0	0	0	0.432236	0.000135488	0.946054	0.000462625	0.000249299	0.0530984	DEG_CC	CC>other	406	7.0474e-07	-2.04424	3.8718	0.929789	10459	0	protein_coding	Transmembrane amino acid transporter family protein
AT3G09440	70.852	5.47234	1046.58	947.13	693.499	94.6396	395.143	576.462	608.268	419.317	482.019	100.951	40.937	196.772	224.754	0.0413159	0.943127	0.00863121	0.0006524	0.00627305	DEG_CC	other>CC	1436	0.00237226	12.1249	0.277734	1	13338	0	protein_coding	Heat shock protein 70 (Hsp 70) family protein
AT3G10200	41.5143	11.6963	0	0	0	0	0	0	0	0	0	23.7641	16.8173	4.33088	3.01212	0.00223069	0.936284	0.00505634	0.00387934	0.05255	DEG_CC	CC>other	2010	0.00732637	NA	NA	NA	NA	NA	protein_coding	S-adenosyl-L-methionine-dependent methyltransferases superfamily protein
AT3G10870	472.612	568.988	1.04315	1.21236	0	0	1.06056	482.883	771.315	397.799	606.684	23.9708	7.26581	16.163	18.5993	0.000891834	0.973215	0.00164735	0.000442275	0.0238036	DEG_CC	CC>other	287	9.64765e-09	6.82002	9.06875	2.39675e-06	104	1	protein_coding	methyl esterase 17	Encodes a methyl IAA esterase. Methyl IAA is believed to be an inactive form of auxin that needs to be demethylated to exert a biological effect. MES17 does not act on methyl JA, MeSA, MeGA4, or MEGA9 in vitro. This gene is expressed in several tissues of seedlings and adult plants, with a higher relative level of expression in the seedling shoot apex and the adult stem.
AT3G10890	1813.37	1763.24	0.72632	1.1851	0	0	111.133	6.11953	176.456	19.0415	58.2355	51.958	128.987	0	0	0.0291822	0.544325	0.261918	0.00122538	0.16335	DEG_CC	CC>other	407	7.25628e-07	8.56103	-0.691245	0.949276	10942	0	protein_coding	Glycosyl hydrolase superfamily protein
AT3G11130	8.40071	18.2935	89.4318	98.6911	138.408	73.9095	125.402	106.31	82.94	151.418	109.187	90.9084	47.2596	88.4652	82.8826	0.0094376	0.971897	0.00166348	0.00248186	0.0145198	DEG_CC	other>CC	1197	0.00111731	11.4976	-0.730403	0.788567	7175	0	protein_coding	Clathrin, heavy chain
AT3G11210	156.194	122.194	0	0	0	0	0	0.494952	0	0	0	27.4241	38.4316	13.0953	12.7406	0.000207607	0.945668	0.000664352	0.000383256	0.0530767	DEG_CC	CC>other	541	7.62543e-06	-2.04424	0.00724116	1	16402.5	0	protein_coding	SGNH hydrolase-type esterase superfamily protein
AT3G11320	7.16756	2.66937	80.7866	23.9777	229.086	94.2688	137.869	55.1052	239.681	72.8989	142.659	18.8246	4.86625	17.448	19.2532	0.0619045	0.810054	0.0045008	0.0748031	0.0487371	DEG_CC	other>CC	1775	0.00481149	10.1247	-0.782513	0.819569	7693	0	protein_coding	Nucleotide-sugar transporter family protein
AT3G13340	0	0.124602	56.9383	45.6917	108.461	3.74543	10.3612	1.45269	0	1.12278	21.2083	95.3634	44.064	42.1073	36.811	0.0117893	0.676946	0.100203	0.00439873	0.206663	DEG_CC	other>CC	1215	0.00117616	6.11623	-1.20758	0.904492	9673	0	protein_coding	Transducin/WD40 repeat-like superfamily protein
AT3G13350	0	0	149.597	97.2388	82.7251	391.281	0.811753	165.396	93.1695	34.9579	22.3304	33.2791	51.7257	18.7384	21.6557	0.029285	0.468785	0.197472	0.00399338	0.300464	DEG_CC	other>CC	719	8.57537e-05	9.64384	-2.24089	0.438836	3242	0	protein_coding	HMG (high mobility group) box protein with ARID/BRIGHT DNA-binding domain
AT3G14172	2.51733	0.477735	194.68	190.035	170.49	7.97074	85.828	57.0496	33.871	10.1408	100.673	27.2043	18.6878	16.4939	12.5435	0.0144746	0.67338	0.150654	0.000716816	0.160774	DEG_CC	other>CC	646	3.94328e-05	10.0453	-0.871013	0.828471	7877	0	protein_coding
AT3G14820	47.8967	96.6386	0	0	0	0	0	0	0	0	0	6.67829	0	0	0	0.00117819	0.941157	0.00276614	0.00207474	0.0528236	DEG_CC	CC>other	1944	0.00651559	NA	NA	NA	NA	NA	protein_coding	GDSL-like Lipase/Acylhydrolase superfamily protein
AT3G15350	0.380974	0.373035	64.1099	119.807	24.025	186.731	192.736	104.839	95.7122	225.13	189.325	41.0747	27.8455	18.3487	21.0104	0.00788988	0.487828	0.00224142	0.0794771	0.422563	DEG_CC	other>CC	318	4.46028e-08	10.7336	-1.20403	0.562376	4248	0	protein_coding	Core-2/I-branching beta-1,6-N-acetylglucosaminyltransferase family protein
AT3G16110	106.715	134.443	9.59797	7.36058	0	0	0	0	1.92175	0	3.6324	29.098	44.7422	21.0599	23.0718	0.0205109	0.531983	0.00327144	0.142896	0.301339	DEG_CC	CC>other	1930	0.00629445	-2.04424	3.69939	0.938856	10672	0	protein_coding	PDI-like 1-6	Encodes a protein disulfide isomerase-like (PDIL) protein, a member of a multigene family within the thioredoxin (TRX) superfamily. Unlike several other PDI family members, transcript levels for this gene are not up-regulated in response to three different chemical inducers of ER stress (dithiothreitol, beta-mercaptoethanol, and tunicamycin).
AT3G16140	47.5911	61.9351	0	0	0	0	0	0	0	0	0	115.136	90.4181	649.061	553.948	0.000788338	0.943055	0.00184033	0.00138579	0.0529301	DEG_CC	CC>other	2049	0.00791157	NA	NA	NA	NA	NA	protein_coding	photosystem I subunit H-1	Encodes subunit H of photosystem I reaction center subunit VI.
AT3G16510	12.675	18.9219	615.106	418.056	768.198	842.865	258.344	975.489	147.207	515.954	369.995	12.3933	15.4443	3.69829	4.16598	0.003074	0.978923	0.00117625	0.000222276	0.0166042	DEG_CC	other>CC	373	2.57188e-07	11.8298	-1.05835	0.669344	5478	0	protein_coding	Calcium-dependent lipid-binding (CaLB domain) family protein
AT3G18890	144.769	115.149	0	0	0	0	0	0	0	0	0	19.3006	37.5248	158.34	134.469	0.000146741	0.945977	0.00051348	0.000269116	0.0530941	DEG_CC	CC>other	367	2.21373e-07	NA	NA	NA	NA	NA	protein_coding	NAD(P)-binding Rossmann-fold superfamily protein
AT3G19150	0	0	78.1907	108.71	312.293	167.856	6.93122	36.9583	34.0674	88.6537	255.418	15.1449	13.4573	6.68135	17.4347	0.017757	0.9367	0.0146033	0.00204792	0.0288916	DEG_CC	other>CC	860	0.000225216	8.94748	-0.996821	0.828471	7876	0	protein_coding	KIP-related protein 6	Kip-related protein (KRP) gene, encodes CDK (cyclin-dependent kinase) inhibitor (CKI), negative regulator of cell division. Binds to D type cyclins. A member of seven KRP genes found in Arabidopsis thaliana. Differential expression patterns for distinct KRPs were revealed by in situ hybridization. KRP6 appears to be targeted for degradation by RHF1a and RHF2a to allow mitotic divisions during gam…
AT3G20260	89.6633	242.565	0	0	0	0	0.081267	0	0	0	0	102.869	66.7776	11.8892	8.3625	0.000464926	0.857037	0.00269102	0.0017215	0.138085	DEG_CC	CC>other	282	6.79661e-09	NA	NA	NA	NA	NA	protein_coding	Protein of unknown function (DUF1666)
AT3G20660	16.2483	85.7095	0	0	0	0	0	0	0	0	0	7.79448	3.44087	1.86428	3.44787	0.00211343	0.93646	0.00513125	0.0037357	0.0525599	DEG_CC	CC>other	1403	0.00213053	NA	NA	NA	NA	NA	protein_coding	organic cation/carnitine transporter4
AT3G21240	16.2694	69.7918	0	0	0	0	0	0	0	0	0	7.64102	6.0748	8.46314	11.2558	0.00204125	0.937146	0.00465611	0.00355788	0.0525984	DEG_CC	CC>other	2004	0.00723216	NA	NA	NA	NA	NA	protein_coding	4-coumarate:CoA ligase 2	encodes an isoform of 4-coumarate:CoA ligase (4CL), which is involved in the last step of the general phenylpropanoid pathway. The catalytic efficiency was in the following (descending) order: p-coumaric acid, caffeic acid, ferulic acid, 5-OH-ferulic acid and cinnamic acid. At4CL2 was unable to use sinapic acid as substrate.
AT3G21690	97.4362	143.027	0	0	0	0	0	0	0	0	0	3.417	2.04083	22.9118	33.5809	0.000198251	0.945703	0.00065486	0.000365321	0.0530787	DEG_CC	CC>other	471	2.19566e-06	NA	NA	NA	NA	NA	protein_coding	MATE efflux family protein
AT3G22750	153.241	273.366	7.51358	0	0	0	0.18506	0	0	0	0	16.3371	11.8991	5.80281	7.94142	0.0142042	0.842425	0.00398977	0.0233012	0.11608	DEG_CC	CC>other	1380	0.00200551	-2.04424	-3.63003	0.801545	7419	0	protein_coding	Protein kinase superfamily protein
AT3G22800	0	0.162252	3.69213	0.24189	42.3818	133.669	24.3381	50.1389	101.295	37.008	47.2745	0.95922	0.933005	0.294881	0.405971	0.104381	0.537725	0.0140611	0.243764	0.100069	DEG_CC	other>CC	1539	0.0030134	9.23897	-1.33413	0.619303	4887	0	protein_coding	Leucine-rich repeat (LRR) family protein
AT3G23410	108.706	75.0146	0	0	0	0	0.163929	3.93994	0	0	1.14692	63.676	72.9328	11.7663	18.0577	0.00116802	0.679802	0.00650413	0.00252059	0.310005	DEG_CC	CC>other	587	1.50802e-05	1.93738	2.91817	1	13721	0	protein_coding	fatty alcohol oxidase 3	Encodes a fatty alcohol oxidase.
AT3G23580	39.7121	39.7732	0	0	0	0	0	0	0	0	1.76694	61.241	45.6092	31.4544	32.7554	0.000600667	0.943981	0.00138477	0.00105109	0.0529821	DEG_CC	CC>other	2144	0.00941672	-2.04424	1.76229	1	15349	0	protein_coding	ribonucleotide reductase 2A	Encodes one of the 3 ribonucleotide reductase (RNR) small subunit genes (RNR2A). Functionally redundant with the ribonucleotide reductase TSO2. mRNA was shown to specifically accumulate during the S-phase of the cell cycle in synchronized tobacco BY2 cells. Critical for cell cycle progression, DNA damage repair and plant development.
AT3G23700	76.7359	76.8524	0	0	0	0	0	0	0	0	0	15.0886	11.6859	195.403	159.248	0.000318771	0.945195	0.00085491	0.000581029	0.0530502	DEG_CC	CC>other	1142	0.000811602	NA	NA	NA	NA	NA	protein_coding	Nucleic acid-binding proteins superfamily
AT3G23740	37.2958	32.8653	0	0	0	0	0	0	0	0	0	11.3147	5.01404	7.69024	5.01492	0.000701007	0.943453	0.00165589	0.00123729	0.0529524	DEG_CC	CC>other	1772	0.00480588	NA	NA	NA	NA	NA	protein_coding
AT3G24190	132.678	157.463	26.2269	0	12.7887	0	0	5.87082	1.10527	0.82925	7.74092	16.1729	18.7909	34.1126	41.9789	0.0238857	0.416646	0.00225102	0.233027	0.32419	DEG_CC	CC>other	1432	0.00233804	-2.04424	5.65304	0.54488	4100	0	protein_coding	Protein kinase superfamily protein
AT3G24510	3646.23	3034.98	0	0	0	0	4.48413	9.94662	16.3504	18.5812	1.5416	385.663	523.013	0	0	0.00148587	0.729789	0.0225531	0.000389591	0.245783	DEG_CC	CC>other	60	4.32714e-21	3.69686	1.51828	1	13393	0	protein_coding	Defensin-like (DEFL) family protein	Encodes a defensin-like (DEFL) family protein.
AT3G26080	150.996	62.1278	0.242716	0	0	0	0	11.8548	3.8778	1.76085	75.5495	14.8835	69.3138	28.8657	26.9002	0.00252653	0.903293	0.00385167	0.0058019	0.0845264	DEG_CC	CC>other	1387	0.00204765	-2.04424	6.97943	0.322343	2427	0	protein_coding	plastid-lipid associated protein PAP / fibrillin family protein
AT3G26380	109.478	122.397	1.28803	0	9.98391	0	0	33.8976	0	1.99029	0	36.3975	25.5818	26.3819	24.9184	0.0125433	0.617338	0.00229246	0.0728	0.295027	DEG_CC	CC>other	1705	0.0042315	-2.04424	6.54465	0.677578	5571	0	protein_coding	Melibiase family protein
AT3G26650	287.226	289.796	1.75849	0	2.19788	0	0.181474	0	0	4.2173	117.443	180.278	117.383	1935.14	1861.78	0.00122948	0.837052	0.00107783	0.00538977	0.155251	DEG_CC	CC>other	479	2.53679e-06	3.93234	6.9081	0.604231	4717	0	protein_coding	glyceraldehyde 3-phosphate dehydrogenase A subunit	Encodes one of the two subunits forming the photosynthetic glyceraldehyde-3-phosphate dehydrogenase (GAPDH) and as such a constituent of the supramolecular complex with phosphoribulokinase (PRK) thought to be linked by a small peptide encoded by CP12-2. GapA-1 is coordinately expressed by light with PRK and CP12-2. The enzyme activity, tested in leaf protein extracts dropped significantly after e…
AT3G27470	13.1273	1.98884	114.531	82.3122	67.5871	139.506	137.253	186.074	89.6954	110.913	39.36	9.10348	0	7.45412	8.63312	0.025015	0.563619	0.0217306	0.0862529	0.303383	DEG_CC	other>CC	1286	0.00149028	10.4363	-1.29814	0.546066	4113	0	protein_coding	Protein of unknown function (DUF707)
AT3G27770	70.2215	30.1611	0	0	0	0	0	0	0	0	0	10.0852	0	75.2136	82.3985	0.00150711	0.939618	0.00349485	0.0026425	0.0527372	DEG_CC	CC>other	1981	0.00692697	NA	NA	NA	NA	NA	protein_coding
AT3G28370	0	0	83.6045	45.0775	27.8768	74.1828	123.642	15.6376	37.1267	49.2128	83.6651	18.5809	28.4575	14.6861	13.2055	0.00409165	0.776142	0.00695206	0.01296	0.199854	DEG_CC	other>CC	643	3.78927e-05	8.76595	-2.13542	0.287055	2204	0	protein_coding
AT3G28490	44.7285	152.148	0	0	0	0	0	0	0	0	0	5.97311	0	0	0	0.0014914	0.939456	0.00366982	0.00265517	0.0527281	DEG_CC	CC>other	1455	0.00245107	NA	NA	NA	NA	NA	protein_coding	Oxoglutarate/iron-dependent oxygenase
AT3G29320	225.859	269.839	22.5467	11.7616	7.53737	4.32709	0	9.67244	0	4.54375	0	87.5447	98.4655	249.001	189.264	0.0322056	0.749996	0.0440264	0.0230592	0.150712	DEG_CC	CC>other	1591	0.00344062	5.34067	-0.20908	1	13132	0	protein_coding	Glycosyl transferase, family 35	Encodes a plastidic alpha-glucan phosphorylase. In vitro, the enzyme has a preference for maltooligosaccharides, such as maltoheptaose.
AT3G30380	0	0	48.1833	6.82207	94.9985	63.9481	5.12163	0	10.8217	7.16257	17.6286	42.1323	36.7783	8.97243	9.1607	0.036508	0.921146	0.0113021	0.00814682	0.0228974	DEG_CC	other>CC	1733	0.0044067	7.26312	-2.88104	0.476629	3503	0	protein_coding	alpha/beta-Hydrolases superfamily protein
AT3G30775	329.795	285.817	2.37883	0.268044	0	0	0.418429	0	0	6.91511	5.39605	331.952	250.771	22.8517	27.4598	0.00151746	0.95967	0.00166936	0.00124141	0.0359021	DEG_CC	CC>other	405	6.85752e-07	3.16471	2.72897	1	13244	0	protein_coding	Methylenetetrahydrofolate reductase family protein	Encodes a proline oxidase that is predicted to localize to the inner mitochondrial membrane, its mRNA expression induced by high levels of Al and by osmotic stress. The promoter contains an L-proline-inducible element.
AT3G42160	274.772	118.296	0	0	0	0	0	0	0	0	0	0	0	0	0	0.00121528	0.94085	0.00296517	0.00216303	0.0528063	DEG_CC	CC>other	1575	0.00332057	NA	NA	NA	NA	NA	protein_coding	Pectin lyase-like superfamily protein
AT3G43470	2434.36	2908.45	0.295018	0.489382	0	0	2.31643	2.51248	0	0	0	3.50896	5.30129	0	0	0.000245013	0.946673	0.0037142	9.35722e-05	0.0492739	DEG_CC	CC>other	34	7.1737e-28	2.43536	-1.89965	0.918099	10075	0	protein_coding	zinc ion binding;nucleic acid binding
AT3G43480	439.214	375.774	0.147299	0.060288	0	0	0.287729	0.573372	0	0	0.051944	1.32055	0.867288	0	0	0.000171391	0.868865	0.00135779	0.000819029	0.128787	DEG_CC	CC>other	681	5.39922e-05	NA	NA	NA	NA	NA	protein_coding
AT3G43505	447.206	346.576	0	0	0	0	0	0	0	0	85.4223	42.1161	137.684	0	0	0.000303836	0.9452	0.00088654	0.000559498	0.0530504	DEG_CC	CC>other	756	0.000112115	-2.04424	5.33864	0.919387	10110	0	protein_coding	low-molecular-weight cysteine-rich 30	Encodes a member of a family of small,secreted, cysteine rich protein with sequence similarity to the PCP (pollen coat protein) gene family.
AT3G43600	37.1462	48.9014	0.477294	0.115624	0	0	0.50564	17.8998	41.1861	18.4161	30.1478	0	0	8.63169	10.4912	0.00708917	0.961674	0.00689232	0.0018082	0.0225362	DEG_CC	CC>other	1899	0.00600724	5.94587	5.76523	0.092138	1101	0	protein_coding	aldehyde oxidase 2	Encodes an aldehyde oxidase. AAO2 does not appear to act on abscisic aldehyde in vitro but it is possible that it may function in abscisic acid biosynthesis when the activity of At2g27150 (AAO3), the primary abscisic aldehyde oxidase, is lost.
AT3G43930	12.0794	86.5021	0	0	0	0	0	0	0	0	0	1.8	0	0.40402	0.298057	0.00315557	0.931957	0.00711675	0.00546326	0.0523072	DEG_CC	CC>other	1786	0.00483936	NA	NA	NA	NA	NA	protein_coding	BRCT domain-containing DNA repair protein
AT3G44300	3378.01	4086.39	4.9117	1.42201	0	0	3.04395	7.14511	1.50332	0	0.755589	87.6556	57.9033	15.5289	98.0577	0.000150999	0.976998	0.000895024	5.28569e-05	0.0219026	DEG_CC	CC>other	99	5.64886e-17	3.76181	-0.351819	1	12833	0	protein_coding	nitrilase 2	Encodes an enzyme that catalyzes the hydrolysis of indole-3-acetonitrile (IAN) to indole-3-acetic acid (IAA) (nitrile aminohydrolase, EC 3.5.5.1) and IAN to indole-3-acetamide (IAM) at lower levels. Mutants have reduced sensitivity to IAN and are sensitive to IAA. This enzyme likely participates in other non-auxin-related metabolic pathways.
AT3G44310	477.237	672.145	0	0.839324	0	0	0	1.33565	0.332167	0	0.481829	179.835	110.484	417.385	673.6	0.001388	0.835729	0.000976771	0.00342555	0.158481	DEG_CC	CC>other	151	5.23602e-13	-2.04424	2.39092	0.926602	10347	0	protein_coding	nitrilase 1	Mutants are resistant to indole-3-acetonitrile (IAN). NIT1 catalyzes the terminal activation step in indole-acetic acid biosynthesis. Predominantly expressed isoform of nitrilase isoenzyme family. Aggregation of NIT1 in cells directly abutting wound sites is one of the earliest events associated with wound and herbicide-induced cell death. The protein undergoes thiolation following treatment with…
AT3G44763	0	0	820.858	406.297	384.503	261.462	473.601	1617.8	710.568	289.373	295.177	0	42.9395	0	0	0.00039797	0.982618	0.00104816	0.000412687	0.0155233	DEG_CC	other>CC	830	0.000177609	9.15611	0.0386262	1	15311	0	NA	NA	NA
AT3G44770	25.4483	2.94837	173.994	179.973	103.253	231.249	163.493	82.2293	161.414	87.1227	129.719	7.44001	0	1.69044	0.6778	0.0317147	0.809552	0.0149208	0.0466406	0.0971718	DEG_CC	other>CC	1916	0.00621568	10.0871	-1.69829	0.31551	2408	0	protein_coding	Protein of unknown function (DUF626)
AT3G47290	96.6081	219.015	0	0	0	0	0	3.90372	0	18.317	4.14009	28.725	24.5943	25.6806	28.5095	0.000316922	0.944963	0.00110567	0.000577566	0.0530371	DEG_CC	CC>other	368	2.26232e-07	-2.04424	6.15726	0.597961	4665	0	protein_coding	phosphatidylinositol-speciwc phospholipase C8
AT3G47470	164.585	280.47	0	0	0	0	0	1.41837	0	7.82684	2.55765	731.459	400.525	4684.66	3145.35	0.000230001	0.945506	0.000773949	0.000422623	0.0530676	DEG_CC	CC>other	419	8.77002e-07	-2.04424	4.28802	0.827072	7844	0	protein_coding	light-harvesting chlorophyll-protein complex I subunit A4	Encodes a chlorophyll a/b-binding protein that is more similar to the PSI Cab proteins than the PSII cab proteins. The predicted protein is about 20 amino acids shorter than most known Cab proteins.
AT3G47650	113.048	362.166	0	0	0	0	0.583594	0	0	0	0	31.896	29.6016	433.054	385.019	0.00799272	0.570907	0.0446436	0.00894136	0.367516	DEG_CC	CC>other	684	5.72926e-05	-2.04424	-3.63003	0.801545	7412	0	protein_coding	DnaJ/Hsp40 cysteine-rich domain superfamily protein
AT3G48200	39.9348	46.7796	0	0	0	0.385386	0	0	0	0	0.153005	3.60059	8.18892	54.2428	49.1253	0.00829908	0.699892	0.0502304	0.00187686	0.239701	DEG_CC	CC>other	1080	0.000633177	0.7317	-3.42702	0.861975	8668	0	protein_coding
AT3G48205	1568.02	1166.34	0	0	0	0	0	0	0	0	0	127.147	298.223	0	0	0.000109052	0.946149	0.0004428	0.000195389	0.0531037	DEG_CC	CC>other	200	9.88246e-11	NA	NA	NA	NA	NA	protein_coding		Encodes a Plant thionin family protein
AT3G48231	1122.21	1078.87	0	0	0	0	12.0237	0	31.7681	0	0	407.601	238.476	0	0	0.00471497	0.673372	0.0473338	0.000679426	0.2739	DEG_CC	CC>other	395	4.95719e-07	3.81329	-0.499939	0.993084	12332	0	protein_coding	low-molecular-weight cysteine-rich 48	Encodes a member of a family of small,secreted, cysteine rich protein with sequence similarity to the PCP (pollen coat protein) gene family.
AT3G48280	92.0018	163.918	0	0	0	0	0	0	0	0	0	6.01452	3.14341	0.365956	0.780461	0.000310252	0.945101	0.00097201	0.000571745	0.0530449	DEG_CC	CC>other	577	1.25525e-05	NA	NA	NA	NA	NA	protein_coding	cytochrome P450, family 71, subfamily A, polypeptide 25	putative cytochrome P450
AT3G48300	388.002	307.721	0	0.329748	0	30.8689	0.443797	0.594017	0	0	0	6.09421	0	0	0	0.0301636	0.542589	0.22947	0.00385106	0.193927	DEG_CC	CC>other	626	2.98386e-05	3.56388	-7.32661	0.191496	1632	0	protein_coding	cytochrome P450, family 71, subfamily A, polypeptide 23	putative cytochrome P450
AT3G49200	45.0909	134.114	0	0	0	0	0	0	0	0	0	0	0	0	0	0.000871514	0.942251	0.00240768	0.00158491	0.0528849	DEG_CC	CC>other	883	0.000258017	NA	NA	NA	NA	NA	protein_coding	O-acyltransferase (WSD1-like) family protein
AT3G49307	222.89	399.533	0	0	0	0	0	0	0	0	0	66.2409	189.392	0	0	0.000424312	0.944554	0.00122759	0.000779549	0.0530142	DEG_CC	CC>other	770	0.000123951	NA	NA	NA	NA	NA	protein_coding	Expressed protein
AT3G51000	178.496	73.2616	0.374379	0	0	0	0.224067	84.7329	19.5527	43.1139	139.24	78.4382	70.5515	49.5647	55.3572	0.00369139	0.804745	0.00980085	0.00884352	0.172919	DEG_CC	CC>other	1138	0.00079378	4.37162	7.78666	0.0561185	865	0	protein_coding	alpha/beta-Hydrolases superfamily protein
AT3G51070	30.7931	58.9189	0	0	0	0	0	0	0	0	1.38855	0	0	0.043778	0	0.000597022	0.943729	0.00161794	0.00108782	0.0529679	DEG_CC	CC>other	1052	0.000559875	-2.04424	2.20286	1	15025	0	protein_coding	S-adenosyl-L-methionine-dependent methyltransferases superfamily protein
AT3G51540	28.9889	56.5386	0	0	0	0	0	8.83959	0	0	0	0	0	0.184705	1.1283	0.00118664	0.941129	0.00277539	0.00208702	0.052822	DEG_CC	CC>other	1977	0.00687004	-2.04424	4.17717	0.994605	12406	0	protein_coding
AT3G52290	0	0	13.0149	1.22058	11.9543	71.1063	34.4392	1.47153	0.351876	7.84539	3.61589	32.6833	28.6888	23.0436	16.416	0.0445479	0.368982	0.0189675	0.318519	0.248983	DEG_CC	other>CC	1112	0.000723821	6.8902	-4.82883	0.0373759	719	0	protein_coding	IQ-domain 3
AT3G53920	49.1293	39.503	0	0	0	0	0	0	0	0	0	21.7628	13.2841	38.3122	34.7238	0.000561399	0.944025	0.00141844	0.00101029	0.0529845	DEG_CC	CC>other	1468	0.00249667	NA	NA	NA	NA	NA	protein_coding	RNApolymerase sigma-subunit C	Encodes a sigma-like transcription factor, Sigma 3 (SIG3 or SIGC). As a subunit of chloroplast RNA polymerase, SIG3 confers the ability to recognize promoter sequences on the core enzyme. SIG3 transcribes specifically the psbN gene in plastids.
AT3G54650	217.268	239.561	1.18902	0	0	0	5.67331	38.9616	150.067	8.9985	35.3032	58.3353	38.9698	24.941	22.2561	0.0105278	0.937472	0.0114938	0.00124401	0.0392624	DEG_CC	CC>other	1117	0.000731218	7.14318	3.42138	0.514546	3855	0	protein_coding	RNI-like superfamily protein
AT3G54890	216.494	329.403	0	0.290279	0	0	0	31.6081	58.8588	16.5946	27.2084	186.01	259.807	3113.34	2259	0.000598399	0.908354	0.0010116	0.0014138	0.0886226	DEG_CC	CC>other	472	2.21187e-06	-2.04424	7.5715	0.124713	1302	0	protein_coding	photosystem I light harvesting complex gene 1	Encodes a component of the light harvesting complex associated with photosystem I.
AT3G55252	426.129	532.555	0	0.196968	0	0	0	1.42479	0	0	0	67.115	48.4051	0	0	0.000142729	0.932813	0.000617773	0.000324193	0.0661022	DEG_CC	CC>other	459	1.78277e-06	-2.04424	0.00724116	1	16402.5	0	protein_coding	Plant self-incompatibility protein S1 family
AT3G55260	89.1402	86.598	0	0	0	0	0	3.35064	0	0	0	28.1311	33.9626	40.3382	27.6454	0.000201599	0.945742	0.00060321	0.000372117	0.0530809	DEG_CC	CC>other	692	6.1616e-05	-2.04424	3.00724	1	14176	0	protein_coding	beta-hexosaminidase 1	Encodes a protein with &#946;-hexosaminidase activity (the enzyme is active with p-nitrophenyl-&#946;-N-acetylglucosaminide as substrate but displayed only a minor activity toward p-nitrophenyl-&#946;-N-acetylgalactosaminide). The enzyme displays no distinct preference for a specific terminal GlcNAc residue and indeed cleaved the asialoagalactodabsylglycopeptide GnGn to a mixture of products.
AT3G55330	419.5	100.221	0	0	0	0	0	55.2708	0	0	0	42.0588	54.2798	287.571	251.137	0.000862325	0.941924	0.00279016	0.00155673	0.0528666	DEG_CC	CC>other	452	1.61173e-06	-2.04424	6.11577	0.84728	8316	0	protein_coding	PsbP-like protein 1
AT3G55800	61.337	61.2733	0	0	0	0	0	0	0	0	0	82.1335	29.7497	640.955	618.497	0.000374149	0.944942	0.000969943	0.000677444	0.053036	DEG_CC	CC>other	1307	0.00160435	NA	NA	NA	NA	NA	protein_coding	sedoheptulose-bisphosphatase	Encodes the chloroplast enzyme sedoheptulose-1,7-bisphosphatase (SBPase), involved in the carbon reduction of the Calvin cycle. Increase in SBPase activity in transgenic lines accumulate up to 50% more sucrose and starch than wild-type.
AT3G55870	11.8737	76.1536	0	0	0	0	0	0	0	0	0	0	0	0	0	0.00293732	0.932895	0.00670339	0.0051044	0.0523598	DEG_CC	CC>other	1727	0.0043527	NA	NA	NA	NA	NA	protein_coding	ADC synthase superfamily protein
AT3G55880	114.064	163.757	2.39652	0.179841	4.73458	0	0.322249	60.6602	210.367	85.4159	92.0969	1.07917	8.22409	17.6784	26.6987	0.00627228	0.849148	0.00363404	0.0195855	0.12136	DEG_CC	CC>other	1590	0.00342996	5.15906	8.19161	0.00219013	288	1	protein_coding	Alpha/beta hydrolase related protein	A gain-of-function mutant of SUE4 exhibited improved low sulphur tolerance.
AT3G56080	278.56	147.564	0	0	5.88877	0	0.195175	0	0	0	0	3.24272	7.26469	9.25673	16.9459	0.0140541	0.752071	0.00411461	0.0433886	0.186371	DEG_CC	CC>other	1264	0.00140511	-2.04424	-3.04507	0.834356	8050	0	protein_coding	S-adenosyl-L-methionine-dependent methyltransferases superfamily protein
AT3G56470	16.5023	97.4781	0	0	0	0	0	0	0	7.13648	7.63072	3.88833	11.21	1.83407	2.22875	0.00261031	0.934329	0.00605908	0.00456079	0.0524403	DEG_CC	CC>other	1649	0.00383092	-2.04424	4.87962	0.867825	8800	0	protein_coding	F-box family protein
AT3G56660	12.3457	63.5609	0	0	0	0.154204	0	36.6506	12.9043	40.5954	15.0672	0.638998	0	0.23581	0.221185	0.00587216	0.816782	0.0203261	0.0129053	0.144114	DEG_CC	CC>other	2106	0.00881702	3.82608	7.4056	0.141516	1394	0	protein_coding	basic region/leucine zipper motif protein 49
AT3G56940	336.296	321.559	0	0	0	0	0.31549	32.4679	11.5613	0	9.03093	194.151	128.292	869.484	683.815	0.000812508	0.603684	0.00591395	0.000973321	0.388616	DEG_CC	CC>other	253	1.41732e-09	3.52931	4.9321	0.7442	6475	0	protein_coding	dicarboxylate diiron protein, putative (Crd1)	Encodes a putative ZIP protein with varying mRNA accumulation in leaves, stems and roots. Has a consensus carboxylate-bridged di-iron binding site.
AT3G57270	85.7104	90.231	0	0	0	0	0	0.615199	3.36545	55.7506	10.1645	3.49983	14.3577	0.136864	0.2754	0.000376043	0.944938	0.000969652	0.000680082	0.0530358	DEG_CC	CC>other	1338	0.00178062	-2.04424	6.74395	0.393401	2920	0	protein_coding	beta-1,3-glucanase 1	encodes a member of glycosyl hydrolase family 17
AT3G57310	232.321	44.6942	0	0	0	0	0	0	0	0	14.9633	12.5939	25.5961	0	0	0.00305507	0.932609	0.00673276	0.00525964	0.0523438	DEG_CC	CC>other	1904	0.00611192	-2.04424	3.16439	1	13993	0	protein_coding	Bifunctional inhibitor/lipid-transfer protein/seed storage 2S albumin superfamily protein
AT3G57470	37.2218	85.8739	0	0	0	0	0	0	0	0	0	89.2463	43.0684	38.1243	24.8877	0.000476727	0.944201	0.00145254	0.000875495	0.0529944	DEG_CC	CC>other	607	2.07846e-05	NA	NA	NA	NA	NA	protein_coding	Insulinase (Peptidase family M16) family protein
AT3G58210	41.003	180.017	1.01539	0	2.08092	0	0	0	0	0	0	0.536607	0	0	0	0.0295807	0.67198	0.0127005	0.113353	0.172385	DEG_CC	CC>other	1966	0.00669617	NA	NA	NA	NA	NA	protein_coding	TRAF-like family protein
AT3G59230	71.0663	35.6469	0	0	0	0	0	0	0	0	0	0	0	0	0	0.00112305	0.941345	0.0027053	0.00199302	0.0528341	DEG_CC	CC>other	1717	0.00432566	NA	NA	NA	NA	NA	protein_coding	RNI-like superfamily protein
AT3G59290	316.504	584.91	32.5658	99.4435	71.3641	3.95703	22.7971	25.4666	27.2719	16.4962	77.5663	13.9106	20.0659	8.73658	11.9934	0.295509	0.495466	0.0400085	0.145344	0.0236716	DEG_CC	CC>other	1725	0.00433691	8.57581	0.492763	1	13010	0	protein_coding	ENTH/VHS family protein
AT3G60660	108.375	100.46	0	0	0	0	0	0	0	0	0	8.14601	6.19555	4.96288	4.68036	0.000312918	0.945207	0.0008574	0.000572335	0.0530508	DEG_CC	CC>other	910	0.000298549	NA	NA	NA	NA	NA	protein_coding
AT3G60800	0	0	51.9432	103.496	22.5375	0.812559	4.41765	232.992	258.53	100.966	112.176	31.0267	34.8782	23.7477	23.9107	0.0643523	0.549838	0.226102	0.0218946	0.137814	DEG_CC	other>CC	1732	0.0044067	7.33977	5.13335	0.0139025	476	0	protein_coding	DHHC-type zinc finger family protein
AT3G61182	1738.6	2172.19	0	0	0	0	0	0	0	0	0	111.003	323.911	0	0	8.46834e-05	0.946296	0.000356778	0.000151022	0.053112	DEG_CC	CC>other	174	8.88881e-12	NA	NA	NA	NA	NA	protein_coding	low-molecular-weight cysteine-rich 54	Encodes a member of a family of small,secreted, cysteine rich protein with sequence similarity to the PCP (pollen coat protein) gene family.
AT3G61540	59.4817	45.4304	0	0	0	0	0	0	0	0	0	20.6553	20.9239	26.1332	24.9469	0.000643411	0.943634	0.00160565	0.00115412	0.0529626	DEG_CC	CC>other	1536	0.00300213	NA	NA	NA	NA	NA	protein_coding	alpha/beta-Hydrolases superfamily protein
AT3G62030	157.941	129.556	0	0	0	0	0	0	0	0	0	50.7948	55.4903	1153.13	858.911	0.000282586	0.945316	0.000824186	0.000520478	0.053057	DEG_CC	CC>other	751	0.000109748	NA	NA	NA	NA	NA	protein_coding	rotamase CYP 4	nuclear-encoded chloroplast stromal cyclophilin CYP20-3 (also known as ROC4). Protein is tyrosine-phosphorylated and its phosphorylation state is modulated in response to ABA in Arabidopsis thaliana seeds.
AT3G62300	43.1293	71.6629	6.9107	0.226072	2.19469	0	0	5.4238	1.03554	14.8227	35.3904	72.1823	42.8464	15.0847	12.8905	0.0236676	0.380821	0.00732464	0.2729	0.315287	DEG_CC	CC>other	2136	0.00919281	-2.04424	7.43301	0.202819	1690	0	protein_coding	DOMAIN OF UNKNOWN FUNCTION 724 7	Member of the plant-specific DUF724 protein family. Arabidopsis has 10 DUF724 proteins. Loss of function mutant has a WT phenotype
AT3G62750	159.071	147.33	0	0	0	0	0	0	0	0	0	6.74603	12.9901	101.721	80.8421	0.000113902	0.94619	0.000380497	0.000210013	0.053106	DEG_CC	CC>other	450	1.48033e-06	NA	NA	NA	NA	NA	protein_coding	beta glucosidase 8
AT3G63490	130.09	128.017	6.63469	0	1.55399	0	0	0	0	0	1.21706	99.9487	55.3953	544.98	422.888	0.0100247	0.6812	0.00280452	0.0501513	0.255819	DEG_CC	CC>other	1830	0.00519134	-2.04424	1.12486	1	16402.5	0	protein_coding	Ribosomal protein L1p/L10e family
AT4G00370	125.584	117.181	0	0	0	0	0.247633	67.396	24.7063	22.3316	32.8281	25.6569	12.0854	79.0647	77.4237	0.00168524	0.599881	0.0103342	0.00193257	0.386168	DEG_CC	CC>other	544	7.93687e-06	4.5332	6.93988	0.101854	1147	0	protein_coding	Major facilitator superfamily protein	Encodes an inorganic phosphate transporter (PHT4;4).
AT4G00490	110.208	74.249	0	0	0	0	0	35.7383	0	48.2952	0	30.696	5.93997	53.4948	51.551	0.000323357	0.945068	0.00096978	0.000595951	0.053043	DEG_CC	CC>other	674	5.17255e-05	-2.04424	7.72413	0.435262	3209	0	protein_coding	beta-amylase 2	Encodes a chloroplast beta-amylase. The enzyme activity is very weak compared to BAM1 and BAM3. Mutant of BAM2 has no visible phenotype.
AT4G00540	47.5905	176.557	0	0	0	0	0	0	0	28.9194	0	0	0	0	0	0.000986043	0.941556	0.00282096	0.00179128	0.0528459	DEG_CC	CC>other	731	9.68121e-05	-2.04424	5.8868	0.868735	8869	0	protein_coding	myb domain protein 3r2	Encodes a putative c-myb-like transcription factor. Member of a class of domain proteins containing structural features of the vertebrate c-Myb proto-oncoprotein, including the presence of three Myb motifs (R1,R2,R3).
AT4G00750	118.37	96.7793	0	0	0	0	0	0.131652	0	0	0	61.7886	60.6428	17.058	16.4608	0.000191634	0.945756	0.000617244	0.000353786	0.0530817	DEG_CC	CC>other	528	6.28806e-06	-2.04424	-0.577721	1	16402.5	0	protein_coding	S-adenosyl-L-methionine-dependent methyltransferases superfamily protein
AT4G01050	574.381	481.069	24.5553	16.8538	0	15.6411	0.463297	149.007	130.886	119.777	192.72	101.718	202.832	444.87	360.803	0.0276013	0.929405	0.0108497	0.00593954	0.0262048	DEG_CC	CC>other	2058	0.00807037	8.32398	3.25569	0.21845	1782	0	protein_coding	thylakoid rhodanese-like	hydroxyproline-rich glycoprotein family protein, contains a rhodanese homology domain. Required for anchoring the FNR flavoenzyme to the thylakoid membranes and sustaining high efficiency photosynthetic linear electron flow.
AT4G01120	52.7253	123.641	0	0	0	0	0	14.6901	0	0	0	25.6194	15.0426	20.9412	19.9755	0.000699325	0.943168	0.00192155	0.00127452	0.0529364	DEG_CC	CC>other	937	0.000347378	-2.04424	4.77983	0.964217	11269	0	protein_coding	G-box binding factor 2	bZIP (basic leucine zipper) transcription factor that binds to the G-box regulatory element found in many plant promoters. GBF2 nuclear localization is increased by blue light
AT4G01150	82.2913	174.37	0	0	0	0	0	1.24076	0	0	0	157.54	88.2129	1717.27	1225.27	0.000820367	0.942679	0.00211185	0.00148008	0.052909	DEG_CC	CC>other	1277	0.00144872	-2.04424	0.422279	1	16402.5	0	protein_coding
AT4G01900	141.119	299.849	2.61692	2.52174	21.4937	0	0	15.3237	110.855	43.8696	264.942	32.4239	33.2276	66.2758	56.3686	0.0205891	0.347483	0.00791915	0.277284	0.346725	DEG_CC	CC>other	1328	0.00174288	-2.04424	9.06312	0.0110463	444	0	protein_coding	GLNB1 homolog	encodes a PII protein that may function as part of a signal transduction network involved in perceiving the status of carbon and organic nitrogen. Forms a protein complex with N-acetylglutamate kinase and regulates the kinase activity by relieving the feedback inhibition of the kinase by arginine. Regulates acetyl-CoA carboxylase activity.
AT4G02010	1.7277	0	75.9385	33.5109	143.52	129.867	60.2502	133.54	107.418	59.3584	107.714	22.5499	25.5806	17.7839	15.6911	0.0143351	0.930151	0.00628711	0.0128179	0.0364091	DEG_CC	other>CC	1035	0.000532791	10.2975	-0.832298	0.77246	6927	0	protein_coding	Protein kinase superfamily protein
AT4G02280	68.9235	37.9424	0	1.61736	2.33986	0	0	5.04024	8.63168	0	2.59039	0	0	3.73122	4.12276	0.0260374	0.587184	0.00626894	0.138134	0.242376	DEG_CC	CC>other	2152	0.0095782	-2.04424	5.91224	0.626077	4972	0	protein_coding	sucrose synthase 3	Encodes a protein with sucrose synthase activity (SUS3). It appears to be important for sucrose metabolism in developing seeds, especially during the late maturation phase, about 18 days after flowering.
AT4G03200	47.871	39.7637	0.431546	0	0	0	128.98	15.3448	5.33228	1.42561	7.97269	33.8874	25.4013	34.6966	29.2455	0.146683	0.425748	0.255644	0.0209466	0.150979	DEG_CC	other>CC	1718	0.00432688	8.20113	-4.06409	0.14844	1418	0	protein_coding	catalytics
AT4G03280	125.626	186.221	2.35041	4.40587	0	0	0	0	0	0	0	145.725	135.069	1719.09	1406.3	0.0141901	0.6866	0.00437403	0.0653577	0.229479	DEG_CC	CC>other	1989	0.00708144	NA	NA	NA	NA	NA	protein_coding	photosynthetic electron transfer C	Encodes the Rieske FeS center of cytochrome b6f complex. Gene is expressed in shoot but not in root. Mutant has reduced electron transport at saturating light intensities and Q-cycle activity is hypersensitive to acidification of the thylakoid lumen.
AT4G04640	329.494	131.758	0.160309	0.153397	0	0	0.138717	0.274835	0	0	0.067974	88.0781	119.527	1160.76	1011.7	0.00026262	0.867217	0.00265853	0.00131869	0.128543	DEG_CC	CC>other	360	1.7048e-07	-0.587892	-0.132368	1	16402.5	0	protein_coding	ATPase, F1 complex, gamma subunit protein	One of two genes (with ATPC2) encoding the gamma subunit of Arabidopsis chloroplast ATP synthase.
AT4G05180	13.7928	115.656	0	0	0	0	0	0	0	0	0	198.07	137.107	3198.42	2500.44	0.00396701	0.928663	0.00849031	0.00675715	0.0521223	DEG_CC	CC>other	2097	0.0087026	NA	NA	NA	NA	NA	protein_coding	photosystem II subunit Q-2	Encodes the PsbQ subunit of the oxygen evolving complex of photosystem II.
AT4G08990	64.197	57.8426	0.396384	0.691399	0	0	0.151767	0.274965	0	3.62529	0	2.8547	4.27971	0.165235	0	0.00313535	0.943015	0.00229796	0.00354041	0.0480109	DEG_CC	CC>other	1186	0.00103582	2.74856	2.54054	1	13758	0	protein_coding	DNA (cytosine-5-)-methyltransferase family protein
AT4G09090	194.856	248.455	0	0.224516	0	0	0.366578	0	0	0	0	20.7598	35.9266	0	0	0.000575768	0.849947	0.00264883	0.00217698	0.144652	DEG_CC	CC>other	1365	0.00191104	NA	NA	NA	NA	NA	protein_coding	Carbohydrate-binding X8 domain superfamily protein
AT4G09462	252.125	187.931	0	0.100167	0	0	0.400068	0.483048	0	0	0	92.569	37.8373	0	0	0.000793392	0.848374	0.00350327	0.00294511	0.144384	DEG_CC	CC>other	1579	0.00337508	NA	NA	NA	NA	NA	protein_coding	Carbohydrate-binding X8 domain superfamily protein
AT4G09464	303.345	210.875	0	0.087135	0	0	0.462926	0.352718	0	0	0	119.76	83.0291	0	0	0.0017175	0.726782	0.00926445	0.00391919	0.258317	DEG_CC	CC>other	1201	0.00112672	-0.810569	-2.57772	0.921424	10172	0	protein_coding	Carbohydrate-binding X8 domain superfamily protein
AT4G09465	421.016	257.372	0	0.100815	0	0	0.459629	0.408093	0	0	0	129.408	112.91	0	0	0.000559455	0.849753	0.00286013	0.0022083	0.144619	DEG_CC	CC>other	920	0.000308894	NA	NA	NA	NA	NA	protein_coding	Carbohydrate-binding X8 domain superfamily protein
AT4G09466	332.241	262.512	0	0.087461	0	0	0.26693	0.354033	0	0	0	123.569	66.3578	0	0	0.000399654	0.851108	0.00206123	0.00158187	0.144849	DEG_CC	CC>other	895	0.000282523	NA	NA	NA	NA	NA	protein_coding	Carbohydrate-binding X8 domain superfamily protein
AT4G09467	303.223	210.875	0	0.087135	0	0	0.462926	0.352718	0	0	0	119.02	83.0291	0	0	0.0017175	0.726782	0.00926445	0.00391919	0.258317	DEG_CC	CC>other	1202	0.00112688	-0.810569	-2.57772	0.921424	10173	0	protein_coding	Carbohydrate-binding X8 domain superfamily protein
AT4G09650	100.71	76.2241	0	0	0	0	0.089518	0.122755	0	1.22473	0.686822	65.424	17.3867	908.093	883.741	0.000829767	0.855295	0.00333612	0.00273443	0.137805	DEG_CC	CC>other	1383	0.00202566	0.355782	1.75498	1	14357	0	protein_coding	ATP synthase delta-subunit gene	Encodes the chloroplast ATPase delta-subunit.
AT4G10340	203.804	167.065	0	0	5.1172	0	0.305201	5.34604	12.7861	2.17288	10.421	356.994	148.253	5284.02	3655.72	0.0085583	0.79966	0.0026652	0.0245584	0.164558	DEG_CC	CC>other	2040	0.00785672	2.81182	4.66705	0.7442	6481	0	protein_coding	light harvesting complex of photosystem II 5	photosystem II encoding the light-harvesting chlorophyll a/b binding protein CP26 of the antenna system of the photosynthetic apparatus
AT4G11510	8179.81	8183.69	1.07485	3.53915	0	0	9.90281	13.4246	0	0	28.5561	245.831	865.624	0	0	0.000308316	0.964331	0.00256023	0.000105453	0.032695	DEG_CC	CC>other	63	7.65924e-21	3.89812	0.0550121	1	16402.5	0	protein_coding	ralf-like 28	Member of a diversely expressed predicted peptide family showing sequence similarity to tobacco Rapid Alkalinization Factor (RALF), and is believed to play an essential role in the physiology of Arabidopsis. Consists of a single exon and is characterized by a conserved C-terminal motif and N-terminal signal peptide.
AT4G11960	18.8833	130.704	0	0	0	0	0	0	0	0	0	24.8491	29.9067	23.2794	30.1776	0.00254832	0.934403	0.00612443	0.0044797	0.0524445	DEG_CC	CC>other	1357	0.00188878	NA	NA	NA	NA	NA	protein_coding	PGR5-like B	Encodes PGRL1B, a transmembrane protein present in thylakoids. PGRL1B has a highly homologous isoform PGRL1A encoded by At4g22890. Plants lacking PGRL1 show perturbation of cyclic electron flow, similar to PGR5-deficient plants. PGRL1 and PGR5 interact physically and associate with PSI (photosystem I).
AT4G13010	59.2431	200.532	0	0	0.241222	0	0.471375	2.26059	0	3.38277	0.603123	39.1427	50.2643	43.5873	62.6664	0.00833328	0.799195	0.0234759	0.0103869	0.158609	DEG_CC	CC>other	1176	0.0010229	1.99173	1.85695	1	14188	0	protein_coding	Oxidoreductase, zinc-binding dehydrogenase family protein
AT4G13330	16.0105	49.7208	0	0	0	0	0	0	0	0	0	16.1018	8.57165	3.68379	4.19987	0.00178067	0.93832	0.00411725	0.00311808	0.0526643	DEG_CC	CC>other	1949	0.00651695	NA	NA	NA	NA	NA	protein_coding	S-adenosyl-L-methionine-dependent methyltransferases superfamily protein
AT4G13590	64.3854	141.244	0	0	0	0	0	0	0	0	0	50.8915	22.5363	93.8503	82.1589	0.00060513	0.943631	0.00169492	0.00110616	0.0529624	DEG_CC	CC>other	862	0.000228082	NA	NA	NA	NA	NA	protein_coding	Uncharacterized protein family (UPF0016)
AT4G13680	89.4136	62.4291	0.024343	0	0	0	0.213672	9.98072	0	0	0	2.26561	1.21517	0.341629	0.176052	0.00199805	0.717476	0.0117316	0.00441132	0.264383	DEG_CC	CC>other	1519	0.00283849	2.02564	3.0947	1	14844	0	protein_coding	Protein of unknown function (DUF295)
AT4G14140	97.042	31.7066	0	0	0	0	0	2.0878	0.225551	0.231011	1.16475	3.21775	0	0	0.055995	0.0005784	0.943486	0.00193149	0.00105023	0.0529542	DEG_CC	CC>other	403	5.9867e-07	-2.04424	4.35948	0.721222	6162	0	protein_coding	DNA methyltransferase 2	This gene is predicted to encode a DNA methyltransferase. A plant line expressing an RNAi construct directed against DMT2 has reduced agrobacterium-mediated tumor formation.
AT4G14210	235.39	237.086	11.4785	0	3.54461	0	0.786756	0	0	0	8.87089	40.3794	50.4701	82.2464	80.2667	0.00917065	0.948678	0.00311089	0.00472525	0.0343148	DEG_CC	CC>other	1282	0.00147155	3.31802	1.3396	1	16402.5	0	protein_coding	phytoene desaturase 3	Encodes phytoene desaturase (phytoene dehydrogenase), an enzyme that catalyzes the desaturation of phytoene to zeta-carotene during carotenoid biosynthesis. Processed protein is localized to the plastid.
AT4G15040	151.585	80.9633	0	0	0	0	0	0	0	0	0	0	0	0	0	0.000340085	0.944907	0.00109368	0.000625249	0.053034	DEG_CC	CC>other	511	4.8249e-06	NA	NA	NA	NA	NA	protein_coding	Subtilisin-like serine endopeptidase family protein
AT4G15053	58.507	100.683	0	0	0	0	0	0	0	0	0	6.97427	0	0	0	0.000742713	0.943117	0.00187189	0.00133488	0.0529336	DEG_CC	CC>other	1443	0.00241485	NA	NA	NA	NA	NA	protein_coding	Protein of Unknown Function (DUF239)
AT4G15910	227.391	181.329	4.44595	0	0	0	0	0	0	2.3165	1.58086	287.111	192.777	38.2919	39.9626	0.0105218	0.780387	0.00261644	0.0283879	0.178087	DEG_CC	CC>other	1838	0.00523446	-2.04424	2.21869	1	12698	0	protein_coding	drought-induced 21	encodes a gene whose transcript level in root and leaves increases to progressive drought stress. The transcript level is also affected by changes of endogenous or exogenous abscisic acid level. It appears to be a member of plant-specific gene family that includes late embryo-abundant and zinc- IAA-induced proteins in other plants.
AT4G16460	157.316	81.5518	915.898	440.779	681.672	507.363	1157.46	846.161	794.234	667.407	495.216	3.34394	8.12525	0	0	0.0639749	0.868642	0.00862151	0.0120009	0.0467603	DEG_CC	other>CC	995	0.00044632	12.0679	-1.19214	0.51365	3851	0	protein_coding
AT4G16690	200.058	147.554	0	0	0	0	0	0	0	0	0	8.1723	24.3257	4.60234	10.2278	0.000208345	0.945652	0.0006798	0.000384172	0.0530758	DEG_CC	CC>other	503	3.57148e-06	NA	NA	NA	NA	NA	protein_coding	methyl esterase 16	Encodes a protein shown to have carboxylesterase activity, methyl IAA esterase activity, and methyl jasmonate esterase activity in vitro. This protein does not act on MeSA, MeGA4, or MEGA9 in vitro. Although MES16 is similar to MES17, a MeIAA hydrolase, two mes16 mutant lines (SALK_151578) and (SALK_139756) do not show altered sensitivity to MeIAA in root growth assays. MES16 transcripts appear t…
AT4G16845	0	0	113.554	10.1098	41.4125	6.06874	132.084	46.3792	66.1112	98.596	172.018	40.6514	68.7015	18.9621	20.6795	0.0375826	0.905202	0.0143076	0.00939133	0.0335162	DEG_CC	other>CC	1155	0.000927322	9.37583	-0.459891	0.960795	11202	0	protein_coding	VEFS-Box of polycomb protein	The VERNALIZATION2 (VRN2) gene mediates vernalization and encodes a nuclear-localized zinc finger protein with similarity to Polycomb group (PcG) proteins of plants and animals. In wild-type Arabidopsis, vernalization results in the stable reduction of the levels of the floral repressor FLC. In vrn2 mutants, FLC expression is downregulated normally in response to vernalization, but instead of rem…
AT4G16970	104.619	37.8309	0	0.542909	3.43333	0	0	0.388626	19.8762	10.1823	1.12064	11.6322	12.6369	4.12322	3.49521	0.0316601	0.576641	0.00812858	0.155927	0.227643	DEG_CC	CC>other	1594	0.00344136	-2.04424	7.00368	0.323341	2430	0	protein_coding	Protein kinase superfamily protein
AT4G17486	0	0	116.153	14.9545	15.759	272.73	49.3642	9.39994	129.715	33.8563	19.0455	54.1747	26.2366	37.7964	31.5634	0.0369085	0.763055	0.0153806	0.0600243	0.124632	DEG_CC	other>CC	603	1.89046e-05	9.07513	-2.62887	0.210857	1742	0	protein_coding	PPPDE putative thiol peptidase family protein
AT4G17505	153.496	119.631	0	0	0	0	0	0	0	0	0	12.2034	15.4451	0	0	0.000401027	0.944743	0.00109769	0.000733062	0.0530248	DEG_CC	CC>other	1031	0.000521816	NA	NA	NA	NA	NA	protein_coding	Protein of Unknown Function (DUF239)
AT4G17860	134.232	63.0653	0	0	0	0	0	0	0	0	0	5.02556	0	2.30164	2.35252	0.000760665	0.942898	0.00203905	0.00138154	0.0529212	DEG_CC	CC>other	1081	0.000640229	NA	NA	NA	NA	NA	protein_coding	Protein of Unknown Function (DUF239)
AT4G18050	11.7948	11.9076	206.65	258.878	224.544	436.841	295.957	28.6771	61.148	22.2351	48.248	2.22305	0.723257	1.63433	1.20369	0.00516388	0.879358	0.00107325	0.00148333	0.112921	DEG_CC	other>CC	219	2.48426e-10	11.2007	-4.11856	4.4242e-05	145	1	protein_coding	P-glycoprotein 9
AT4G18810	35.5831	52.2543	0	0	0	0	0	0	0	0	0	18.5152	24.246	39.7584	47.9117	0.000539622	0.944089	0.00140573	0.000977561	0.0529881	DEG_CC	CC>other	1244	0.00131586	NA	NA	NA	NA	NA	protein_coding	NAD(P)-binding Rossmann-fold superfamily protein
AT4G18910	54.6195	51.1197	0	0	0	0	0	0	0	0	0	28.5633	19.4612	15.4476	11.7123	0.000640619	0.943755	0.00150572	0.0011288	0.0529694	DEG_CC	CC>other	2006	0.00727936	NA	NA	NA	NA	NA	protein_coding	NOD26-like intrinsic protein 1;2	Encodes an aquaporin homolog. Functions in arsenite transport and tolerance.When expressed in yeast cells can conduct hydrogen peroxide into those cells.
AT4G19200	466.473	360.983	1055.59	902.108	774.715	886.013	1281.16	2437.72	2006.36	2135.59	1811.06	208.587	732.355	309.923	497.899	0.328143	0.47827	0.0237367	0.130635	0.0392164	DEG_CC	other>CC	2138	0.00924796	13.0024	0.0369883	1	15613	0	protein_coding	proline-rich family protein
AT4G19380	154.758	370.702	0	0.185248	0	0	0.210866	0.385761	0	0	0	7.05102	6.10626	4.53888	8.08503	0.00207159	0.842678	0.00753692	0.00293347	0.14478	DEG_CC	CC>other	214	2.06825e-10	0.481912	-1.16268	0.969566	11448	0	protein_coding	Long-chain fatty alcohol dehydrogenase family protein
AT4G19645	263.814	125.717	0	0	4.54561	0	0	5.56196	23.0808	9.15004	4.64721	6.08839	0	2.72725	2.42467	0.0258253	0.707073	0.00496708	0.0725985	0.189536	DEG_CC	CC>other	2026	0.00763126	-2.04424	6.34605	0.3883	2889	0	protein_coding	TRAM, LAG1 and CLN8 (TLC) lipid-sensing domain containing protein
AT4G20070	15.3728	137.017	0	0	0	0	0	0	1.22005	0	0	11.8365	2.69029	5.43002	8.14912	0.0024172	0.934657	0.00619392	0.00427348	0.0524587	DEG_CC	CC>other	979	0.000416589	-2.04424	1.61109	1	15491	0	protein_coding	allantoate amidohydrolase	The gene encoding Arabidopsis thaliana Allantoate Amidohydrolase (AtAAH)which catalyzes the allantoate deiminase reaction (EC 3.5.3.9)is expressed in all parts of the plant being consistent with a function in purine turnover in Arabidopsis.
AT4G20362	0	401.056	0	0	0	0	0	0	32.0491	0	0	0	118.624	847.324	826.279	0.0198276	0.871201	0.0347821	0.0252923	0.0488972	DEG_CC	CC>other	694	6.51449e-05	-2.04424	6.42416	0.80574	7502	0	other_rna	other RNA	Potential natural antisense gene, locus overlaps with AT4G20360
AT4G21280	64.7283	159.712	0	0	0	0	0.426481	0	0	0	1.77637	108.3	68.7812	1900.14	1497.61	0.00503734	0.660991	0.0226083	0.00993561	0.301427	DEG_CC	CC>other	1377	0.00199594	0.540722	0.12486	1	16402.5	0	protein_coding	photosystem II subunit QA	Encodes the PsbQ subunit of the oxygen evolving complex of photosystem II.
AT4G21820	11.4152	26.0515	0	0	0	0	0	0	0	0	0	6.98135	5.94786	3.18014	2.74061	0.00130711	0.940531	0.00307147	0.00230201	0.0527884	DEG_CC	CC>other	1906	0.00615291	NA	NA	NA	NA	NA	protein_coding	binding;calmodulin binding
AT4G22470	49.8887	110.449	0	0	0	0	0.080472	0.32185	0	0.811921	0	0	6.11334	5.01204	9.36411	0.00128766	0.852051	0.00513164	0.0042474	0.137282	DEG_CC	CC>other	1346	0.00182846	0.0302182	1.10385	1	16402.5	0	protein_coding	protease inhibitor/seed storage/lipid transfer protein (LTP) family protein
AT4G23320	55.7421	32.7633	0	0	0	0	0	0	0	0.320658	0	0	0	1.16525	1.4621	0.000888772	0.942443	0.00218575	0.0015871	0.0528957	DEG_CC	CC>other	1583	0.0033894	-2.04424	-0.172092	1	16402.5	0	protein_coding	cysteine-rich RLK (RECEPTOR-like protein kinase) 24	Encodes a cysteine-rich receptor-like protein kinase.
AT4G23350	337.315	414.41	0	0	0	0	0.812886	0	0	0	0	23.361	18.1754	0	0	0.00220698	0.697057	0.0180434	0.000805208	0.281888	DEG_CC	CC>other	269	3.63177e-09	-2.04424	-4.63003	0.71393	6099	0	protein_coding	Protein of Unknown Function (DUF239)
AT4G23355	95.8886	93.0223	0	0	0	0	0	0	0	0	0	5.16095	0	0	0	0.00029764	0.945296	0.000806849	0.000543496	0.0530559	DEG_CC	CC>other	1071	0.000614037	NA	NA	NA	NA	NA	NA	NA	NA
AT4G23360	43.0806	73.7586	0	0	0	0	0	0	0	0	0	3.06197	0	0	0	0.00094629	0.942239	0.00225596	0.00167488	0.0528843	DEG_CC	CC>other	1706	0.00423424	NA	NA	NA	NA	NA	protein_coding
AT4G23365	208.651	291.254	0	0	0	0	0	0	0	0	0	8.21345	0	0	0	0.000147923	0.945967	0.00052045	0.000271067	0.0530935	DEG_CC	CC>other	363	2.10682e-07	NA	NA	NA	NA	NA	NA	NA	NA
AT4G23882	309.484	383.351	0	0.325242	0	0	0	0.392111	0	0	11.8342	14.4057	9.81007	0	0.286914	0.00037652	0.909342	0.000676077	0.000886883	0.088719	DEG_CC	CC>other	385	3.86178e-07	-2.04424	3.92683	0.940824	10745	0	protein_coding	Heavy metal transport/detoxification superfamily protein
AT4G23900	71.3966	115.665	0	0	0	0	0	0	0	126.931	0	0	0	12.0184	10.1329	0.000763011	0.943054	0.00188746	0.00136513	0.05293	DEG_CC	CC>other	1563	0.00323428	-2.04424	7.34623	0.662251	5406	0	protein_coding	Nucleoside diphosphate kinase family protein
AT4G23980	0	0.746527	588.936	396.292	370.903	186.086	100.397	209.975	319.146	235.351	448.027	22.7654	19.4631	14.1996	12.3569	9.35927e-05	0.990603	0.000551087	1.89353e-05	0.00873325	DEG_CC	other>CC	169	5.19455e-12	11.4705	0.148911	1	14814	0	protein_coding	auxin response factor 9	Encodes auxin response factor 9 (ARF9).
AT4G24130	1840.34	2586.05	0	0	0	0	2.63133	0	0	0	0	189.513	534.706	4.86243	4.57434	0.00157746	0.727035	0.0260928	0.000439842	0.244855	DEG_CC	CC>other	52	8.47345e-23	-2.04424	-5.5045	0.646266	5237	0	protein_coding	Protein of unknown function, DUF538
AT4G24810	47.2222	30.2382	0	0	0	0	0	0	0	0	0	28.0035	11.1643	30.7641	32.1435	0.000809983	0.942833	0.00199256	0.00144688	0.0529176	DEG_CC	CC>other	1477	0.00256674	NA	NA	NA	NA	NA	protein_coding	Protein kinase superfamily protein	similar to ABC1 family protein, contains InterPro domain ABC1 protein (InterPro:IPR004147)
AT4G25050	69.5445	197.3	0	0	0	0	0	0	0	0	0	96.5428	131.206	387.855	351.128	0.00108642	0.941194	0.00292802	0.00196587	0.0528256	DEG_CC	CC>other	966	0.000383212	NA	NA	NA	NA	NA	protein_coding	acyl carrier protein 4	encodes an acyl carrier protein predominantly expressed in leaves. Gene expression is upregulated by light.
AT4G25080	15.4452	184.568	0	0	0	0	0	0.286209	0	0	0	101.447	41.4219	311.922	247.571	0.00318816	0.931141	0.00784644	0.00556253	0.0522614	DEG_CC	CC>other	1001	0.000470157	-2.04424	-0.577721	1	16402.5	0	protein_coding	magnesium-protoporphyrin IX methyltransferase	Encodes a protein with methyltransferase activity responsible for the methylation of magnesium protoporphyrin IX. Mutants defective in this gene are affected in chlorophyll biosynthesis and show a reduction in the accumulation of a number of major thylakoid-associated proteins including components of PSI (LHCI), PSII (LHCII, D1, CP43) and the cytochrome b6f complex (Cytf). By contrast, no signifi…
AT4G25530	1140.44	1291.73	0	0	0	0	1.122	1.12863	0	0	0	7.69655	3.63206	0	0	0.000950125	0.726877	0.0223197	0.000306883	0.249546	DEG_CC	CC>other	37	3.23258e-27	2.20061	-1.95623	0.922277	10231	0	protein_coding	FLOWERING WAGENINGEN	Encodes a homeodomain-containing transcription factor that controls flowering. FWA is silenced in wild type plants and reverse of the imprinted silencing causes a late flowering phenotype. FWA gene contains two tandem repeats around the transcription start site that are necessary and sufficient for silencing via DNA methylation.
AT4G25920	68.5519	142.089	0	0	0	0	0	0	0	0	0	0.88228	2.92244	0	0	0.000688459	0.943278	0.00183962	0.00125089	0.0529426	DEG_CC	CC>other	1093	0.00068024	NA	NA	NA	NA	NA	protein_coding	Protein of unknown function (DUF295)
AT4G26250	0	3.56173	106.902	80.5801	284.578	441.343	175.255	32.6324	36.2438	37.0586	46.1923	4.35526	0	0	0	0.0353615	0.77286	0.0194	0.0547714	0.117608	DEG_CC	other>CC	757	0.000114407	9.03779	-3.93183	0.0015305	262	1	protein_coding	galactinol synthase 6
AT4G27440	94.34	102.912	0	0	0	0	0	0.774909	0	0	1.13753	229.869	117.119	1086.23	935.332	0.000218108	0.945672	0.000630897	0.00040161	0.053077	DEG_CC	CC>other	781	0.000131262	-2.04424	1.94705	1	13079	0	protein_coding	protochlorophyllide oxidoreductase B	light-dependent NADPH:protochlorophyllide oxidoreductase B
AT4G27550	102.956	85.409	0	0	0	0	0	30.6157	82.2164	9.53694	17.6478	2.35312	0	0.119703	0.093821	0.000202557	0.945702	0.000642442	0.000374107	0.0530787	DEG_CC	CC>other	565	9.95394e-06	-2.04424	8.65615	0.0232169	584	0	protein_coding	trehalose-6-phosphatase synthase S4	Encodes an enzyme putatively involved in trehalose biosynthesis. The protein has a trehalose synthase (TPS)-like domain that may or may not be active but no trehalose phosphatase (TPP)-like domain.
AT4G27820	114.062	101.672	0	0	0	0	0	0	0	13.9741	0	1.77274	3.85589	24.1969	27.4376	0.000196501	0.945755	0.000604302	0.000363042	0.0530816	DEG_CC	CC>other	620	2.77951e-05	-2.04424	5.13776	0.935658	10575	0	protein_coding	beta glucosidase 9
AT4G28630	79.7003	50.0406	0	0	0	0	0.087952	0	0	13.4676	2.88515	14.042	7.06175	13.9039	11.1808	0.00059475	0.856648	0.00267028	0.00206493	0.138023	DEG_CC	CC>other	822	0.000170202	2.30881	5.66103	0.850899	8449	0	protein_coding	ABC transporter of the mitochondrion 1	Half-molecule ABC transporter ATM1. Arabidopsis thaliana has three ATM genes, namely ATM1, ATM2 and ATM3. Only ATM3 has an important function for plant growth.
AT4G28910	0	0	37.2933	78.3457	94.0109	14.1211	44.0414	70.0772	107.627	27.8253	38.4822	67.5549	16.454	54.8573	63.7514	0.0019879	0.976995	0.00325967	0.000826052	0.0169313	DEG_CC	other>CC	1061	0.000580659	8.57734	0.13863	1	15572	0	protein_coding	novel interactor of JAZ
AT4G29010	512.231	426.87	68.9967	22.6233	16.6158	0	2.61523	79.4384	122.864	72.7785	39.3703	56.586	57.9886	99.7345	104.374	0.0407709	0.60907	0.0355959	0.0795107	0.235053	DEG_CC	CC>other	633	3.40507e-05	7.0016	4.95783	0.0926759	1109	0	protein_coding	Enoyl-CoA hydratase/isomerase family	Functions in beta-oxidation of fatty acids, similar to CuMFP with L-3-hydroxyacyl-CoA hydrolyase , L-3-hydroxyacyl-dehydrogenase, D-3-hydroxyacyl-CoA epimerase, and 3, 2-enoyl-CoA isomerase activities
AT4G29760	168.572	30.7368	0.115	0	0	0	0	0	0	0	0	16.916	17.7561	0	0	0.00185461	0.923206	0.00647771	0.00396971	0.0644921	DEG_CC	CC>other	1352	0.00184734	NA	NA	NA	NA	NA	protein_coding
AT4G29940	325.148	263.275	0	0	6.58982	0	3.93673	0	0	0.149723	0	22.4107	15.6502	9.27052	8.69819	0.0131441	0.957997	0.00604042	0.00189873	0.0209194	DEG_CC	CC>other	1947	0.00651695	1.94998	-6.45749	0.585272	4512	0	protein_coding	pathogenesis related homeodomain protein A	Homeodomain protein (PRHA). Expression of the gene differs in various vegetative and floral plant tissues and is positively influenced by the phytohormone auxin. It is often associated with regions of developing vascular tissue. The prha promoter is highly responsive to the synthetic auxin, naphthalene acetic acid, in transient assays using tobacco protoplasts. The PRHA protein has the capacity t…
AT4G30067	666.961	298.089	0	0	0	0	0	0	0	0	0	106.426	102.338	0	0	0.000602306	0.943591	0.00174312	0.00110292	0.0529602	DEG_CC	CC>other	741	0.000103456	NA	NA	NA	NA	NA	protein_coding	low-molecular-weight cysteine-rich 63	Encodes a member of a family of small,secreted, cysteine rich protein with sequence similarity to the PCP (pollen coat protein) gene family.
AT4G30074	306.867	310.853	0	0	0	0	0	0	0	0	0	190.958	65.9785	0	0	0.000211327	0.945708	0.000612374	0.00038919	0.053079	DEG_CC	CC>other	762	0.000117414	NA	NA	NA	NA	NA	protein_coding	low-molecular-weight cysteine-rich 19	Encodes a member of a family of small,secreted, cysteine rich protein with sequence similarity to the PCP (pollen coat protein) gene family.
AT4G30710	0	0	5.28321	5.06583	1.18881	9.48722	32.5578	47.9215	35.0132	7.03075	63.5075	8.00742	8.95503	7.2675	7.38283	0.0710653	0.519903	0.0331474	0.204413	0.171471	DEG_CC	other>CC	1815	0.00497362	8.58477	-0.105733	1	14202	0	protein_coding	Family of unknown function (DUF566)
AT4G31020	237.934	69.9439	0	0	0	0	0	4.67088	0	79.7032	9.37529	36.0372	24.3278	1.25519	1.24263	0.000811075	0.942358	0.00246326	0.00147657	0.052891	DEG_CC	CC>other	597	1.75273e-05	-2.04424	7.42637	0.364747	2714	0	protein_coding	alpha/beta-Hydrolases superfamily protein
AT4G31040	185.805	126.145	0	0	2.57444	0	0	64.4688	14.2098	33.4514	8.2309	67.3056	20.5387	67.4431	66.8653	0.00948666	0.771657	0.00247291	0.0261615	0.190222	DEG_CC	CC>other	1109	0.000721548	-2.04424	8.09335	0.0667356	936	0	protein_coding	CemA-like proton extrusion protein-related
AT4G31920	37.7391	45.0237	0	0	0	0	0	37.2834	0	0	0	11.3845	5.65307	14.2351	14.2357	0.000541552	0.944156	0.00134074	0.000969571	0.0529919	DEG_CC	CC>other	1586	0.00340937	-2.04424	6.5308	0.791641	7244	0	protein_coding	response regulator 10	Encodes an Arabidopsis response regulator (ARR) protein that acts in concert with other type-B ARRs in the cytokinin signaling pathway.
AT4G32040	75.1769	80.5812	0	0	0	0	0	0	0	0	0	36.2699	19.7816	38.4769	33.1083	0.000255116	0.945514	0.000696353	0.000466377	0.0530681	DEG_CC	CC>other	1054	0.000560625	NA	NA	NA	NA	NA	protein_coding	KNOTTED1-like homeobox gene 5	A member of Class II KN1-like homeodomain transcription factors factors (together with KNAT3 and KNAT4), with greatest homology to the maize knox1 homeobox protein. Regulates photomorphogenic responses and represses late steps in gibberellin biosynthesis. KNAT5 promoter activity showed cell-type specific pattern along longitudinal root axis, primarily in the epidermis of the distal end of primary…
AT4G32500	244.759	212.841	0	0	0	0	0	0	1.01211	0	0	3.54849	2.20703	0	0	7.96752e-05	0.94632	0.000345935	0.000141556	0.0531133	DEG_CC	CC>other	155	9.70884e-13	-2.04424	1.9006	1	15229	0	protein_coding	K+ transporter 5	Encodes AKT5, a member of the Shaker family potassium ion (K+) channel. This family includes five groups based on phylogenetic analysis (FEBS Letters (2007) 581: 2357): I (inward rectifying channel): AKT1 (AT2G26650), AKT5 (AT4G32500) and SPIK (also known as AKT6, AT2G25600); II (inward rectifying channel): KAT1 (AT5G46240) and KAT2 (AT4G18290); III (weakly inward rectifying channel): AKT2 (AT4G2…
AT4G33130	141.632	186.508	0	0	0	0	0	3.52237	7.96375	0	26.995	38.4902	24.1316	4.28784	3.55261	0.00022034	0.945629	0.000669587	0.000406897	0.0530745	DEG_CC	CC>other	639	3.6289e-05	-2.04424	5.96234	0.627591	4991	0	protein_coding
AT4G33360	31.5115	118.848	0.367459	0	0	0	0	30.0163	107.324	53.4628	60.2787	53.5395	22.4919	36.0808	43.5167	0.00464618	0.894834	0.00640225	0.0103822	0.0837349	DEG_CC	CC>other	1829	0.00519134	-2.04424	8.6739	0.0152878	513	0	protein_coding	NAD(P)-binding Rossmann-fold superfamily protein	Encodes an NAD+-dependent dehydrogenase that oxidizes farnesol more efficiently than other prenyl alcohol substrates.
AT4G33520	64.8907	52.6357	0	0	0	0	0.09591	0	2.05796	1.09672	0	30.1501	46.6964	68.1387	56.5666	0.00131936	0.679328	0.00680134	0.00276196	0.309789	DEG_CC	CC>other	816	0.000167132	1.85654	2.7565	1	13980	0	protein_coding	P-type ATP-ase 1	Encodes a putative metal-transporting P-type ATPase.
AT4G33830	164.832	59.3465	0	0	0	0	0	0	0	0	0	1.61258	0	0	0	0.000658203	0.943206	0.00199441	0.00120332	0.0529385	DEG_CC	CC>other	612	2.44745e-05	NA	NA	NA	NA	NA	protein_coding	Glycosyl hydrolase family 10 protein
AT4G33870	21.0393	319.774	0	2.19016	0	0	0	0	0	0	0	0.777646	0	0.119532	0	0.0756662	0.588309	0.0180768	0.18512	0.132827	DEG_CC	CC>other	1654	0.00384683	NA	NA	NA	NA	NA	protein_coding	Peroxidase superfamily protein
AT4G34090	60.8857	22.1836	0	0	0	0	0	5.17781	8.98865	66.6237	6.9091	16.2007	14.6018	41.2222	38.6895	0.0013352	0.940312	0.00320977	0.00236656	0.0527761	DEG_CC	CC>other	1598	0.00346043	-2.04424	7.99468	0.106705	1178	0	protein_coding
AT4G34230	293.453	643.003	8.68167	0	66.9346	0	0.432015	199.046	29.8835	144.352	112.239	42.667	56.6539	32.4337	72.1585	0.0818174	0.623867	0.00928617	0.174625	0.110404	DEG_CC	CC>other	1337	0.00177972	5.39592	7.83526	0.00551662	355	1	protein_coding	cinnamyl alcohol dehydrogenase 5	Encodes a catalytically active cinnamyl alcohol dehydrogenase which uses p-coumaryl aldehyde as a preferred substrate. It can also use sinapyl, caffeyl, coniferyl and d-hydroxyconiferyl aldehydes as substrates.
AT4G34260	61.2411	10.447	0	0	0	0	0	4.44946	0	2.20392	0	26.0985	25.8615	34.8013	38.9989	0.00226651	0.935641	0.00557163	0.00400646	0.052514	DEG_CC	CC>other	1246	0.00131853	-2.04424	4.69392	0.886143	9191	0	protein_coding	1,2-alpha-L-fucosidases
AT4G34830	60.6423	63.5973	0	0	0	0	0	0.708322	0	0	0	14.6973	6.03454	76.7503	62.4498	0.000137846	0.946067	0.000441722	0.00025469	0.0530991	DEG_CC	CC>other	543	7.83901e-06	-2.04424	1.74421	1	15328	0	protein_coding	Pentatricopeptide repeat (PPR) superfamily protein	Encodes MRL1, a conserved pentatricopeptide repeat protein, required for stabilization of rbcL mRNA.
AT4G35300	99.4069	74.659	0.674901	3.08226	10.0686	0	0.271531	135.121	92.9778	120.285	80.7298	64.5535	18.8881	34.6838	29.3232	0.0327361	0.76627	0.0101806	0.0717612	0.119052	DEG_CC	CC>other	1821	0.00505579	6.06781	8.53518	4.52001e-05	146	1	protein_coding	tonoplast monosaccharide transporter2
AT4G35590	0	0	79.218	182.974	164.885	4.43118	42.1351	86.5311	13.0271	20.6395	26.7276	0	0	0.626731	0.81786	0.0141908	0.844848	0.0545166	0.00265176	0.0837931	DEG_CC	other>CC	961	0.000378814	7.45088	-0.386118	0.995561	12421	0	protein_coding	RWP-RK domain-containing protein
AT4G35725	142.141	139.049	0	0	0	0	0	0	0	0	0	42.5916	13.5034	0	0	0.000536687	0.944222	0.00129226	0.000953159	0.0529956	DEG_CC	CC>other	1832	0.00520543	NA	NA	NA	NA	NA	protein_coding
AT4G36120	41.8401	114.957	0	0	0	0	0.061784	0	0	0.19232	0	9.36553	25.027	5.59743	3.81404	0.000653702	0.855795	0.00330425	0.0023621	0.137885	DEG_CC	CC>other	486	2.74816e-06	-0.607754	-0.172092	1	16402.5	0	protein_coding	Plant protein of unknown function (DUF869)
AT4G36180	25.8154	84.7262	0	0	0	0	0	22.7686	0	2.35173	0	140.319	82.371	17.9579	11.9382	0.000741264	0.942767	0.00222497	0.00135283	0.0529139	DEG_CC	CC>other	623	2.88935e-05	-2.04424	6.79002	0.625176	4962	0	protein_coding	Leucine-rich receptor-like protein kinase family protein
AT4G36530	92.8696	54.0474	0	0	0	0	0	0	0	0	0	15.5193	7.63587	58.0524	49.6199	0.000592483	0.943761	0.001598	0.00107893	0.0529697	DEG_CC	CC>other	1072	0.000614617	NA	NA	NA	NA	NA	protein_coding	alpha/beta-Hydrolases superfamily protein
AT4G37360	66.671	26.854	0	0	0	0	0	0	0	0	0	3.36385	3.40458	0	0	0.00169314	0.938801	0.00386212	0.00295202	0.0526913	DEG_CC	CC>other	2057	0.00804407	NA	NA	NA	NA	NA	protein_coding	cytochrome P450, family 81, subfamily D, polypeptide 2	member of CYP81D
AT4G37440	0	0.260242	196.691	130.749	102.433	29.8933	58.1279	163.563	15.615	29.0789	132.96	52.2625	78.2909	37.5031	38.9594	0.000599908	0.971662	0.00326175	0.000295925	0.0241799	DEG_CC	other>CC	628	3.0319e-05	9.01243	-0.0245885	1	14856	0	protein_coding
AT4G38060	119.179	74.3272	0	0.053246	0	0	0.143115	0	0	0	0	29.97	25.7503	12.0623	16.7228	0.00134848	0.728428	0.00810706	0.00321415	0.258902	DEG_CC	CC>other	792	0.000138304	-2.04424	-3.04507	0.834356	8067	0	protein_coding
AT4G38062	35.5391	26.6501	0	0	0.217374	96.8484	0	0	0	0	0.059472	13.1233	30.5417	4.81753	3.45464	0.151939	0.385534	0.288066	0.021966	0.152495	DEG_CC	other>CC	1787	0.00484183	3.74066	-12.6149	0.000643135	218	1	NA	NA	NA
AT4G38700	234.094	76.5602	0.112957	0	0	0	0.37453	0.528685	0	0	0	51.3965	31.0063	1.45104	1.77933	0.00295538	0.709537	0.019182	0.00686741	0.261458	DEG_CC	CC>other	952	0.000372323	-0.310569	-1.57772	0.969064	11439	0	protein_coding	Disease resistance-responsive (dirigent-like protein) family protein
AT4G38970	346.34	287.366	0	0	0	0	0	0	0	0	0	41.4969	44.1903	1187.31	1162.34	9.34848e-05	0.946245	0.000384874	0.000167237	0.0531091	DEG_CC	CC>other	181	1.60168e-11	NA	NA	NA	NA	NA	protein_coding	fructose-bisphosphate aldolase 2	Protein is tyrosine-phosphorylated and its phosphorylation state is modulated in response to ABA in Arabidopsis thaliana seeds.
AT4G39210	435.526	536.624	0	0	0	0	0	0	1.14249	41.5489	29.4851	47.2411	44.1996	20.0349	25.1512	4.82029e-05	0.946498	0.000245114	8.56244e-05	0.0531233	DEG_CC	CC>other	96	1.39136e-17	-2.04424	7.5286	0.344549	2573	0	protein_coding	Glucose-1-phosphate adenylyltransferase family protein	Encodes the large subunit of ADP-Glucose Pyrophosphorylase which catalyzes the first, rate limiting step in starch biosynthesis. The large subunit plays a regulatory role whereas the small subunit (ApS) is the catalytic isoform. Four isoforms (ApL1-4) have been identified. ApL3 is the major large subunit isoform present in inflorescences, fruits and roots.
AT4G39480	67.9373	19.4095	0	0	0	0	0.149857	0.067219	0	0	0	0.568527	2.15054	0.699105	0.656063	0.00919521	0.642184	0.0381843	0.0175864	0.29285	DEG_CC	CC>other	1776	0.00481149	-0.810569	-2.57772	0.921424	10170	0	protein_coding	cytochrome P450, family 96, subfamily A, polypeptide 9	member of CYP96A
AT4G39490	122.403	248.955	0	0.063693	0	0	0.057598	0.230368	0	0	0.112896	17.2113	4.78071	0	0	0.000294532	0.851562	0.00197106	0.00124621	0.144926	DEG_CC	CC>other	371	2.50673e-07	-0.587892	-0.132368	1	16402.5	0	protein_coding	cytochrome P450, family 96, subfamily A, polypeptide 10	member of CYP96A
AT4G39917	1281.41	753.049	0	0	0	0	0	0	0	0	0	95.9584	396.01	0	0	0.000288871	0.945191	0.000938546	0.000531529	0.05305	DEG_CC	CC>other	505	3.73713e-06	NA	NA	NA	NA	NA	protein_coding	low-molecular-weight cysteine-rich 45	Encodes a member of a family of small,secreted, cysteine rich protein with sequence similarity to the PCP (pollen coat protein) gene family.
AT5G01220	18.1515	64.9649	0	0	0	0	0	0	0	0	0	17.9921	5.11579	51.3159	46.0403	0.0017147	0.938473	0.00410757	0.00303154	0.0526729	DEG_CC	CC>other	1607	0.00347761	NA	NA	NA	NA	NA	protein_coding	sulfoquinovosyldiacylglycerol 2	involved in sulfolipid biosynthesis
AT5G02180	97.788	230.101	0	0	0	0	0	0	0	0	1.53436	8.186	39.1873	2.20317	2.9059	0.000331681	0.944871	0.00116211	0.000603694	0.053032	DEG_CC	CC>other	355	1.67168e-07	-2.04424	1.86183	1	15363	0	protein_coding	Transmembrane amino acid transporter family protein
AT5G02880	9.31989	7.80814	135.478	150.554	71.5067	41.7322	26.22	26.5544	38.4425	16.0598	15.622	64.3889	47.7139	19.9039	16.9455	0.0118009	0.961952	0.00625038	0.00190344	0.0180929	DEG_CC	other>CC	1680	0.00403904	9.40984	-1.40201	0.536091	4038	0	protein_coding	ubiquitin-protein ligase 4	encodes a ubiquitin-protein ligase containing a HECT domain. There are six other HECT-domain UPLs in Arabidopsis.
AT5G02960	196.584	193.325	374.344	705.914	218.963	1633.21	310.81	364.856	329.116	176.337	506.438	1196.71	574.69	681.169	728.239	0.188314	0.495376	0.0150361	0.263051	0.0382231	DEG_CC	other>CC	2165	0.00987202	10.9362	-2.43799	0.0814731	1032	0	protein_coding	Ribosomal protein S12/S23 family protein
AT5G03720	1.35103	105.571	0	0	0	0	0	3.7081	1.51816	7.32721	1.39819	0.931284	4.03008	3.32409	5.53719	0.00762984	0.913194	0.0154334	0.0124889	0.0512541	DEG_CC	CC>other	1534	0.0029853	-2.04424	5.27534	0.595243	4617	0	protein_coding	heat shock transcription factor A3	Member of Heat Stress Transcription Factor (Hsf) family. Expression is regulated by DREB2A and in turn HSFA3 regulates the expression of hsps Hsp18.1-CI and Hsp26.5-MII35S. Involved in establishing thermotolerence.
AT5G03990	0.327479	3.43338	154.991	113.19	96.7273	176.712	15.4569	57.7505	71.3983	13.3068	162.115	3.83214	3.90498	6.82393	9.45636	0.0431066	0.769104	0.096785	0.00603021	0.0849741	DEG_CC	other>CC	2085	0.00855544	9.05757	-1.29636	0.70022	5901	0	protein_coding
AT5G04160	0	0	108.036	90.6261	26.0147	127.813	12.5081	35.8905	68.3753	68.65	127.786	25.7204	10.3333	28.0299	27.5116	0.0137149	0.939186	0.0109749	0.00351378	0.0326105	DEG_CC	other>CC	1060	0.000580074	8.91457	-0.822064	0.856741	8545	0	protein_coding	Nucleotide-sugar transporter family protein
AT5G04810	51.8658	86.1646	0	5.29037	1.05923	0	0	0	0	0	6.31252	41.1249	30.6978	60.2444	47.86	0.0245792	0.568487	0.00446876	0.138698	0.263767	DEG_CC	CC>other	2039	0.00784584	-2.04424	4.49409	0.982741	11831	0	protein_coding	pentatricopeptide (PPR) repeat-containing protein
AT5G04937	152.832	289.772	0	0	0	0	0.244129	0	0	0	0	6.29732	10.4295	0	0	0.000794047	0.855282	0.0034119	0.00270907	0.137803	DEG_CC	CC>other	1002	0.000472095	NA	NA	NA	NA	NA	NA	NA	NA
AT5G06170	20.3479	60.8407	442.966	396.413	149.145	544.41	447.998	27.5239	24.219	76.7731	72.5771	4.94289	0	0	0	0.0489948	0.7555	0.0042777	0.0895354	0.101692	DEG_CC	other>CC	879	0.000252041	10.0662	-4.20244	0.000238877	185	1	protein_coding	sucrose-proton symporter 9	sucrose symporter with hight affinity for sucrose (K0.5=0.066 +/- 0.025mM), that can also transport a wide range of glucosides.
AT5G06320	131.038	118.419	518.548	317.153	461.605	872.521	374.171	202.147	172.621	302.259	80.7622	230.462	698.215	201.595	303.977	0.0873085	0.669608	0.0277155	0.0756676	0.1397	DEG_CC	other>CC	1741	0.0044638	10.619	-2.59917	0.0543402	853	0	protein_coding	NDR1/HIN1-like 3	encodes a protein whose sequence is similar to tobacco hairpin-induced gene (HIN1) and Arabidopsis non-race specific disease resistance gene (NDR1). Expression of this gene is induced by cucumber mosaic virus, spermine and Pseudomonas syringae pv. tomato DC3000. The gene product is localized to the plasma membrane.
AT5G06340	138.14	97.7594	0	0	0	3.6793	0	0	0	0	0	71.1457	53.5912	87.466	77.019	0.0273809	0.594631	0.173823	0.00343543	0.20073	DEG_CC	CC>other	1965	0.00669617	-2.04424	-6.14949	0.628116	5011	0	protein_coding	nudix hydrolase homolog 27
AT5G07760	68.8056	132.806	0	0	0	0	0	0	0	0	21.6194	0	0	0.698272	0.768688	0.000287876	0.945177	0.00095709	0.000528582	0.0530492	DEG_CC	CC>other	448	1.45041e-06	-2.04424	6.10468	0.848389	8345	0	protein_coding	formin homology 2 domain-containing protein / FH2 domain-containing protein
AT5G07780	54.627	35.2983	0	0	0	0	0	0	0	0	0	0	0	0.572386	0.735714	0.000898008	0.942455	0.00215749	0.00159327	0.0528964	DEG_CC	CC>other	1820	0.00505579	NA	NA	NA	NA	NA	protein_coding	Actin-binding FH2 (formin homology 2) family protein
AT5G08315	771.221	511.652	1.2633	1.08918	0	0	104.925	294.51	247.142	308.154	250.568	117.708	54.7057	0	0	0.0645598	0.539629	0.24125	0.00451917	0.150043	DEG_CC	CC>other	1624	0.00357727	8.21439	1.47219	0.869555	8876	0	protein_coding	Defensin-like (DEFL) family protein	Encodes a defensin-like (DEFL) family protein.
AT5G09360	114.513	205.174	0	0	1.05193	0	0	0	0	0	0	2.74368	0	0	0	0.0064842	0.820503	0.00249164	0.0167166	0.153805	DEG_CC	CC>other	849	0.000204791	NA	NA	NA	NA	NA	protein_coding	laccase 14	putative laccase, a member of laccase family of genes (17 members in Arabidopsis).
AT5G09660	70.0349	94.2402	0	0	0	0	0	0	0	0	0	5.35836	9.19758	648.544	600.695	0.000416492	0.944676	0.0011268	0.000759974	0.053021	DEG_CC	CC>other	1066	0.000604309	NA	NA	NA	NA	NA	protein_coding	peroxisomal NAD-malate dehydrogenase 2	encodes a microbody NAD-dependent malate dehydrogenase encodes an peroxisomal NAD-malate dehydrogenase that is involved in fatty acid beta-oxidation through providing NAD to the process of converting fatty acyl CoA to acetyl CoA.
AT5G09730	311.569	378.329	0	6.5996	0	0.828878	0.328016	0.283768	0	17.7365	0.178369	77.2032	53.282	2.52838	0.859767	0.00397278	0.923889	0.00280959	0.00405905	0.0652693	DEG_CC	CC>other	887	0.000262943	4.52275	2.09865	0.990827	12247	0	protein_coding	beta-xylosidase 3	encodes a protein similar to a beta-xylosidase located in the extracellular matrix. This is a member of glycosyl hydrolase family 3 and has six other closely related members.
AT5G10510	42.4387	75.5614	0	0	0	0	0	0	0	0	0	9.01955	13.9322	3.67948	2.56387	0.000487673	0.944235	0.00138695	0.000894081	0.0529963	DEG_CC	CC>other	832	0.000178654	NA	NA	NA	NA	NA	protein_coding	AINTEGUMENTA-like 6	Encodes an AP2-domain transcription factor involved in root stem cell identity and root development.
AT5G10660	70.9166	35.7214	0	0.072434	0.039106	0	0.196503	0	0	0.03351	0.064195	1.7234	1.04958	0.718057	0.546368	0.00253244	0.794294	0.0149698	0.00598925	0.182214	DEG_CC	CC>other	2087	0.00859752	-0.468651	-1.89388	0.907982	9742	0	protein_coding	calmodulin-binding protein-related
AT5G11020	103.283	66.8608	0	0	0	0	0	0	0	0	0	29.1088	27.8426	5.34653	4.52692	0.000416915	0.944611	0.00118918	0.00076533	0.0530174	DEG_CC	CC>other	827	0.000175513	NA	NA	NA	NA	NA	protein_coding	Protein kinase superfamily protein
AT5G11130	162.261	193.284	0	0	0	0	0.578269	303.895	108.647	172.45	139.997	0	0	0	0	0.00330445	0.663715	0.0225052	0.00152003	0.308955	DEG_CC	CC>other	533	6.62336e-06	5.85828	8.11611	0.000381585	201	1	protein_coding	Exostosin family protein
AT5G11210	90.6044	15.047	0	0	0	0	0	1.10207	7.52274	0	10.1282	0	0	0	0.882648	0.00172086	0.937843	0.00471841	0.00308032	0.0526375	DEG_CC	CC>other	714	8.10629e-05	-2.04424	6.2163	0.588979	4536	0	protein_coding	glutamate receptor 2.5	member of Putative ligand-gated ion channel subunit family
AT5G11270	159.731	243.741	0	0	0	0	1.80653	71.4455	0	2.15179	19.6053	20.664	7.1005	34.6628	35.8288	0.00852108	0.68587	0.0686342	0.00150652	0.235468	DEG_CC	CC>other	606	2.05016e-05	4.9921	3.62674	0.822569	7726	0	protein_coding	overexpressor of cationic peroxidase 3	Encodes a homeodomain transcription factor involved in mediating resistance to infection by necrotrophic pathogens dependent on perception of jasmonic acid through COI1. Expressed in the nucleus. Downregulated upon fungal infection. Also involved in drought tolerance.
AT5G11300	144.298	155.838	0	0	6.56117	0	0	66.6737	39.3474	8.99058	16.3573	6.12982	15.0077	3.5716	3.1277	0.00962227	0.739346	0.0015538	0.0284536	0.221024	DEG_CC	CC>other	1911	0.00617838	-2.04424	8.19483	0.0543725	854	0	protein_coding	mitotic-like cyclin 3B from Arabidopsis	mitotic-like cyclin, core cell cycle gene that is expressed only in roots (RT_PCR), portions with mitotic activity only (whole mount in situ).
AT5G11360	68.6538	152.995	0	0	0	0	0	0	0.679178	202.455	0.63076	35.5105	115.743	0.320838	0.500478	0.000882137	0.942376	0.00226087	0.00158951	0.0528919	DEG_CC	CC>other	1218	0.00118103	-2.04424	8.04368	0.362407	2698	0	protein_coding	Interleukin-1 receptor-associated kinase 4 protein
AT5G11450	125.34	308.178	0	0	0	0	0	0	0	0	0	51.0441	42.65	204.064	166.338	0.000399651	0.944551	0.00130235	0.0007325	0.0530141	DEG_CC	CC>other	425	9.17984e-07	NA	NA	NA	NA	NA	protein_coding	Mog1/PsbP/DUF1795-like photosystem II reaction center PsbP family protein
AT5G11640	0	0	39.4233	10.6496	6.39432	255.226	8.20652	9.48436	9.56707	13.0585	12.2436	34.7856	24.453	21.4717	18.4897	0.0837939	0.583313	0.0648155	0.113952	0.154125	DEG_CC	other>CC	753	0.000109748	7.87853	-4.4668	0.0163105	528	0	protein_coding	Thioredoxin superfamily protein
AT5G11950	37.1783	72.5149	0	0	0	0	0	0	0	0	0	8.31063	8.9914	34.1721	49.3329	0.00148479	0.939727	0.00344148	0.00260301	0.0527433	DEG_CC	CC>other	1987	0.00706041	NA	NA	NA	NA	NA	protein_coding	Putative lysine decarboxylase family protein	Encodes a protein of unknown function. It has been crystallized and shown to be structurally almost identical to the protein encoded by At2G37210.
AT5G13370	25.661	42.388	0	0	0	0	0	0	0	0	0	1.45081	0	11.2224	18.4741	0.000932771	0.942316	0.00221378	0.00164867	0.0528886	DEG_CC	CC>other	1798	0.00491083	NA	NA	NA	NA	NA	protein_coding	Auxin-responsive GH3 family protein
AT5G13630	68.7926	94.5436	22.1911	0.262328	0	0	0	0.175056	0	0	0	143.614	65.4002	437.009	373.628	0.033026	0.489376	0.00234795	0.203094	0.272156	DEG_CC	CC>other	1990	0.00712001	-2.04424	0.00724116	1	16402.5	0	protein_coding	magnesium-chelatase subunit chlH, chloroplast, putative / Mg-protoporphyrin IX chelatase, putative (CHLH)	Encodes magnesium chelatase involved in plastid-to-nucleus signal transduction.
AT5G14180	242.367	292.001	24.7031	5.89332	0	0	0	0.881576	0	0	0	8.37386	9.04013	0	0.750049	0.0126193	0.560844	0.0021518	0.0905055	0.333879	DEG_CC	CC>other	1137	0.00078946	-2.04424	0.744207	1	16402.5	0	protein_coding	Myzus persicae-induced lipase 1
AT5G14420	0	0	38.642	8.40925	19.7875	10.385	45.3639	0	0	0	0	40.4171	34.5125	24.4794	25.8544	0.0182291	0.912197	0.0122113	0.011238	0.0461244	DEG_CC	other>CC	2011	0.00734888	-2.04424	-11.0405	0.00145293	260	1	protein_coding	RING domain ligase2
AT5G14860	116.327	163.654	3.34208	0.440036	0	0.418484	0	147.491	119.639	95.498	54.0993	3.60072	2.26305	0	0	0.0064153	0.887376	0.00339418	0.0123811	0.090433	DEG_CC	CC>other	1756	0.00465509	5.1204	7.99422	0.00456253	337	1	protein_coding	UDP-Glycosyltransferase superfamily protein
AT5G16453	1166.72	1094.65	0	0	0	0	42.3314	0	0	59.5863	98.4643	273.971	216.474	0	0	0.00989838	0.529219	0.125104	0.000881607	0.334897	DEG_CC	CC>other	531	6.50057e-06	5.85323	-0.0347547	1	13709	0	protein_coding	Defensin-like (DEFL) family protein	Encodes a defensin-like (DEFL) family protein.
AT5G16720	31.5317	38.1642	0	0	0	0	0.088576	0	0	0	0	12.9935	16.603	8.61137	7.92297	0.000863573	0.855271	0.00330174	0.00276267	0.137801	DEG_CC	CC>other	1625	0.00358408	NA	NA	NA	NA	NA	protein_coding	Protein of unknown function, DUF593
AT5G16730	0.595209	1.47802	193.456	66.5179	67.0779	5.45499	27.4558	14.9173	1.6038	64.8123	8.13414	23.7714	46.7399	40.078	41.6605	0.0387245	0.801152	0.0869522	0.0059117	0.06726	DEG_CC	other>CC	1224	0.00120991	8.15087	-0.402886	0.990546	12243	0	protein_coding	Plant protein of unknown function (DUF827)
AT5G17970	90.4057	46.0621	0	0	0	0	0.649706	0	0	0	0	0	0	0	0.159363	0.0172889	0.643363	0.110209	0.00404036	0.225099	DEG_CC	CC>other	1101	0.000686284	-2.04424	-5.04507	0.687949	5775	0	protein_coding	Disease resistance protein (TIR-NBS-LRR class) family
AT5G18140	21.2424	48.786	0	0	0	0	0	0	1.73069	0	0	43.0419	49.0156	29.6253	27.8678	0.00154342	0.939541	0.00349783	0.00268457	0.0527329	DEG_CC	CC>other	2081	0.00848149	-2.04424	2.02613	1	15084	0	protein_coding	Chaperone DnaJ-domain superfamily protein
AT5G18520	53.2036	92.5411	234.655	398.358	76.4651	236.934	705.79	297.218	83.9457	197.318	163.365	114.959	197.35	75.3832	91.36	0.21083	0.586135	0.00734738	0.166982	0.0287057	DEG_CC	other>CC	1792	0.00486358	11.2056	-2.27218	0.0977526	1128	0	protein_coding	Lung seven transmembrane receptor family protein
AT5G18840	15.7784	162.87	0	0	0	0	0	0	0	0	0	42.1183	38.126	0	0.75793	0.00247881	0.934234	0.00647633	0.00437557	0.052435	DEG_CC	CC>other	869	0.000236975	NA	NA	NA	NA	NA	protein_coding	Major facilitator superfamily protein
AT5G18990	150.61	117.744	0	0	0	0	0	0	0	0	0	16.8409	3.32069	0	0	0.000359025	0.94494	0.00100622	0.00065843	0.0530359	DEG_CC	CC>other	901	0.000289581	NA	NA	NA	NA	NA	protein_coding	Pectin lyase-like superfamily protein
AT5G19172	532.575	308.22	0	0	0	0	0	0	0	0	0	145.296	188.983	0	0	0.000447631	0.944428	0.00129495	0.000822053	0.0530071	DEG_CC	CC>other	702	7.17635e-05	NA	NA	NA	NA	NA	protein_coding	Cysteine-rich protein	Encodes a defensin-like (DEFL) family protein.
AT5G19280	0	0	103.048	4.42284	20.5205	21.7628	65.3618	81.2555	29.1826	27.0645	137.075	32.2005	37.3014	16.6039	15.597	0.0264936	0.903817	0.00484948	0.0236413	0.0411985	DEG_CC	other>CC	1330	0.00174392	9.05757	-0.316503	0.992313	12268	0	protein_coding	kinase associated protein phosphatase	kinase associated protein phosphatase composed of three domains: an amino-terminal signal anchor, a kinase interaction (KI) domain, and a type 2C protein phosphatase catalytic region
AT5G20070	83.4933	62.349	0	0	0	0	0	0	0	0	0	83.1809	57.6532	26.6886	32.0442	0.000511062	0.944222	0.00134357	0.000927549	0.0529956	DEG_CC	CC>other	1207	0.00115537	NA	NA	NA	NA	NA	protein_coding	nudix hydrolase homolog 19
AT5G20140	72.5755	77.8384	0	0	0	0	0	0	0	0	0	23.2184	21.0824	56.5238	49.9063	0.000386246	0.94489	0.000992607	0.000698007	0.0530331	DEG_CC	CC>other	1366	0.00191104	NA	NA	NA	NA	NA	protein_coding	SOUL heme-binding family protein
AT5G20940	223.01	197.794	0	0	0	0	0	0	0	0	0	6.34644	1.59875	0.865383	1.21616	9.01485e-05	0.946285	0.00035081	0.000162813	0.0531114	DEG_CC	CC>other	247	1.24185e-09	NA	NA	NA	NA	NA	protein_coding	Glycosyl hydrolase family protein
AT5G21920	183.801	441.882	0	0	8.71041	0	0	0	0	24.2761	0	50.0242	97.1877	175.401	120.996	0.0450334	0.640658	0.0083423	0.126219	0.179746	DEG_CC	CC>other	1745	0.0044638	-2.04424	4.28734	0.990293	12209	0	protein_coding	YGGT family protein
AT5G22300	14.8651	80.235	0	0	0	0	0	0	0	0	0	0.916833	0	3.56529	6.08912	0.00196989	0.93717	0.00477534	0.00348525	0.0525998	DEG_CC	CC>other	1467	0.00249667	NA	NA	NA	NA	NA	protein_coding	nitrilase 4	encodes a nitrilase isomer. The purified enzyme shows a strong substrate specificity for beta-cyano-L-alanine, a intermediate product of the cyanide detoxification pathway.
AT5G22610	47.3621	39.419	0	0	0	0	0	0	0	0	0	0	0	0	0	0.00086442	0.942738	0.00197749	0.00150827	0.0529123	DEG_CC	CC>other	2103	0.00881702	NA	NA	NA	NA	NA	protein_coding	F-box/RNI-like/FBD-like domains-containing protein
AT5G23060	258.076	121.735	0	0	0	0	0	0	0	0	0	23.5731	48.1749	224.599	226.378	0.000327693	0.944931	0.00110581	0.000599764	0.0530354	DEG_CC	CC>other	400	5.24578e-07	NA	NA	NA	NA	NA	protein_coding	calcium sensing receptor	Encodes a chloroplast-localized protein that modulates cytoplasmic Ca2+ concentration and is crucial for proper stomatal regulation in response to elevations of external Ca2+.
AT5G23210	87.1981	90.6825	0	0	0	6.23424	0	28.4489	0	0	0	30.3017	53.6453	20.6092	25.2674	0.0200928	0.525471	0.178241	0.00176563	0.274429	DEG_CC	CC>other	1527	0.00291672	5.465	0.187571	1	16402.5	0	protein_coding	serine carboxypeptidase-like 34
AT5G23240	145.946	163.513	0	0	0	0	0	0	0	0	0	18.261	32.3515	216.003	198.446	0.000124528	0.946131	0.000412227	0.000229736	0.0531027	DEG_CC	CC>other	455	1.68392e-06	NA	NA	NA	NA	NA	protein_coding	DNAJ heat shock N-terminal domain-containing protein
AT5G23580	0	0	73.4584	156.818	56.7236	37.3039	28.8327	60.0404	81.4049	20.3436	23.5324	87.0565	29.6034	14.1043	16.3662	0.0012087	0.974747	0.00168897	0.00106854	0.0212871	DEG_CC	other>CC	771	0.000123951	8.36523	-0.435947	0.974532	11592	0	protein_coding	calmodulin-like domain protein kinase 9	unique family of enzymes containing a single polypeptide chain with a kinase domain at the amino terminus and a putative calcium-binding EF hands structure at the carboxyl terminus; recombinant protein is fully active and induced by Ca2+
AT5G23720	67.4758	36.3827	0	0	0	0	1.58818	0	0	0	2.86419	14.1363	12.4026	9.12738	9.13107	0.0278951	0.537262	0.215649	0.0036928	0.215501	DEG_CC	CC>other	1390	0.00206767	3.4137	-1.17631	0.963169	11251	0	protein_coding	dual specificity protein phosphatase family protein	Encodes a protein tyrosine phosphatase Propyzamide-Hypersensitive 1 (PHS1). One of the mutant alleles, phs1-1, is hypersensitive to the microtubule-destabilizing drug propyzamide, suggesting that PHS1 may be involved in phosphorylation cascades that control the dynamics of cortical microtubules in plant cells. A second allele, phs1-3, is hypersensitive to abscisic acid, indicating a possible invo…
AT5G24240	258.343	236.705	0	0.295452	0	0	0.158241	22.7455	93.2205	65.3793	65.9072	4.72677	3.03894	0.306423	0.690387	0.00067921	0.880058	0.00106974	0.00185951	0.116334	DEG_CC	CC>other	261	2.31979e-09	4.69913	8.44168	0.00748393	396	1	protein_coding	Phosphatidylinositol 3- and 4-kinase ;Ubiquitin family protein
AT5G24430	0	0	85.424	29.5996	113.133	1.0064	9.55731	371.082	199.569	276.883	238.257	41.0948	29.6368	15.9193	15.9771	0.0281374	0.623603	0.176327	0.0064946	0.165438	DEG_CC	other>CC	972	0.000396927	8.83384	4.74488	0.00981823	424	1	protein_coding	Calcium-dependent protein kinase (CDPK) family protein
AT5G24790	242.722	112.025	0	0	0	0	0	0	0	0	0	2.57277	6.68077	0	0	0.000599925	0.943621	0.00171939	0.00109823	0.0529618	DEG_CC	CC>other	786	0.000133022	NA	NA	NA	NA	NA	protein_coding	Protein of unknown function, DUF599
AT5G27495	258.373	252.238	0	0	0	0	0	0	0	0	0	159.655	80.7052	0	0	0.000546114	0.944179	0.00131252	0.00096934	0.0529932	DEG_CC	CC>other	1850	0.0054107	NA	NA	NA	NA	NA	protein_coding	Defensin-like (DEFL) family protein	Encodes a defensin-like (DEFL) family protein.
AT5G27530	114.498	92.038	0	0	0	0	0	0	0	0	0	5.66791	1.01147	0	0	0.000352985	0.944977	0.000985268	0.000647087	0.0530379	DEG_CC	CC>other	874	0.000244525	NA	NA	NA	NA	NA	protein_coding	Pectin lyase-like superfamily protein
AT5G27600	232.244	433.22	0	6.12385	0	0	0	38.3575	48.366	50.0261	8.5603	27.8735	42.736	14.2207	19.7131	0.01392	0.719246	0.00300946	0.0392545	0.22457	DEG_CC	CC>other	650	4.17062e-05	-2.04424	8.76979	0.0151813	498	0	protein_coding	long-chain acyl-CoA synthetase 7	Encode peroxisomal long-chain acyl-CoA synthetase. Activates fatty acids for further metabolism. Interacts with PEX5.
AT5G28000	1347.57	1066.07	2.0848	4.32975	0	0	1.00934	0.801774	0	0	1.48379	97.364	55.2051	0	0	0.00103596	0.948541	0.00150357	0.00132526	0.0475942	DEG_CC	CC>other	246	1.22348e-09	0.934264	-1.08806	0.9843	11853	0	protein_coding	Polyketide cyclase/dehydrase and lipid transport superfamily protein
AT5G28500	31.6806	115.189	0	0	0	0	0.11589	0	0.220131	0	0	19.2266	20.0261	186.414	170.831	0.00169434	0.848843	0.00697042	0.00572676	0.136765	DEG_CC	CC>other	1067	0.000607922	-0.801124	-0.558832	1	16402.5	0	protein_coding
AT5G28850	0	0	59.1458	30.512	39.7179	0.478256	19.8436	10.1405	12.2251	11.0631	57.8652	41.9652	26.7787	20.7971	19.4366	0.0289884	0.632945	0.183295	0.00378798	0.150984	DEG_CC	other>CC	2107	0.00881702	7.37917	0.19666	1	16402.5	0	protein_coding	Calcium-binding EF-hand family protein
AT5G28900	0	0	57.7037	26.7277	93.1564	0.43608	12.5054	5.83338	14.4241	8.95382	42.8272	49.6724	31.966	24.5045	21.3129	0.0446971	0.64178	0.182332	0.00695855	0.124232	DEG_CC	other>CC	1669	0.003953	6.79449	0.506871	1	14759	0	protein_coding	Calcium-binding EF-hand family protein
AT5G33340	406.789	368.651	1.41107	0.220882	2.30995	0	20.43	0.445488	0	0	0.065862	27.4048	21.026	0	0.20834	0.0183627	0.81732	0.0575434	0.00230061	0.104474	DEG_CC	CC>other	973	0.000397842	3.23263	-6.87097	0.314268	2401	0	protein_coding	Eukaryotic aspartyl protease family protein	Encodes a protein with aspartic protease activity (also known as aspartate-type endopeptidase activity). Overexpression of the gene was shown to lead to salicylic acid (SA)-mediated disease resistance upon exposure to the pathogen Pseudomonas syringae. Moreover, overexpression of this gene led to the upregulation of two pathogenesis-related genes PR1 and PR2. This upregulation was no longer obser…
AT5G34780	32.3609	109.741	0	0	0	0	0	0	0	0	0	0	0	0	0	0.00193456	0.937607	0.00445215	0.00338177	0.0526243	DEG_CC	CC>other	1946	0.00651695	NA	NA	NA	NA	NA	protein_coding	Thiamin diphosphate-binding fold (THDP-binding) superfamily protein	Putative ketopantoate reductase (KPR). This enzyme is speculated to be the missing enzyme in the biosynthesis of pantothenate.
AT5G36160	66.6542	35.7812	0	0	0	0	0	3.39799	10.1659	5.96871	20.9722	58.0078	55.2668	56.6642	66.7223	0.000984966	0.941978	0.00241102	0.00175617	0.0528696	DEG_CC	CC>other	1615	0.00350298	-2.04424	6.38056	0.379306	2811	0	protein_coding	Tyrosine transaminase family protein
AT5G36700	40.9658	109.446	0	0	0	0	0	0	0	0	1.10176	6.99472	13.3093	197.061	161.562	0.00095548	0.941942	0.00250781	0.00172697	0.0528676	DEG_CC	CC>other	1148	0.000876492	-2.04424	1.12486	1	16402.5	0	protein_coding	2-phosphoglycolate phosphatase 1
AT5G36790	40.5293	105.334	0	0	0	0	0	0	0	0	1.10243	6.59858	13.2177	196.862	161.58	0.000952731	0.941959	0.00249778	0.00172179	0.0528686	DEG_CC	CC>other	1131	0.000771502	-2.04424	1.12486	1	16402.5	0	protein_coding	Haloacid dehalogenase-like hydrolase (HAD) superfamily protein
AT5G37474	254.526	246.501	0	0	0	0	0	0	44.1733	0	23.6248	32.0733	63.2117	0	0	0.000498358	0.944384	0.00122296	0.00089008	0.0530047	DEG_CC	CC>other	1651	0.00383339	-2.04424	4.80096	0.875712	8957	0	protein_coding	Putative membrane lipoprotein	Encodes a defensin-like (DEFL) family protein.
AT5G38330	308.491	222.111	0	0	0	0	0	0	0	0	0	188.145	65.9362	0	0	0.00042059	0.944629	0.00116219	0.000769625	0.0530184	DEG_CC	CC>other	968	0.000390519	NA	NA	NA	NA	NA	protein_coding	low-molecular-weight cysteine-rich 80	Encodes a member of a family of small,secreted, cysteine rich protein with sequence similarity to the PCP (pollen coat protein) gene family. Predicted to encode a PR (pathogenesis-related) protein. Belongs to the plant defensin (PDF) family with the following members: At1g75830/PDF1.1, At5g44420/PDF1.2a, At2g26020/PDF1.2b, At5g44430/PDF1.2c, At2g26010/PDF1.3, At1g19610/PDF1.4, At1g55010/PDF1.5, A…
AT5G39280	13.3383	199.105	0	0	0	0	0	0	0	0	0	7.08945	4.40302	0	0	0.00449846	0.926006	0.00984904	0.00767355	0.0519732	DEG_CC	CC>other	1675	0.00398695	NA	NA	NA	NA	NA	protein_coding	expansin A23	member of Alpha-Expansin Gene Family. Naming convention from the Expansin Working Group (Kende et al, 2004. Plant Mol Bio)
AT5G40270	43.3133	0	850.721	1053.68	1194.49	159.351	124.189	565.943	343.811	635.992	775.642	19.8872	10.4623	7.75671	9.1432	0.0154452	0.716143	0.0633018	0.00545584	0.199654	DEG_CC	other>CC	1661	0.00391395	11.3139	1.10473	0.673553	5524	0	protein_coding	HD domain-containing metal-dependent phosphohydrolase family protein
AT5G40450	176.213	175.097	0.346355	0.18908	2.32419	1.12437	6.66045	0.577572	1.57933	0.987564	3.39948	0.93335	3.40716	91.5719	71.3591	0.0100849	0.844501	0.0430201	0.00281244	0.0995811	DEG_CC	CC>other	351	1.57394e-07	6.72796	-2.18847	0.614821	4833	0	protein_coding
AT5G40470	0.121013	0	34.3133	90.6463	15.7326	164.979	2.23516	1.3253	0.963552	19.1385	9.48687	3.31747	2.82037	5.47613	7.47481	0.0519369	0.867159	0.0202636	0.0105652	0.0500757	DEG_CC	other>CC	1242	0.00130743	7.83172	-4.27972	0.0877011	1065	0	protein_coding	RNI-like superfamily protein
AT5G40550	0	0	25.257	34.2209	62.583	61.0161	70.3316	66.6145	33.6054	24.4665	22.8085	31.3197	17.2985	10.9898	11.3616	0.00509817	0.817721	0.00588536	0.0172849	0.154011	DEG_CC	other>CC	1065	0.000592258	8.38814	-1.71797	0.538245	4062	0	protein_coding	SGF29 tudor-like domain
AT5G40600	0	0	29.9204	19.8501	131.39	0	3.98407	6.25818	9.64919	1.40168	12.6085	7.21019	3.8662	3.43299	4.34341	0.11947	0.400603	0.370189	0.0157806	0.093958	DEG_CC	other>CC	1806	0.00495261	5.51925	0.911991	1	14352	0	protein_coding
AT5G41390	312.583	127.153	0	0	0	0	0	0	57.127	18.6992	0	0	0	0	0	0.00041428	0.944469	0.00134772	0.000759057	0.0530095	DEG_CC	CC>other	487	2.76965e-06	-2.04424	6.59667	0.647624	5263	0	protein_coding	PLAC8 family protein
AT5G41880	99.7267	40.3994	0	0	0	0	0	0	0	0	0	24.0033	10.6484	15.311	11.8302	0.000986177	0.941806	0.00256803	0.00177992	0.05286	DEG_CC	CC>other	1181	0.00103232	NA	NA	NA	NA	NA	protein_coding	DNA primases;DNA primases
AT5G42232	2340.28	2351.65	0	0	0	0	46.851	98.336	12.1767	14.8562	33.4619	158.899	430.617	0	0	0.00567326	0.555327	0.0855155	0.000532099	0.352952	DEG_CC	CC>other	273	4.47978e-09	5.78456	-0.206241	1	13465	0	protein_coding	Defensin-like (DEFL) family protein	Encodes a defensin-like (DEFL) family protein.
AT5G42235	106.305	159.794	0	0	0	0	0	14.525	0	0	0	25.7998	35.781	0	0	0.000855399	0.942697	0.00202619	0.00151107	0.05291	DEG_CC	CC>other	1910	0.00617838	-2.04424	3.28026	1	13826	0	protein_coding	Expressed protein	Encodes a defensin-like (DEFL) family protein.
AT5G42240	103.721	59.1746	0	0	0	0	3.70659	0	0	0	0	37.767	16.0932	31.537	27.0894	0.0284728	0.480996	0.254254	0.00317613	0.233101	DEG_CC	CC>other	1302	0.00157837	-2.04424	-7.36699	0.474475	3479	0	protein_coding	serine carboxypeptidase-like 42
AT5G42250	15.6211	150.342	0	0	0	0	0	0	0	0	0	4.43237	15.6584	7.69819	3.63457	0.00273692	0.933283	0.00678697	0.00481103	0.0523816	DEG_CC	CC>other	1127	0.000767207	NA	NA	NA	NA	NA	protein_coding	Zinc-binding alcohol dehydrogenase family protein
AT5G42990	0	0	628.218	59.1634	232.588	0	102.799	96.4909	77.706	64.3767	262.698	64.1717	125.753	33.6121	33.1484	0.125006	0.656754	0.147479	0.00735942	0.0634015	DEG_CC	other>CC	1655	0.00384686	8.16304	0.322375	1	15300	0	protein_coding	ubiquitin-conjugating enzyme 18
AT5G43460	0	0	36.9878	92.0353	79.3312	31.185	18.2262	36.3471	51.363	9.54096	41.8176	310.252	262.932	96.5797	89.5386	0.0021484	0.976875	0.00316496	0.00129991	0.0165113	DEG_CC	other>CC	1716	0.0043152	7.40629	-0.628202	0.947215	10894	0	protein_coding	HR-like lesion-inducing protein-related
AT5G44635	108.37	114.977	0.630478	0	9.14844	0	0	0	0.469929	0	2.67435	23.7644	7.7219	11.8336	10.349	0.0124256	0.625528	0.00221598	0.0684426	0.291388	DEG_CC	CC>other	1501	0.00274362	-2.04424	3.31262	0.964711	11287	0	protein_coding	minichromosome maintenance (MCM2/3/5) family protein
AT5G44650	95.1847	18.2188	0	0	0	0	0	0	0	0	0	24.4658	29.7105	136.323	132.291	0.00317917	0.932119	0.00693156	0.00545383	0.0523163	DEG_CC	CC>other	2137	0.00923608	NA	NA	NA	NA	NA	protein_coding		Encodes a chloroplast protein that induces tolerance to multiple environmental stresses and reduces photooxidative damage.
AT5G44973	1398.38	2066.98	0	0	0	0	3.10539	5.15022	0	0	0	148.269	580.558	3.2633	0.852111	0.00260834	0.709545	0.0250609	0.000813992	0.261971	DEG_CC	CC>other	148	2.17321e-13	1.67807	-1.21515	0.969115	11440	0	protein_coding		Encodes a defensin-like (DEFL) family protein.
AT5G45930	29.0345	64.4901	0	0	0	0	0	0	0	0	0	16.6677	12.0333	128.233	96.9901	0.00138992	0.940205	0.00320248	0.00243196	0.0527701	DEG_CC	CC>other	2063	0.008142	NA	NA	NA	NA	NA	protein_coding	magnesium chelatase i2	encodes a second Chl I gene (CHLI2), a subunit of magnesium chelatase which is required for chlorophyll biosynthesis. Has ATPase activity, regulated by TRX-f. Involved in the assembly of the Mg chelatase complex.
AT5G46110	213.336	189.068	0	0	0	0	0	0	2.70812	0	0	109.182	51.413	889.841	748.254	8.67639e-05	0.946309	0.000334391	0.000156982	0.0531127	DEG_CC	CC>other	262	2.3762e-09	-2.04424	2.96473	1	14244	0	protein_coding	Glucose-6-phosphate/phosphate translocator-related	mutant has Altered acclimation responses; Chloroplast Triose Phosphate Translocator
AT5G46540	15.0418	32.9803	0	0	0	0	0	0	0	0	0	2.31503	4.63546	0	0	0.00101351	0.941809	0.00250643	0.00181136	0.0528601	DEG_CC	CC>other	1531	0.00295476	NA	NA	NA	NA	NA	protein_coding	P-glycoprotein 7
AT5G46873	471.963	433.953	0	0	0	0	0	0	30.3156	21.1444	27.6137	57.9436	59.3531	0	0	0.000305667	0.945236	0.000846041	0.000559896	0.0530525	DEG_CC	CC>other	969	0.000395334	-2.04424	4.86942	0.760243	6744	0	protein_coding	Defensin-like (DEFL) family protein	Encodes a defensin-like (DEFL) family protein.
AT5G48300	497.273	495.344	48.4839	73.9132	41.4906	19.1485	21.7008	333.34	214.781	255.435	378.139	69.0929	51.5023	297.857	286.27	0.007179	0.970462	0.00386629	0.00453504	0.0139582	DEG_CC	CC>other	1611	0.00349847	9.39344	2.91807	0.082087	1035	0	protein_coding	ADP glucose pyrophosphorylase 1	Encodes the small subunit of ADP-glucose pyrophosphorylase. The small subunit is the catalytic isoform responsible for ADP-glucose pyrophosphorylase activity. The presence of the small subunit is required for large subunit stability. Two isoforms of the small subunit (ApS1 and ApS2) have been described. ApS1 is the major small subunit isoform present in all plant tissues tested.
AT5G48480	0	0	31.3286	62.4871	171.104	0.170769	41.0207	18.5755	27.4472	37.5576	49.4592	965.453	347.777	41.2081	31.2986	0.0747361	0.775862	0.0853208	0.00623047	0.0578502	DEG_CC	other>CC	1659	0.00390056	7.87811	-0.228329	1	13401	0	protein_coding	Lactoylglutathione lyase / glyoxalase I family protein
AT5G48670	126.668	44.5171	0.103846	0.097989	0	0	0.088612	0	0	0	0	7.54339	2.17584	0.682608	1.85703	0.00117053	0.859696	0.00674272	0.00496307	0.127428	DEG_CC	CC>other	1584	0.00339032	NA	NA	NA	NA	NA	protein_coding	AGAMOUS-like 80	AGL80 is a member of the MADS box family of genes. AGL80 functions as a transcription factor within the central cell gene regulatory network and controls the expression of downstream genes required for central cell development and function.
AT5G48953	492.261	217.181	0	0	0	0	0	0	0	0	0	43.4642	19.7983	0	0	0.00081703	0.942611	0.00218396	0.00148243	0.0529052	DEG_CC	CC>other	1064	0.000589862	NA	NA	NA	NA	NA	protein_coding	low-molecular-weight cysteine-rich 86	Encodes a member of a family of small,secreted, cysteine rich protein with sequence similarity to the PCP (pollen coat protein) gene family.
AT5G50100	160.581	42.397	0	0	0	0	0	173.199	11.704	16.5608	45.293	0	25.9028	11.7745	17.5996	0.00169241	0.938445	0.00418048	0.00301043	0.0526714	DEG_CC	CC>other	1372	0.00195836	-2.04424	8.19814	0.0715188	963	0	protein_coding	Putative thiol-disulphide oxidoreductase DCC
AT5G50200	67.7601	86.6639	0	0	0	0	0	0	0	0	0	0	0	21.7568	31.5107	0.000637251	0.943706	0.00155396	0.001136	0.0529666	DEG_CC	CC>other	1707	0.00425255	NA	NA	NA	NA	NA	protein_coding	nitrate transmembrane transporters	Wound-responsive gene 3 (WR3). Encodes a high-affinity nitrate transporter. Up-regulated by nitrate. Involved in jasmonic acid-independent wound signal transduction.
AT5G50390	38.9687	23.3312	0	0	0	0	0.082715	2.05168	2.22319	25.6846	0.657635	9.22472	2.50439	5.31645	4.19659	0.0014636	0.851281	0.00546251	0.00463534	0.137158	DEG_CC	CC>other	1862	0.00553362	2.80239	6.6482	0.502543	3740	0	protein_coding	Pentatricopeptide repeat (PPR-like) superfamily protein
AT5G50890	0	1.01444	85.8343	189.959	154.738	5.55241	42.4633	34.3566	2.34899	35.9196	41.2624	5.45285	0	5.7133	7.59214	0.0467658	0.725278	0.151264	0.00762516	0.069067	DEG_CC	other>CC	1562	0.00316412	7.61829	-0.689414	0.939405	10685	0	protein_coding	alpha/beta-Hydrolases superfamily protein
AT5G51110	562.227	295.147	26.3911	0	0	0	0	677.195	0	0	10.0506	31.0443	60.7403	182.503	169.201	0.0306933	0.646241	0.00375896	0.0932175	0.226089	DEG_CC	CC>other	1119	0.000745857	-2.04424	10.2766	0.122161	1275	0	protein_coding	Transcriptional coactivator/pterin dehydratase
AT5G51600	4.89198	4.7797	166.943	87.6211	120.402	60.1579	77.2348	248.175	93.7859	194.628	190.999	27.6302	11.7841	13.6578	11.4789	0.000251424	0.99499	0.000263217	0.000129417	0.00436588	DEG_CC	other>CC	1247	0.00133055	10.4468	0.480151	0.965217	11349	0	protein_coding	Microtubule associated protein (MAP65/ASE1) family protein	Mutant has defective roots. Essential for giant cell ontogenesis. Role in organizing the mitotic microtubule array during both early and late mitosis in all plant organs.
AT5G51800	27.2982	24.7063	0	0	0	0	0	0	0	0	0	0.413915	0	0.076346	0.102416	0.000585187	0.943968	0.00142272	0.00104231	0.0529813	DEG_CC	CC>other	1752	0.00449197	NA	NA	NA	NA	NA	protein_coding	Protein kinase superfamily protein
AT5G51820	358.285	557.54	0	0	0	0	0.984837	0	14.2285	31.4627	1.66713	35.1987	23.4814	158.469	124.27	0.00298073	0.717631	0.035257	0.000634882	0.243497	DEG_CC	CC>other	123	3.3847e-15	4.89257	3.65864	0.82274	7738	0	protein_coding	phosphoglucomutase	Encodes a plastid isoform of the enzyme phosphoglucomutase involved in controlling photosynthetic carbon flow. Effective petiole movement against the direction of the gravity requires functional PGM activity that is required for full development of amyloplasts.
AT5G52450	42.646	84.7277	0	0	0	0	0	0	0	0	0	4.19489	0	13.1297	23.5801	0.000720845	0.943152	0.00188672	0.00130528	0.0529355	DEG_CC	CC>other	1185	0.00103551	NA	NA	NA	NA	NA	protein_coding	MATE efflux family protein
AT5G52610	50.7524	92.1983	0	0	0	0	0	0	0	0	0	0.502969	0	0	0	0.00106602	0.941698	0.00250435	0.00187779	0.0528539	DEG_CC	CC>other	1963	0.00664325	NA	NA	NA	NA	NA	protein_coding	F-box and associated interaction domains-containing protein
AT5G53140	31.9361	2.49314	200.705	126.733	45.7093	501.816	50.9458	208.664	126.137	80.8678	67.4659	92.4628	29.287	110.294	113.736	0.262927	0.506082	0.0563965	0.127125	0.0474688	DEG_CC	other>CC	1970	0.0067022	10.8613	-2.04654	0.239501	1930	0	protein_coding	Protein phosphatase 2C family protein
AT5G53560	121.913	556.279	3.51663	1.08121	2.7845	0.621588	0	112.167	386	210.344	393.522	308.964	186.44	216.886	271.281	0.00709212	0.860981	0.0143447	0.0206353	0.0969467	DEG_CC	CC>other	925	0.000320172	5.29834	8.35011	0.00114266	245	1	protein_coding	cytochrome B5 isoform E	Encodes a cytochrome b5 isoform that can be reduced by AtCBR, a cytochrome b5 reductase.
AT5G54140	49.9839	63.7665	0	0	0	0	0	0	0	0	0	21.7969	9.1485	4.46298	5.8039	0.000556263	0.94406	0.00139773	0.000999721	0.0529865	DEG_CC	CC>other	1493	0.00271736	NA	NA	NA	NA	NA	protein_coding	IAA-leucine-resistant (ILR1)-like 3	encodes a protein similar to IAA amino acid conjugate hydrolase
AT5G54270	199.105	125.518	0	0	0	0	0.341322	82.2565	0	56.4958	0	239.484	141.435	4077.15	2885.65	0.00164359	0.677225	0.00880137	0.0035006	0.30883	DEG_CC	CC>other	668	4.96558e-05	3.83057	6.70455	0.615711	4844	0	protein_coding	light-harvesting chlorophyll B-binding protein 3	Lhcb3 protein is a component of the main light harvesting chlorophyll a/b-protein complex of Photosystem II (LHC II).
AT5G54770	222.629	271.561	0.459716	0	0	0	0.590247	3.10853	0	0	3.86423	199.253	153.889	3820.5	3828.48	0.00177802	0.93255	0.00342689	0.00098138	0.0612636	DEG_CC	CC>other	496	3.25019e-06	2.47389	1.34735	1	16402.5	0	protein_coding	thiazole biosynthetic enzyme, chloroplast (ARA6) (THI1) (THI4)	Encodes a thiamine biosynthetic gene that has a dual function in thiamine biosynthesis and mitochondrial DNA damage tolerance. It appears to be involved in producing the thiazole portion of thiamine (vitamin B1). A crystal structure of the protein reveals that it forms a 2-ring homo-octamer.
AT5G55050	16.7606	0	423.437	497.892	488.888	205.167	75.6652	332.356	454.231	483.516	422.331	2.23094	5.2397	5.92843	8.42442	0.00249905	0.955987	0.0153106	0.000411512	0.0257917	DEG_CC	other>CC	1785	0.00483779	11.051	0.686893	0.881776	9097	0	protein_coding	GDSL-like Lipase/Acylhydrolase superfamily protein
AT5G55590	0	0	135.294	191.093	92.5311	157.976	75.0273	7.57239	0	6.84662	8.75558	0	0	0.221768	0	0.000417505	0.975154	0.00100838	0.000394781	0.0230257	DEG_CC	other>CC	383	3.85344e-07	7.53466	-5.23055	0.00993321	427	1	protein_coding	Pectin lyase-like superfamily protein	Encodes a protein with pectin methylesterase activity. No change in activity were detected in mutants defective in this gene, which was interpreted as a result of redundancy of product function with other pectin methylesterases. The gene product is required for pollen separation during normal development. In qrt mutants, the outer walls of the four meiotic products of the pollen mother cell are f…
AT5G56490	97.3359	248.259	0	0	0	0	0	0.304016	0	0	0	14.4581	7.22265	4.22472	2.71467	0.00039202	0.944539	0.00134108	0.000714403	0.0530134	DEG_CC	CC>other	391	4.46051e-07	-2.04424	-0.577721	1	16402.5	0	protein_coding	D-arabinono-1,4-lactone oxidase family protein
AT5G57030	172.066	326.7	3.56335	0	0	0	0	0	0	1.55765	14.4149	30.0128	14.2756	79.1135	67.9637	0.00981226	0.759443	0.0028254	0.0268808	0.201039	DEG_CC	CC>other	673	5.12276e-05	-2.04424	5.27969	0.842129	8203	0	protein_coding	Lycopene beta/epsilon cyclase protein	Lutein-deficient 2 (LUT2) required for lutein biosynthesis, member of the xanthophyll class of carotenoids. Encodes lycopene epsilon cyclase
AT5G57630	27.9718	45.2562	0	0	0	0	0	0	3.19693	0	2.48473	11.6681	7.51403	69.2701	77.5446	0.00103208	0.9419	0.00239266	0.0018098	0.0528653	DEG_CC	CC>other	2075	0.00832009	-2.04424	3.21844	0.964711	11297	0	protein_coding	CBL-interacting protein kinase 21	CBL-interacting protein kinase
AT5G58080	406.165	730.128	21.9151	0.587124	0	0	0.69022	27.1939	27.9179	2.41741	8.50756	3.7392	2.88764	0.193735	0	0.0138843	0.926323	0.00530724	0.00956852	0.0449165	DEG_CC	CC>other	703	7.29705e-05	4.56014	4.54899	0.57222	4350	0	protein_coding	response regulator 18	member of Response Regulator: B- Type
AT5G58310	133.722	12.3854	0	0	0	0	0	0	0	0	0	1.04902	0	20.6852	19.7267	0.00479679	0.925164	0.010018	0.00809568	0.0519259	DEG_CC	CC>other	2134	0.00915051	NA	NA	NA	NA	NA	protein_coding	methyl esterase 18	Encodes a protein shown to have methyl IAA esterase activity in vitro. This protein does not act on methyl JA, MeSA, MeGA4, or MEGA9 in vitro.
AT5G58820	139.577	172.281	0	0	0	0	0	0	0	0	0.214785	2.72337	0	0	0	0.000114819	0.946158	0.000413417	0.00020992	0.0531042	DEG_CC	CC>other	330	7.83301e-08	-2.04424	-0.460103	1	16402.5	0	protein_coding	Subtilisin-like serine endopeptidase family protein
AT5G58830	576.474	504.146	0.999872	0.231245	0	0	0.394899	0.466603	0	0	0	15.5645	12.8477	0	0	0.000318151	0.957733	0.000808172	0.000404528	0.0407362	DEG_CC	CC>other	127	1.73299e-14	0.689431	-1.57772	0.947215	10891	0	protein_coding	Subtilisin-like serine endopeptidase family protein
AT5G59100	116.372	104.188	0	0	0	0	0	0	0	0	0	1.56122	0	0	0	0.000155823	0.945952	0.000512499	0.000287519	0.0530926	DEG_CC	CC>other	481	2.62672e-06	NA	NA	NA	NA	NA	protein_coding	Subtilisin-like serine endopeptidase family protein
AT5G59190	267.454	299.408	37.9602	0.506613	0	0	0	9.04844	18.0613	0	0	2.41644	7.03586	0.215929	0.292468	0.0155726	0.583206	0.00170628	0.0900348	0.309481	DEG_CC	CC>other	1162	0.000970263	-2.04424	6.07174	0.738885	6386	0	protein_coding	subtilase family protein
AT5G59520	110.601	226.487	0	0	0	0	0	0	0	0	0	3.86236	9.76035	0	0	0.000351139	0.944852	0.00112034	0.00064572	0.0530309	DEG_CC	CC>other	534	6.93685e-06	NA	NA	NA	NA	NA	protein_coding	ZRT/IRT-like protein 2	encodes a metal ion transporter whose expression is regulated by copper.
AT5G59540	48.5811	38.4731	0	0	0	0	0	0.195249	0	0	0	0	0	35.324	51.4704	0.000914492	0.942468	0.00211755	0.00160291	0.0528971	DEG_CC	CC>other	2100	0.00877066	-2.04424	-0.577721	1	16402.5	0	protein_coding	2-oxoglutarate (2OG) and Fe(II)-dependent oxygenase superfamily protein
AT5G59810	126.453	84.3964	0	0	0	0	1.48706	0	0	0	0.153525	5.99177	5.06155	0.12412	0	0.0120042	0.645957	0.1002	0.00183423	0.240004	DEG_CC	CC>other	698	6.8627e-05	1.04072	-5.21499	0.688718	5779	0	protein_coding	Subtilase family protein
AT5G60100	96.1478	54.4463	0	0	0	0	0	21.3268	0	0	0.331885	24.1644	5.98856	44.9448	34.6493	0.000507835	0.944064	0.00150937	0.000932178	0.0529867	DEG_CC	CC>other	679	5.3262e-05	-2.04424	6.07256	0.772405	6922	0	protein_coding	pseudo-response regulator 3	Encodes pseudo-response regulator 3 (APRR3/PRR3). PRR3 transcript levels vary in a circadian pattern with peak expression at dusk under long and short day conditions. PRR3 affects the period of the circadian clock and seedlings with reduced levels of PRR3 have shorter periods, based on transcriptional assays of clock-regulated genes. PRR3 is expressed in the vasculature of cotyledons and leaves w…
AT5G60210	99.4942	53.2918	0	0	0	0	0	0	0	0	0	66.9109	42.401	29.2971	22.3167	0.000441586	0.944426	0.00131393	0.000811763	0.053007	DEG_CC	CC>other	666	4.93421e-05	NA	NA	NA	NA	NA	protein_coding	ROP interactive partner 5
AT5G60440	118.212	104.598	0	0	0	0	0	0	0	0	0	5.00211	8.82233	0.696576	1.02402	0.000184288	0.945806	0.000585149	0.000340465	0.0530845	DEG_CC	CC>other	561	9.85172e-06	NA	NA	NA	NA	NA	protein_coding	AGAMOUS-like 62	AGL62 encodes a Type I MADS domain protein that likely functions as a transcription factor. It is expressed AGL62 is expressed exclusively in the endosperm. AGL62 supresses suppresses cellularization during the syncytial phase of endosperm development.
AT5G60553	685.046	45.6249	0.318465	0.292157	0	0	0.271746	14.431	1.49117	0	74.5034	34.6713	10.9643	0	0	0.00270718	0.844327	0.0162339	0.0115823	0.12515	DEG_CC	CC>other	1193	0.00108985	2.14698	5.33737	0.819413	7682	0	protein_coding	Defensin-like (DEFL) family protein	Encodes a defensin-like (DEFL) family protein.
AT5G60980	0	0	80.4653	74.6819	110	119.244	36.6646	140.615	41.7838	61.6918	98.304	78.013	59.0105	55.8507	61.0329	0.00108153	0.953628	0.00391809	0.000516445	0.0408555	DEG_CC	other>CC	431	9.65179e-07	9.66189	-0.987286	0.7442	6493	0	protein_coding	Nuclear transport factor 2 (NTF2) family protein with RNA binding (RRM-RBD-RNP motifs) domain
AT5G61890	8.47138	115.226	0	0	0	0	0	0	0	0	0	0	0	1.73595	2.22405	0.00509368	0.923899	0.0105778	0.00857494	0.0518549	DEG_CC	CC>other	2105	0.00881702	NA	NA	NA	NA	NA	protein_coding	Integrase-type DNA-binding superfamily protein	encodes a member of the ERF (ethylene response factor) subfamily B-4 of ERF/AP2 transcription factor family. The protein contains one AP2 domain. There are 7 members in this subfamily.
AT5G62790	112.332	182.963	0	0	0	0	0	0	0	0	0	61.2751	42.5091	156.402	117.814	0.000223578	0.945555	0.000739608	0.000411619	0.0530704	DEG_CC	CC>other	463	1.94749e-06	NA	NA	NA	NA	NA	protein_coding	1-deoxy-D-xylulose 5-phosphate reductoisomerase	1-Deoxy-d-xylulose 5-phosphate reductoisomerase (DXR) catalyzes the first committed step of the 2-C-methyl-d-erythritol 4-phosphate pathway for isoprenoid biosynthesis. In Arabidopsis, DXR is encoded by a single-copy gene. Arabidopsis DXR is targeted to plastids and localizes into chloroplasts of leaf cells. DXR knockout or strongly silenced lines have a seedling lethal, albino phenotype. Transge…
AT5G63063	816.937	899.442	0	0	0	0	0	0	0	0	0	146.63	84.0616	0	0	6.31356e-05	0.946453	0.000249311	0.000113784	0.0531208	DEG_CC	CC>other	230	4.9455e-10	NA	NA	NA	NA	NA	protein_coding	Plant thionin family protein	Encodes a Plant thionin family protein
AT5G63087	574.488	310.517	0	0	0	0	2.21917	45.8089	33.7613	57.8754	36.9233	109.977	52.9731	2.43673	2.37929	0.00950936	0.658454	0.0625105	0.0032496	0.266277	DEG_CC	CC>other	693	6.41252e-05	4.1676	4.2087	0.651504	5306	0	protein_coding	Plant thionin family protein	Encodes a Plant thionin family protein
AT5G63570	30.4062	156.619	0	0.614398	0	0	0.169027	33.7134	0	7.77609	0.820603	48.8464	20.3135	174.22	159.302	0.0198607	0.823772	0.0105617	0.0488278	0.0969779	DEG_CC	CC>other	1740	0.0044638	3.22834	5.5001	0.741732	6437	0	protein_coding	glutamate-1-semialdehyde-2,1-aminomutase	Encodes a protein with homology to glutamate-1-semialdehyde 2,1-aminomutase catalyzing the conversion of glutamate-1-semialdehyde (GSA) into 5-amino levulinate. The expression of this gene was demonstrated to be light-induced.
AT5G63700	68.4772	143.012	0	0	0	0	0	0	0	0	0	54.1043	71.7464	9.00776	8.20268	0.000375118	0.944731	0.00117934	0.000689937	0.0530242	DEG_CC	CC>other	572	1.06482e-05	NA	NA	NA	NA	NA	protein_coding	zinc ion binding;DNA binding
AT5G64130	9.4942	0	90.6091	312.705	124.71	379.844	119.115	252.044	245.058	110.2	132.943	210.879	209.532	174.198	199.54	0.0537241	0.852245	0.0177629	0.0356989	0.0405688	DEG_CC	other>CC	1943	0.00650833	9.77488	-1.41014	0.521878	3911	0	protein_coding	cAMP-regulated phosphoprotein 19-related protein
AT5G65050	0.976906	0	335.35	274.891	135.952	268.447	55.6916	242.816	45.3284	183.948	35.4281	130.016	225.165	52.1745	48.092	0.00394197	0.965877	0.00663486	0.000930515	0.0226152	DEG_CC	other>CC	611	2.32635e-05	9.46299	-1.25776	0.682306	5615	0	protein_coding	AGAMOUS-like 31	Originally published as Agamous like MADS-box protein AGL31. One of a group of MADS box genes involved in control of flowering time. Four variant sequences have been identified for this locus but have not been characterized for differences in expression pattern and/or function.
AT5G65770	125.941	170.349	21.758	4.11691	0	0	0	19.5708	0	0	39.8591	44.2032	98.7153	28.8206	29.8137	0.0264848	0.44434	0.00293674	0.219076	0.307163	DEG_CC	CC>other	1159	0.000939431	-2.04424	7.89549	0.400503	2971	0	protein_coding	little nuclei4
AT5G65970	58.8558	22.3103	0	0	0	0	0	0	0	0	0.055112	1.7162	0	2.59185	4.94076	0.00143467	0.93983	0.00344488	0.00254114	0.0527491	DEG_CC	CC>other	1626	0.00359462	NA	NA	NA	NA	NA	protein_coding	Seven transmembrane MLO family protein	A member of a large family of seven-transmembrane domain proteins specific to plants, homologs of the barley mildew resistance locus o (MLO) protein. The Arabidopsis genome contains 15 genes encoding MLO proteins, with localization in plasma membrane. Phylogenetic analysis revealed four clades of closely-related AtMLO genes. ATMLO10 belongs to the clade III, with AtMLO5, AtMLO7, AtMLO8, and AtMLO…
AT5G66670	129.126	13.4616	0	0	0	0	0.06494	0	0	0	4.95355	1.94365	0	0.130731	0.080528	0.0042114	0.832032	0.0156842	0.0140159	0.134056	DEG_CC	CC>other	1089	0.000671612	1.07972	3.20286	1	14734	0	protein_coding	Protein of unknown function (DUF677)
AT5G66730	11.1716	137.373	0.277441	0	0	0	0	45.0617	0	10.6949	26.8182	142.335	118.126	25.8172	27.1564	0.0171842	0.829546	0.0129739	0.0389637	0.101332	DEG_CC	CC>other	1053	0.000560625	-2.04424	8.00328	0.206632	1711	0	protein_coding	C2H2-like zinc finger protein
AT5G66850	45.6345	31.6927	0	0	0	0	0	0	0	2.60859	0	28.073	13.6583	22.8115	19.1934	0.000580869	0.94388	0.00151095	0.00105174	0.0529764	DEG_CC	CC>other	1259	0.00137306	-2.04424	3.28734	1	13818	0	protein_coding	mitogen-activated protein kinase kinase kinase 5	member of MEKK subfamily
AT5G67100	101.788	166.601	6.2856	6.64739	1.79231	5.61728	1.84026	12.9341	8.39704	5.73693	5.907	29.9974	34.6525	9.75331	7.52508	0.0150357	0.944201	0.0160162	0.00513111	0.0196156	DEG_CC	CC>other	981	0.000421723	7.19654	0.207217	1	15626	0	protein_coding	DNA-directed DNA polymerases	Encodes the putative catalytic subunit of the DNA polymerase alpha. Interacts with genes involved in chromatin-mediated cellular memory. ICU2 genetically interacts with TERMINAL FLOWER2, the ortholog of HETEROCHROMATIN PROTEIN1 of animals and yeasts, and with the Polycomb group (PcG) gene CURLY LEAF. A number of regulatory genes were derepressed in the icu2-1 mutant, including genes associated wi…
AT5G67411	87.0532	53.5454	0	0	0	0	0	0	0	0	0	0	0	0.258284	0.326044	0.000661435	0.94347	0.00171816	0.00119668	0.0529534	DEG_CC	CC>other	1250	0.00134576	NA	NA	NA	NA	NA	protein_coding	GRAS family transcription factor
AT5G67550	323.085	271.444	21.6587	0	0	0	0	21.2507	6.53542	4.0489	3.78574	0	1.01697	1.19383	1.08606	0.0145206	0.697313	0.00169254	0.0448324	0.241641	DEG_CC	CC>other	1367	0.00192076	-2.04424	6.22291	0.420203	3121	0	protein_coding
