# Supplementary material for: Dynamics of the cell fate specifications during female gametophyte development in Arabidopsis
Source: PLoS Biol. 2021 Mar 26;19(3):e3001123. doi: 10.1371/journal.pbio.3001123 (PMC7997040; doi:10.1371/journal.pbio.3001123)
Supplement: S9 Table — The DEGs in the synergid cells among female gametophyte cells. DEG, differentially expressed gene. (XLSX) [file pbio.3001123.s031.xlsx]

## Sheet: Table.S9
Table.S9: DEGs n synegid cell among wild type female gametophyte cells
	TPM values															statistics for identification of DEGs among FG cells in WT									statistics for identification of DEGs in synergid cells
gene_id	CC1	CC2	EC1	EC2	EC3	SY1	SY2	mSY1	mSY2	mSY3	mSY4	ov1	ov2	seedling1	seedling2	nonDEG	DEG_CC	DEG_EC	DEG_SY	DEGall	out.MAP	orderings	ranking	q.value	a.value	m.value	q.value	rank	estimatedDEG	Type	Short_description	Curator_summary
AT1G01305	88.175	7.53204	0.397005	1.12384	1.68965	5729.82	5442.26	4.28734	0	7.90375	2.7776	334.362	237.516	0	0	1.71689e-05	3.33043e-05	0.00194595	0.596869	0.401134	DEG_SY	SY>other	27	5.05442e-32	8.69961	-11.405	6.68386e-17	24	1	protein_coding
AT1G01320	36.8562	123.923	29.4327	3.02949	14.8945	0	0	21.8304	4.53624	40.2496	5.58769	24.2335	22.1606	122.083	116.229	0.00735554	0.00818481	0.00308272	0.891408	0.0899688	DEG_SY	other>SY	665	4.91373e-05	-2.04424	9.08026	0.00982419	426	1	protein_coding	Tetratricopeptide repeat (TPR)-like superfamily protein
AT1G01940	39.4962	103.735	268.63	111.587	28.1242	0	0	0	0	0	0	37.8768	13.2343	16.2597	21.1302	0.00635472	0.00376064	0.00369464	0.939895	0.0462946	DEG_SY	other>SY	2070	0.00820386	NA	NA	NA	NA	NA	protein_coding	Cyclophilin-like peptidyl-prolyl cis-trans isomerase family protein
AT1G02260	46.9399	47.1738	35.0862	75.0345	29.3279	0	0	41.4375	23.9374	53.7236	41.0234	60.6275	28.6509	21.9368	14.7678	0.000486031	0.00087269	0.000501353	0.967258	0.0308823	DEG_SY	other>SY	1459	0.00246102	-2.04424	8.9439	0.0059976	361	1	protein_coding	Divalent ion symporter
AT1G02690	45.3007	77.2655	154.443	78.6642	159.099	0	0	0	5.41933	28.3242	42.5789	50.6458	13.4048	11.9583	11.1493	0.000379883	0.000372626	0.00311648	0.878056	0.118075	DEG_SY	other>SY	613	2.50886e-05	-2.04424	7.63285	0.292524	2234	0	protein_coding	importin alpha isoform 6	Putative importin alpha isoform. When overexpressed can rescue the impa-4 decreased transformation susceptibility phenotype.
AT1G02820	0	0	0	0	0	202.594	79.9401	59.4198	0	22.9378	3.54279	2.25103	0.943255	0.800391	1.55472	0.00272677	0.00178179	0.00770908	0.898391	0.0893915	DEG_SY	SY>other	427	9.44866e-07	7.67809	-3.64172	0.234665	1910	0	protein_coding	Late embryogenesis abundant 3 (LEA3) family protein
AT1G02980	264.13	350.743	156.891	36.6944	55.7575	0	0	0	0	0	3.18618	0	2.21452	0	0.196451	0.00104646	0.00249962	0.000901316	0.865542	0.130011	DEG_SY	other>SY	329	7.01031e-08	-2.04424	3.12486	1	14017	0	protein_coding	cullin 2	encodes an Arabidopsis cullin
AT1G03190	141.041	65.215	20.8948	8.5559	0	0	0	12.9109	0	23.4497	0	18.7165	3.30088	6.63271	7.34201	0.0511281	0.300799	0.00487182	0.431436	0.211765	DEG_SY	other>SY	2140	0.00926755	-2.04424	6.92811	0.587761	4530	0	protein_coding	RAD3-like DNA-binding helicase protein	UV damage and heat induce a common stress response in plants that leads to tissue death and reduced chloroplast function. The UVH6 product is suggested to be a negative regulator of this response.
AT1G03270	0	0	0	0	0.305572	66.5314	5.6026	215.139	142.62	280.427	115.138	10.2356	8.43796	4.44911	3.91458	0.0616111	0.0456289	0.0381076	0.777644	0.0770089	DEG_SY	SY>other	1253	0.00135414	9.38852	1.49294	0.684749	5715	0	protein_coding	CBS domain-containing protein with a domain of unknown function (DUF21)
AT1G03380	6.08542	21.1747	69.0087	57.83	31.8651	0	0	3.67518	0	0	0.271755	16.5084	16.2127	20.084	17.8883	0.00326685	0.00168194	0.0302064	0.689421	0.275424	DEG_SY	other>SY	903	0.000289836	-2.04424	4.26374	0.921424	10143	0	protein_coding	homolog of yeast autophagy 18 (ATG18) G
AT1G03475	285.562	46.1221	10.1264	6.99651	45.3013	0	0	58.1464	1.50144	2.44011	94.6472	44.2252	25.8367	249.807	232.312	0.0226478	0.0272137	0.00858658	0.827315	0.114237	DEG_SY	other>SY	1295	0.00154966	-2.04424	8.27369	0.102931	1152	0	protein_coding	Coproporphyrinogen III oxidase	Encodes coproporphyrinogen III oxidase, a key enzyme in the biosynthetic pathway of chlorophyll and heme, a tetrapyrrole pathway. Mutants express cytological and molecular markers associated with the defense responses, usually activated by pathogen infection.
AT1G03530	13.9538	49.9897	17.3092	34.6632	80.3684	0	0	0	0	0.309359	2.73699	33.0507	16.0654	8.24468	7.36185	0.00312723	0.001435	0.0024884	0.960959	0.0319903	DEG_SY	other>SY	1686	0.00409088	-2.04424	3.38471	0.963169	11252	0	protein_coding	nuclear assembly factor 1
AT1G03780	35.2668	22.9368	81.5013	15.6795	91.2468	0	0	0	12.7955	2.32204	1.74519	33.2223	69.6823	10.8642	9.41215	0.00272417	0.00255418	0.00276471	0.927118	0.0648387	DEG_SY	other>SY	1373	0.00196092	-2.04424	5.78201	0.65911	5391	0	protein_coding	targeting protein for XKLP2	Homolog of vertebrate TPX2. Protein has three domains involved in nuclear targeting, one in nuclear export and two in microtubule binding. Involved in mitotic spindle assembly during late prophase and early prometaphase.
AT1G03830	38.6799	40.0253	43.5917	96.9419	94.3925	0.241478	0	2.78622	40.6553	1.33295	9.52242	26.7295	8.94069	6.76892	6.27564	0.00473165	0.00662545	0.00971327	0.868821	0.110109	DEG_SY	other>SY	1055	0.000561073	4.54013	5.66378	0.405811	3013	0	protein_coding	guanylate-binding family protein
AT1G03860	134.515	58.6738	216.096	134.878	150.714	0.349585	0	131.064	51.8236	36.7265	79.1428	102.506	52.3481	66.6754	79.795	0.0012748	0.00060062	0.0115848	0.891711	0.0948288	DEG_SY	other>SY	1226	0.00121185	4.75732	7.26808	0.0491465	822	0	protein_coding	prohibitin 2	prohibitin 2
AT1G04030	940.777	654.135	442.532	527.175	587.447	1503.68	866.79	1058.64	994.505	888.231	974.101	58.3334	62.3463	6.16314	5.01035	0.0951796	0.00326532	0.0323821	0.867292	0.00188136	DEG_SY	SY>other	1385	0.00202965	13.0482	-1.21059	0.482721	3566	0	protein_coding
AT1G04490	0	7.01469	18.7429	105.145	80.8804	0	0	22.5938	2.75573	13.4349	5.87154	0	0	0.611948	0.629412	0.0552685	0.0119135	0.316069	0.39572	0.221029	DEG_SY	other>SY	1869	0.0055548	-2.04424	6.86708	0.280004	2167	0	protein_coding	Protein of unknown function (DUF3527)
AT1G04780	68.949	57.1531	257.669	275.124	144.705	1.63957	0.6631	21.9432	7.74481	10.7811	26.9704	67.4606	42.0671	30.5805	32.7706	0.0217353	0.0175421	0.1596	0.424244	0.376879	DEG_SY	other>SY	495	2.93529e-06	5.99061	2.89625	0.630682	5051	0	protein_coding	Ankyrin repeat family protein
AT1G04900	89.3054	31.1822	63.1388	17.0438	87.7782	0	0	71.3776	53.8969	70.5879	84.8795	28.9946	15.76	11.5971	14.4691	0.00210112	0.00117598	0.00142471	0.972281	0.0230173	DEG_SY	other>SY	2025	0.00758772	-2.04424	9.18019	0.00214003	287	1	protein_coding	Protein of unknown function (DUF185)
AT1G04980	36.2559	111.773	4.81182	21.1126	14.5501	342.268	105.085	14.2629	29.6692	122.745	27.0706	15.6299	8.62619	13.1505	20.1302	0.0803383	0.030173	0.149893	0.651013	0.0885825	DEG_SY	SY>other	1079	0.000627744	9.66725	-3.04796	0.0635546	908	0	protein_coding	PDI-like 2-2	Encodes a protein disulfide isomerase-like (PDIL) protein, a member of a multigene family within the thioredoxin (TRX) superfamily. Transcript levels for this gene are up-regulated in response to three different chemical inducers of ER stress (dithiothreitol, beta-mercaptoethanol, and tunicamycin). AtIRE1-2 does not appear to be required for this response, but the atbzip60 mutant has a diminished…
AT1G05180	77.8383	145.985	33.788	7.08589	76.3641	0	0	81.4432	75.9612	97.8917	66.7989	42.6185	43.8726	29.7478	30.2319	0.00553384	0.0100968	0.00144052	0.908603	0.0743257	DEG_SY	other>SY	1416	0.00220374	-2.04424	9.62533	0.000213184	179	1	protein_coding	NAD(P)-binding Rossmann-fold superfamily protein	Encodes a subunit of the RUB1 activating enzyme that regulates the protein degradation activity of Skp1-Cullin-Fbox complexes, primarily, but not exclusively, affecting auxin responses. Acts alongside AS1 to exclude BP expression from leaves.
AT1G05230	9.04547	0	15.8801	12.2396	12.5281	125.458	118.532	70.5873	83.8544	27.096	54.3538	20.3418	13.1632	17.9437	16.2609	0.0101268	0.0133755	0.0492294	0.490627	0.436641	DEG_SY	SY>other	1370	0.00194605	10.2802	-1.95656	0.219067	1793	0	protein_coding	homeodomain GLABROUS 2	Encodes a homeobox-leucine zipper family protein belonging to the HD-ZIP IV family. Mutants have trichomes that appear glass-like under a dissecting microscope as compared to the wild-type trichomes. The mutations do not affect trichome growth or branch number.
AT1G05350	114.506	124.431	9.2175	14.8172	41.0755	283.32	158.035	135.403	135.262	189.031	143.302	36.5642	11.0423	24.1198	25.169	0.061011	0.0466738	0.190777	0.467882	0.233656	DEG_SY	SY>other	1171	0.00101079	10.6454	-1.45293	0.406147	3017	0	protein_coding	NAD(P)-binding Rossmann-fold superfamily protein
AT1G05410	16.8658	32.6308	31.1742	3.07213	25.7344	187.403	106.458	25.886	6.96814	0.493454	29.1814	35.5903	16.2968	12.4538	11.4156	0.0206074	0.0170146	0.00970577	0.917446	0.0352264	DEG_SY	SY>other	1877	0.00558333	8.55752	-4.21042	0.0166916	534	0	protein_coding	Protein of unknown function (DUF1423)
AT1G05460	63.4831	27.9322	80.6033	25.0878	179.952	0	0	11.5213	1.82318	1.60135	12.444	29.5838	42.4104	8.71212	8.36037	0.00205084	0.00135926	0.00172639	0.94692	0.0479434	DEG_SY	other>SY	625	2.9467e-05	-2.04424	6.73761	0.316001	2410	0	protein_coding	P-loop containing nucleoside triphosphate hydrolases superfamily protein	Encodes a protein with similarity to RNA helicases. Mutants are defective in post-transcriptional gene silencing.
AT1G05520	133.919	132.052	139.344	60.4736	12.2119	656.659	184.707	137.108	359.865	116.965	96.0895	33.058	35.4985	21.3307	23.8781	0.123465	0.0840695	0.040068	0.706841	0.045557	DEG_SY	SY>other	1174	0.00102239	11.8482	-2.14802	0.142408	1398	0	protein_coding	Sec23/Sec24 protein transport family protein
AT1G05950	19.6227	86.1633	154.893	106.813	27.7325	0	0	12.7073	0.776462	0	9.49594	57.7924	29.5181	5.51625	4.24495	0.00301759	0.00113534	0.00325362	0.951698	0.0408957	DEG_SY	other>SY	989	0.000437976	-2.04424	5.90143	0.645645	5218	0	protein_coding
AT1G06490	35.8017	12.6361	5.08943	4.31276	3.38434	0	0	0	0	0	0	1.79325	0	2.13053	1.38919	0.00826194	0.0155688	0.0124471	0.690475	0.273247	DEG_SY	other>SY	2033	0.00777731	NA	NA	NA	NA	NA	protein_coding	glucan synthase-like 7	encodes a gene similar to callose synthase
AT1G06820	44.1466	281.865	58.4924	103.675	151.799	394.351	354.185	77.7733	131.971	81.1792	136.009	22.8669	10.1994	29.5302	28.9563	0.0661067	0.00613876	0.0194495	0.890508	0.0177967	DEG_SY	SY>other	2173	0.00990519	11.0951	-2.746	0.0143439	485	0	protein_coding	carotenoid isomerase	Encodes carotenoid isomerase. Catalyzes the isomerization of poly-cis-carotenoids to all-trans-carotenoids. Together with PDS and ZDS, CRTiso is required to complete the synthesis of lycopene from phytoene.
AT1G06837	8.11964	38.3382	0.748196	0.986161	0.37339	324.276	420.191	331.21	439.38	230.121	271.261	3.65669	0	0.683846	0.824868	0.00267715	0.00182063	0.0516044	0.55201	0.391887	DEG_SY	SY>other	349	1.51488e-07	9.83525	-1.14752	0.622001	4922	0	NA	NA	NA
AT1G06910	113.503	95.5014	205.627	316.605	193.718	0.296676	0	8.83506	17.7578	21.7592	19.3511	15.5749	8.87133	7.23141	5.97227	0.00144384	0.00161318	0.0071158	0.828489	0.161338	DEG_SY	other>SY	552	8.74507e-06	3.81217	5.37778	0.485726	3602	0	protein_coding	TRF-like 7	Arabidopsis thaliana myb family transcription factor (At1g06910)
AT1G06950	171.899	203.334	62.8735	30.2224	29.1376	0.194342	1.0198	5.88657	1.08014	24.4374	48.0875	58.7276	37.3161	137.521	128.184	0.0359367	0.1117	0.0292704	0.513097	0.309996	DEG_SY	other>SY	787	0.000133505	5.77609	4.08044	0.472253	3465	0	protein_coding	translocon at the inner envelope membrane of chloroplasts 110	Encodes a protein thought to be a part of the translocon at the chloroplast inner envelope. Involved in protein import into the chloroplast and chloroplast biogenesis.
AT1G07390	27.5166	25.7379	19.8832	36.8996	53.0256	0	0	1.39185	20.7341	2.00558	12.7074	3.37927	2.00074	2.25295	3.62672	0.000590898	0.000836288	0.000946448	0.956851	0.0407753	DEG_SY	other>SY	1464	0.00249667	-2.04424	7.31026	0.217212	1777	0	protein_coding	receptor like protein 1
AT1G07530	54.0429	29.301	71.1778	7.18135	60.4231	0	0	33.4091	49.7388	31.3298	63.4948	41.5647	34.0323	20.6193	21.4425	0.00283545	0.00251172	0.00112721	0.961551	0.0319749	DEG_SY	other>SY	1689	0.00411302	-2.04424	9.21762	0.00197327	272	1	protein_coding	SCARECROW-like 14	Encodes a member of the GRAS family of transcription factors. The protein interacts with the TGA2 transcription factor and affects the transcription of stress-responsive genes. The protein is found in the nucleus and is also exported to the cytoplasm.
AT1G07603	0.068367	6.43043	0	0	0	48.9396	66.3257	38.5906	0	0.703341	4.64999	0	0	0.407714	0.114645	0.0326106	0.0115812	0.256869	0.410589	0.28835	DEG_SY	SY>other	2115	0.00888123	6.08383	-3.3774	0.501969	3730	0	NA	NA	NA
AT1G07910	56.7572	87.5984	5.48486	58.5496	12.5758	0.084822	0.134425	65.1996	2.03136	43.477	49.7107	14.4897	8.35568	9.57901	7.21482	0.0309982	0.046057	0.00306758	0.840185	0.0796926	DEG_SY	other>SY	2018	0.00742467	5.34562	7.35423	0.0206201	566	0	protein_coding	RNAligase	Encodes a tRNA ligase that resembles the yeast Trl1 RNA ligase in structure and function but very different in sequence. Like Trl1, AtRNL consists of two domains an N-terminal ligase component and a C-terminal 5'-kinase/2',3'-cyclic phosphodiesterase (CPD) component that can function in tRNA splicing in vivo when expressed as separate polypeptides. Requires a 2'-PO4 end for tRNA splicing in vivo.
AT1G08050	4.8124	28.0123	225.5	229.285	44.3657	0.134286	0	15.2814	7.29567	32.3905	24.3407	2.45007	0	7.43787	6.49716	0.0135923	0.00685857	0.0717723	0.616626	0.29115	DEG_SY	other>SY	538	7.45292e-06	3.75309	7.2596	0.177893	1570	0	protein_coding	Zinc finger (C3HC4-type RING finger) family protein
AT1G08220	110.349	67.7333	93.7116	43.8165	189.945	0	0	138.918	42.0694	46.0619	58.1702	11.7299	12.7628	9.13635	9.25188	0.00106087	0.00102035	0.000892815	0.969559	0.0274665	DEG_SY	other>SY	1567	0.00323666	-2.04424	8.68145	0.0151856	505	0	protein_coding
AT1G08750	126.386	80.9022	42.0645	62.2095	10.3698	0	0	3.89567	0	2.28467	20.1836	26.8854	20.2013	15.9387	17.3538	0.00410441	0.00749486	0.00143245	0.921295	0.0656735	DEG_SY	other>SY	1935	0.00637825	-2.04424	5.6215	0.684064	5685	0	protein_coding	Peptidase C13 family
AT1G08800	35.1688	9.30029	146.809	72.5259	68.9836	0.367548	0.3271	11.7959	25.0863	6.70421	24.0499	14.1958	8.02911	12.4269	13.3027	0.0295293	0.00935394	0.32104	0.374217	0.265859	DEG_SY	other>SY	759	0.000114407	5.67174	4.60821	0.255563	2023	0	protein_coding	Protein of unknown function, DUF593
AT1G09300	75.7789	7.84513	35.1582	26.9962	105.676	0	0	47.9304	26.2232	30.7328	19.5206	13.9627	20.313	7.09598	10.7451	0.00676332	0.00165953	0.00702089	0.941515	0.0430409	DEG_SY	other>SY	2083	0.0085453	-2.04424	8.22241	0.0389706	746	0	protein_coding	Metallopeptidase M24 family protein
AT1G09420	138.897	51.0793	27.1637	35.6062	19.9519	0	0	0	0	0	0	6.58542	0	3.27692	6.99844	0.00243153	0.00270609	0.00329756	0.901035	0.0905298	DEG_SY	other>SY	1401	0.00212605	NA	NA	NA	NA	NA	protein_coding	glucose-6-phosphate dehydrogenase 4	Encodes a protein similar to glucose-6-phosphate dehydrogenase but, based on amino acid differences in the active site and lack of activity, does not encode a functional G6PDH. The amino acid sequence for the consensus sequence of the G6PDH active site (DHYLGKE) differs in three places in this protein. gc exon splice site at 20574 is based on protein alignment, and is not confirmed experimentally.
AT1G09560	5.83472	32.4821	259.474	81.5216	35.668	0	0	0	0.850711	0	0.674848	30.5716	26.8245	67.5343	160.069	0.0193515	0.00822327	0.0432359	0.774051	0.155139	DEG_SY	other>SY	1608	0.00347761	-2.04424	1.21844	1	14222	0	protein_coding	germin-like protein 5	germin-like protein (GLP5)
AT1G10320	138.304	224.309	46.649	152.716	71.211	0	0.369272	43.8681	21.6418	15.7874	58.8603	36.8361	38.0197	13.0719	13.0913	0.00352574	0.00341444	0.00133576	0.967456	0.0242685	DEG_SY	other>SY	810	0.000162421	4.75252	6.54845	0.12159	1270	0	protein_coding	Zinc finger C-x8-C-x5-C-x3-H type family protein
AT1G10390	127.243	157.309	118.021	116.653	335.957	374.534	578.691	169.149	176.551	269.894	217.58	81.2216	52.5395	37.4597	38.3688	0.159296	0.0865653	0.00546038	0.737327	0.0113519	DEG_SY	SY>other	1132	0.000780076	12.4479	-2.10264	0.0823438	1037	0	protein_coding	Nucleoporin autopeptidase
AT1G10930	47.006	72.538	7.89849	45.6167	1.11653	0	0	0	0	0	7.96012	19.9902	12.1689	15.2235	11.7975	0.0174613	0.0467402	0.00178579	0.808325	0.125687	DEG_SY	other>SY	1818	0.00502051	-2.04424	5.1741	0.931759	10506	0	protein_coding	DNA helicase (RECQl4A)	DNA helicase involved in the maintenance of genome stability by modulation of the DNA damage response and suppression of homologous recombination.
AT1G11430	438.373	228.459	160.08	79.9844	224.885	0	0.260924	12.0012	22.6046	0	17.0191	64.1531	82.8263	185.827	172.38	0.000747177	0.000616383	0.000757594	0.968402	0.0294769	DEG_SY	other>SY	882	0.000258017	2.96449	4.97239	0.794619	7284	0	protein_coding	plastid developmental protein DAG, putative
AT1G11510	132.868	103.689	400.972	279.213	480.678	0.669473	0.865856	0.34793	196.923	4.62174	31.3255	6.53955	0.749036	0	0.054442	0.00662103	0.00529957	0.0736213	0.524429	0.390029	DEG_SY	other>SY	559	9.02311e-06	5.31988	5.12984	0.418099	3093	0	protein_coding	DNA-binding storekeeper protein-related transcriptional regulator
AT1G11730	6.99125	0	21.612	5.65047	32.9036	724.931	579.519	114.064	53.183	169.55	75.2012	7.31157	3.58953	3.48651	2.9582	0.000820668	0.00161523	0.00281376	0.854161	0.140589	DEG_SY	SY>other	249	1.33616e-09	10.9848	-3.55261	0.00120865	248	1	protein_coding	Galactosyltransferase family protein
AT1G12000	283.793	192.859	78.1804	70.9775	79.6187	0	0	188.284	268.712	124.72	98.9368	106.331	31.5983	58.7598	64.0164	0.000279459	0.00049926	0.00194375	0.80838	0.188898	DEG_SY	other>SY	434	1.0624e-06	-2.04424	10.7461	1.07035e-06	97	1	protein_coding	Phosphofructokinase family protein
AT1G12270	313.079	182.742	175.307	134.686	243.08	0	1.87629	12.9554	42.1598	81.9236	26.9325	75.1081	72.1856	42.7873	46.1343	0.000990403	0.000438462	0.00208699	0.990664	0.00581998	DEG_SY	other>SY	1040	0.000540035	5.83637	4.54123	0.372935	2775	0	protein_coding	stress-inducible protein, putative
AT1G12450	12.2291	20.5938	13.9227	0.990706	2.62416	158.455	144.183	102.248	4.64392	24.2592	68.3554	19.0471	14.7491	10.9852	10.1952	0.00526543	0.00557873	0.00705935	0.904101	0.0779951	DEG_SY	SY>other	865	0.000229506	9.3669	-2.56452	0.172615	1542	0	protein_coding	SNARE associated Golgi protein family
AT1G13560	13.4359	23.891	73.6871	108.076	86.1657	0	0	48.4333	44.4296	6.48845	2.35513	82.339	27.05	69.7278	60.2053	0.00352264	0.00295153	0.0426555	0.525604	0.425266	DEG_SY	other>SY	1221	0.00119059	-2.04424	7.65011	0.158213	1481	0	protein_coding	aminoalcoholphosphotransferase 1	Encodes aminoalcoholphosphotransferase AAPT1.
AT1G14360	32.9245	68.8843	19.6649	27.5704	31.8679	485.249	12.9989	82.5389	50.8466	134.65	114.655	41.6532	53.6547	28.1446	29.0223	0.0276649	0.0206816	0.0496493	0.875867	0.0261366	DEG_SY	SY>other	1992	0.00716285	9.95517	-2.27943	0.269193	2094	0	protein_coding	UDP-galactose transporter 3
AT1G14460	33.6032	7.57947	71.0534	20.8174	21.11	0	0	0	1.81392	0	1.11732	27.0322	14.2609	11.0744	10.018	0.00300527	0.00107591	0.00484474	0.943963	0.0471116	DEG_SY	other>SY	1497	0.00273779	-2.04424	3.89091	0.928094	10433	0	protein_coding	AAA-type ATPase family protein
AT1G14750	34.0409	16.1546	33.2168	76.0349	85.1859	0	0	0	0.586818	0	0.326461	2.8337	4.23727	1.35638	0.997502	0.00278537	0.00187333	0.00735129	0.88597	0.10202	DEG_SY	other>SY	1333	0.00176494	-2.04424	1.58775	1	13558	0	protein_coding	Cyclin family protein	Encodes a meiotic cyclin-like protein, distinct from all other known Arabidopsis cyclins. It is not required for meiotic DSB formation but is necessary for meiotic DSB repair via the homologous chromosome.
AT1G14980	16.2483	100.373	36.4095	248.608	116.573	0	0	56.5657	6.13228	39.5372	60.3752	157.603	171.511	89.7706	112.696	0.010987	0.00378234	0.00846702	0.92097	0.0557931	DEG_SY	other>SY	1728	0.00435495	-2.04424	7.62587	0.13146	1344	0	protein_coding	chaperonin 10	Encodes mitochondrial-localized chaperonin 10 that complements the E.coli groES mutant. Its mRNA is upregulated in response to heat shock treatment and is expressed uniformly in various organs.
AT1G15110	93.5665	96.5176	327.197	140.879	163.635	0	0	0	0	0	8.80551	19.5601	41.8307	3.44485	4.20035	0.000216593	0.000416705	0.00133346	0.858237	0.139796	DEG_SY	other>SY	346	1.4114e-07	-2.04424	4.34725	0.987942	12107	0	protein_coding	phosphatidyl serine synthase family protein
AT1G15215	12.6172	91.0362	60.4604	392.736	26.8596	0	0	0	0	20.6834	0	40.3769	20.0066	9.87624	8.50173	0.0223176	0.00712153	0.00969768	0.909304	0.0515596	DEG_SY	other>SY	1724	0.00433532	-2.04424	4.49087	0.983764	11844	0	protein_coding
AT1G15420	111.663	223.445	25.4211	0.42969	10.4345	0	0	148.175	0	0	7.7131	89.2321	27.8786	21.336	27.7138	0.0261886	0.259965	0.00646123	0.406457	0.300928	DEG_SY	other>SY	1662	0.00392253	-2.04424	7.87703	0.435624	3222	0	protein_coding
AT1G15570	0	0	0	0	0	0	124.614	0	0	3.50675	3.34904	60.7	66.2374	12.5471	10.1155	0.0757806	0.0388194	0.117983	0.697968	0.0694491	DEG_SY	SY>other	823	0.000170614	6.61631	-6.06381	0.12499	1303	0	protein_coding	CYCLIN A2;3	A2-type cyclin. Negatively regulates endocycles and acts as a key regulator of ploidy levels in Arabidopsis endoreduplication. Interacts physically with CDKA;1. Expressed preferentially in trichomes and young developing tissues.
AT1G15660	37.4368	9.21676	228.654	126.483	57.1373	0	0	2.1401	15.4132	1.43815	22.0054	44.7419	44.3696	15.1788	12.2462	0.00531164	0.0027122	0.0341889	0.67474	0.283047	DEG_SY	other>SY	525	6.1513e-06	-2.04424	6.98262	0.287036	2201	0	protein_coding	centromere protein C	Encodes a homologue of the human centromeric protein C (CENP-C). CENP-C co-localizes with the 180 bp centromeric regions of chromosomes throughout the cell cycle, but does not completely cover the 180 bp regions.
AT1G15740	237.151	285.918	120.16	122.218	61.4832	0	0	285.444	101.002	117.122	298.491	93.7871	170.74	83.2824	64.3449	0.000167457	0.00033168	0.000334807	0.946032	0.0531339	DEG_SY	other>SY	347	1.4114e-07	-2.04424	11.0679	3.13851e-07	89	1	protein_coding	Leucine-rich repeat family protein
AT1G16350	181.023	64.0504	87.9738	75.1554	26.4946	0	0	13.4459	44.9129	2.8342	30.8407	59.4926	29.6889	45.988	44.6309	0.00102167	0.000683664	0.000918646	0.97209	0.0252858	DEG_SY	other>SY	1087	0.000656426	-2.04424	7.71185	0.129539	1333	0	protein_coding	Aldolase-type TIM barrel family protein
AT1G16480	0.468778	0.452362	4.99066	50.7131	11.0015	0	0	0	1.09407	0	0	5.98924	0.984917	2.40743	2.57445	0.0400621	0.0534802	0.282792	0.349689	0.273977	DEG_SY	other>SY	2032	0.00776602	-2.04424	2.14161	1	15137	0	protein_coding	Tetratricopeptide repeat (TPR)-like superfamily protein
AT1G16980	0	0	0	0	0	58.1072	46.9394	0	0	0	0	0	0	0	0	0.000802416	0.000538143	0.00244991	0.906055	0.0901542	DEG_SY	SY>other	332	7.93467e-08	-2.04424	-12.3661	2.39853e-07	84	1	protein_coding	trehalose-phosphatase/synthase 2	Encodes an enzyme putatively involved in trehalose biosynthesis. The protein has a trehalose synthase (TPS)-like domain that may or may not be active but no trehalose phosphatase (TPP)-like domain.
AT1G17430	0	0	0	0	0	13.393	46.583	63.1019	4.10132	4.44874	21.2742	9.97215	30.3676	17.4585	9.4178	0.0127585	0.00740718	0.02599	0.867524	0.0863202	DEG_SY	SY>other	1505	0.00275994	7.22343	-1.35068	0.814804	7638	0	protein_coding	alpha/beta-Hydrolases superfamily protein
AT1G17590	14.0021	2.06718	125.795	27.264	187.712	0	0	0	0	0	2.39298	19.3729	16.7017	9.11187	10.336	0.0203769	0.00984396	0.105287	0.596714	0.267778	DEG_SY	other>SY	1085	0.00064901	-2.04424	2.41437	1	14766	0	protein_coding	nuclear factor Y, subunit A8
AT1G17620	7.50735	17.3437	109.028	46.4944	155.881	0.227769	0.072193	60.2697	0.444407	12.5204	3.59465	73.0399	140.874	35.4796	42.3119	0.0127227	0.00771936	0.113403	0.489672	0.376483	DEG_SY	other>SY	1803	0.00493435	3.68056	5.68805	0.487791	3621	0	protein_coding	Late embryogenesis abundant (LEA) hydroxyproline-rich glycoprotein family
AT1G17780	0	0	0	0.468801	0	17.0027	48.4735	0	80.5911	0	25.6031	4.17657	6.03193	13.2286	17.9748	0.0371905	0.0281005	0.0172372	0.833003	0.0844684	DEG_SY	SY>other	1799	0.00491539	7.57499	-1.33735	0.875264	8952	0	protein_coding
AT1G18486	0	0.932603	0	0	0.154308	180.278	311.581	0.79155	0	0	0.19396	7.37293	0.101832	0	0	0.00104475	0.0011764	0.00578634	0.899018	0.0929748	DEG_SY	SY>other	615	2.52732e-05	3.89787	-10.4243	8.87426e-05	158	1	protein_coding
AT1G18500	194.632	110.699	62.7542	9.25769	47.5606	0	0	0	5.07961	0	0.78024	42.5041	42.2958	69.6757	69.4172	0.00342983	0.00727601	0.00168021	0.875972	0.111642	DEG_SY	other>SY	752	0.000109748	-2.04424	4.17286	0.921895	10189	0	protein_coding	methylthioalkylmalate synthase-like 4	Encodes an active Arabidopsis isopropylmalate synthase IPMS1. Involved in leucine biosynthesis. Do not participate in the chain elongation of glucosinolates. Expressed constitutively throughout the plant. Loss of IPMS1 can be compensated by a second isopropylmalate synthase gene IPMS2 (At1g74040).
AT1G19660	29.5249	83.9937	147.085	174.265	323.343	0	0	0	0	0	7.07081	76.3785	75.939	141.908	118.3	0.0022685	0.00142799	0.0130319	0.7748	0.208471	DEG_SY	other>SY	554	8.79624e-06	-2.04424	3.70982	1	13151	0	protein_coding	Wound-responsive family protein
AT1G20300	61.4487	131.829	120.959	49.661	65.7263	0	0.11115	51.2956	174.566	1.27569	5.00476	17.1598	10.1096	8.3321	9.42206	0.000173191	0.000118779	0.000326763	0.984647	0.0147347	DEG_SY	other>SY	1297	0.00156503	4.00318	9.04977	0.064002	912	0	protein_coding	Pentatricopeptide repeat (PPR) superfamily protein
AT1G20950	58.8719	152.886	55.5978	9.96416	39.4526	0	0	5.54103	29.6929	38.5525	1.05667	41.7586	23.6254	45.7379	49.0586	0.00309535	0.00371252	0.00175599	0.930423	0.0610127	DEG_SY	other>SY	1251	0.0013523	-2.04424	7.80309	0.150123	1422	0	protein_coding	Phosphofructokinase family protein
AT1G21000	15.0329	140.448	181.981	182.789	169.941	0	0	0	0	0	54.7304	11.7541	22.7042	15.3453	26.3904	0.00226342	0.00052719	0.0440194	0.641891	0.311299	DEG_SY	other>SY	836	0.000179822	-2.04424	6.44277	0.802953	7453	0	protein_coding	PLATZ transcription factor family protein
AT1G23180	216.312	389.014	208.729	32.7836	239.275	0.367144	0.227988	142.149	224.559	110.28	262.192	11.0814	54.3526	25.9527	22.1398	0.00711497	0.00207433	0.000714823	0.980417	0.00967935	DEG_SY	other>SY	437	1.08447e-06	6.84939	8.02571	3.38871e-06	112	1	protein_coding	ARM repeat superfamily protein
AT1G23280	168.184	56.9995	144.867	73.4806	129.057	0	0	0	0	0	0	60.4914	41.0779	31.0414	35.9397	0.000321673	0.000162743	0.00138716	0.970331	0.0277971	DEG_SY	other>SY	1166	0.00100679	NA	NA	NA	NA	NA	protein_coding	MAK16 protein-related
AT1G23400	52.1738	178.249	134.516	6.60431	88.9824	0	0	0.254305	0	0	0	13.3697	18.0534	32.6582	32.3312	0.00397303	0.00178097	0.000742062	0.973234	0.0202701	DEG_SY	other>SY	774	0.000126405	-2.04424	0.00724116	1	16402.5	0	protein_coding	RNA-binding CRS1 / YhbY (CRM) domain-containing protein	Promotes the splicing of chloroplast group II introns.
AT1G23700	44.1012	98.174	109.352	36.827	273.497	0	0	84.8762	37.376	114.087	27.348	0	0	0	0	0.00267752	0.00202703	0.00202156	0.943664	0.0496098	DEG_SY	other>SY	983	0.000424117	-2.04424	9.01678	0.00650245	375	1	protein_coding	Protein kinase superfamily protein
AT1G23890	78.6803	87.2459	342.313	20.3257	18.3938	0	0	0	17.0864	0	0	46.6172	29.7683	10.2801	5.84349	0.0103687	0.0202133	0.00184534	0.863031	0.104541	DEG_SY	other>SY	1751	0.00449035	-2.04424	4.86743	0.956615	11106	0	protein_coding	NHL domain-containing protein
AT1G24160	166.404	115.685	107.458	44.5937	249.791	0.374514	0.120968	5.8992	2.52537	18.6742	73.1924	67.7798	128.426	46.7452	41.5749	0.00405714	0.0025544	0.00103898	0.974415	0.0179348	DEG_SY	other>SY	701	7.13864e-05	4.97168	5.50225	0.28832	2216	0	protein_coding
AT1G24310	15.1359	102.438	44.1919	46.0166	114.798	0	0	0	0	0	3.06336	52.8659	46.1766	23.9141	23.9401	0.00384498	0.00112512	0.00491669	0.952028	0.0380851	DEG_SY	other>SY	2052	0.00795853	-2.04424	2.41437	1	14790	0	protein_coding
AT1G24330	19.9682	0.826571	138.527	33.9696	4.90568	142.443	222.483	86.2046	41.3258	41.6647	44.3491	2.95233	11.0421	3.1855	3.83445	0.0888953	0.10213	0.00727265	0.741969	0.0597339	DEG_SY	SY>other	2158	0.00969649	10.2899	-2.70579	0.0314391	657	0	protein_coding	ARM repeat superfamily protein
AT1G25260	173.099	136.376	229.717	40.2302	129.645	0	0	14.3736	54.9	11.3272	50.9384	157.625	122.115	64.9071	64.2037	0.000381211	0.000574596	0.000290056	0.976328	0.0224261	DEG_SY	other>SY	840	0.000190926	-2.04424	7.80998	0.100894	1143	0	protein_coding	Ribosomal protein L10 family protein
AT1G26300	124.697	25.4396	18.0933	85.4966	118.19	0	0	16.6268	176.798	50.9387	49.3933	34.7087	31.2046	19.5652	20.4457	0.00579087	0.00276023	0.00203445	0.959233	0.0301818	DEG_SY	other>SY	1603	0.00347761	-2.04424	8.84429	0.015335	518	0	protein_coding	BSD domain-containing protein
AT1G26370	35.517	74.0313	40.8265	1.59843	91.0435	0	0	19.3229	4.07013	9.63703	47.4326	32.2744	24.2896	12.1974	11.7795	0.0126985	0.0132541	0.00161937	0.918696	0.053732	DEG_SY	other>SY	1959	0.00663635	-2.04424	8.01121	0.0805202	1021	0	protein_coding	RNA helicase family protein
AT1G26520	96.4652	45.8844	54.6688	70.6187	44.4859	0	0	0	0	0	21.5435	17.9601	9.3901	7.67917	7.68199	0.000325032	0.000252265	0.00067196	0.982161	0.0165902	DEG_SY	other>SY	1780	0.0048229	-2.04424	5.33864	0.919274	10107	0	protein_coding	Cobalamin biosynthesis CobW-like protein
AT1G27190	88.3854	105.853	33.0357	11.7063	53.3212	0.068239	0.173031	0.115341	0.546258	38.0215	8.35281	68.5114	35.3905	39.4471	32.557	0.00585648	0.013688	0.00187244	0.870103	0.10848	DEG_SY	other>SY	1995	0.00716285	3.99599	5.36862	0.582581	4494	0	protein_coding	Leucine-rich repeat protein kinase family protein
AT1G27350	56.2073	31.5199	32.0568	0	0	680.81	238.637	78.411	87.3643	19.3801	87.1892	77.6558	40.1479	49.9828	60.9512	0.0290249	0.0440165	0.0478923	0.690478	0.188588	DEG_SY	SY>other	1698	0.00416939	9.42994	-3.69761	0.00543719	349	1	protein_coding	Ribosome associated membrane protein RAMP4
AT1G27380	0	0	0	0	0	21.7796	35.7808	0	0	0	0	0	1.862	0.435607	0.399807	0.00776242	0.00450275	0.0156202	0.884141	0.0879736	DEG_SY	SY>other	1765	0.00472255	-2.04424	-10.2399	0.014462	488	0	protein_coding	ROP-interactive CRIB motif-containing protein 2	encodes a member of a novel protein family that contains contain a CRIB (for Cdc42/Rac-interactive binding) motif required for their specific interaction with GTP-bound Rop1 (plant-specific Rho GTPase). Interacts with Rop1 and is involved in pollen tube growth and function. Protein most similar to RIC4 (family subgroup V). Gene is expressed in all tissues examined.
AT1G27450	145.293	67.0202	33.1695	78.9933	124.935	0	0	37.828	19.4968	85.4349	110.853	160	96.4729	208.796	210.946	0.000951985	0.000794186	0.000686418	0.976794	0.0207735	DEG_SY	other>SY	1457	0.00245475	-2.04424	8.7516	0.0151831	500	0	protein_coding	adenine phosphoribosyl transferase 1	Adenosine phosphoribosyl transferase(E.C:2.4.2.7), involved in the one-step salvage of adenine to AMP.
AT1G27470	73.9735	38.3191	13.372	24.6884	45.4412	0	0	2.07237	18.5779	19.7725	2.61362	35.1291	19.6503	14.7671	13.5263	0.001408	0.00159355	0.000930736	0.963963	0.0321044	DEG_SY	other>SY	1735	0.00440853	-2.04424	7.25738	0.226154	1860	0	protein_coding	transducin family protein / WD-40 repeat family protein
AT1G27510	52.1015	98.2832	21.5352	34.292	1.53782	0	0	9.92254	5.61798	4.67586	24.3018	40.124	43.4885	40.7856	36.1256	0.0163709	0.038038	0.00272801	0.827332	0.115531	DEG_SY	other>SY	2156	0.00966838	-2.04424	6.9284	0.255147	2017	0	protein_coding	Protein of unknown function (DUF3506)
AT1G27921	39.0806	73.6076	67.8514	65.2928	80.9204	0	0	0.984276	0	0	0	26.2682	32.3503	13.4553	8.46096	8.89422e-05	7.87162e-05	0.000790135	0.96793	0.0311124	DEG_SY	other>SY	808	0.000161133	-2.04424	1.74421	1	15318	0	other_rna	other RNA	Potential natural antisense gene, locus overlaps with AT1G27920
AT1G27921	39.0806	73.6076	67.8514	65.2928	80.9204	0	0	0.984276	0	0	0	26.2682	32.3503	13.4553	8.46096	8.89422e-05	7.87162e-05	0.000790135	0.96793	0.0311124	DEG_SY	other>SY	808	0.000161133	-2.04424	1.74421	1	15318	0	other_rna		Potential natural antisense gene, locus overlaps with AT1G27920
AT1G27960	114.6	36.2919	16.7938	184.374	6.7795	0	0	0	0	0	1.03795	35.0943	33.3118	6.32093	4.02623	0.0160605	0.00992135	0.00186332	0.932193	0.0399618	DEG_SY	other>SY	1678	0.00402665	-2.04424	1.41437	1	15627	0	protein_coding	evolutionarily conserved C-terminal region 9	encodes a protein whose C-terminal region is similar to ECT1 and ECT2, which bind to CIPK1.
AT1G28180	0	0	0	0	0	172.076	178.834	0	0	0.144892	0	2.72337	0	0	0	0.000214715	0.00015275	0.000791329	0.908449	0.0903923	DEG_SY	SY>other	163	1.76832e-12	4.19112	-12.9398	1.72539e-12	38	1	protein_coding	P-loop containing nucleoside triphosphate hydrolases superfamily protein
AT1G28320	79.142	73.3891	5.7492	6.10113	31.8156	0	0	30.3928	21.5098	8.24933	6.98153	24.188	18.3014	23.3609	24.2477	0.00948326	0.0553206	0.00284395	0.677692	0.25466	DEG_SY	other>SY	1682	0.00405851	-2.04424	7.7593	0.103921	1161	0	protein_coding	protease-related	Mutants in this gene are defective in the processing of pre-glyoxysomal malate dehydrogenase (pre-gMDH) to gMDH.
AT1G28710	14.2653	36.9384	0.252742	6.98271	2.06777	159.619	129.526	0	2.89635	3.26827	0	12.9474	13.4919	9.10773	7.5725	0.0125503	0.00845509	0.0294658	0.796713	0.152816	DEG_SY	SY>other	890	0.000268868	7.11831	-7.33325	0.000277991	190	1	protein_coding	Nucleotide-diphospho-sugar transferase family protein
AT1G29030	42.6806	45.557	41.925	72.2508	99.4584	0	0	43.1005	37.048	14.5289	17.7291	24.0742	15.9398	8.88958	10.9563	0.000660518	0.001078	0.00144666	0.929675	0.0671395	DEG_SY	other>SY	1381	0.00201308	-2.04424	8.03288	0.060324	888	0	protein_coding	Apoptosis inhibitory protein 5 (API5)
AT1G29220	141.038	133.578	135.911	226.231	34.6821	0	0	151.174	0	12.812	45.8005	36.0304	43.9468	23.1542	23.757	0.00110041	0.002057	0.00049719	0.953471	0.0428746	DEG_SY	other>SY	977	0.000407589	-2.04424	8.35879	0.159762	1495	0	protein_coding	transcriptional regulator family protein
AT1G29310	170.825	205.005	46.9771	7.16431	72.5724	204.304	527.398	361.143	469.349	433.303	326.041	70.3017	36.0406	31.3685	33.1289	0.113578	0.0623282	0.199096	0.480254	0.144744	DEG_SY	SY>other	1175	0.0010229	11.669	-0.792547	0.757634	6690	0	protein_coding	SecY protein transport family protein
AT1G29470	156.282	138.309	150.831	24.0194	104.586	0.331056	0.104933	9.01012	36.5368	24.8584	50.1293	92.7415	86.5136	134.598	147.068	0.0039962	0.00421732	0.000905423	0.965179	0.0257021	DEG_SY	other>SY	695	6.51672e-05	5.23101	6.0209	0.0977746	1129	0	protein_coding	S-adenosyl-L-methionine-dependent methyltransferases superfamily protein
AT1G29940	121.319	88.3813	88.6844	84.6889	125.948	0	0	8.52636	23.9189	3.33323	8.78899	30.9473	22.89	19.3997	18.3563	8.11143e-06	8.03359e-06	5.0617e-05	0.994592	0.005341	DEG_SY	other>SY	313	4.04253e-08	-2.04424	7.73381	0.111811	1217	0	protein_coding	nuclear RNA polymerase A2	Encodes a subunit of RNA polymerase 1 (aka RNA polymerase A).
AT1G30240	48.77	30.9262	23.9331	9.68953	51.7384	0	0	0	0	1.38216	2.57403	14.6933	9.34624	10.0137	11.8654	0.00152977	0.00180006	0.000801663	0.967794	0.0280749	DEG_SY	other>SY	1980	0.00691506	-2.04424	3.86658	0.930175	10471	0	protein_coding
AT1G30620	51.1036	63.223	28.8223	23.446	4.23636	235.2	255.96	59.6257	39.0726	68.3325	192.713	34.7437	21.0321	18.2243	17.9775	0.00815219	0.00906736	0.0114537	0.852772	0.118555	DEG_SY	SY>other	889	0.000266831	10.2639	-2.31014	0.121257	1268	0	protein_coding	NAD(P)-binding Rossmann-fold superfamily protein	encodes a type-II membrane protein that catalyzes 4-epimerization of UDP-D-Xylose to UDP-L-Arabinose in vitro, the nucleotide sugar used by glycosyltransferases in the arabinosylation of cell wall polysaccharides and wall-resident proteoglycans.
AT1G30640	73.5253	11.0361	52.8629	0.539692	19.1814	170.388	374.467	127.067	27.0467	44.8485	69.6103	5.30597	7.86993	12.307	13.4321	0.0454629	0.0130671	0.0152743	0.892713	0.0334827	DEG_SY	SY>other	2098	0.00871571	10.3913	-2.6995	0.0449204	804	0	protein_coding	Protein kinase family protein
AT1G30680	69.1413	159.588	55.8707	22.1044	29.7837	0	0	17.1205	0	6.03637	0	19.7036	8.92568	25.8092	26.5508	0.00117444	0.00156839	0.00200386	0.904606	0.0906474	DEG_SY	other>SY	867	0.000230509	-2.04424	6.2262	0.713428	6089	0	protein_coding	toprim domain-containing protein
AT1G31460	3.80082	73.0211	51.4074	196.701	90.2131	0.513068	3e-06	10.0915	167.043	71.4939	31.4111	15.786	15.8119	5.30845	4.46917	0.0856121	0.0143939	0.107564	0.710395	0.0820357	DEG_SY	other>SY	2150	0.00952456	5.41596	6.85788	0.0448938	803	0	protein_coding
AT1G31850	37.3446	48.6162	164.539	29.3154	93.1498	0	0	15.9663	10.6013	0.191808	0.42343	80.6392	28.0456	91.5377	81.7726	0.000894005	0.00125685	0.00104062	0.936794	0.0600143	DEG_SY	other>SY	712	7.79972e-05	-2.04424	6.75504	0.401523	2987	0	protein_coding	S-adenosyl-L-methionine-dependent methyltransferases superfamily protein
AT1G31880	0	0	0	0	0	47.2584	16.9015	13.7015	5.1896	0	3.68628	15.0183	10.1623	1.58164	1.74578	0.00795743	0.00477705	0.0178515	0.881685	0.0877292	DEG_SY	SY>other	1056	0.000561073	6.62273	-3.45198	0.367102	2736	0	protein_coding	DZC (Disease resistance/zinc finger/chromosome condensation-like region) domain containing protein	Belongs to five-member BRX gene family. Arabidopsis BRX genes share high levels of similarity among each others, with several conserved domains. The most distinct is BRX domain - highly conserved in all BRX genes among distantly related species. This protein-protein interaction domain is required and sufficient for BRX activity. BRX encodes a key regulator of cell proliferation and elongation in …
AT1G32090	44.7681	110.993	45.8519	63.1525	3.02598	0	0	0	5.49794	0	1.73398	63.9073	47.0437	28.5992	21.3832	0.00820946	0.00820179	0.00131386	0.937231	0.0450434	DEG_SY	other>SY	1544	0.00306674	-2.04424	4.59941	0.894942	9391	0	protein_coding	early-responsive to dehydration stress protein (ERD4)
AT1G32440	55.6065	0	53.6958	331.948	121.408	0	0	25.6697	1.16326	30.153	17.71	9.67535	7.31583	25.2614	27.9628	0.0556377	0.00538292	0.131496	0.646685	0.160799	DEG_SY	other>SY	1213	0.00117422	-2.04424	7.61848	0.156298	1460	0	protein_coding	plastidial pyruvate kinase 3	encodes a chloroplast pyruvate kinase beta subunit. The enzyme is less active than the other chloroplast pyruvate kinase beta subunit encoded by AT5G52920. Involved in seed oil biosynthesis. Can partially complement the AT5G52920 mutant.
AT1G32850	5.05605	0	0	0	0	47.9145	128.713	32.9885	0	0	11.5498	0.185203	0	0	0.137585	0.0136795	0.00266552	0.124407	0.526248	0.333	DEG_SY	SY>other	399	5.18157e-07	8.62784	-3.98365	0.20671	1715	0	protein_coding	ubiquitin-specific protease 11
AT1G33260	6.30204	19.2859	31.5076	126.795	28.2351	0	0	93.1726	0	0	0	4.80307	6.79399	8.14617	10.9119	0.0179417	0.00988171	0.0259249	0.81575	0.130502	DEG_SY	other>SY	1922	0.00625898	-2.04424	7.62685	0.619192	4877	0	protein_coding	Protein kinase superfamily protein
AT1G33410	50.4261	97.3346	80.3603	124.606	82.3972	0	0	50.5854	31.1066	8.12435	26.0167	43.9509	24.0905	21.0663	17.4972	6.3378e-05	4.21849e-05	0.000275368	0.982278	0.0173411	DEG_SY	other>SY	308	3.36436e-08	-2.04424	9.32962	0.00205318	282	1	protein_coding	SUPPRESSOR OF AUXIN RESISTANCE1
AT1G33970	261.586	260.186	341.569	514.964	655.569	1.95201	4.66272	28.0769	57.7886	87.2696	185.189	62.8948	88.8384	54.7094	58.5078	0.00729939	0.00397875	0.0163724	0.884386	0.0879633	DEG_SY	other>SY	507	3.93597e-06	6.91157	3.87813	0.219906	1800	0	protein_coding	P-loop containing nucleoside triphosphate hydrolases superfamily protein
AT1G34320	67.0173	25.5058	72.241	120.541	49.2682	0	0	85.503	14.9399	35.1799	5.34742	49.6091	30.7657	32.8042	28.0366	0.000915654	0.000517672	0.00220855	0.948512	0.047846	DEG_SY	other>SY	765	0.000120552	-2.04424	8.9314	0.015335	519	0	protein_coding	Protein of unknown function (DUF668)
AT1G34350	75.2284	232.532	194.698	52.6339	75.1353	0	0	25.0237	174.449	178.523	15.2003	34.9766	24.1161	15.0228	19.3768	0.00124226	0.000771697	0.00114673	0.974599	0.0222404	DEG_SY	other>SY	1782	0.00482299	-2.04424	8.76351	0.026664	625	0	protein_coding
AT1G35435	0	0	0	0	0	417.234	67.6785	0	111.217	153.447	250.548	0	14.1236	0	0	0.011695	0.00711457	0.0272276	0.867632	0.086331	DEG_SY	SY>other	776	0.0001277	7.83425	-1.8195	0.710468	6031	0	protein_coding	Putative membrane lipoprotein	Encodes a defensin-like (DEFL) family protein.
AT1G35720	203.653	223.863	152.538	239.99	165.261	0.360829	0	0	0.372794	0.390057	0.583256	42.3028	17.5614	615.09	677.036	0.000105836	0.000150099	0.000209589	0.989353	0.0101814	DEG_SY	other>SY	697	6.84789e-05	0.971966	-0.302635	1	14044	0	protein_coding	annexin 1	Encodes a member of the annexin gene family, a diverse, multigene family of calcium-dependent, membrane-binding proteins. The protein was determined to have peroxidase activity. This activity is thought to be dependent on the presence of post-translational modifications (most likely phosphorylation). The protein was shown to be present as a mixture of monomer and homodimer. The homodimerization s…
AT1G35780	1.59315	0	2.56841	0	0	96.6454	72.703	13.6063	211.932	169.599	79.4322	67.6988	48.117	20.5474	19.3529	0.00660245	0.00211502	0.0031699	0.958263	0.0298497	DEG_SY	SY>other	1219	0.00118449	10.0863	-0.522114	0.929582	10455	0	protein_coding
AT1G36180	17.102	30.2544	60.6223	9.59532	35.7381	0	0	7.04591	10.7797	4.72402	7.05428	6.79799	3.97841	2.58298	2.09385	0.00100667	0.00182145	0.00114486	0.916445	0.0795816	DEG_SY	other>SY	760	0.000114431	-2.04424	8.02903	0.0568541	868	0	protein_coding	acetyl-CoA carboxylase 2	acetyl-CoA carboxylase 2 (ACC2)
AT1G36922	0	0	0	0	0	30.0765	68.3046	0	0	0	0	0	0	0	0	0.0116637	0.006697	0.022672	0.872183	0.0867839	DEG_SY	SY>other	1945	0.00651695	-2.04424	-10.0966	0.0199158	562	0	protein_coding
AT1G40087	13.2286	0	0	1.38973	0	665.561	653.074	246.713	167.321	155.514	222.69	4.30316	1.63361	0	0	0.000506847	0.00015705	0.00101731	0.951095	0.0472234	DEG_SY	SY>other	270	3.92652e-09	11.084	-2.66563	0.0161341	525	0	protein_coding	Plant transposase (Ptta/En/Spm family)
AT1G44130	576.873	288.172	40.4113	63.0086	12.5281	0	0	2.07695	17.5486	10.4996	49.6587	20.9973	9.49225	0	3.83446	0.00886027	0.0406028	0.00637763	0.588127	0.356033	DEG_SY	other>SY	498	3.34639e-06	-2.04424	6.96452	0.283871	2178	0	protein_coding	Eukaryotic aspartyl protease family protein
AT1G44910	73.1754	112.151	85.8796	151.083	94.6547	0	0	5.14262	5.57856	2.84993	9.09492	31.4183	42.4593	17.6092	16.9635	6.84246e-05	7.02849e-05	0.000208089	0.982948	0.016705	DEG_SY	other>SY	388	4.1898e-07	-2.04424	6.42627	0.353392	2634	0	protein_coding	pre-mRNA-processing protein 40A	Binds the carboxyl-terminal domain (CTD) of the largest subunit of RNA polymerase II and functions as a scaffold for RNA processing machineries.
AT1G45190	129.484	3.6107	0.825581	0.358399	1.56412	3518.57	2263.5	21.7222	28.2369	63.999	67.6761	205.486	93.1716	0	0	0.000249287	0.000185174	0.0212302	0.537674	0.440662	DEG_SY	SY>other	85	2.21644e-18	10.0907	-6.88783	3.60498e-11	46	1	protein_coding	downregulated in DIF1 18
AT1G45215	87.823	12.2085	0.768559	1.01518	5.71967	5015.24	3994.33	128.018	159.926	378.647	267.02	490.689	202.188	0	0	4.08344e-05	8.7952e-05	0.00195441	0.783202	0.214715	DEG_SY	SY>other	40	4.84484e-26	11.3429	-5.15959	2.6335e-07	85	1	protein_coding	Protein of unknown function (DUF784)	Encodes a ECA1 gametogenesis related family protein
AT1G45221	88.6101	13.5709	0.702829	0.985279	5.33656	5083.37	3930.02	126.907	156.85	378.756	268.264	507.464	193.434	0	0	4.27282e-05	9.6296e-05	0.0021542	0.767665	0.230042	DEG_SY	SY>other	38	6.41353e-27	11.3821	-5.16522	2.69476e-07	86	1	protein_coding	Bifunctional inhibitor/lipid-transfer protein/seed storage 2S albumin superfamily protein	Encodes a ECA1 gametogenesis related family protein
AT1G45223	121.286	14.9168	1.13851	1.46215	5.96291	5967.61	4764.2	166.105	226.298	451.505	311.318	483.557	458.553	0	0	3.91351e-05	7.80922e-05	0.0023857	0.748524	0.248973	DEG_SY	SY>other	36	1.78191e-27	11.7016	-5.1055	1.88755e-07	81	1	protein_coding	Protein of unknown function (DUF784)	Encodes a ECA1 gametogenesis related family protein
AT1G47290	133.957	134.284	28.8591	29.5406	60.4346	288.642	154.39	351.856	260.442	412.269	256.036	18.9446	21.1809	19.2937	19.1789	0.0647881	0.0333393	0.15004	0.625439	0.126394	DEG_SY	SY>other	1845	0.00535586	11.1083	-0.370595	0.951145	10980	0	protein_coding	3beta-hydroxysteroid-dehydrogenase/decarboxylase isoform 1	Encodes an enzyme with 3&#946;-hydroxysteroid dehydrogenase/C4-decarboxylase activity <i>in vitro</i>. The activity of the enzyme was determined using microsomal extracts of yeast overexpressing the <i>Arabidopsis</i> gene. Cytosolic fractions failed to be associated to the activity, leading to the speculation that the enzyme is membrane-bound.
AT1G47330	89.5771	35.2947	65.347	16.7166	300.553	0	0	13.9494	54.9716	35.8284	5.5492	27.6608	32.2203	15.8829	19.8772	0.0078477	0.00507792	0.00246147	0.934895	0.0497177	DEG_SY	other>SY	1108	0.000714007	-2.04424	8.0004	0.0831888	1040	0	protein_coding	CBS domain-containing protein with a domain of unknown function (DUF21)
AT1G47420	268.327	307.226	305.085	53.5707	237.16	2507.4	108.297	117.298	942.273	502.028	180.768	209.419	309.333	164.124	193.763	0.0432819	0.0470696	0.0218845	0.86312	0.0246441	DEG_SY	SY>other	1232	0.0012272	11.9291	-2.45812	0.199799	1683	0	protein_coding	succinate dehydrogenase 5
AT1G47450	57.5466	6.08966	3.17295	4.18879	0.562022	2132.82	1912.36	173.572	184.173	187.965	289.865	206.898	112.489	0	0	0.000100066	0.000130319	0.00215033	0.856869	0.14075	DEG_SY	SY>other	81	1.31294e-18	10.745	-4.19923	1.42271e-05	132	1	protein_coding	Protein of unknown function (DUF784)
AT1G47470	214.275	5.98052	0.205632	0.86776	4.6842	10110.5	10188.8	10.1628	3.40082	7.44302	24.2165	408.196	365.045	0	0	5.79862e-05	5.12132e-05	0.00245736	0.707438	0.289996	DEG_SY	SY>other	42	1.96764e-24	9.85893	-10.7483	5.87502e-20	14	1	protein_coding	Protein of unknown function (DUF784)
AT1G47640	10.803	87.2573	142.059	186.751	153.836	0	0.270689	38.3812	90.5051	102.54	61.9574	76.5537	62.3087	45.1178	48.5894	0.00888157	0.00225358	0.088283	0.6067	0.293882	DEG_SY	other>SY	1696	0.00415782	4.33838	7.72018	0.0531463	843	0	protein_coding
AT1G47710	20.3985	62.8884	22.2592	155.784	155.664	0	0	15.3165	3.8931	18.5893	19.1388	43.7289	9.72752	46.9647	55.5167	0.00800648	0.00446499	0.00619298	0.911558	0.0697781	DEG_SY	other>SY	1311	0.00162967	-2.04424	6.75879	0.289204	2222	0	protein_coding	Serine protease inhibitor (SERPIN) family protein
AT1G48540	51.017	34.0423	21.112	44.3254	13.4523	0	0	0	0	0	24.556	26.0951	11.6343	19.8407	16.031	0.000874381	0.00119109	0.000574574	0.970701	0.0266591	DEG_SY	other>SY	1588	0.00341293	-2.04424	6.64144	0.775234	6965	0	protein_coding	Outer arm dynein light chain 1 protein
AT1G48570	69.0167	72.5901	11.2895	49.3803	46.608	0	0	0.386699	8.29097	0.373936	6.80374	17.7295	11.4992	24.2929	23.6313	0.00123358	0.00326149	0.000547428	0.938895	0.0560627	DEG_SY	other>SY	1227	0.00121185	-2.04424	5.8173	0.561306	4236	0	protein_coding	zinc finger (Ran-binding) family protein
AT1G49630	25.0925	9.07445	36.1062	31.4099	18.5557	0	0	12.236	0	1.99617	1.12026	17.3354	14.4009	16.4139	12.4215	0.00143604	0.000791966	0.00417838	0.939125	0.0544685	DEG_SY	other>SY	1827	0.00516432	-2.04424	6.23907	0.593441	4583	0	protein_coding	presequence protease 2	Zinc metalloprotease pitrilysin subfamily A. Signal peptide degrading enzyme targeted to mitochondria and chloroplasts. Expressed in flower, leaf and root. Not expressed in silique and shoot.
AT1G49890	6.25402	0	9.87646	152.289	114.039	0	0	0	26.5814	0	0.622549	60.7093	69.9689	14.1968	12.3513	0.0709906	0.0161045	0.22687	0.510943	0.175092	DEG_SY	other>SY	1205	0.00114966	-2.04424	6.41679	0.710539	6042	0	protein_coding	Family of unknown function (DUF566)
AT1G50010	686.99	681.104	553.028	650.931	550.125	687.842	1643.42	797.103	901.151	1172.66	1033.98	656.905	418.6	389.68	357.852	0.0660134	0.00456773	0.00663635	0.922078	0.000704711	DEG_SY	SY>other	1998	0.00718172	13.0858	-1.16561	0.524326	3929	0	protein_coding	tubulin alpha-2 chain	Encodes alpha-2,4 tubulin. TUA2 and TUA4 encode identical proteins.
AT1G50030	44.5081	52.4497	179.038	70.1911	184.438	1.37281	8.50969	33.7142	41.6424	63.2195	48.1795	41.3905	29.7806	17.9268	14.0709	0.156162	0.0615894	0.290287	0.374848	0.117114	DEG_SY	other>SY	1606	0.00347761	9.16835	2.32826	0.330421	2466	0	protein_coding	target of rapamycin	Related to TOR proteins from yeast and mammals, regulators of cell growth in response to nutrient availability. TOR proteins belong to the family of phosphatidylinositol 3-kinase and are targets of the antiproliferative drug rapamycin. AtTOR binds the yeast FKBP12 protein in the presence of Rapamycin, is involved in embryogenesis and is expressed in embryos, endosperm and meristems.
AT1G50840	35.6879	45.3192	49.3339	24.2063	3.09808	0	0	0	0	0	0	23.9627	19.0893	22.3475	21.552	0.00488146	0.00971432	0.00107928	0.919165	0.0651598	DEG_SY	other>SY	1950	0.00651695	NA	NA	NA	NA	NA	protein_coding	polymerase gamma 2	DNA Polymerase gamma2. Dual targeting to mitochondria and plastids due to alternative translation initiation.
AT1G51370	7.03121	2.19392	28.7814	78.4542	78.1611	0	0	0	0	0	2.35127	10.607	4.06808	6.13472	6.24668	0.0178867	0.0107592	0.156499	0.455884	0.358971	DEG_SY	other>SY	1688	0.00410712	-2.04424	2.34725	1	14887	0	protein_coding	F-box/RNI-like/FBD-like domains-containing protein
AT1G51430	317.575	250.167	25.004	80.3492	24.8535	0	0	77.4492	40.2746	0	11.6537	52.5549	56.4626	23.0981	17.8608	0.0075316	0.0439965	0.00353015	0.642727	0.302215	DEG_SY	other>SY	1285	0.00148859	-2.04424	7.07025	0.401523	2988	0	protein_coding
AT1G51580	6.32773	17.2532	34.8463	14.9635	203.808	0	0	3.6757	6.31973	14.3697	12.6582	19.5371	0	13.7172	16.2471	0.0249258	0.0167977	0.026015	0.796323	0.135938	DEG_SY	other>SY	1491	0.00271736	-2.04424	6.46755	0.353583	2640	0	protein_coding	RNA-binding KH domain-containing protein
AT1G51660	22.7816	30.6946	253.39	87.1018	99.7656	0.403126	0.052569	66.3433	11.145	114.538	75.2679	27.4473	11.1205	15.1811	15.2086	0.0191179	0.0194858	0.135781	0.420158	0.405458	DEG_SY	other>SY	994	0.000446062	5.40778	6.84151	0.0340286	687	0	protein_coding	mitogen-activated protein kinase kinase 4	Encodes a mitogen-activated map kinase kinase (there are nine in Arabidopsis) involved in innate immunity. This protein activates MPK3/MPK6 and early-defense genes redundantly with MKK5. In plants with both MKK5 and MKK6 levels reduced by RNAi plants, floral organs do not abscise suggestion a role for both proteins in mediating floral organ abscission.
AT1G51760	63.0054	4.29585	111.994	65.1476	55.2863	0	0	41.9574	2.43742	29.1771	0	92.0869	47.518	83.1119	144.393	0.00741957	0.00154193	0.0470575	0.747694	0.196287	DEG_SY	other>SY	1853	0.00541663	-2.04424	7.33739	0.365903	2726	0	protein_coding	peptidase M20/M25/M40 family protein	encodes a member of the six Arabidopsis IAA-amino acid conjugate hydrolase subfamily and conjugates and conjugates IAA-Ala in vitro. Gene is expressed most strongly in roots, stems, and flowers.
AT1G51940	0	0	0	0	0	41.3553	6.18868	0	0	0	0	7.01642	10.0833	34.9243	24.8861	0.0144445	0.00862104	0.0319885	0.859431	0.085515	DEG_SY	SY>other	950	0.000365242	-2.04424	-11.0829	0.00144305	259	1	protein_coding	protein kinase family protein / peptidoglycan-binding LysM domain-containing protein
AT1G52415	1.06969	0	0	0.82249	0	110.996	184.715	0	12.9819	12.3465	0	11.1044	0	0	0	0.00409556	0.00266749	0.00793899	0.92246	0.0628383	DEG_SY	SY>other	917	0.000306414	6.3587	-5.36762	0.103304	1155	0	protein_coding	Bifunctional inhibitor/lipid-transfer protein/seed storage 2S albumin superfamily protein
AT1G52420	33.1049	5.37078	83.4839	58.91	29.6873	0	0	5.63718	25.1753	0	15.4703	48.7631	18.4948	34.1088	36.5141	0.00581823	0.00184961	0.0247279	0.82392	0.143684	DEG_SY	other>SY	1476	0.00255178	-2.04424	7.24554	0.363682	2711	0	protein_coding	UDP-Glycosyltransferase superfamily protein
AT1G52970	146.206	132.818	3.06605	1.7521	80.3414	5069.36	3700.85	200.282	4.35462	159.366	77.0517	368.488	87.6729	0	0	0.000211989	0.0013715	0.00167393	0.739274	0.257468	DEG_SY	SY>other	198	8.36781e-11	10.9052	-6.22269	4.43446e-06	116	1	protein_coding	downregulated in DIF1 11
AT1G53025	45.5481	16.4729	54.6603	27.0072	68.5546	0	0	15.5095	3.27488	41.5975	31.2281	12.7618	2.91054	3.07731	3.46913	0.00124084	0.000637508	0.00318247	0.952464	0.0424754	DEG_SY	other>SY	1761	0.00469661	-2.04424	8.11144	0.069344	951	0	protein_coding	Ubiquitin-conjugating enzyme family protein
AT1G53282	0	0	0	0	0	168.526	42.1589	0	0	0	0	8.63348	5.1259	0	0	0.0168965	0.00969096	0.0331636	0.855159	0.0850899	DEG_SY	SY>other	1748	0.00448594	-2.04424	-10.2826	0.0150354	495	0	protein_coding	Plant thionin family protein	Encodes a Plant thionin family protein
AT1G53490	2.86821	7.4434	137.375	78.5564	36.6786	0	0	0	6.4897	12.9321	2.23213	20.5845	14.9258	4.46455	3.32411	0.0126947	0.00810323	0.124997	0.456078	0.398127	DEG_SY	other>SY	1674	0.003969	-2.04424	5.9535	0.626303	4974	0	protein_coding	RING/U-box superfamily protein
AT1G54050	145.65	68.9537	328.029	378.909	135.753	1.27597	0	59.8327	15.8827	121.615	149.455	8.85212	28.843	17.0374	13.9846	0.0259267	0.0174758	0.0476244	0.81063	0.0983427	DEG_SY	other>SY	1635	0.00368086	5.02132	5.79608	0.239655	1932	0	protein_coding	HSP20-like chaperones superfamily protein
AT1G54110	79.8031	256.839	84.2725	96.1323	141.551	0	0	27.1835	3.27025	59.4168	4.16348	10.1232	25.5865	7.7803	7.36966	0.000483644	0.000290696	0.00105448	0.974427	0.0237443	DEG_SY	other>SY	1348	0.00182846	-2.04424	6.97124	0.28735	2206	0	protein_coding	Membrane fusion protein Use1
AT1G54270	102.715	39.7436	100.493	65.999	68.8421	305.528	183.96	170.312	251.133	111.428	148.652	140.53	74.7288	104.661	132.175	0.0155869	0.00769207	0.0164932	0.928052	0.0321763	DEG_SY	SY>other	2024	0.00757822	10.7931	-1.4428	0.408515	3026	0	protein_coding	eif4a-2	member of eIF4A - eukaryotic initiation factor 4A
AT1G55040	110.148	43.7442	21.5533	24.8082	34.8878	0	0.06899	11.545	0	1.72362	18.3725	13.5591	13.6703	4.61989	5.38463	0.00140471	0.00122776	0.00186316	0.92442	0.0710845	DEG_SY	other>SY	1622	0.0035708	2.82327	6.68995	0.578217	4446	0	protein_coding	zinc finger (Ran-binding) family protein
AT1G55090	31.1068	59.4275	41.3778	19.508	23.9692	0	0	14.1971	4.6147	55.2323	29.284	33.7247	34.5068	30.7272	30.0317	0.000333074	0.000356344	0.000656295	0.978103	0.0205509	DEG_SY	other>SY	1968	0.00669617	-2.04424	8.45584	0.0387614	742	0	protein_coding	carbon-nitrogen hydrolase family protein
AT1G55490	415.131	562.49	84.455	92.4883	186.442	0	0	14.079	8.38786	0.618513	26.5082	78.8319	56.5821	705.78	630.502	0.000402323	0.000755439	0.00081958	0.856478	0.141545	DEG_SY	other>SY	213	1.88493e-10	-2.04424	7.09038	0.263233	2061	0	protein_coding	chaperonin 60 beta	encodes the beta subunit of the chloroplast chaperonin 60, a homologue of bacterial GroEL. Mutants in this gene develops lesions on its leaves, expresses systemic acquired resistance (SAR) and develops accelerated cell death to heat shock stress. The protein has molecular chaperone activity for suppressing protein aggregation in vitro.
AT1G55560	112.975	29.2802	10.04	0	0.251581	517.05	261.496	0.462643	0	0.412759	22.9253	5.20294	5.3166	0.160393	0	0.0167908	0.00929071	0.116158	0.574693	0.283068	DEG_SY	SY>other	608	2.11338e-05	8.76794	-7.02378	0.00133454	253	1	protein_coding	SKU5 similar 14
AT1G55700	0	0	0.060586	0	0	19.0992	36.34	17.2814	56.4282	22.3161	2.16597	0.25549	0	0.039824	0.032054	0.00344062	0.00250499	0.011546	0.884679	0.0978298	DEG_SY	SY>other	985	0.000430369	7.95395	-1.06388	0.84728	8303	0	protein_coding	Cysteine/Histidine-rich C1 domain family protein
AT1G55840	0	0	0	0	0	40.323	11.141	11.1962	20.51	17.8254	72.8745	75.2598	43.5813	81.6063	81.5486	0.0114395	0.00675118	0.0245044	0.870672	0.0866334	DEG_SY	SY>other	1220	0.00118822	7.81322	-0.704041	0.926254	10333	0	protein_coding	Sec14p-like phosphatidylinositol transfer family protein
AT1G55930	85.9161	37.4941	26.5756	3.97677	36.6328	0	0	0	0	5.61693	1.97518	7.04	14.6106	9.58668	10.0373	0.00638039	0.00799273	0.00197191	0.924693	0.0589623	DEG_SY	other>SY	1905	0.00615291	-2.04424	4.77112	0.881381	9091	0	protein_coding	CBS domain-containing protein / transporter associated domain-containing protein
AT1G56140	47.2809	6.63013	51.4896	17.552	53.7831	0	0	47.9453	4.76223	5.49951	5.52784	16.0487	18.3044	9.5493	9.29612	0.00331791	0.000866492	0.00706396	0.934715	0.0540362	DEG_SY	other>SY	1548	0.00309147	-2.04424	8.08281	0.0845171	1047	0	protein_coding	Leucine-rich repeat transmembrane protein kinase
AT1G56360	0	0	0.354607	0	0	109.626	343.209	0	0	0	18.9399	0	2.58127	0	0	0.00145725	0.00130424	0.00391648	0.899855	0.0934674	DEG_SY	SY>other	146	2.06885e-13	7.66983	-6.58818	0.02739	628	0	protein_coding	purple acid phosphatase 6
AT1G56385	279.571	3.15245	3.54984	4.90084	4.65307	6903.66	5584.62	137.988	290.823	345.099	501.828	329.144	243.331	0	0	8.55455e-05	5.47237e-05	0.00660174	0.690317	0.302941	DEG_SY	SY>other	92	4.65437e-18	11.8014	-5.20577	1.42304e-07	80	1	protein_coding	Plant self-incompatibility protein S1 family
AT1G56400	0.248814	0	0	0	0	209.815	75.9422	0	0	0	3.0234	2.70749	3.15288	0	0	0.00200259	0.00199979	0.0108498	0.817296	0.167852	DEG_SY	SY>other	241	1.04693e-09	6.05684	-8.46259	0.000518355	213	1	protein_coding	F-box family protein
AT1G57610	76.3894	13.7205	71.9021	98.1519	41.7698	0	0	0	16.7157	0	16.6326	40.8441	12.1973	23.5133	24.7839	0.00333505	0.00112848	0.00671636	0.933567	0.0552531	DEG_SY	other>SY	1774	0.00481149	-2.04424	6.01498	0.7442	6482	0	protein_coding	Protein of unknown function (DUF607)
AT1G57700	36.2543	6.59367	21.9881	27.3227	123.761	0	0	0.485705	0	1.5687	10.6549	14.5027	9.95787	5.81237	4.48671	0.0101693	0.00350124	0.0087043	0.918234	0.059391	DEG_SY	other>SY	1512	0.00279619	-2.04424	5.41889	0.728127	6264	0	protein_coding	Protein kinase superfamily protein
AT1G57760	182.456	16.1008	1.92386	2.7018	2.96569	7294.83	4756.66	8.46611	7.63354	26.3298	20.7964	409.441	449.678	0	0	5.99934e-05	8.92442e-05	0.00778198	0.562581	0.429487	DEG_SY	SY>other	31	2.39307e-29	9.65757	-9.44105	1.83931e-17	23	1	protein_coding	Protein of unknown function (DUF784)	Encodes a ECA1 gametogenesis related family protein
AT1G57775	61.8265	5.92854	1.16026	1.47874	2.53424	4567.97	3790.93	12.3428	25.2425	48.8588	34.0028	301.103	174.992	0	0	2.51464e-05	5.17606e-05	0.00232596	0.718558	0.279039	DEG_SY	SY>other	32	5.64469e-29	9.77715	-7.9898	4.90632e-14	31	1	protein_coding	Protein of unknown function (DUF784)	Encodes a ECA1 gametogenesis related family protein
AT1G57777	47.3102	2.74579	0.306466	0.892407	1.8252	2843	1991.97	20.2932	107.344	106.011	76.4043	431.035	157.927	0	0	0.000119734	0.000150848	0.0054366	0.757871	0.236422	DEG_SY	SY>other	66	1.08463e-20	10.1401	-5.84635	9.03897e-08	76	1	protein_coding	Protein of unknown function (DUF784)	Encodes a ECA1 gametogenesis related family protein
AT1G59990	67.4046	54.2603	45.5804	40.9116	44.3947	0	0	17.1686	3.07237	2.29108	4.72398	19.353	7.81524	41.5907	45.7695	3.13499e-05	4.83348e-05	0.000152528	0.991385	0.00838236	DEG_SY	other>SY	1478	0.00257749	-2.04424	6.21948	0.427457	3178	0	protein_coding	DEA(D/H)-box RNA helicase family protein
AT1G60200	114.981	60.8831	194.416	128.94	176.168	435.318	168.557	201.34	123.246	110.873	98.0776	155.54	78.7536	36.3095	29.1512	0.221962	0.256248	0.0558026	0.386161	0.0798254	DEG_SY	SY>other	1506	0.00276027	11.819	-2.03504	0.121257	1262	0	protein_coding	splicing factor PWI domain-containing protein / RNA recognition motif (RRM)-containing protein
AT1G60620	12.3202	4.99967	86.1932	128.831	30.4235	0	0	3.90848	0	5.79926	23.6541	19.0084	26.774	7.28355	7.23198	0.0159056	0.0108516	0.0768436	0.599229	0.29717	DEG_SY	other>SY	1406	0.00215566	-2.04424	6.03453	0.614821	4836	0	protein_coding	RNA polymerase I subunit 43
AT1G60860	45.5445	60.6388	15.54	14.3428	2.82623	105.506	103.419	87.8582	48.2872	57.6041	37.7738	59.9276	45.0314	13.0125	8.44244	0.0525062	0.0307507	0.128504	0.621804	0.166435	DEG_SY	SY>other	1936	0.00639913	9.90048	-1.73603	0.307227	2333	0	protein_coding	ARF-GAP domain 2	A member of ARF GAP domain (AGD), A thaliana has 15 members, grouped into four classes. AGD2 belongs to the class 1, together with AGD1, AGD3, and AGD4.
AT1G60940	16.8963	24.2092	63.6111	107.622	90.6297	0	0	0	0	0	0	31.4636	42.6209	50.3647	62.7328	0.00337476	0.00351597	0.0275622	0.592971	0.372576	DEG_SY	other>SY	1291	0.00151217	NA	NA	NA	NA	NA	protein_coding	SNF1-related protein kinase 2.10	encodes a member of SNF1-related protein kinases (SnRK2) whose activity is activated by ionic (salt) and non-ionic (mannitol) osmotic stress.
AT1G60970	77.4527	88.7469	22.9466	394.624	80.1952	0	0	190.694	161.485	199.768	223.557	0	7.08052	0	0.224013	0.0115865	0.0189482	0.00327712	0.849693	0.116496	DEG_SY	other>SY	1714	0.00430473	-2.04424	9.67071	0.000143338	167	1	protein_coding	SNARE-like superfamily protein
AT1G61100	122.208	51.6131	185.075	30.26	108.634	0	0.145429	22.2675	36.6322	26.7204	73.821	31.7977	54.0426	62.218	46.1967	0.00128652	0.00055487	0.000756632	0.979137	0.0182651	DEG_SY	other>SY	720	8.58443e-05	4.52022	8.08386	0.0220137	573	0	protein_coding	disease resistance protein (TIR class), putative
AT1G61640	16.4127	60.1678	94.18	54.1059	142.659	0.140137	0	98.3873	112.051	3.04241	43.7251	10.3927	11.5641	7.4316	9.51603	0.0028035	0.00104157	0.0109323	0.871806	0.113417	DEG_SY	other>SY	1095	0.000680451	4.58326	8.91995	0.0129034	465	0	protein_coding	Protein kinase superfamily protein
AT1G61670	9.45462	2.09395	3.84556	1.18082	1.2963	151.137	73.5117	64.3745	28.6042	0.109255	62.8871	73.1978	39.1679	35.3287	33.3127	0.00351597	0.00266065	0.00904636	0.948029	0.0367476	DEG_SY	SY>other	583	1.45605e-05	9.13629	-2.62843	0.297996	2271	0	protein_coding	Lung seven transmembrane receptor family protein
AT1G61890	80.5763	97.5699	55.3893	1.00179	142.27	0	0	0.809211	0	18.3134	0.915859	162.841	230.523	58.2243	69.2246	0.0151136	0.0337863	0.00138019	0.841367	0.108353	DEG_SY	other>SY	1759	0.0046932	-2.04424	5.88764	0.680196	5589	0	protein_coding	MATE efflux family protein
AT1G62180	150.603	21.7689	8.49289	37.5894	13.8962	0	0	0	13.9165	0	27.3336	89.1163	59.2743	64.9651	99.4268	0.0159228	0.00975752	0.00606084	0.905741	0.0625176	DEG_SY	other>SY	2079	0.00839353	-2.04424	6.60556	0.646266	5225	0	protein_coding	5'adenylylphosphosulfate reductase 2	encodes a adenosine 5'-phosphosulfate reductase, involved in sulfate assimilation. Is a major effect locus for natural variation of shoot sulfate content in Arabidopsis.
AT1G62750	76.0017	53.5341	2.80677	42.1279	37.0518	0	0	21.0179	22.018	1.4888	19.6391	48.5873	24.8898	292.148	291.798	0.00849677	0.0166369	0.00144945	0.894878	0.0785386	DEG_SY	other>SY	1969	0.00669617	-2.04424	7.6383	0.139296	1378	0	protein_coding	Translation elongation factor EFG/EF2 protein	Nuclear encoded protein consists of the five domains conserved in EF-G proteins, with two GTP-binding sites in the first domain, and an additional transit peptide at the N-terminus. Localized in chloroplasts. Point mutation results in a delay in the onset of germination. At early developmental stage embryos still contain undifferentiated proplastids. The greening of cotyledons is severely impaire…
AT1G63240	135.451	148.496	36.8223	1.30504	22.9833	0	0.162374	0.734127	0	0	0.083026	51.2989	39.5429	13.2355	10.8547	0.0179142	0.178545	0.0031738	0.45363	0.346737	DEG_SY	other>SY	1448	0.0024303	0.664039	0.371495	1	16402.5	0	protein_coding
AT1G63260	0	0	0	0	0	16.2188	31.4451	0	0	0	0	27.7106	39.438	13.7569	13.4916	0.00723034	0.00425004	0.0152331	0.885207	0.0880797	DEG_SY	SY>other	1411	0.00216487	-2.04424	-10.5224	0.0071168	388	1	protein_coding	tetraspanin10	Member of TETRASPANIN family
AT1G63300	0	0	0	0	0.491788	54.5646	5.746	0.758484	28.8527	33.4081	25.3205	41.0462	22.9703	6.55032	6.74471	0.0836871	0.0696951	0.0260827	0.737385	0.0831505	DEG_SY	SY>other	940	0.000351074	8.71753	-1.3255	0.74826	6563	0	protein_coding	Myosin heavy chain-related protein
AT1G63530	60.4246	132.744	23.0753	470.158	38.7357	0	0.145246	1.71558	188.655	2.54977	25.3001	0.84586	0	0.329685	0	0.017097	0.0125625	0.00235711	0.901065	0.0669181	DEG_SY	other>SY	1008	0.000484468	4.56215	8.16772	0.114768	1228	0	protein_coding
AT1G63660	81.2963	102.511	57.9058	10.6	25.2823	0	0	0	0	0	0	63.3905	21.878	37.9442	34.1899	0.00265289	0.00820666	0.00143226	0.876441	0.111267	DEG_SY	other>SY	1572	0.00331025	NA	NA	NA	NA	NA	protein_coding	GMP synthase (glutamine-hydrolyzing), putative / glutamine amidotransferase, putative
AT1G63680	105.779	108.604	110.28	47.0354	100.324	0	0.132111	29.2544	27.6873	4.64225	10.6623	26.1777	16.1361	39.2647	36.2353	6.3389e-05	9.24682e-05	0.000112265	0.989557	0.010175	DEG_SY	other>SY	678	5.2963e-05	3.95483	6.95308	0.208102	1728	0	protein_coding	acid-amino acid ligases;ligases;ATP binding;ATP binding;ligases	Encodes AtMurE, a homolog of the bacterial MurE that catalyze the ATP-dependent formation of UDP-N-acetylmuramic acid-tripeptide in bacterial peptidoglycan biosynthesis. Localized to plastids. AtMurE is involved in chloroplast biogenesis.
AT1G63940	211.791	132.494	25.6947	25.2121	4.06881	0	0	182.061	76.3896	9.54661	47.3276	40.4962	43.8416	98.113	91.8565	0.00980071	0.0675762	0.00468229	0.550269	0.367672	DEG_SY	other>SY	844	0.000193944	-2.04424	9.62718	0.00141264	256	1	protein_coding	monodehydroascorbate reductase 6
AT1G64430	74.1845	31.9779	44.8595	92.8431	40.2965	0	0	8.35584	7.93661	15.6663	3.30077	19.3067	40.4202	41.99	35.5295	0.000813834	0.000520632	0.000994027	0.97528	0.0223911	DEG_SY	other>SY	1382	0.002016	-2.04424	6.65023	0.316292	2412	0	protein_coding	Pentatricopeptide repeat (PPR) superfamily protein
AT1G64561	0	0	0	0	0	120.43	20.827	3.39495	0	33.2724	14.9075	8.58231	22.243	2.62176	2.51326	0.0184283	0.0106335	0.037103	0.849326	0.0845095	DEG_SY	SY>other	1458	0.00245833	6.31403	-3.30363	0.475255	3485	0	protein_coding
AT1G64600	119.205	93.7214	213.069	106.267	131.993	0	0.263842	11.9676	14.7633	6.1742	76.2403	18.8483	20.1033	6.80074	6.76114	0.00027114	0.000253622	0.00132401	0.967591	0.0305606	DEG_SY	other>SY	778	0.000128784	4.22172	6.31692	0.28735	2205	0	protein_coding	methyltransferases;copper ion binding
AT1G64940	121.157	118.642	160.062	14.8454	149.425	0.09686	0.183355	7.54027	0.738676	5.06702	2.19911	4.16818	2.60133	1.56658	2.50862	0.00513009	0.00692169	0.000906347	0.934676	0.0523659	DEG_SY	other>SY	1571	0.00328756	2.90999	3.19661	0.866028	8764	0	protein_coding	cytochrome P450, family 87, subfamily A, polypeptide 6	member of CYP89A
AT1G64950	197.576	129.095	38.3482	3.61425	14.7176	0.040737	0.205873	43.2193	16.3906	32.8744	7.53193	19.5233	24.7712	18.0369	33.8033	0.0236508	0.171673	0.00631308	0.479958	0.318405	DEG_SY	other>SY	1358	0.00189121	4.37252	6.12168	0.216789	1776	0	protein_coding	cytochrome P450, family 89, subfamily A, polypeptide 5	member of CYP89A
AT1G65030	261.542	70.2049	23.1096	76.3389	79.0178	0	0	22.4078	174.155	12.7833	13.4124	44.0556	46.8135	16.2446	17.9393	0.00373852	0.00243897	0.00209381	0.950953	0.0407753	DEG_SY	other>SY	1413	0.00216711	-2.04424	8.48306	0.0511324	835	0	protein_coding	Transducin/WD40 repeat-like superfamily protein	This gene is predicted to encode a protein with a DWD motif. It can bind to DDB1a in Y2H assays, and DDB1b in co-IP assays, and may be involved in the formation of a CUL4-based E3 ubiquitin ligase
AT1G65070	6.19916	50.7343	9.76667	70.9041	59.0275	0	0	7.15081	17.219	0	4.23822	20.2953	22.1715	17.5429	12.8622	0.00970317	0.00280148	0.00571341	0.941307	0.0404746	DEG_SY	other>SY	1618	0.00354251	-2.04424	6.79597	0.457632	3364	0	protein_coding	DNA mismatch repair protein MutS, type 2
AT1G66170	125.248	34.1325	7.26787	8.64163	14.8056	0	0	11.2914	0	8.83111	9.21976	0	0	0.098164	0.142219	0.0135201	0.0272623	0.013433	0.691858	0.253927	DEG_SY	other>SY	1564	0.00323428	-2.04424	6.4443	0.519112	3897	0	protein_coding	RING/FYVE/PHD zinc finger superfamily protein	encodes a PHD-domain containing protein required for male meiosis. Gene is expressed in developing male meiocytes and protein is localized to the nucleus.
AT1G66730	146.46	117.035	31.7886	195.619	90.8942	1.96416	0.157043	2.17673	30.6529	3.07715	17.2883	35.1244	20.1545	7.21256	4.50514	0.0444271	0.017519	0.00362489	0.920997	0.0134323	DEG_SY	other>SY	1420	0.00222664	6.35401	2.6905	0.706717	5973	0	protein_coding	DNA LIGASE 6	Encodes a novel plant specific DNA ligase that is involved in seed germination and DNA repair.
AT1G67120	54.8905	41.4632	59.4979	63.9367	76.3925	0.129581	0.183273	28.3811	27.218	3.69121	9.98179	17.5341	24.1638	8.40738	6.82167	0.000329312	5.95992e-05	0.000981912	0.987928	0.0107011	DEG_SY	other>SY	229	4.83949e-10	6.99836	5.75865	0.00749192	397	1	protein_coding	ATPases;nucleotide binding;ATP binding;nucleoside-triphosphatases;transcription factor binding
AT1G67460	341.906	195.845	149.187	121.917	87.6028	0	0.327945	0	19.5664	0.347986	8.35935	0	0	0.69556	0.529118	0.000520607	0.000378321	0.00114629	0.967655	0.0302999	DEG_SY	other>SY	526	6.25824e-06	3.28443	4.44234	0.845731	8288	0	protein_coding	Minichromosome maintenance (MCM2/3/5) family protein
AT1G67840	50.5914	147.631	160.24	235.43	63.304	0	0.381569	53.4011	14.0519	38.3577	25.9897	32.575	35.3435	49.5628	43.2788	0.0065014	0.00234658	0.00562972	0.956191	0.0293317	DEG_SY	other>SY	777	0.00012846	4.70367	6.45075	0.141066	1386	0	protein_coding	chloroplast sensor kinase	Encodes a chloroplast sensor kinase (CSK) that shares common ancestors with cyanobacterial histidine sensor kinases. CSK is synthesised in the cytosol and imported into the chloroplast as a protein precusor. CSK is autophosphorylated and required for control of transcription of chloroplast genes by the redox state of an electron carrier connecting photosystems I and II.
AT1G68872	107.148	76.8325	68.2772	93.1276	50.8346	0	0	1.91541	0	34.0937	9.3963	22.5234	17.0434	5.45322	4.35462	2.19419e-05	3.70657e-05	9.08635e-05	0.995289	0.00456125	DEG_SY	other>SY	1920	0.00623442	-2.04424	5.68074	0.674304	5533	0	other_rna		Unknown gene
AT1G68990	128.909	127.014	119.155	266.387	208.237	3.41411	1.84856	2.39182	37.0754	18.6958	46.5841	19.08	24.6327	10.7407	11.6242	0.0126727	0.00586466	0.00696739	0.940829	0.0336658	DEG_SY	other>SY	732	0.000100982	7.08131	2.4698	0.634295	5111	0	protein_coding	male gametophyte defective 3	MGP3 (male gametophyte-defective 3) belongs to a small family of nuclear-encoded Phage type RNA polymerases (RPOTs) involved in the transcription of mitochondrial genes in Arabidopsis thaliana. Mutation in MGP 3 significantly retarded pollen tube growth and caused defective embryo development.
AT1G69250	216.516	277.655	140.047	293.195	139.137	0	0	54.0134	192.829	76.5023	53.526	40.2835	30.1202	28.1384	35.3979	5.55836e-05	7.09573e-05	7.17514e-05	0.989888	0.00991365	DEG_SY	other>SY	339	1.09329e-07	-2.04424	9.76132	0.000218941	180	1	protein_coding	Nuclear transport factor 2 (NTF2) family protein with RNA binding (RRM-RBD-RNP motifs) domain
AT1G69330	10.5317	4.85221	0.886574	0.918962	0	52.7685	163.134	53.3651	60.934	63.9356	45.7655	23.7869	27.2572	10.2141	10.2561	0.0208993	0.0190457	0.0708462	0.730141	0.159068	DEG_SY	SY>other	738	0.000103005	9.10647	-1.85457	0.350592	2610	0	protein_coding	RING/U-box superfamily protein
AT1G69840	2.46321	27.5514	128.574	43.0153	67.1625	0	0	5.40724	0	3.85877	1.21731	82.8382	143.779	49.202	47.5177	0.0134191	0.00401268	0.0979828	0.605382	0.279203	DEG_SY	other>SY	1855	0.00542608	-2.04424	4.44116	0.810866	7558	0	protein_coding	SPFH/Band 7/PHB domain-containing membrane-associated protein family
AT1G70030	142.301	286.828	224.34	52.6033	263.39	0	0	0	43.571	0	0	8.45544	7.0638	0	0	0.000651644	0.000611384	0.000479189	0.978394	0.0198641	DEG_SY	other>SY	1083	0.000645773	-2.04424	5.39536	0.915742	10008	0	protein_coding	Paired amphipathic helix (PAH2) superfamily protein
AT1G70140	0.13364	13.9708	34.3806	75.5554	65.8034	0	0	20.8989	0.75087	4.5075	11.158	11.1795	11.0098	2.02968	4.80978	0.0214752	0.00492996	0.222704	0.413369	0.337522	DEG_SY	other>SY	1710	0.00427305	-2.04424	6.86245	0.306851	2329	0	protein_coding	formin 8	Encodes a group I formin. Binds to F-actin barbed ends. Has severing actin filaments activity. Binds profilin. Involved in the initiation and tip growth of root hairs through regulation of actin cytoskeleton.
AT1G70200	42.7305	65.5572	91.4332	70.8162	86.1403	0	0	0	0	5.78278	4.97313	27.467	18.8611	73.1213	67.1656	0.000163942	0.000170839	0.0023111	0.915301	0.0820528	DEG_SY	other>SY	1122	0.000754995	-2.04424	4.7427	0.880972	9062	0	protein_coding	RNA-binding (RRM/RBD/RNP motifs) family protein
AT1G70290	0	0	0	0	0	26.7102	16.9004	0	0	0.096237	0	15.8352	25.2301	63.954	72.8083	0.00284334	0.00178192	0.0071411	0.898801	0.0894324	DEG_SY	SY>other	637	3.55927e-05	3.7817	-10.1209	0.000712541	225	1	protein_coding	trehalose-6-phosphatase synthase S8	Encodes an enzyme putatively involved in trehalose biosynthesis. Though the protein has both trehalose-6-phosphate synthase (TPS)-like and trehalose-6-phosphate phosphatase (TPP)-like domains, neither activity has been detected in enzymatic assays nor has the protein been able to complement yeast TPS or TPP mutants.
AT1G70580	62.8329	54.9774	79.205	31.9276	148.748	0	0	55.8383	200.965	110.933	98.7218	26.7338	24.3102	35.3084	37.8423	0.000729349	0.00105401	0.000807099	0.954372	0.043038	DEG_SY	other>SY	1032	0.00052928	-2.04424	10.2445	6.49592e-06	125	1	protein_coding	alanine-2-oxoglutarate aminotransferase 2	Encodes a protein with glyoxylate aminotransferase activity. It can act on a number of different small substrates and amino acids in vitro.
AT1G70750	25.0684	91.8666	25.0162	18.2928	51.312	0.104132	0	0	0	0.067541	0.80867	17.2946	22.8976	10.1748	10.5066	0.00198695	0.000934232	0.00154205	0.969007	0.0265297	DEG_SY	other>SY	1985	0.00703188	0.693228	1.13989	1	16402.5	0	protein_coding	Protein of unknown function, DUF593
AT1G71340	28.2854	21.7771	66.8557	40.3213	103.983	0	0.086513	7.3102	6.48994	20.3137	8.56589	83.6858	94.4319	12.055	10.8667	0.00182029	0.00165759	0.00697278	0.811769	0.17778	DEG_SY	other>SY	1490	0.00271736	2.9757	6.99481	0.323341	2431	0	protein_coding	PLC-like phosphodiesterases superfamily protein
AT1G71380	49.9003	16.2185	40.0554	58.2531	64.0298	0	0	155.533	277.485	10.6941	168.486	3.58006	1.8653	0	0	0.0017316	0.000793191	0.00539871	0.935908	0.0561683	DEG_SY	other>SY	2042	0.00786504	-2.04424	10.4164	5.92301e-05	150	1	protein_coding	cellulase 3
AT1G71710	36.3776	26.9862	118.793	50.5173	18.7695	0	0	0	13.9699	11.7669	29.7088	18.942	10.7014	34.8464	40.6174	0.0024419	0.00262851	0.00229251	0.930085	0.0625519	DEG_SY	other>SY	1480	0.00260167	-2.04424	7.3334	0.334728	2502	0	protein_coding	DNAse I-like superfamily protein
AT1G71830	26.6228	119.227	66.2995	140.181	20.4923	0	0	145.656	237.181	77.9341	33.3005	43.113	26.536	5.64512	4.09638	0.00301942	0.0010895	0.00134855	0.972808	0.0217342	DEG_SY	other>SY	1013	0.000489401	-2.04424	10.5744	5.19428e-06	119	1	protein_coding	somatic embryogenesis receptor-like kinase 1	Plasma membrane LRR receptor-like serine threonine kinase expressed during embryogenesis in locules until stage 6 anthers, with higher expression in the tapetal cell layer. SERK1 and SERK2 receptor kinases function redundantly as an important control point for sporophytic development controlling male gametophyte production. later
AT1G72050	66.5923	65.9114	26.4765	348.271	75.9648	0.764767	0	101.533	32.5325	20.339	14.1228	105.358	34.1045	35.3911	31.7951	0.0796862	0.113181	0.0222067	0.678317	0.106609	DEG_SY	other>SY	1893	0.00592044	5.02752	5.80847	0.232529	1899	0	protein_coding	transcription factor IIIA	Encodes a transcriptional factor TFIIIA required for transcription of 5S rRNA gene. 5S rRNA is the smallest constituent of the ribosome. Work on one of the gene models AT1G72050.2 showed that it encodes a protein with nine Cys(2)-His(2)-type zinc fingers, a characteristic feature of TFIIIA proteins. AT1G72050.2 also contains a 23 amino acid spacer between fingers 1 and 2, a 66 amino acid spacer b…
AT1G73310	27.8264	13.9615	105.208	73.9741	185.688	0	0	15.2622	41.8226	0	0	11.8391	15.3143	9.90965	7.50707	0.00438748	0.00332188	0.0349705	0.622475	0.334846	DEG_SY	other>SY	1090	0.000677517	-2.04424	6.7712	0.616518	4852	0	protein_coding	serine carboxypeptidase-like 4
AT1G73360	0.880005	5.56718	14.8068	20.6191	47.6894	0	0	0	0	0	0.571104	1.88314	1.65175	4.50875	2.36303	0.0233802	0.00977502	0.114156	0.604838	0.247851	DEG_SY	other>SY	2167	0.00988888	-2.04424	1.27686	1	16402.5	0	protein_coding	homeodomain GLABROUS 11	Encodes a homeobox-leucine zipper family protein belonging to the HD-ZIP IV family. It is involved in trichome branching.
AT1G74180	10.3839	9.65105	67.6494	49.2127	12.3682	0	0	0	0	0.076622	2.888	12.9644	4.00915	3.17006	2.25498	0.00660953	0.0098298	0.0133657	0.716811	0.253384	DEG_SY	other>SY	1442	0.00241368	-2.04424	3.61149	0.959343	11178	0	protein_coding	receptor like protein 14
AT1G74940	0	0	0.267097	0	0.153352	0	126.266	0	14.3024	0	43.8005	45.8264	69.6698	26.6546	28.8944	0.0531781	0.0344786	0.110309	0.74358	0.0584546	DEG_SY	SY>other	1326	0.00174026	7.56809	-3.10089	0.608504	4756	0	protein_coding	Protein of unknown function (DUF581)
AT1G75010	17.1983	30.2121	45.2822	32.4669	52.7825	0	0	30.4812	66.7074	21.0331	45.4794	18.7673	11.1214	17.1367	15.5282	0.0008134	0.000656962	0.00446534	0.913369	0.0806955	DEG_SY	other>SY	1868	0.0055548	-2.04424	8.96045	0.00631051	372	1	protein_coding	GTP binding	Encodes ARC3 (Accumulation and Replication of Chloroplast 3), a chloroplast division factor functioning in the initiation of chloroplast division. ARC3 is a chimera of the prokaryotic FtsZ and part of the eukaryotic phosphatidylinositol-4-phosphate 5-kinase (PIP5K). Located on the outer surface of the chloroplast in a ring-like structure at the early stage of chloroplast division. The arc3 mutant…
AT1G75310	79.4715	58.79	37.4171	29.2571	90.0578	0.106083	0.089663	3.60268	0.056355	8.20684	9.27169	27.7945	71.0616	11.9123	9.47871	0.000992641	0.000800884	0.000477544	0.983385	0.0143435	DEG_SY	other>SY	794	0.000139076	4.11139	4.5497	0.628496	5032	0	protein_coding	auxin-like 1 protein
AT1G76540	55.0824	264.869	25.7557	36.6554	19.1077	0	0	80.1059	3.86702	0.951888	86.1809	66.6346	54.7727	23.9694	19.5041	0.00968998	0.0111273	0.0104596	0.79961	0.169113	DEG_SY	other>SY	1547	0.00308795	-2.04424	8.05117	0.138213	1355	0	protein_coding	cyclin-dependent kinase B2;1	Encodes a cyclin-dependent protein kinase involved in regulation of the G2/M transition of the mitotic cell cycle. Specifically binds to the cyclin CYCD4;1, expressed in shoot meristem, young leaves and vascular tissue during the G2/M phase. Required for proper organization of the shoot apical meristem and for hormone signaling.
AT1G76910	0	0	0	0	0	449.853	424.203	0	34.5633	0	26.7735	0	0	0	0	0.000442135	0.000303833	0.00146085	0.907496	0.0902975	DEG_SY	SY>other	238	8.15802e-10	7.28452	-5.7747	0.0234736	591	0	protein_coding
AT1G77030	75.8485	73.9058	195.549	125.059	87.2178	0.574921	0	52.6848	1.38057	11.203	23.4692	50.3469	20.3493	23.5773	23.3052	0.0033827	0.00401981	0.0136752	0.897418	0.0815041	DEG_SY	other>SY	835	0.000179364	5.04902	5.20761	0.395408	2935	0	protein_coding	hydrolases, acting on acid anhydrides, in phosphorus-containing anhydrides;ATP-dependent helicases;nucleic acid binding;ATP binding;RNA binding;helicases
AT1G77120	237.769	831.406	202.47	235.395	74.1816	0	0	32.1142	8.15471	0	1.42539	18.5202	26.4336	23.28	21.2266	0.000935934	0.000290566	0.000822158	0.974782	0.0231692	DEG_SY	other>SY	309	3.56056e-08	-2.04424	6.27138	0.595243	4614	0	protein_coding	alcohol dehydrogenase 1	Catalyzes the reduction of acetaldehyde using NADH as reductant. Requires zinc for activity. Dimer. Anaerobic response polypeptide (ANP). Fermentation. The protein undergoes thiolation following treatment with the oxidant tert-butylhydroperoxide.
AT1G77130	84.6912	72.1471	70.8373	132.021	44.8586	0	0	90.1938	15.4451	34.0233	46.3726	29.9278	17.2761	33.0289	34.4052	0.000327681	0.000500157	0.0003738	0.972997	0.0258011	DEG_SY	other>SY	913	0.000301939	-2.04424	8.89094	0.0097305	419	1	protein_coding	plant glycogenin-like starch initiation protein 2
AT1G77320	16.563	33.9506	100.07	1.17527	59.6608	0	0	1.84141	2.75978	54.0229	27.648	11.7558	10.2082	3.90754	4.61908	0.0173302	0.0154973	0.00325529	0.894656	0.069261	DEG_SY	other>SY	1743	0.0044638	-2.04424	8.55355	0.0565866	867	0	protein_coding	transcription coactivators	Mutant is defective in meiosis and produces abnormal microspores. Encodes a BRCT-domain-containing protein that could be specific to the meiotic cell cycle and that plays a crucial role in some DNA repair events independent of SPO11 DSB recombination repair.
AT1G77500	52.6736	65.5649	69.1914	5.88996	38.0229	0	0.061725	21.8593	30.5606	7.92939	43.941	6.30491	11.5129	7.511	8.82365	0.0022928	0.00386444	0.000528037	0.941008	0.0523064	DEG_SY	other>SY	1629	0.00361445	3.83252	8.70846	0.0408221	772	0	protein_coding	Protein of unknown function (DUF630 and DUF632)
AT1G77550	208.779	364.075	343.316	270.188	348.368	0	9.30936	84.7713	4.71	9.05106	82.8731	32.6528	38.0735	13.1562	14.504	0.000694551	0.000110567	0.00621746	0.985759	0.00721822	DEG_SY	other>SY	2142	0.00933735	7.54419	2.29407	0.775626	6980	0	protein_coding	tubulin-tyrosine ligases;tubulin-tyrosine ligases
AT1G77770	31.1905	0	4.82372	0.610397	2.55347	1093.68	1.10397	1.07774	71.9964	12.7374	63.2909	26.1763	22.3365	21.7612	23.5493	0.045441	0.0125403	0.231066	0.651309	0.0596437	DEG_SY	SY>other	802	0.000148155	9.73325	-4.79795	0.0430626	790	0	protein_coding	Protein of unknown function (DUF1644)
AT1G78000	113.081	162.338	84.3146	25.9976	64.1726	0	0	63.3951	0	0	0	1.40357	2.93831	5.95607	9.63708	0.000249735	0.00038747	0.000389416	0.963287	0.0356864	DEG_SY	other>SY	562	9.85172e-06	-2.04424	7.84434	0.581883	4491	0	protein_coding	sulfate transporter 1;2	Encodes a sulfate transporter that can restore sulfate uptake capacity of a yeast mutant lacking sulfate transporter genes.
AT1G78150	5.38582	38.2348	143.464	362.428	16.6487	0	0	1.94073	5.24996	0	0	314.799	212.616	66.8179	66.096	0.0276863	0.0152551	0.0369449	0.77871	0.141403	DEG_SY	other>SY	909	0.000297946	-2.04424	3.68415	0.943094	10776	0	protein_coding
AT1G78240	117.221	36.0934	54.4589	31.8438	65.2801	0	0	19.701	11.0878	77.4644	19.2523	32.3256	15.398	51.9444	55.5954	0.000374828	0.000185922	0.00109643	0.973172	0.0251708	DEG_SY	other>SY	949	0.000364096	-2.04424	8.87398	0.0143439	484	0	protein_coding	S-adenosyl-L-methionine-dependent methyltransferases superfamily protein	Encodes TSD2 (TUMOROUS SHOOT DEVELOPMENT2), a putative methyltransferase with an essential role in cell adhesion and coordinated plant development.
AT1G78510	56.8653	71.8316	104.934	24.6174	50.0071	0	0	88.7004	69.0753	18.0759	102.635	13.8638	8.73317	13.0772	22.5956	0.000465084	0.000697334	0.000460431	0.975574	0.0228036	DEG_SY	other>SY	1660	0.00391085	-2.04424	9.25689	0.0026233	297	1	protein_coding	solanesyl diphosphate synthase 1	Encodes a protein with solanesyl diphosphate synthase activity.
AT1G78570	59.1877	81.5102	123.47	41.7265	227.045	0.191393	0.536574	98.5418	97.3558	13.7606	18.0486	68.3257	34.0229	79.264	86.0736	0.0173978	0.0127965	0.00978317	0.903426	0.056596	DEG_SY	other>SY	1024	0.000510598	5.86513	6.09328	0.0474418	813	0	protein_coding	rhamnose biosynthesis 1	Encodes a UDP-L-Rhamnose synthase involved in the biosynthesis of rhamnose, a major monosaccharide component of pectin. Catalyzes the conversion of UDP-D-Glc to UDP-L-Rha. The dehydrogenase domain of RHM1 was shown to catalyze the conversion of UDP-D-Glc to the reaction intermediate UDP-4-keto-6-deoxy-D-Glc using recombinant protein assay but the activity of the full-length protein was not determ…
AT1G78760	93.3453	182.089	283.831	237.546	226.788	0	0	0	43.8791	9.94396	28.9097	0.36961	0	0	0.225589	0.000136461	0.000109816	0.00303287	0.862726	0.133995	DEG_SY	other>SY	408	7.2733e-07	-2.04424	7.15146	0.378847	2805	0	protein_coding	F-box/RNI-like superfamily protein
AT1G79050	32.2217	97.6707	14.3984	56.3751	133.296	0	0	21.7928	0	0	0	39.7945	31.8651	33.597	33.0533	0.00577402	0.00328026	0.00197729	0.958641	0.0303277	DEG_SY	other>SY	2127	0.00904747	-2.04424	5.20364	0.930175	10477	0	protein_coding	recA DNA recombination family protein
AT1G79150	93.8048	63.934	121.758	134.037	90.59	0	0	25.1359	8.28124	0	21.2939	22.6577	25.6088	16.6039	16.0434	7.56041e-05	7.81837e-05	0.000560184	0.963435	0.035851	DEG_SY	other>SY	446	1.37773e-06	-2.04424	7.47659	0.307344	2336	0	protein_coding	binding
AT1G79470	11.8343	173.542	56.0988	57.0157	19.5307	0	0	0	0	0.108066	0	18.0377	3.72881	7.50443	8.81851	0.00754976	0.00179785	0.00692897	0.935793	0.0479308	DEG_SY	other>SY	1835	0.00520543	NA	NA	NA	NA	NA	protein_coding	Aldolase-type TIM barrel family protein
AT1G79520	52.8952	5.63929	0.303944	6.60676	0.067062	56.1255	136.331	0.27374	1.92711	0.194905	2.34285	2.48143	15.25	3.14689	8.0838	0.0661053	0.016315	0.143959	0.66767	0.10595	DEG_SY	SY>other	1592	0.00344136	7.30855	-7.20171	1.62507e-06	101	1	protein_coding	Cation efflux family protein
AT1G79560	100.311	104.074	36.6187	14.1516	26.4962	0	0.081938	6.07406	12.0594	12.5275	21.4572	30.9991	17.9398	50.9119	43.3111	0.00223258	0.00935551	0.00261297	0.704125	0.281674	DEG_SY	other>SY	1043	0.000544435	3.86628	6.77597	0.236888	1916	0	protein_coding	FTSH protease 12	Encodes an FtsH protease that is localized to the chloroplast. Mutations in this locus result in embryo lethality.
AT1G80140	0	0	0	0	0	0	116.184	0	0	0	0	0	0	0	0	0.10462	0.0499617	0.135462	0.645707	0.0642491	DEG_SY	SY>other	1828	0.00519134	-2.04424	-11.1003	0.0146476	489	0	protein_coding	Pectin lyase-like superfamily protein
AT1G80750	112.898	256.193	237.178	230.837	79.9658	0	0	0	63.4322	68.6522	80.9459	128.528	65.5166	54.8893	67.393	0.000346777	0.000252716	0.00045565	0.982138	0.0168066	DEG_SY	other>SY	801	0.000146965	-2.04424	8.15591	0.166177	1522	0	protein_coding	Ribosomal protein L30/L7 family protein
AT1G80830	30.1225	30.2253	113.924	72.0966	39.7815	0	0	0	0	0	2.62503	34.2362	26.3598	25.9168	11.5306	0.00116508	0.00184609	0.0044318	0.822944	0.169613	DEG_SY	other>SY	1092	0.000677763	-2.04424	2.86183	1	14306	0	protein_coding	natural resistance-associated macrophage protein 1	Thought to be involved in iron homeostasis. Induced in leaves in response to iron deficiency. Transgenic plants accumulate toxic levels of iron. Gene complements yeast iron uptake mutants.
AT1G80980	164.484	234.603	34.7851	24.4774	109.626	0.17773	0.737466	23.89	26.7402	7.60762	24.3745	56.5681	40.7319	13.5007	13.2809	0.0376893	0.0780062	0.00888969	0.7665	0.108915	DEG_SY	other>SY	2031	0.00776602	4.39853	4.41145	0.53056	3984	0	protein_coding
AT2G01130	152.169	79.5939	157.651	58.0258	106.783	0	0	9.19716	35.5206	46.4584	31.2032	39.1074	14.334	14.753	12.2311	3.29605e-05	1.74275e-05	0.000103634	0.9936	0.00624571	DEG_SY	other>SY	310	3.64433e-08	-2.04424	9.21891	0.00315379	316	1	protein_coding	DEA(D/H)-box RNA helicase family protein
AT2G01460	98.9477	82.3218	58.7375	23.5454	34.3845	0	0.240073	126.941	13.6585	78.724	94.1239	19.7989	15.6034	8.77659	8.74458	0.00226771	0.00400412	0.00282829	0.933577	0.0573232	DEG_SY	other>SY	1336	0.00177823	5.62807	8.29956	0.00125628	250	1	protein_coding	P-loop containing nucleoside triphosphate hydrolases superfamily protein
AT2G01750	51.3653	53.9528	47.7353	20.7817	93.5792	0	0	65.0971	5.93472	35.3196	45.8966	23.4421	15.8329	12.4907	7.72547	0.000430322	0.000882347	0.000384394	0.964263	0.0340404	DEG_SY	other>SY	1045	0.000551876	-2.04424	9.14465	0.00599976	365	1	protein_coding	microtubule-associated proteins 70-3	Encodes a microtubule associated protein (MAP70-3). Expressed in all tissues.
AT2G01820	93.8791	98.0255	295.747	224.914	172.277	0.19613	0.125198	112.817	22.4931	20.2824	26.7392	113.712	53.3221	55.8524	51.6907	0.000593482	0.000548563	0.00706764	0.69016	0.301631	DEG_SY	other>SY	235	6.64475e-10	5.40261	7.13215	0.0147153	490	0	protein_coding	Leucine-rich repeat protein kinase family protein
AT2G01980	49.6774	37.2788	22.6401	49.1433	10.981	0	0	3.0934	3.17843	3.07759	12.1005	5.44464	4.79367	10.4347	9.95029	0.00121149	0.00189458	0.000586425	0.96333	0.0329778	DEG_SY	other>SY	1473	0.00253402	-2.04424	6.56236	0.339148	2534	0	protein_coding	sodium proton exchanger, putative (NHX7) (SOS1)	Encodes a plasma membrane-localized Na+/H+ antiporter SOS1. Functions in the extrusion of toxic Na+ from cells and is essential for plant salt tolerance. Has 12 predicted transmembrane domains in the N-terminal region and a long cytoplasmic tail of approx. 700 aa at the C-terminal side. SOS1 interacts through its predicted cytoplasmic tail with RCD1, a regulator of oxidative-stress responses, sug…
AT2G02480	44.5335	31.1669	33.7535	12.6506	3.87484	0	0	0	2.76752	21.894	7.05109	14.1981	9.96425	6.25699	6.23626	0.0039543	0.00756425	0.0012594	0.923235	0.063987	DEG_SY	other>SY	1915	0.00620628	-2.04424	7.41582	0.340624	2540	0	protein_coding	AAA-type ATPase family protein	STICHEL mutant shows trichomes with fewer than normal branches.
AT2G02950	0	0.200166	6.22263	0.043014	0.283489	138.082	0	0	0	0.040935	0.039209	0	0	24.3404	22.901	0.212744	0.19958	0.095515	0.437469	0.0546924	DEG_SY	SY>other	1851	0.00541338	4.37262	-11.5764	0.000281611	193	1	protein_coding	phytochrome kinase substrate 1	Encodes a basic soluble protein which can independently bind to either PHYA or PHYB, regardless of whether the phytochromes are in the Pr or Pfr state. PKS1 can be phosphorylated by oat phyA in vitro in a light regulated manner. It is postulated to be a negative regulator of phyB signalling.
AT2G02955	7.48332	2.23488	9.0226	105.269	37.7767	0	0	0.230117	0	2.20145	10.1709	7.76432	2.58027	2.64953	2.74454	0.033852	0.0203654	0.0586223	0.722147	0.165013	DEG_SY	other>SY	1693	0.00414005	-2.04424	5.16505	0.766057	6851	0	protein_coding	maternal effect embryo arrest 12
AT2G02970	10.8797	90.819	82.513	66.3788	5.34814	0	0	9.88619	79.4268	73.1632	67.6348	51.4937	30.915	21.4505	21.8073	0.0124717	0.00340327	0.00326504	0.955142	0.0257176	DEG_SY	other>SY	2053	0.0079882	-2.04424	9.35918	0.00269339	302	1	protein_coding	GDA1/CD39 nucleoside phosphatase family protein
AT2G03120	112.411	167.389	29.7415	54.7282	45.7826	170.324	302.429	373.915	85.7692	250.78	173.564	125.684	36.2143	63.0005	71.6094	0.0561998	0.0193	0.118626	0.719786	0.0860888	DEG_SY	SY>other	1973	0.00677277	10.7716	-1.01984	0.681824	5611	0	protein_coding	signal peptide peptidase	homologous to Signal Peptide Peptidases (SPP), required for pollen development and pollen germination. No homozygotes could be recovered from a T-DNA insertion mutant.
AT2G03240	17.4947	36.5915	24.5236	36.0594	24.98	0	0	21.0432	21.7002	46.3446	33.946	62.045	83.5821	9.81432	12.2391	0.000369517	0.000280807	0.000874598	0.978685	0.0197903	DEG_SY	other>SY	1824	0.00508952	-2.04424	9.07026	0.00396656	327	1	protein_coding	EXS (ERD1/XPR1/SYG1) family protein
AT2G03670	16.0059	21.566	57.4628	39.8511	45.2555	0	0	6.77003	0	1.08529	28.1999	14.5235	5.70629	5.12305	4.6145	0.00148083	0.00144472	0.0183558	0.686629	0.292089	DEG_SY	other>SY	2176	0.00996573	-2.04424	6.3752	0.573661	4384	0	protein_coding	cell division cycle 48B	CDC48 - like protein AAA-type ATPaseCell. division control protein 48 homolog B
AT2G04030	853.401	898.187	499.973	226.768	245.673	6.3282	0	175.615	77.8975	113.605	228.989	99.9489	75.5719	208.688	245.046	0.00955509	0.00131032	0.00522437	0.965842	0.0180685	DEG_SY	other>SY	976	0.000405261	8.121	4.59456	0.109146	1199	0	protein_coding	Chaperone protein htpG family protein	Encodes a chloroplast-targeted 90-kDa heat shock protein located in the stroma involved in red-light mediated deetiolation response. Mutants are resistant to chlorate, have elongated hypocotyls in light, and affect the expression of NR2, CAB, and RBCS but NOT NR1 and NiR.
AT2G04031	217.135	2.66037	1.6642	1.40339	1.5017	4307.2	7288.68	5.28962	1.07537	2.55837	2.17774	117.285	37.5332	0	0	9.72579e-05	6.41099e-05	0.0142098	0.494393	0.491236	DEG_SY	SY>other	72	5.22833e-20	8.56912	-11.8095	4.15156e-23	4	1	protein_coding	Protein of unknown function (DUF784)	Encodes a ECA1 gametogenesis related family protein
AT2G04037	22.1891	6.37489	0	0	0.915682	1284.22	386.791	9.05561	0	3.06581	53.2798	208.193	49.9896	0	0	0.00453158	0.00619494	0.038809	0.677835	0.272629	DEG_SY	SY>other	130	2.95711e-14	8.26609	-6.64956	0.000471232	210	1	protein_coding	Protein of unknown function (DUF784)
AT2G04041	84.2791	2.09891	0.948146	0.519486	2.20637	4452.06	4853.97	3.87605	0	2.47004	1.90297	186.802	52.8337	0	0	2.6978e-05	3.55358e-05	0.00265246	0.676912	0.320373	DEG_SY	SY>other	51	5.21953e-23	8.03179	-11.9551	1.28995e-20	12	1	protein_coding	Protein of unknown function (DUF784)
AT2G04205	0.826384	0.205812	0	0	0.051358	175.152	75.1728	0	0	0	0	3.5068	4.78977	0.452283	0.434751	0.00128617	0.00195867	0.0150049	0.815329	0.166422	DEG_SY	SY>other	398	5.17367e-07	-2.04424	-12.2641	7.59278e-07	95	1	NA	NA	NA
AT2G04280	63.2983	27.42	41.4284	159.237	50.4947	0.041341	0.07862	17.5265	56.6964	10.3403	5.90621	99.355	36.6608	52.5815	60.1121	0.00496746	0.00220867	0.00288279	0.941513	0.0484285	DEG_SY	other>SY	1770	0.00480588	4.05177	6.43047	0.260286	2047	0	protein_coding
AT2G04450	99.5902	22.5561	47.6747	45.9668	126.585	0	0	0	0	0	0	7.73397	5.77324	7.05462	5.17581	0.00287743	0.00106026	0.00326173	0.9612	0.031601	DEG_SY	other>SY	2076	0.00836345	NA	NA	NA	NA	NA	protein_coding	nudix hydrolase homolog 6	Encodes a protein with NADH pyrophosphatase activity. Although this protein was also shown to have ADP-ribose diphosphatase activity in vitro, mutant analyses suggest that NUDX6 is involved in NADH metabolism in vivo.
AT2G05350	1.75103	0	0	0	0	252.326	153.548	5.44528	19.1917	13.8334	72.3056	0	0	0	0	0.0028674	0.000942261	0.0224595	0.677828	0.295903	DEG_SY	SY>other	192	3.60167e-11	8.94774	-3.87819	0.0116932	452	0	protein_coding
AT2G05812	22.7876	22.2523	32.2292	29.8438	117.543	0.065736	0	0	0.396872	2.17381	1.17339	18.0512	48.4956	4.45694	5.50213	0.00571154	0.00704871	0.00613657	0.842061	0.139042	DEG_SY	other>SY	2028	0.00770853	1.60201	2.95746	0.985934	11980	0	other_rna		Potential natural antisense gene, locus overlaps with AT2G05810
AT2G05920	7.38164	15.4243	45.8913	19.4951	55.5722	0	0	23.1154	54.575	10.423	1.61324	123.047	54.3363	76.8657	82.534	0.00484873	0.00318916	0.0204848	0.789191	0.182286	DEG_SY	other>SY	1841	0.00533058	-2.04424	8.35458	0.0605828	891	0	protein_coding	Subtilase family protein
AT2G12550	42.7165	50.0741	97.4119	125.946	135.872	0	0	46.9562	27.1793	9.03931	47.4198	20.4614	12.8183	6.44178	7.71589	0.000602454	0.000876529	0.00632838	0.726486	0.265707	DEG_SY	other>SY	686	5.87204e-05	-2.04424	8.26873	0.0404282	766	0	protein_coding	ubiquitin-associated (UBA)/TS-N domain-containing protein
AT2G14170	106.752	102.378	11.5383	45.8139	24.1651	0	0	40.5221	29.4464	33.4832	59.3431	58.1585	26.028	52.195	54.9117	0.00316119	0.0145939	0.00147623	0.809193	0.171576	DEG_SY	other>SY	1317	0.00166918	-2.04424	8.7791	0.00977125	423	1	protein_coding	aldehyde dehydrogenase 6B2	Arabidopsis thaliana methylmalonate-semialdehyde dehydrogenase
AT2G14378	416.053	52.3378	54.863	49.0755	38.3628	28859.1	22575.1	18037.2	19396.8	24869.2	21988.2	394.809	684.527	0	0	3.21293e-06	6.02569e-06	0.00076926	0.809749	0.189472	DEG_SY	SY>other	12	3.40711e-48	15.7064	-1.19478	0.477722	3531	0	protein_coding	Protein of unknown function (DUF1278)	Encodes a ECA1 gametogenesis related family protein
AT2G15690	48.821	49.8305	49.2561	280.732	18.1996	0.060075	0.114244	13.1648	10.861	2.1008	76.0838	28.1397	10.018	18.3858	21.1652	0.0165227	0.0243466	0.0037837	0.802274	0.153073	DEG_SY	other>SY	1005	0.000479578	4.56444	6.50552	0.185976	1608	0	protein_coding	Tetratricopeptide repeat (TPR)-like superfamily protein
AT2G17000	0	0	0	0	0	167.228	15.7634	42.045	0.777871	1.44187	9.40699	0.691662	0	0	0	0.00473157	0.00326934	0.0162429	0.887453	0.0883032	DEG_SY	SY>other	194	4.12623e-11	8.84286	-3.74444	0.0860246	1057	0	protein_coding	Mechanosensitive ion channel family protein
AT2G17480	110.908	63.1207	90.3521	31.379	60.9007	0	0	4.9738	0	12.1617	4.75881	62.1589	41.9284	19.169	24.781	0.000163809	0.000172218	0.000319506	0.983787	0.0155574	DEG_SY	other>SY	943	0.000357903	-2.04424	6.06699	0.60099	4686	0	protein_coding	Seven transmembrane MLO family protein	A member of a large family of seven-transmembrane domain proteins specific to plants, homologs of the barley mildew resistance locus o (MLO) protein. The Arabidopsis genome contains 15 genes encoding MLO proteins, with localization in plasma membrane. Phylogenetic analysis revealed four clades of closely-related AtMLO genes. ATMLO8 belongs to the clade III, with AtMLO5, AtMLO7, AtMLO9, and AtMLO1…
AT2G17650	44.7585	98.8504	86.4978	44.6135	165.145	0.152611	0	27.9552	0	0.789117	25.2052	12.5349	10.6895	5.1237	2.96152	0.000889203	0.000530665	0.00100578	0.970487	0.0270878	DEG_SY	other>SY	1116	0.000730054	3.33607	6.42557	0.59446	4605	0	protein_coding	AMP-dependent synthetase and ligase family protein
AT2G18230	128.008	44.125	18.2779	65.4352	21.5662	286.725	296.583	1.42877	31.6331	0	115.921	141.546	109.756	37.4726	43.239	0.0182532	0.00688665	0.0143352	0.919633	0.0408918	DEG_SY	SY>other	1860	0.00552857	8.90433	-3.95127	0.126504	1314	0	protein_coding	pyrophosphorylase 2	Encodes a protein that might have inorganic pyrophosphatase activity.
AT2G18900	53.1384	26.5045	104.51	86.3265	23.2725	0	0	57.5927	0	11.276	1.43122	26.0169	14.2667	15.6646	14.7985	0.00149565	0.00111023	0.0017978	0.951344	0.0442522	DEG_SY	other>SY	1025	0.000516244	-2.04424	7.84304	0.291321	2230	0	protein_coding	Transducin/WD40 repeat-like superfamily protein
AT2G18938	13.6443	1.04322	7.23674	9.88464	1.01199	1798.24	591.203	413.47	253.301	430.198	297.202	16.5862	36.3115	0.619457	0.582982	0.000359008	0.000630007	0.00207874	0.968366	0.0285667	DEG_SY	SY>other	143	1.38298e-13	11.1875	-2.68246	0.0254973	601	0	protein_coding
AT2G19930	0	0.126901	5.78472	1.16336	0.490667	1.93336	54.646	0	0	0	0	6.05765	1.27848	2.43602	1.09465	0.153694	0.308365	0.0687544	0.388295	0.0808923	DEG_SY	SY>other	2020	0.00744141	-2.04424	-11.7776	0.000168309	170	1	protein_coding	RNA-dependent RNA polymerase family protein
AT2G20340	22.093	20.5362	32.7111	4.44065	259.213	0	0	0	0	0	0.701262	7.53142	8.31986	39.4366	49.7057	0.0252878	0.0445443	0.00856177	0.74193	0.179676	DEG_SY	other>SY	1647	0.00380469	-2.04424	0.76229	1	16402.5	0	protein_coding	Pyridoxal phosphate (PLP)-dependent transferases superfamily protein
AT2G21120	109.297	99.005	21.8196	88.7619	35.7376	0	0	17.5735	25.8975	35.6245	26.8454	29.4152	20.725	25.2262	29.271	0.00150574	0.00362334	0.000653902	0.938533	0.055684	DEG_SY	other>SY	1312	0.00165054	-2.04424	7.94544	0.0667356	935	0	protein_coding	Protein of unknown function (DUF803)
AT2G21330	82.7841	195.667	12.6741	13.6375	0.823558	0	0.193986	0	0	0	0	60.0816	36.3656	297.665	371.349	0.0370015	0.278381	0.0102935	0.429458	0.244866	DEG_SY	other>SY	2014	0.00734893	-2.04424	-3.04507	0.834356	8071	0	protein_coding	fructose-bisphosphate aldolase 1
AT2G21540	71.3718	0	25.1332	29.0613	33.8874	420.882	933.406	185.973	377.077	304.063	326.341	17.6163	23.8067	16.4821	17.4315	0.00677363	0.00386791	0.0816602	0.591938	0.31576	DEG_SY	SY>other	788	0.000133746	12.1587	-2.07781	0.104111	1163	0	protein_coding	SEC14-like 3
AT2G21655	66.1929	10.6169	0.963795	2.80363	3.06131	5184.58	4575.96	154.644	283.576	467.722	417.906	371.319	572.622	0	0	1.61103e-05	4.468e-05	0.00125523	0.768542	0.230142	DEG_SY	SY>other	23	8.35441e-34	11.6826	-4.77941	1.40369e-06	100	1	protein_coding	Protein of unknown function (DUF784)
AT2G22640	0	0	0	0	0	103.214	0	0	11.5641	67.851	16.6272	21.77	43.845	22.7771	22.0664	0.117531	0.0548832	0.143906	0.621809	0.0618711	DEG_SY	SY>other	2153	0.00961596	7.28341	-1.92799	0.790966	7233	0	protein_coding	BRICK1, putative	Component of the WAVE protein complex which act as activators of ARP2/3 complex involved in actin nucleation. Required for trichome morphogenesis. Required for accumulation of SCAR1 protein in vivo. Selectively stabilizes SCAR2.
AT2G22780	124.974	59.8823	20.5653	6.42936	72.2076	0	0	32.102	40.5067	76.5569	67.7692	41.8404	29.0377	57.1384	66.4211	0.00814682	0.0115251	0.00186696	0.913395	0.0650663	DEG_SY	other>SY	1872	0.0055548	-2.04424	9.03189	0.00470886	341	1	protein_coding	peroxisomal NAD-malate dehydrogenase 1	encodes an peroxisomal NAD-malate dehydrogenase that is involved in fatty acid beta-oxidation through providing NAD to the process of converting fatty acyl CoA to acetyl CoA.
AT2G22910	61.1353	95.2412	23.95	1.74594	112.124	0	0	19.5918	3.35146	8.6739	12.5176	16.5956	10.4533	15.9042	17.9147	0.015279	0.027347	0.00155933	0.86923	0.0865845	DEG_SY	other>SY	1983	0.00695416	-2.04424	6.91611	0.255227	2021	0	protein_coding	N-acetyl-l-glutamate synthase 1
AT2G23100	180.459	69.5246	224.864	9.26691	161.357	0.121895	0.235077	19.898	35.332	0.280612	0.258117	2.03989	15.5913	1.7489	1.84362	0.0175141	0.00516916	0.00167634	0.954994	0.0206464	DEG_SY	other>SY	948	0.000364096	4.31749	5.29797	0.52307	3918	0	protein_coding	Cysteine/Histidine-rich C1 domain family protein
AT2G23890	104.225	64.4325	18.39	90.2982	58.2443	0	0.142841	5.50627	36.4232	24.4338	13.4302	24.3053	17.0671	12.6848	13.788	0.00283225	0.00273729	0.000899847	0.964611	0.0289195	DEG_SY	other>SY	1994	0.00716285	3.8412	6.72581	0.269718	2097	0	protein_coding	HAD-superfamily hydrolase, subfamily IG, 5'-nucleotidase
AT2G23970	1517.72	1612.99	399.611	400.782	369.363	0	2.11976	2.99925	17.5349	0	14.0401	25.3306	16.8393	0	0.689421	0.00453017	0.0100011	0.0172389	0.581399	0.386831	DEG_SY	other>SY	289	1.12022e-08	3.49139	2.02621	1	13039	0	protein_coding	Class I glutamine amidotransferase-like superfamily protein
AT2G24120	157.158	78.6268	13.0475	24.7785	42.3597	0	0	6.40496	0	2.40643	15.0871	30.6741	28.8423	39.9934	28.3669	0.00260342	0.00449271	0.0021713	0.869082	0.12165	DEG_SY	other>SY	632	3.40507e-05	-2.04424	6.66514	0.486452	3610	0	protein_coding	DNA/RNA polymerases superfamily protein
AT2G24200	89.0396	120.916	59.2566	195.408	254.877	0	0	19.6551	40.3931	9.15778	54.1501	190.869	163.569	184.715	225.229	0.000683227	0.000905565	0.000666899	0.947931	0.0498136	DEG_SY	other>SY	497	3.32146e-06	-2.04424	8.18061	0.0511324	833	0	protein_coding	Cytosol aminopeptidase family protein
AT2G24260	0	0	3.2588	0.338326	0	27.998	34.0963	37.2739	63.9831	27.8673	59.464	26.0575	0	4.43311	4.42117	0.0375032	0.0494638	0.0102589	0.778478	0.124296	DEG_SY	SY>other	2139	0.00925347	8.18955	-0.432581	0.975966	11612	0	protein_coding	LJRHL1-like 1	Encodes a basic helix-loop-helix (bHLH) protein that regulates root hair development. One of the three Arabidopsis homologs of the Lotus japonicus ROOTHAIRLESS1 (LjRHL1) gene: At2g24260 (AtLRL1), At4g30980 (AtLRL2), and At5g58010 (AtLRL3).
AT2G25140	235.578	108.299	195.492	96.5988	228.91	0.689386	0	45.6365	52.9828	17.6255	123.987	32.9535	18.7932	9.1927	8.20164	0.00108229	0.00023615	0.00203549	0.991753	0.00489337	DEG_SY	other>SY	582	1.39141e-05	6.13675	6.41223	0.0295063	644	0	protein_coding	casein lytic proteinase B4	Encodes ClpB4, which belongs to the Casein lytic proteinase/heat shock protein 100 (Clp/Hsp100) family. Targeted to the mitochondrion, also referred to as ClpB-m. Transcripts of ClpB4 accumulate dramatically at high temperatures, suggesting that it may be involved in response to heat stress.
AT2G25482	258.158	14.9287	0.223382	0.585513	3.70129	9251.58	5411.18	6.48009	0.227967	3.79223	30.4394	378.25	435.871	0	0.236368	0.000131531	0.000129337	0.00983617	0.581214	0.408689	DEG_SY	SY>other	43	2.06587e-24	9.43243	-10.4204	1.44417e-12	37	1	protein_coding	Protein of unknown function (DUF784)	Encodes a ECA1 gametogenesis related family protein
AT2G25520	8.82673	4.17314	6.8377	1.80236	3.49362	317.066	575.886	588.87	535.086	395.916	439.404	228.757	54.3439	135.185	127.747	5.4541e-05	0.000134871	0.000366922	0.98329	0.0161538	DEG_SY	SY>other	105	9.59989e-17	11.8618	-0.791014	0.7442	6477	0	protein_coding	Drug/metabolite transporter superfamily protein
AT2G25880	0	0	0	0	0	46.0944	134.417	2.01105	54.6106	0	8.54388	10.2854	8.23737	13.6361	11.7425	0.00139983	0.000967958	0.00474565	0.903033	0.0898534	DEG_SY	SY>other	211	1.87459e-10	8.71056	-3.38149	0.233802	1907	0	protein_coding	ataurora2	Encodes a member of a family of Ser/Thr kinases whose activities peak during cell division. Transcripts are abundant in tissues rich in dividing cells like roots and flowers but are low or absent in fully expanded leaves and stems. In interphase cells, the protein is predominantly nuclear. During mitosis, the protein associates with plant-specific cytoskeletal structures (preprophase band, phragm…
AT2G25920	57.4282	95.2181	68.7291	124.483	51.1421	0	0	0	0	0	0	42.2541	38.3779	12.3451	14.1624	0.000677333	0.000658185	0.000812513	0.974826	0.0230256	DEG_SY	other>SY	1870	0.0055548	NA	NA	NA	NA	NA	protein_coding
AT2G26300	0	4.71136	46.2269	231.549	2.2882	0	0	0	0	0	0	87.7749	185.748	41.3984	35.1555	0.118474	0.0268372	0.155908	0.594663	0.104118	DEG_SY	other>SY	1453	0.00244823	NA	NA	NA	NA	NA	protein_coding	G protein alpha subunit 1	Encodes an alpha subunit of a heterotrimeric GTP-binding protein. The active GTP-bound form of GPA1 binds to the GTG1 and GTG2 abscisic acid (ABA) receptors and appears to affect their GTPase and GTP-binding activity, and hence, ABA binding abilities. GPA1 is a positive regulator in ABA-mediated inhibition of stomatal opening. Plants with recessive mutant alleles have complex phenotypes including…
AT2G26590	37.2226	87.9296	215.97	69.9086	184.623	0.462072	0	138.596	29.9072	89.1664	25.6357	32.7623	35.9305	26.5892	31.3486	0.00434369	0.00240353	0.014669	0.873245	0.105339	DEG_SY	other>SY	1184	0.00103232	4.87701	7.50746	0.0380199	728	0	protein_coding	regulatory particle non-ATPase 13
AT2G27040	91.445	27.9349	150.907	138.596	3.49537	0	0	0	0	0	6.20718	205.492	175.48	26.244	22.2159	0.0100949	0.0046687	0.00165817	0.94872	0.0348578	DEG_SY	other>SY	877	0.000248098	-2.04424	4.49409	0.982741	11824	0	protein_coding	Argonaute family protein	AGO4 is a member of a class of PAZ/PIWI domain containing proteins involved in siRNA mediated gene silencing.Loss of function mutations have reduced site specific CpNpG and CpHpH methylation and increased susceptibility to bacterial pathogens.
AT2G27060	0.062137	12.3315	27.7932	95.5218	36.8731	0	0	0	0	0	13.7683	3.90144	3.27365	12.7229	10.4293	0.0331528	0.00665619	0.171074	0.544694	0.244423	DEG_SY	other>SY	1463	0.00249667	-2.04424	5.89157	0.868482	8848	0	protein_coding	Leucine-rich repeat protein kinase family protein
AT2G27200	8.70088	43.0292	22.8238	312.848	6.66993	0	0	3.08612	1.02822	0.624776	33.7074	13.2236	6.75042	10.6128	12.3382	0.0328062	0.0168105	0.00987927	0.869687	0.0708173	DEG_SY	other>SY	1230	0.00121974	-2.04424	6.61077	0.423571	3153	0	protein_coding	P-loop containing nucleoside triphosphate hydrolases superfamily protein
AT2G27315	61.966	37.5089	17.6798	15.8476	19.3888	12273.6	16423.3	1184.07	789.993	1633.21	1187.53	100.972	26.683	0	0	4.35729e-07	3.73176e-06	4.35065e-05	0.939478	0.0604743	DEG_SY	SY>other	2	5.86969e-87	13.3233	-4.4864	2.17442e-06	102	1	protein_coding	Protein of unknown function (DUF1278)
AT2G27880	268.258	293.951	1176.53	1324.79	883.371	3.90639	0	0	60.6007	13.6948	148.389	270.389	180.54	0.527041	0	0.0378488	0.0140681	0.0572002	0.595253	0.29563	DEG_SY	other>SY	343	1.34815e-07	7.30832	3.87422	0.591473	4558	0	protein_coding	Argonaute family protein
AT2G28000	81.4688	100.206	226.73	16.0414	93.3504	0	0	23.2889	4.11214	3.13818	43.894	96.9383	50.3651	532.93	533.065	0.00184332	0.00304371	0.000608997	0.944499	0.0500046	DEG_SY	other>SY	850	0.000206654	-2.04424	7.55931	0.16558	1520	0	protein_coding	chaperonin-60alpha	Encodes chaperonin-60 alpha, a molecular chaperone involved in Rubisco folding. Mutants display aberrant chloroplast and embryo development.
AT2G28080	34.7957	45.3737	106.914	181.813	181.649	0.343632	0	28.2793	111.786	152.534	95.244	105.459	84.6439	27.445	29.6957	0.00525579	0.00593679	0.0422731	0.542934	0.4036	DEG_SY	other>SY	846	0.000195797	5.19574	8.14491	0.00358094	321	1	protein_coding	UDP-Glycosyltransferase superfamily protein
AT2G29510	94.2559	34.8893	200.595	85.7681	230.52	0.322539	0	0.363453	3.7627	0.590799	5.95584	35.7457	105.384	31.2794	32.5837	0.00636593	0.00247589	0.0297822	0.836881	0.124495	DEG_SY	other>SY	512	4.82599e-06	3.23777	3.05905	0.907982	9749	0	protein_coding	Protein of unknown function (DUF3527)
AT2G30900	37.8376	29.8579	62.5634	13.1305	25.6842	231.117	119.15	40.5467	26.6471	54.3857	47.31	5.44421	3.70744	0	0	0.012356	0.0142885	0.0065378	0.939371	0.0274462	DEG_SY	SY>other	1712	0.00428627	9.39527	-2.9568	0.0289094	638	0	protein_coding	TRICHOME BIREFRINGENCE-LIKE 43	Encodes a member of the TBL (TRICHOME BIREFRINGENCE-LIKE) gene family containing a plant-specific DUF231 (domain of unknown function) domain. TBL gene family has 46 members, two of which (TBR/AT5G06700 and TBL3/AT5G01360) have been shown to be involved in the synthesis and deposition of secondary wall cellulose, presumably by influencing the esterification state of pectic polymers. A nomenclature…
AT2G31060	40.6498	107.373	147.184	58.0041	66.8254	0	0	3.96867	9.96417	3.42001	35.2874	37.4393	32.5043	34.6818	42.4583	0.000244022	0.000144357	0.000760603	0.976366	0.0224853	DEG_SY	other>SY	721	8.62921e-05	-2.04424	7.30034	0.206676	1712	0	protein_coding	elongation factor family protein
AT2G32230	94.5671	160.065	75.1784	0.10337	86.3612	0	0	11.6742	0	22.6003	2.17031	27.881	22.4787	101.287	85.7066	0.0300904	0.0677505	0.00169496	0.78391	0.116554	DEG_SY	other>SY	1858	0.00552279	-2.04424	6.66761	0.4998	3713	0	protein_coding	proteinaceous RNase P 1	RNase P able to cleave tRNA-like structures involved in the maturation of plant mitochondrial mRNAs.
AT2G32550	0	0	0	0	0	1.79394	136.983	0	0	0	13.2217	0	0	0	0.460587	0.0299661	0.0175282	0.0634721	0.808579	0.080455	DEG_SY	SY>other	750	0.00010749	6.40878	-5.45525	0.236412	1913	0	protein_coding	Cell differentiation, Rcd1-like protein
AT2G33210	192.885	114.104	285.137	125.55	187.524	0	0	109.317	124.004	103.403	94.2453	40.4502	23.0731	47.4853	64.8027	3.53019e-05	2.54588e-05	0.000223713	0.984371	0.0153449	DEG_SY	other>SY	316	4.18139e-08	-2.04424	10.2057	9.46804e-06	129	1	protein_coding	heat shock protein 60-2
AT2G33390	9.08653	7.65762	3.50923	4.74097	0	129.055	93.2268	2.09402	1.96574	1.5131	4.14221	39.7459	69.9768	26.3016	31.4768	0.0132307	0.0181373	0.0145411	0.833888	0.120203	DEG_SY	SY>other	2169	0.00989587	6.49315	-6.12788	0.000920785	237	1	protein_coding
AT2G33620	0	0	0	0	0	46.6743	3.00107	2.87964	0	0.779131	10.9863	117.091	82.5914	34.1839	26.321	0.0255347	0.0147196	0.0517012	0.825869	0.0821755	DEG_SY	SY>other	1172	0.00101695	6.46584	-3.72936	0.367044	2735	0	protein_coding	AT hook motif DNA-binding family protein
AT2G34210	34.4419	23.999	88.1702	46.4139	62.4281	0	0	2.55704	5.44505	0	2.35184	0	0	0	0	0.000538885	0.000537256	0.00581532	0.829719	0.163389	DEG_SY	other>SY	997	0.000454741	-2.04424	5.1856	0.728474	6275	0	protein_coding	Transcription elongation factor Spt5
AT2G34230	23.4135	2.63933	58.4751	82.4802	33.3037	0	0	0.840052	8.57125	0.059504	3.46063	1.12054	0.693581	0.111484	0.198618	0.0113557	0.00344005	0.0602616	0.704959	0.219984	DEG_SY	other>SY	1542	0.00303875	-2.04424	5.33296	0.648353	5271	0	protein_coding	Protein with domains of unknown function (DUF627 and DUF629)
AT2G34260	155.072	109.265	66.6648	9.87055	8.83218	0	0	57.9475	8.06379	54.6545	76.007	22.4161	23.9076	13.2434	14.4623	0.0135149	0.0565771	0.00313008	0.730415	0.196363	DEG_SY	other>SY	1834	0.00520543	-2.04424	8.51095	0.029989	650	0	protein_coding	transducin family protein / WD-40 repeat family protein
AT2G34300	144.564	129.86	31.3497	35.5502	125.767	0.21752	0	20.156	27.5639	11.6647	51.69	29.9451	32.5063	24.9443	25.9331	0.00259848	0.00481771	0.000811716	0.946467	0.0453053	DEG_SY	other>SY	899	0.000287952	4.6153	6.98403	0.0915367	1095	0	protein_coding	S-adenosyl-L-methionine-dependent methyltransferases superfamily protein
AT2G34410	75.091	13.0544	56.3813	37.5411	25.1706	0	0	19.0911	1.96989	0	6.30581	24.6681	22.4282	12.1448	11.9111	0.00204795	0.00065016	0.00435296	0.952708	0.0402411	DEG_SY	other>SY	1997	0.00718172	-2.04424	6.26974	0.578306	4455	0	protein_coding	O-acetyltransferase family protein
AT2G35215	0	0	0	0	0	67.3639	224.008	12.8531	6.50692	31.0448	64.4713	2.94245	0	0	0	0.00305869	0.00201148	0.00883425	0.896857	0.0892389	DEG_SY	SY>other	384	3.85454e-07	8.03627	-3.27732	0.129531	1332	0	protein_coding
AT2G35880	134.392	29.4201	222.543	254.047	234.896	0.288108	0	183.562	139.567	209.876	148.705	30.8144	23.9107	46.2069	44.9649	0.00296363	0.000814455	0.059181	0.606963	0.330078	DEG_SY	other>SY	474	2.25526e-06	5.68362	9.12068	1.51502e-05	134	1	protein_coding	TPX2 (targeting protein for Xklp2) protein family
AT2G36250	131.561	34.3218	49.0162	199.393	11.5362	0	0	3.46197	28.5948	21.9131	28.3226	68.3988	38.0521	97.8548	86.8335	0.00770216	0.00306361	0.00140797	0.962371	0.0254555	DEG_SY	other>SY	1106	0.000707376	-2.04424	7.8977	0.0912936	1093	0	protein_coding	Tubulin/FtsZ family protein	Encodes one of two FtsZ proteins, tubulin-like proteins, in Arabidopsis. It is involved in chloroplast division.
AT2G36490	7.48864	11.602	114.574	14.4057	44.0598	0	0	3.83695	0	8.03854	0	46.9295	46.5309	30.776	17.766	0.00677986	0.0080394	0.016445	0.708609	0.260127	DEG_SY	other>SY	744	0.000105149	-2.04424	6.16977	0.725042	6205	0	protein_coding	demeter-like 1	A repressor of transcriptional gene silencing. Functions by demethylating the target promoter DNA. Interacts physically with RPA2/ROR1. In the ros1 mutants, an increase in methylation is observed in a number of gene promoters. Among the loci affected by ros1, a few (RD29A and At1g76930) are affected in cytosine methylation in all sequence contexts (CpG, CpNpG or CpNpN), although many others are a…
AT2G36570	16.3551	15.2107	67.5714	130.973	13.8393	0	0	5.21836	0	0.335197	10.6153	5.63811	5.83489	31.0207	20.4234	0.0097046	0.0154543	0.0106645	0.741894	0.222282	DEG_SY	other>SY	1211	0.00116828	-2.04424	5.56582	0.70599	5964	0	protein_coding	Leucine-rich repeat protein kinase family protein
AT2G36910	35.2567	46.3496	63.6903	21.9599	50.4706	0	0	82.5457	32.2795	29.7075	11.0873	51.711	37.4962	39.7649	44.8339	8.92943e-05	0.000127963	0.000225445	0.983126	0.0164309	DEG_SY	other>SY	733	0.000100982	-2.04424	9.77579	0.000281611	192	1	protein_coding	ATP binding cassette subfamily B1	Belongs to the family of ATP-binding cassette (ABC) transporters. Also known as AtMDR1.Possibly regulates auxin-dependent responses by influencing basipetal auxin transport in the root. Exerts nonredundant, partially overlapping functions with the ABC transporter encoded by AT3G28860. PGP1 mediates cellular efflux of IAA and interacts with PIN genes that may confer an accelerated vectoral compone…
AT2G37195	26.2658	117.431	73.1688	731.684	44.0943	0	0	2.49566	23.8221	1.93474	15.9678	10.1343	14.8026	5.06971	4.31008	0.0235567	0.015367	0.00911659	0.869151	0.0828084	DEG_SY	other>SY	1522	0.00286756	-2.04424	5.18056	0.619303	4891	0	protein_coding
AT2G37230	56.0258	76.1197	95.0607	30.487	139.349	0	0.110703	30.8269	71.7264	54.1541	70.4391	40.9195	24.7496	16.7188	18.1595	0.000835026	0.000862546	0.00068125	0.967028	0.0305931	DEG_SY	other>SY	944	0.000359152	4.78325	8.60991	0.00272442	305	1	protein_coding	Tetratricopeptide repeat (TPR)-like superfamily protein
AT2G37690	121.619	42.5481	68.9655	22.7908	103.636	0	0	0	0	0	0	10.3761	3.30495	16.7765	18.3146	0.000849682	0.000473326	0.000722688	0.979765	0.0181892	DEG_SY	other>SY	1048	0.000555583	NA	NA	NA	NA	NA	protein_coding	phosphoribosylaminoimidazole carboxylase, putative / AIR carboxylase, putative
AT2G38480	3.07937	0	0	0	0	31.1976	111.231	0	0	9.5104	103.971	5.29545	15.0433	4.46411	6.40381	0.0459022	0.0103577	0.235016	0.486983	0.221741	DEG_SY	SY>other	1179	0.00103043	7.6553	-2.32005	0.689205	5786	0	protein_coding	Uncharacterised protein family (UPF0497)
AT2G38810	394.455	291.889	91.6984	73.0333	383.254	0	0	36.9258	0.848221	0	0	80.474	77.3629	20.8778	23.4541	0.00159217	0.00252813	0.000513531	0.956744	0.0386217	DEG_SY	other>SY	993	0.000444795	-2.04424	5.25567	0.856741	8547	0	protein_coding	histone H2A 8	Encodes HTA8, a histone H2A protein.
AT2G39130	3.3152	40.8588	152.935	90.3276	31.4171	0	0	0	7.16843	0	0	3.73569	7.16845	18.0328	22.7073	0.0129312	0.00350782	0.0370877	0.800507	0.145966	DEG_SY	other>SY	1334	0.00176586	-2.04424	4.22253	0.993084	12320	0	protein_coding	Transmembrane amino acid transporter family protein
AT2G39450	21.84	51.1686	134.131	71.3797	84.7808	0	0	0	0	0	0	70.5679	28.6467	28.866	25.8549	0.00145097	0.000939441	0.0150627	0.776044	0.206503	DEG_SY	other>SY	1279	0.00146674	NA	NA	NA	NA	NA	protein_coding	Cation efflux family protein	Encodes a Golgi-localized manganese transporter that is involved in Mn tolerance. When expressed into yeast cells, this gene confer Mn<sup>2+</sup> and Cu<sup>2+</sup> tolerance.
AT2G39670	36.6706	18.4595	118.257	136.574	57.9327	0	0.242657	0	0	0	32.2618	35.2302	26.7188	90.016	76.2261	0.00717747	0.00429158	0.0322368	0.734546	0.221749	DEG_SY	other>SY	1609	0.00347761	2.96971	4.98284	0.948321	10930	0	protein_coding	Radical SAM superfamily protein
AT2G39851	126.513	42.991	15.6473	13.6403	12.4633	8335.92	7316.88	3782.32	6286.41	6161.52	5918.47	484.363	354.41	0	0	5.04667e-06	2.22132e-05	0.000563908	0.789581	0.209828	DEG_SY	SY>other	13	4.7439e-48	14.0938	-1.40572	0.355072	2648	0	protein_coding	Proteinase inhibitor, propeptide
AT2G39970	85.8432	212.811	36.1742	26.72	23.0743	0	0	58.2883	234.134	67.631	91.2701	62.8027	49.721	44.871	48.1865	0.00397957	0.00845088	0.00883042	0.669057	0.309682	DEG_SY	other>SY	1349	0.00182846	-2.04424	9.68663	0.000329579	198	1	protein_coding	Mitochondrial substrate carrier family protein
AT2G40095	10.4206	40.4246	221.268	139.608	61.1901	0	0.242705	70.9601	35.5778	63.3064	148.95	3.58813	0	3.34535	5.37713	0.0132668	0.00566202	0.0662214	0.675177	0.239673	DEG_SY	other>SY	1514	0.00280799	4.53458	8.11257	0.0220862	574	0	protein_coding	Alpha/beta hydrolase related protein
AT2G40280	78.6845	42.1776	3.81443	69.8188	39.0974	0	0	30.0647	95.4109	37.8752	18.9256	13.8025	9.84876	21.0375	23.6285	0.00922527	0.0100674	0.00157954	0.93034	0.0487877	DEG_SY	other>SY	2133	0.00913882	-2.04424	8.91795	0.00977125	422	1	protein_coding	S-adenosyl-L-methionine-dependent methyltransferases superfamily protein
AT2G40360	202.333	203.87	377.12	329.117	234.985	15.926	18.2297	45.6675	62.0198	88.3082	79.4722	114.415	50.0954	51.4083	51.8	0.0362489	0.00537569	0.0359604	0.887318	0.0350967	DEG_SY	other>SY	2174	0.0099138	8.70302	1.10312	0.802953	7465	0	protein_coding	Transducin/WD40 repeat-like superfamily protein
AT2G40700	46.7273	96.4637	16.131	27.8658	87.7614	0	0	3.63853	5.76621	0.34636	16.7558	33.521	7.09538	11.3724	10.1077	0.00217705	0.00226864	0.000861602	0.964608	0.0300852	DEG_SY	other>SY	1657	0.00387814	-2.04424	6.1018	0.487909	3623	0	protein_coding	P-loop containing nucleoside triphosphate hydrolases superfamily protein
AT2G41470	50.0372	74.6735	117.836	339.839	131.483	1.10411	0	0	0	0	3.84223	0	0	0	2.03236	0.0375938	0.033237	0.0680653	0.718522	0.142582	DEG_SY	other>SY	1721	0.00432688	2.04004	-0.166495	1	13040	0	protein_coding
AT2G41530	303.808	151.929	35.8364	93.1406	58.0753	0	0	53.1119	158.393	98.252	68.1662	81.3801	90.5278	156.912	158.904	0.00197944	0.00307026	0.00169461	0.906908	0.0863474	DEG_SY	other>SY	842	0.000191973	-2.04424	9.37145	0.00139984	255	1	protein_coding	S-formylglutathione hydrolase	Encodes a protein with S-formylglutathione hydrolase activity.
AT2G42080	25.7101	16.2522	42.3299	239.345	33.2495	0	0	31.7068	8.61013	25.9092	38.7745	17.3896	28.8105	14.396	13.1949	0.0197274	0.0169277	0.0183022	0.801078	0.143965	DEG_SY	other>SY	1795	0.00486969	-2.04424	7.21626	0.193549	1642	0	protein_coding	Chaperone DnaJ-domain superfamily protein
AT2G42490	170.177	153.699	94.9556	43.9287	182.088	0.928491	0.345941	46.9426	51.0027	61.9792	63.0646	76.7428	59.9505	35.2604	43.2542	0.00658278	0.00539153	0.00158364	0.969425	0.0170169	DEG_SY	other>SY	900	0.000289075	6.43377	5.40395	0.025515	602	0	protein_coding	Copper amine oxidase family protein
AT2G42600	52.1083	49.1889	71.1952	6.39249	83.8492	0.188718	0	3.43849	14.0621	2.16215	16.7747	92.3858	47.0711	332.112	260.658	0.00896517	0.012992	0.00195232	0.920509	0.0555814	DEG_SY	other>SY	1881	0.00574729	3.91692	5.58727	0.465267	3408	0	protein_coding	phosphoenolpyruvate carboxylase 2	Encodes one of four Arabidopsis phosphoenolpyruvate carboxylase proteins.
AT2G42650	13.0238	4.54037	25.7774	188.067	14.1108	0	0	0	0.154694	1.39427	2.06227	19.0177	23.4565	5.192	5.25172	0.0365795	0.0237864	0.0368993	0.769097	0.133638	DEG_SY	other>SY	1757	0.00465509	-2.04424	2.94731	0.91175	9864	0	protein_coding	Ribosomal protein L1p/L10e family
AT2G42750	99.2794	164.268	2.92426	17.5241	20.3681	0	0	20.3463	0	28.7562	6.98428	33.069	38.0609	39.0536	40.9393	0.0172722	0.122543	0.00567406	0.545841	0.308669	DEG_SY	other>SY	1771	0.00480588	-2.04424	6.67317	0.483113	3578	0	protein_coding	DNAJ heat shock N-terminal domain-containing protein
AT2G43080	31.7739	70.2491	0	0	9.06165	323.61	79.5558	70.6897	63.1857	73.1298	27.9085	48.8139	41.6759	22.5831	22.789	0.0739858	0.0804878	0.265426	0.36547	0.21463	DEG_SY	SY>other	1895	0.00594476	9.38673	-2.67827	0.0861359	1063	0	protein_coding	P4H isoform 1	Encodes a prolyl-4 hydroxylase that can hydroxylate poly(L-proline),the collagen model peptide (Pro-Pro-Gly)10 and other proline rich peptides.
AT2G43110	3.95012	10.1027	44.007	185.834	18.8131	0	0	0	14.8621	0	13.1689	49.528	30.5487	17.3044	17.2729	0.0358502	0.0242425	0.0628897	0.700672	0.176346	DEG_SY	other>SY	2073	0.00824043	-2.04424	5.43759	0.820471	7704	0	protein_coding
AT2G43850	7.8171	18.9653	134.077	40.2864	70.722	0	0	0	0	22.8741	0	9.74358	5.85171	22.2568	19.4849	0.00619898	0.00395144	0.0565293	0.578619	0.354701	DEG_SY	other>SY	1417	0.00220458	-2.04424	5.8868	0.868716	8868	0	protein_coding	Integrin-linked protein kinase family
AT2G43970	388.562	559.187	321.899	396.329	219.431	0.472047	2.12793	382.719	490.574	105.654	327.029	302.153	259.221	412.846	394.562	0.000507168	0.000137564	0.000334473	0.99597	0.00305105	DEG_SY	other>SY	380	3.48166e-07	7.65605	6.98911	0.000125489	164	1	protein_coding	RNA-binding protein
AT2G44020	4.5361	48.3929	67.066	94.4992	15.1948	0	0	22.6816	15.6085	6.99063	29.6042	21.0946	10.3918	7.70622	7.21841	0.014908	0.0037819	0.013007	0.910263	0.05804	DEG_SY	other>SY	2163	0.00984249	-2.04424	7.44856	0.144991	1407	0	protein_coding	Mitochondrial transcription termination factor family protein
AT2G44060	250.456	318.44	288.615	178.26	406.945	1.40499	0	82.4588	48.7103	44.5742	108.222	264.032	259.451	215.004	251.084	0.000556248	0.000494242	0.00111545	0.989951	0.00788288	DEG_SY	other>SY	727	9.04977e-05	5.53519	5.65388	0.164196	1511	0	protein_coding	Late embryogenesis abundant protein, group 2
AT2G44640	58.2174	120.556	22.1602	76.1554	31.7275	0	0	0.238143	0.15497	5.98771	15.1587	33.5494	17.6348	51.095	42.2507	0.00199964	0.00227869	0.000992533	0.961042	0.0336872	DEG_SY	other>SY	1836	0.00520607	-2.04424	5.46534	0.655271	5333	0	protein_coding
AT2G44910	5.94488	0	0	0.168144	0	69.6332	389.326	91.3985	85.1462	138.499	91.8053	8.88504	4.89922	1.80927	1.03641	0.014899	0.00387523	0.163408	0.540188	0.27763	DEG_SY	SY>other	298	1.68487e-08	9.93877	-2.07802	0.224201	1839	0	protein_coding	homeobox-leucine zipper protein 4	Encodes a homeodomain protein whose expression displays a dependence on phyB for both red and far-red light response. Also involved in the shade avoidance syndrome.
AT2G45700	81.9654	74.4098	31.62	20.0194	68.2339	0	0	52.4369	21.9405	5.99999	33.6713	43.9262	25.6331	18.8546	16.2946	0.000628244	0.00151652	0.00048991	0.953684	0.0436811	DEG_SY	other>SY	1273	0.00144582	-2.04424	8.42612	0.0339208	685	0	protein_coding	sterile alpha motif (SAM) domain-containing protein
AT2G45750	25.13	21.7771	22.8115	84.6956	61.4807	0	0	0	0	0	20.1146	2.38089	0	1.56465	1.36984	0.00353617	0.00445902	0.00486844	0.870124	0.117012	DEG_SY	other>SY	1610	0.0034884	-2.04424	5.67603	0.892021	9318	0	protein_coding	S-adenosyl-L-methionine-dependent methyltransferases superfamily protein
AT2G45890	0	0	0	0	0	145.104	9.8391	14.0453	0	5.02455	53.5615	1.82021	0	1.80635	1.88342	0.010582	0.00679472	0.0290043	0.867319	0.0862998	DEG_SY	SY>other	394	4.94437e-07	8.26936	-3.07411	0.349885	2605	0	protein_coding	RHO guanyl-nucleotide exchange factor 4	Encodes a member of KPP-like gene family, homolog of KPP (kinase partner protein) gene in tomato. Also a member of the RopGEF (guanine nucleotide exchange factor) family, containing the novel PRONE domain (plant-specific Rop nucleotide exchanger), which is exclusively active towards members of the Rop subfamily.
AT2G46200	103.254	37.9146	19.3834	9.43693	100.423	0	0	4.68983	8.41242	0	29.0212	13.003	15.1444	6.17382	5.41021	0.00120267	0.00121114	0.00073894	0.972728	0.024119	DEG_SY	other>SY	1755	0.00457768	-2.04424	6.8944	0.42442	3155	0	protein_coding
AT2G46610	21.8435	29.4672	120.874	103.342	389.966	0	0	99.1403	325.982	61.8591	106.227	43.2722	30.9517	6.25091	5.71353	0.00513314	0.00797277	0.0272813	0.498238	0.461375	DEG_SY	other>SY	548	8.06205e-06	-2.04424	10.1514	2.45609e-05	140	1	protein_coding	RNA-binding (RRM/RBD/RNP motifs) family protein
AT2G46750	0	0	0	0	0	5.25723	28.5855	0.144243	17.507	0	0	0	0	0.209334	1.05923	0.0171459	0.00989872	0.0345187	0.853511	0.0849259	DEG_SY	SY>other	1494	0.00272015	6.55285	-2.82894	0.673434	5521	0	protein_coding	D-arabinono-1,4-lactone oxidase family protein
AT2G46780	31.3355	179.669	360.279	576.832	528.246	0	0	0	28.5503	13.1219	68.9836	23.8303	41.4628	11.4867	8.70491	0.00133868	0.000400658	0.034567	0.521664	0.44203	DEG_SY	other>SY	208	1.78489e-10	-2.04424	7.98055	0.212811	1752	0	protein_coding	RNA-binding (RRM/RBD/RNP motifs) family protein
AT2G47160	53.3456	99.3893	23.6076	2.16811	20.2197	0	0	0	0	0	1.88078	14.8405	8.69504	26.2331	20.0082	0.010779	0.0357888	0.00317611	0.778565	0.171691	DEG_SY	other>SY	1604	0.00347761	-2.04424	2.65537	1	14569	0	protein_coding	HCO3- transporter family	Boron transporter. Protein accumulates in shoots and roots under conditions of boron deficiency and is degraded within several hours of restoring boron supply. Localized to the plasma membrane under B limitation, and to the cytoplasm after B application before degradation. Protein is transferred via the endosomes to the vacuole for degradation. Localized to the inner plasma membrane domain in the…
AT2G47170	616.625	354.559	774.168	562.85	820.326	1711.39	2469.36	1476.31	1463.72	1204.94	1030.79	340.612	451.817	257.399	310.381	0.0225668	0.00991971	0.0137099	0.922302	0.0315019	DEG_SY	SY>other	518	5.36693e-06	12.9661	-1.60807	0.246182	1964	0	protein_coding	Ras-related small GTP-binding family protein	Gene encoding ADP-ribosylation factor and similar to other ARFs and ARF-like proteins. Members of this family are known to be essential for vesicle coating and uncoating and functions in GTP-binding. The gene is shown to play a role in cell division, cell expansion and cellulose production using antisense construct.
AT2G47230	75.1099	41.4686	131.137	287.98	168.058	0	0	5.94632	0	0.163504	11.772	33.7757	15.8772	6.32493	5.22577	0.00119064	0.00111911	0.00666854	0.760135	0.230886	DEG_SY	other>SY	331	7.88532e-08	-2.04424	5.66197	0.705596	5954	0	protein_coding	DOMAIN OF UNKNOWN FUNCTION 724 6	Member of the plant-specific DUF724 protein family. Arabidopsis has 10 DUF724 proteins.
AT2G47470	272.411	354.206	45.583	146.21	32.952	405.325	551.911	423.295	783.144	649.798	418.887	270.734	254.402	130.88	171.823	0.0974884	0.0229698	0.164936	0.605121	0.109485	DEG_SY	SY>other	1404	0.00213253	11.9673	-0.649862	0.826732	7842	0	protein_coding	thioredoxin family protein	Encodes a protein disulfide isomerase-like (PDIL) protein, a member of a multigene family within the thioredoxin (TRX) superfamily. Transcript levels for this gene are up-regulated in response to three different chemical inducers of ER stress (dithiothreitol, beta-mercaptoethanol, and tunicamycin). AtIRE1-2 does not appear to be required for this response, but the atbzip60 mutant has a diminished…
AT2G47500	115.462	76.7694	19.7088	73.3143	11.884	0	0	0	0	0	11.4311	12.586	19.0049	15.8295	13.2471	0.00279951	0.0051685	0.000747929	0.928877	0.062407	DEG_SY	other>SY	805	0.000152486	-2.04424	5.56227	0.902805	9612	0	protein_coding	P-loop nucleoside triphosphate hydrolases superfamily protein with CH (Calponin Homology) domain
AT2G47620	7.94585	43.8193	19.0486	185.276	47.3721	0	0	0	0	5.73314	6.16128	28.9167	8.8415	10.425	10.3372	0.0173598	0.00691778	0.0114089	0.895581	0.0687325	DEG_SY	other>SY	1546	0.00308541	-2.04424	4.79825	0.874207	8934	0	protein_coding	SWITCH/sucrose nonfermenting 3A	Homologous to yeast SWI3 and a member of the Arabidopsis SWI3 gene family. Protein physically interacts with ATSWI3B and ATSWI3C, the other two members of the SWI3 family.
AT2G47650	156.905	518.959	195.603	544.502	555.451	3018.55	2576.14	2749.05	3582.89	3022.73	2318.55	144.777	74.1083	64.1933	74.0228	0.0139444	0.00449015	0.00235773	0.970871	0.00833681	DEG_SY	SY>other	252	1.37547e-09	14.4384	-0.846236	0.698536	5864	0	protein_coding	UDP-xylose synthase 4	encodes a protein similar to UDP-glucuronic acid decarboxylase. UDP-glucuronic acid decarboxylase produces UDP-xylose, which is a substrate for many cell wall carbohydrates including hemicellulose and pectin. UDP-xylose is also known to feedback regulate several cell wall biosynthetic enzymes.
AT2G47680	68.3691	80.937	35.7372	12.2144	179.002	0	0	4.27933	38.9675	10.1034	61.5922	6.25566	4.04701	7.52541	8.32482	0.00296458	0.00549985	0.000572363	0.92809	0.0628732	DEG_SY	other>SY	746	0.000105707	-2.04424	8.88758	0.0164756	531	0	protein_coding	zinc finger (CCCH type) helicase family protein
AT3G01185	417.224	5.75511	5.62811	8.90739	4.66116	10956.1	12913.8	637.972	914.168	911.839	782.152	257.221	201.896	0	0	9.42028e-05	3.3633e-05	0.00679607	0.685907	0.307169	DEG_SY	SY>other	48	1.47097e-23	13.5335	-4.78469	1.92842e-07	82	1	protein_coding	Protein of unknown function (DUF784)
AT3G01190	0.17345	0	0	0	0	0	82.9302	0.135836	0	0	0	0	0	0	0	0.0707045	0.0683276	0.117497	0.657008	0.0864628	DEG_SY	SY>other	1921	0.00624453	3.18802	-10.5749	0.0283334	634	0	protein_coding	Peroxidase superfamily protein
AT3G01295	2.38181	0.474271	0	0	0	270.569	183.768	0	0	1.00404	0	12.0426	19.9098	3.63774	3.84653	0.0039156	0.00506807	0.0309472	0.649814	0.310255	DEG_SY	SY>other	641	3.69484e-05	3.84559	-10.2487	0.000387883	202	1	NA	NA	NA
AT3G01790	59.276	38.9501	144.097	61.3352	55.2462	0	0	36.8652	42.0239	29.5378	37.8341	77.4174	81.9482	33.6858	33.8471	0.000942496	0.000859836	0.00224013	0.946007	0.0499507	DEG_SY	other>SY	1778	0.00481149	-2.04424	7.90623	0.0699053	955	0	protein_coding	Ribosomal protein L13 family protein
AT3G02230	124.137	169.082	224.961	374.757	137.864	1746.92	1178.63	919.317	678.813	773.874	815.142	164.555	79.7989	84.4221	104.629	0.00567953	0.0173698	0.00200004	0.925568	0.0493827	DEG_SY	SY>other	272	4.0682e-09	12.9147	-1.7957	0.159192	1490	0	protein_coding	reversibly glycosylated polypeptide 1	reversibly glycosylated polypeptide possibly involved in plant cell wall synthesis
AT3G02645	0	0	0.06661	0	0.852074	31.5638	34.7535	0	0	0	0	0.452415	0	0.13908	0.037314	0.0139057	0.0148928	0.00711897	0.864492	0.0995904	DEG_SY	SY>other	1350	0.0018405	-2.04424	-11.09	0.0008819	236	1	protein_coding	Plant protein of unknown function (DUF247)
AT3G02920	79.3022	149.767	420.995	1101.78	253.895	0	0	13.8093	23.1281	15.4725	16.0515	21.1294	36.8613	11.2958	10.8046	0.00317001	0.00406372	0.00992579	0.668185	0.314656	DEG_SY	other>SY	239	8.98599e-10	-2.04424	7.17894	0.186195	1613	0	protein_coding	Replication protein A, subunit RPA32
AT3G03040	43.71	68.1106	41.6784	227.852	82.8759	0	0	0	0.408932	7.35048	9.57841	48.6647	38.4037	14.2892	11.3648	0.00289616	0.00324987	0.0022245	0.913906	0.0777236	DEG_SY	other>SY	848	0.000200303	-2.04424	5.35874	0.734222	6323	0	protein_coding	F-box/RNI-like superfamily protein
AT3G03060	71.8204	40.5541	54.9538	8.59592	22.3964	0	0	40.6603	94.3564	4.0661	66.5026	12.7522	17.1666	5.38077	7.90247	0.00271859	0.00350684	0.00123607	0.951325	0.0412135	DEG_SY	other>SY	2143	0.00937599	-2.04424	9.17118	0.00829841	407	1	protein_coding	P-loop containing nucleoside triphosphate hydrolases superfamily protein
AT3G03300	19.5058	21.6582	7.05593	27.9571	31.4153	195.092	98.3455	91.1136	121.807	132.38	99.8897	37.95	28.5626	10.3696	12.8197	0.00917229	0.0193692	0.00394106	0.926727	0.0407909	DEG_SY	SY>other	736	0.000101508	11.438	-1.31556	0.447238	3307	0	protein_coding	dicer-like 2	Encodes a Dicer-like protein that functions in the antiviral silencing response in turnip-crinkle virus-infected plants but not in TMV or CMV-strain-Y-infected plants. Involved in the production of ta-siRNAs. Partially antagonizes the production of miRNAs by DCL1. Substitutes for DCL4 to produce viral siRNA when DCL4 is missing or inhibited. Able to produce siRNAs but not miRNAs.
AT3G03773	20.8813	3.35286	65.3439	168.247	164.412	0	0	0	85.2997	0	14.7357	66.981	41.4617	12.9128	13.1732	0.0152746	0.00676558	0.123442	0.528351	0.326167	DEG_SY	other>SY	1339	0.00179565	-2.04424	7.10537	0.565614	4260	0	protein_coding	HSP20-like chaperones superfamily protein
AT3G04780	45.3342	79.6998	117.226	157.204	66.977	0	0	95.1746	64.4224	162.966	84.7121	65.296	66.7506	36.3886	42.0083	0.00135793	0.00113735	0.0031109	0.933914	0.06048	DEG_SY	other>SY	1734	0.00440853	-2.04424	9.03189	0.00478722	343	1	protein_coding	Protein of unknown function (DUF1000)	Encodes a protein with little sequence identity with any other protein of known structure or function. Part of this protein shows a 42% sequence identity with the C-terminal domain of the 32-kD human thioredoxin-like protein.
AT3G05230	39.0402	45.8472	19.8768	4.09264	7.8143	344.88	134.626	150.913	94.3477	94.2445	118.41	20.9066	17.0146	9.47329	12.3203	0.0362942	0.0300782	0.081167	0.687056	0.165404	DEG_SY	SY>other	1445	0.00241746	10.3865	-0.816728	0.770118	6887	0	protein_coding	Signal peptidase subunit
AT3G05970	59.1075	23.6414	81.549	115.23	31.2735	0	0	49.6313	36.3602	30.0324	31.0323	29.299	32.4663	72.2927	73.3434	0.00179074	0.00105106	0.00256927	0.947797	0.0467919	DEG_SY	other>SY	1057	0.000569791	-2.04424	8.7601	0.0101909	430	0	protein_coding	long-chain acyl-CoA synthetase 6	encode peroxisomal long-chain acyl-CoA synthetase (LACS) isozymes
AT3G06080	217.561	215.556	59.6741	69.3853	95.0326	0	0	0	0.903741	0	0.477215	24.012	6.17553	51.4193	39.9014	0.000219675	0.000631484	0.000675898	0.881112	0.117361	DEG_SY	other>SY	416	8.47591e-07	-2.04424	2.0598	1	12886	0	protein_coding	Plant protein of unknown function (DUF828)	Encodes a member of the TBL (TRICHOME BIREFRINGENCE-LIKE) gene family containing a plant-specific DUF231 (domain of unknown function) domain. TBL gene family has 46 members, two of which (TBR/AT5G06700 and TBL3/AT5G01360) have been shown to be involved in the synthesis and deposition of secondary wall cellulose, presumably by influencing the esterification state of pectic polymers. A nomenclature…
AT3G06530	107.931	114.94	89.3245	124.803	81.1771	1.69897	0.110335	16.8374	33.6033	5.61756	12.6666	22.3117	15.2201	15.0428	13.9966	0.000623703	0.000232853	0.000546481	0.995889	0.0027083	DEG_SY	other>SY	914	0.000302138	6.99958	3.29049	0.416526	3089	0	protein_coding	ARM repeat superfamily protein
AT3G06960	86.529	14.9242	108.322	53.345	47.0545	0	0	17.0865	148.662	20.87	46.3111	58.5522	52.6361	27.343	21.4005	0.00198777	0.000646312	0.0059528	0.938197	0.0532162	DEG_SY	other>SY	1807	0.00495261	-2.04424	8.91964	0.0131682	466	0	protein_coding	pigment defective 320	Mutations in this gene suppress the low temperature-induced phenotype of Arabidopsis tocopherol-deficient mutant vte2.
AT3G06980	116.434	43.4175	17.3003	2.27463	5.05916	0	0.071755	15.7788	0	3.37104	1.56466	23.0046	9.3719	75.3453	62.1285	0.018965	0.0771397	0.00691464	0.642851	0.254129	DEG_SY	other>SY	1676	0.00400041	2.56236	6.16814	0.684749	5711	0	protein_coding	DEA(D/H)-box RNA helicase family protein
AT3G07310	5.72622	15.1742	49.9075	55.698	86.9535	0	0	0	0	0	0	31.2145	18.9634	65.9828	53.2535	0.0082326	0.00534928	0.0800849	0.5175	0.388833	DEG_SY	other>SY	1896	0.00597415	NA	NA	NA	NA	NA	protein_coding	Protein of unknown function (DUF760)
AT3G07610	5.5329	39.6142	64.0579	42.2763	114.432	0	0	3.77807	0	6.65526	10.3423	31.7339	21.6028	9.73263	11.1386	0.00430991	0.00131551	0.0262477	0.784441	0.183686	DEG_SY	other>SY	841	0.000191973	-2.04424	6.44113	0.525747	3940	0	protein_coding	Transcription factor jumonji (jmjC) domain-containing protein	IBM1 likely encodes a protein with histone H3mK9 demethylation activity. It may preferentially demethylate H3mK9 at low-copy loci to protect them from silencing by nearby heterochromatin by preventing the spread of cytosine methylation. BONSAI (At1g73177) is hypermethylated in ibm1 mutants. ibm1 mutants have morphological defects that become apparent at the F3 generation, including small narrow l…
AT3G07670	32.0276	101.677	58.2415	80.3068	15.3758	0	0	0	1.68812	0	10.8706	13.7348	22.2537	52.8032	43.1218	0.00237585	0.00137642	0.00119681	0.972146	0.0229048	DEG_SY	other>SY	1700	0.00418702	-2.04424	4.88816	0.873262	8926	0	protein_coding	Rubisco methyltransferase family protein
AT3G07770	252.126	220.048	291.453	346.683	533.721	0	0	12.9017	9.88703	20.1574	53.9125	46.3029	36.0679	36.6202	43.5268	3.7982e-05	1.95034e-05	0.000167885	0.975462	0.0243124	DEG_SY	other>SY	131	2.98452e-14	-2.04424	8.43761	0.032376	669	0	protein_coding	HEAT SHOCK PROTEIN 89.1
AT3G09540	0.775855	0	0.418743	0	0	38.5982	249.537	1.42124	169.108	81.7729	66.7975	0.93903	0	15.1499	13.5477	0.0099641	0.00441668	0.0174735	0.923916	0.0442299	DEG_SY	SY>other	328	6.7127e-08	9.71129	-1.74449	0.561306	4234	0	protein_coding	Pectin lyase-like superfamily protein
AT3G09720	42.4225	16.9176	40.6628	102.784	95.7001	0	0	9.76163	3.11009	3.43897	1.62506	22.0833	15.5432	9.48827	9.32187	0.0026397	0.0015826	0.00757617	0.881853	0.106348	DEG_SY	other>SY	1010	0.000485079	-2.04424	5.74017	0.510562	3825	0	protein_coding	P-loop containing nucleoside triphosphate hydrolases superfamily protein
AT3G09830	84.5898	126.635	62.5861	37.2093	27.5632	0	0	0	22.5436	63.3843	43.0407	2.79469	3.04276	29.8284	27.0918	0.00053723	0.00108953	0.000847593	0.938826	0.0586999	DEG_SY	other>SY	1165	0.000990576	-2.04424	8.37139	0.138213	1353	0	protein_coding	Protein kinase superfamily protein
AT3G10010	46.1439	56.1024	21.6575	29.8593	51.2665	0	0.096498	168.646	69.619	22.7228	87.6021	16.9031	41.8904	11.859	8.76354	0.000320856	0.000460259	0.000310098	0.980297	0.0186117	DEG_SY	other>SY	1284	0.00148004	5.37566	9.79473	2.46954e-05	141	1	protein_coding	demeter-like 2	Encodes a protein with DNA glycosylase activity that is involved in maintaining methylation marks.
AT3G10850	230.535	170.125	36.4192	156.221	27.0897	0	0	32.8159	84.1897	21.3355	23.6785	132.181	50.8475	112.309	123.658	0.00388875	0.00878112	0.0010026	0.909961	0.0763664	DEG_SY	other>SY	1272	0.00144468	-2.04424	7.89441	0.0844729	1045	0	protein_coding	Metallo-hydrolase/oxidoreductase superfamily protein	glyoxalase II cytoplasmic isozyme (Glx2-2) mRNA, complete
AT3G11010	79.3005	118.416	25.4028	89.369	33.3815	0.220181	0.230007	0.621156	4.80837	0.072411	6.14346	6.1677	8.72789	52.5848	28.4602	0.0104581	0.010283	0.00229592	0.943728	0.0332347	DEG_SY	other>SY	1511	0.00279619	3.57604	2.52873	0.923051	10274	0	protein_coding	receptor like protein 34
AT3G11630	310.881	447.801	21.3632	47.5335	110.657	0	0	156.579	21.6163	281.948	34.9139	113.82	103.512	1039.28	756.789	0.00502531	0.0266961	0.00261689	0.666015	0.299647	DEG_SY	other>SY	659	4.54748e-05	-2.04424	9.49376	0.003474	319	1	protein_coding	Thioredoxin superfamily protein	Encodes a 2-Cys peroxiredoxin (2-Cys PrxA) that contains two catalytic Cys residues.
AT3G11670	134.484	89.2362	53.3171	82.1929	113.782	0	0	71.4655	80.4486	83.5385	87.9342	30.5651	19.2564	14.811	20.1957	0.00010108	7.7211e-05	0.000221693	0.988272	0.011328	DEG_SY	other>SY	564	9.94348e-06	-2.04424	10.1076	4.6147e-06	117	1	protein_coding	UDP-Glycosyltransferase superfamily protein	Responsible for the final assembly of galactolipids in photosynthetic membranes. Provides stability to the PS I core complex (e.g. subunits PsaD, PsaE).
AT3G11964	96.8953	111.981	142.65	137.817	161.733	0	0	5.29708	22.668	11.79	21.3362	34.8099	31.696	19.1514	16.1409	7.41732e-06	5.97559e-06	0.000157594	0.972204	0.0276255	DEG_SY	other>SY	150	4.22029e-13	-2.04424	8.79992	0.0120366	459	0	protein_coding	RNA binding;RNA binding
AT3G11990	106.486	13.9055	1.6484	1.31614	3.18608	6841.89	6305.3	126.669	143.064	307.847	326.586	489.055	450.612	0	0	9.91323e-06	2.25663e-05	0.00108879	0.633953	0.364925	DEG_SY	SY>other	18	2.16396e-38	11.8347	-5.76786	4.9603e-09	59	1	protein_coding	Protein of unknown function (DUF784)
AT3G12110	137.302	150.911	102.961	138.664	72.897	288.938	366.876	415.398	403.562	395.551	444.569	27.8696	32.1629	11.5246	10.8376	0.00798318	0.00485073	0.00320074	0.969076	0.0148895	DEG_SY	SY>other	2101	0.00879348	11.5574	-0.580687	0.850268	8442	0	protein_coding	actin-11	Encodes an actin that is expressed predominantly during reproductive development.
AT3G12340	59.5066	94.3647	83.9016	46.6896	12.3106	0	0	0	8.91981	7.12301	13.5606	13.7918	8.16352	6.03531	6.42671	0.00177897	0.00258821	0.000760829	0.959377	0.0354952	DEG_SY	other>SY	1679	0.0040292	-2.04424	6.13071	0.584728	4508	0	protein_coding	FKBP-like peptidyl-prolyl cis-trans isomerase family protein
AT3G12760	57.3839	5.38869	24.1375	72.2243	56.6276	0	0	26.8819	38.7662	28.7995	66.5082	101.286	109.381	25.9432	26.4413	0.00640619	0.00138456	0.00977895	0.924356	0.0580741	DEG_SY	other>SY	1529	0.00293084	-2.04424	9.15778	0.00281895	311	1	protein_coding
AT3G13470	405.845	564.523	226.018	133.521	71.4022	0	0.753531	65.0528	11.0536	31.2178	25.9762	41.3951	39.8485	118.865	116.777	0.00962826	0.0107674	0.00651816	0.899224	0.0738618	DEG_SY	other>SY	376	2.84971e-07	5.32879	5.36115	0.262163	2054	0	protein_coding	TCP-1/cpn60 chaperonin family protein
AT3G13870	254.846	306.519	211.097	289.013	117.593	1730.72	1290.56	677.138	368.416	564.909	459.466	94.202	61.8929	98.2532	95.607	0.00213366	0.00089388	0.00124959	0.991452	0.0042708	DEG_SY	SY>other	168	4.33322e-12	13.588	-2.46131	0.026132	613	0	protein_coding	Root hair defective 3 GTP-binding protein (RHD3)	required for regulated cell expansion and normal root hair development. Encodes an evolutionarily conserved protein with putative GTP-binding motifs that is implicated in the control of vesicle trafficking between the endoplasmic reticulum and the Golgi compartments.
AT3G14120	16.1965	14.0447	55.1829	57.3444	21.8448	0	0	19.944	98.8348	5.85661	14.0626	25.4116	17.0068	14.3265	12.9678	0.00225	0.00288803	0.00765263	0.796458	0.190752	DEG_SY	other>SY	1238	0.00127208	-2.04424	9.27936	0.00748393	395	1	protein_coding
AT3G14850	9.53844	101.652	8.57775	8.06568	8.78702	114.688	199.368	418.027	431.162	240.833	315.613	11.4151	3.62844	2.93437	4.24363	0.0437979	0.00854263	0.200958	0.585264	0.161438	DEG_SY	SY>other	1623	0.00357268	10.5871	0.235123	1	13960	0	protein_coding	TRICHOME BIREFRINGENCE-LIKE 41	Encodes a member of the TBL (TRICHOME BIREFRINGENCE-LIKE) gene family containing a plant-specific DUF231 (domain of unknown function) domain. TBL gene family has 46 members, two of which (TBR/AT5G06700 and TBL3/AT5G01360) have been shown to be involved in the synthesis and deposition of secondary wall cellulose, presumably by influencing the esterification state of pectic polymers. A nomenclature…
AT3G14870	6.74901	20.2324	148.905	86.5422	50.767	0.056308	0.035695	0.047588	0.794807	0.15725	1.64227	35.2227	5.18077	9.03718	8.75848	0.00774757	0.0039966	0.0536465	0.601264	0.333346	DEG_SY	other>SY	1239	0.00129117	1.80752	1.94196	0.983753	11843	0	protein_coding	Plant protein of unknown function (DUF641)
AT3G15000	202.703	178.386	425.601	344.385	248.709	0	4.51768	198.181	139.431	90.2665	115.311	198.477	90.2589	125.241	161.907	0.00471742	0.00378297	0.0268229	0.890634	0.0740431	DEG_SY	other>SY	1262	0.00138426	7.04615	4.96079	0.0835409	1041	0	protein_coding	cobalt ion binding
AT3G15370	0	0	0	0	0	20.6701	37.7112	0	0	39.1442	0	0	0	0	0	0.00829129	0.00481287	0.016744	0.882356	0.087796	DEG_SY	SY>other	1645	0.0037959	6.52233	-2.37277	0.785508	7139	0	protein_coding	expansin 12	member of Alpha-Expansin Gene Family. Naming convention from the Expansin Working Group (Kende et al, 2004. Plant Mol Bio)
AT3G15730	349.918	214.401	501.503	674.323	437.046	18.7056	5.8828	316.788	61.0986	93.2822	144.838	186.782	126.889	310.252	339.406	0.0622392	0.00353754	0.0382754	0.872096	0.023852	DEG_SY	other>SY	784	0.000132263	9.17547	2.69628	0.224036	1837	0	protein_coding	phospholipase D alpha 1	Encodes phospholipase D alpha 1 (PLD alpha 1). Positive regulator of abscisic acid (ABA) mediated stomatal movements. PLD alpha 1 plays an important role in seed deterioration and aging in Arabidopsis.
AT3G17170	187.317	288.615	15.7518	10.6026	58.2497	0	0.444857	0	0	0	1.7584	32.7827	136.066	133.995	123.998	0.0345488	0.240607	0.0109372	0.436018	0.277889	DEG_SY	other>SY	1991	0.00716285	0.909204	-0.3081	1	12931	0	protein_coding	Translation elongation factor EF1B/ribosomal protein S6 family protein
AT3G17690	66.5637	15.6127	91.7689	114.147	43.3412	0	0.056594	0	0	1.52001	1.97633	3.45995	6.4088	0.658584	0.940983	0.00205806	0.000622176	0.00455181	0.926642	0.0661261	DEG_SY	other>SY	1021	0.000501208	1.29788	3.63917	0.989519	12140	0	protein_coding	cyclic nucleotide gated channel 19	member of Cyclic nucleotide gated channel family
AT3G18040	60.5593	9.33058	101.088	31.0819	52.7865	0	0	63.1672	28.1337	15.055	25.418	38.5085	24.3512	23.8615	23.7376	0.00324081	0.000897559	0.00871156	0.920772	0.0663776	DEG_SY	other>SY	1456	0.00245355	-2.04424	8.61501	0.018327	553	0	protein_coding	MAP kinase 9	Encodes a protein with similarity to MAP kinases (MAPK9).Expressed preferentially in guard cells and appears to be involved in reactive oxygen species mediated ABA signaling.
AT3G18110	41.8521	34.6169	2.4153	57.5696	14.8831	0	0	0	0	0.043865	0.336538	16.1715	12.8212	20.7074	15.8717	0.00821713	0.0158372	0.00110492	0.895492	0.0793489	DEG_SY	other>SY	1530	0.00293663	-2.04424	1.15985	1	14452	0	protein_coding	Pentatricopeptide repeat (PPR) superfamily protein
AT3G18220	8.41022	0	0	0	0	170.848	460.454	11.6588	0	38.8233	12.6947	0	0	0	0	0.00659981	0.00160447	0.0687323	0.576522	0.346542	DEG_SY	SY>other	220	2.97335e-10	8.77144	-5.18237	0.00650245	374	1	protein_coding	Phosphatidic acid phosphatase (PAP2) family protein
AT3G18640	53.3931	7.83408	113.985	69.3962	139.147	0	0	16.9618	0.289045	0.744546	0	32.1913	61.7361	19.8111	21.0433	0.00281963	0.000894451	0.0378629	0.667125	0.291298	DEG_SY	other>SY	709	7.75452e-05	-2.04424	5.96828	0.674532	5545	0	protein_coding	Zinc finger C-x8-C-x5-C-x3-H type family protein
AT3G18680	52.212	92.463	55.8329	110.684	91.7788	0	0	0	0	0	0	36.9203	51.6671	159.564	136.909	0.00055163	0.000512822	0.000920983	0.972967	0.0250475	DEG_SY	other>SY	1736	0.0044335	NA	NA	NA	NA	NA	protein_coding	Amino acid kinase family protein
AT3G18770	97.8607	17.1148	62.611	62.5424	36.632	0	0	52.4219	0.316107	10.5442	3.35209	10.0082	7.50077	6.09321	6.71088	0.0013395	0.000399594	0.00388675	0.952651	0.041723	DEG_SY	other>SY	1428	0.00228752	-2.04424	7.57661	0.22833	1873	0	protein_coding	Autophagy-related protein 13
AT3G18850	37.6201	1.06909	92.9931	194.422	99.0901	0	0	12.7517	73.7799	37.9375	57.7866	24.4895	55.1382	21.0276	13.9253	0.0145935	0.00346987	0.134218	0.5211	0.326618	DEG_SY	other>SY	1103	0.000695279	-2.04424	8.61719	0.0210372	568	0	protein_coding	lysophosphatidyl acyltransferase 5
AT3G19050	9.76644	6.53562	46.5166	17.7883	14.6837	0	0	4.93551	0	0.381078	1.68553	15.4698	22.1374	7.09381	4.18808	0.00198135	0.00200657	0.00771282	0.813717	0.174582	DEG_SY	other>SY	871	0.000241422	-2.04424	6.1257	0.609262	4768	0	protein_coding	phragmoplast orienting kinesin 2	PHRAGMOPLAST ORIENTING KINESIN 2 is one of the two Arabidopsis homologs isolated in yeast two-hybrid screen for interaction partners of maize gene TANGLED1 (TAN1). Based on sequence homology in their motor domains, POK1 and POK2 belong to the kinesin-12 class which also includes the well-characterized group of phragmoplast-associated kinesins AtPAKRPs. Both kinesins are composed of an N-terminal …
AT3G19160	0	0	0	0	0	40.9653	12.7437	0	0	0	0	1.52503	1.73863	0	0	0.0170512	0.00970878	0.0323705	0.855723	0.085146	DEG_SY	SY>other	2029	0.00776602	-2.04424	-10.03	0.0248001	596	0	protein_coding	ATP/ADP isopentenyltransferases	Encodes cytokinin synthase.
AT3G19184	8.59324	36.0252	71.4998	101.622	72.2806	0	0	35.2789	10.9371	0	25.359	0	0	0.230931	0.351137	0.00741122	0.00294774	0.0502298	0.706656	0.232755	DEG_SY	other>SY	2108	0.00883091	-2.04424	6.68812	0.475785	3500	0	protein_coding	AP2/B3-like transcriptional factor family protein
AT3G19480	79.5801	70.6297	45.4261	13.7846	17.8128	0	0	21.8971	52.2073	5.58623	27.9861	4.39431	2.75226	29.4994	31.8982	0.00227281	0.00689076	0.00173063	0.874132	0.114973	DEG_SY	other>SY	1964	0.00669617	-2.04424	8.04042	0.0709123	959	0	protein_coding	D-3-phosphoglycerate dehydrogenase
AT3G19515	60.4305	37.9884	37.0353	12.1726	41.4906	0	0	10.8585	0	0	1.44362	48.3077	40.4015	21.6034	17.6883	0.000727005	0.000916649	0.000651324	0.972766	0.0249392	DEG_SY	other>SY	1876	0.00557746	-2.04424	5.27705	0.842355	8212	0	protein_coding
AT3G19700	24.1325	32.7406	81.3418	58.918	118.055	0	0	2.03044	1.96525	7.1542	17.3818	0	0.497871	0	0	0.000774072	0.000983917	0.00832634	0.686829	0.303086	DEG_SY	other>SY	591	1.55514e-05	-2.04424	6.86335	0.293489	2241	0	protein_coding	Leucine-rich repeat protein kinase family protein	Encodes leucine rich repeat (LRR) kinase. Iku2-3 identified in a screen for mutants with abnormal endosperm. Sporophytic recessive mutants have reduced embryo and endosperm size. Seed size is also reduced and the shape is abnormal suggesting an interaction between the endosperm and cell elongation in the integuments.
AT3G19820	83.8768	73.6479	40.5128	39.2719	32.7686	0	0.168023	0	0	16.2751	0.205838	634.163	437.615	235.065	210.742	0.000515405	0.000825972	0.000944082	0.953784	0.0439308	DEG_SY	other>SY	2002	0.0071988	2.73995	4.52332	0.941547	10752	0	protein_coding	cell elongation protein / DWARF1 / DIMINUTO (DIM)	Involved in the conversion of the early brassinosteroid precursor 24-methylenecholesterol to campesterol. Brassinosteroids affect cellular elongation. Mutants have dwarf phenotype. DWF1 is a Ca2+-dependent calmodulin-binding protein.
AT3G20440	26.4967	46.2874	21.72	8.5198	41.278	0	0	0	0	13.5653	2.25608	7.88483	1.66681	21.9656	19.1441	0.00152454	0.00178179	0.000862423	0.967752	0.0280796	DEG_SY	other>SY	2159	0.00971903	-2.04424	6.02985	0.751489	6623	0	protein_coding	Alpha amylase family protein	BE1 ia a putative glycoside hydrolase. It plays vital roles during embryogenesis and in carbohydrate metabolism. Mutation in BE1 has pleotrophic effect on the whole plant development.
AT3G20860	11.8937	0	0	0	0	322.072	327.729	0	0	3.48885	0	6.50414	16.9149	10.1301	9.73593	0.00181656	0.000401042	0.0201779	0.597126	0.380479	DEG_SY	SY>other	234	6.33923e-10	6.68077	-9.27521	7.47883e-06	127	1	protein_coding	NIMA-related kinase 5	Encodes a member of the NIMA-related serine/threonine kinases (Neks) that have been linked to cell-cycle regulation in fungi and mammals. Plant Neks might be involved in plant development processes.
AT3G21180	0	0	1.63094	0	0	22.8325	113.131	0	0	0	0	0	0	0	0	0.0311167	0.0311	0.00907936	0.82399	0.104714	DEG_SY	SY>other	517	5.07139e-06	-2.04424	-13.3019	1.65566e-11	44	1	protein_coding	autoinhibited Ca(2+)-ATPase 9	one of the type IIB calcium pump isoforms. encodes an autoinhibited Ca(2+)-ATPase that contains an N-terminal calmodulin binding autoinhibitory domain.
AT3G21310	46.4713	71.3916	65.3009	5.06535	81.6443	338.553	241.246	194.783	195.588	222	199.025	20.6816	30.2548	0.677938	0.640792	0.0164013	0.0164762	0.00404604	0.92068	0.0423963	DEG_SY	SY>other	1194	0.00109629	11.5827	-1.43266	0.353392	2635	0	protein_coding	Core-2/I-branching beta-1,6-N-acetylglucosaminyltransferase family protein
AT3G21320	207.113	95.8174	50.4251	12.6966	16.7709	0	0.132173	0.224363	11.4608	3.4678	34.6899	0	1.51997	0	0.119156	0.00999507	0.0207686	0.00596482	0.757434	0.205838	DEG_SY	other>SY	931	0.000328306	3.62224	6.2879	0.468164	3430	0	protein_coding
AT3G21480	49.3271	118.509	3.09744	13.6658	7.349	0	0	3.0811	4.74	0.857287	2.89256	20.9395	22.5096	5.73942	5.94514	0.0138189	0.0629532	0.00712842	0.619867	0.296232	DEG_SY	other>SY	1111	0.000723821	-2.04424	5.5937	0.530737	3987	0	protein_coding	BRCT domain-containing DNA repair protein
AT3G21540	31.7479	79.0193	85.1334	8.32544	87.4169	0	0	0.164342	0	6.35776	0.753503	23.5469	16.3044	11.4846	11.3819	0.00253176	0.00176597	0.000898724	0.967774	0.0270295	DEG_SY	other>SY	1098	0.000686049	-2.04424	4.93075	0.799912	7335	0	protein_coding	transducin family protein / WD-40 repeat family protein
AT3G22310	47.4139	90.1011	39.6941	104.283	28.3261	0	0	33.5905	0	26.3632	5.76336	65.33	33.2317	24.8563	29.6155	0.0010286	0.00101347	0.000622059	0.973589	0.0237469	DEG_SY	other>SY	1308	0.00160435	-2.04424	7.50153	0.313553	2387	0	protein_coding	putative mitochondrial RNA helicase 1	Sequence similarity ot DEAD-box RNA helicases. Binds RNA and DNA. Involved in drought, salt and cold stress responses.
AT3G22440	190.078	145.211	275.679	215.013	201.538	0	0.576655	127.823	55.5966	165.028	32.2358	570.304	375.479	211.383	207.673	0.000271878	0.000197888	0.00305043	0.965685	0.0307948	DEG_SY	other>SY	440	1.26075e-06	5.76586	7.4052	0.00577523	358	1	protein_coding	FRIGIDA-like protein
AT3G22780	118.926	69.23	41.1687	73.8445	106.515	0	0	98.3549	5.72983	9.02777	28.2228	97.6138	78.162	31.2591	24.1644	0.000174947	0.00016998	0.000244465	0.985882	0.013529	DEG_SY	other>SY	671	5.10594e-05	-2.04424	8.75566	0.0270481	627	0	protein_coding	Tesmin/TSO1-like CXC domain-containing protein	putative DNA binding protein (tso1) mRNA, tso1-3 allele,
AT3G23360	114.67	19.5248	20.1788	58.5581	21.0099	796.4	652.943	464.026	348.601	713.291	265.196	4.74874	2.22134	0	0	0.00177825	0.00105801	0.00327901	0.956567	0.0373175	DEG_SY	SY>other	469	2.10198e-06	11.0645	-1.58178	0.338512	2523	0	protein_coding	Protein phosphatase 2C family protein
AT3G23510	25.3695	32.9453	29.7908	83.709	50.7572	0	0	0	5.15673	0	10.482	0	0	1.9144	0	0.00114258	0.00141435	0.00202231	0.922358	0.0730628	DEG_SY	other>SY	1107	0.000711918	-2.04424	5.84761	0.766043	6850	0	protein_coding	Cyclopropane-fatty-acyl-phospholipid synthase
AT3G23530	101.337	155.123	142.299	372.246	253.027	0	0	0	36.4361	0	47.6774	4.49355	4.87013	46.4151	29.5084	0.000218951	0.000173205	0.000485785	0.949335	0.049787	DEG_SY	other>SY	177	1.19034e-11	-2.04424	8.38156	0.303935	2308	0	protein_coding	Cyclopropane-fatty-acyl-phospholipid synthase
AT3G23640	17.9185	70.9756	4.19175	5.14672	2.0004	0	0	0	0	0	0	49.4617	45.2946	37.4139	34.6997	0.0236651	0.0777006	0.0158767	0.611545	0.271213	DEG_SY	other>SY	1948	0.00651695	NA	NA	NA	NA	NA	protein_coding	heteroglycan glucosidase 1
AT3G23890	55.5848	75.7277	2.47218	32.5311	27.4578	0	0	0	0	0.650827	13.1472	66.2988	68.5106	20.1301	14.2869	0.0056726	0.0162774	0.00104022	0.868243	0.108767	DEG_SY	other>SY	1009	0.000484468	-2.04424	6.28726	0.72186	6168	0	protein_coding	topoisomerase II	Encodes a topoisomerase II that is highly expressed in young seedlings. The protein is localized in the nucleus and gene expression levels are increased in proliferative tissues.
AT3G25110	114.973	125.844	119.277	7.21929	35.8234	0	0	45.7014	28.1898	121.147	115.229	34.0385	11.4073	11.3807	9.55832	0.00524843	0.0181916	0.00112103	0.859918	0.115521	DEG_SY	other>SY	1638	0.00375365	-2.04424	9.27837	0.00269339	303	1	protein_coding	fatA acyl-ACP thioesterase	Encodes a FatA acyl-ACP thioesterase
AT3G25140	86.886	78.6382	76.0542	153.386	57.0134	0	0	0.308498	0	0	13.8676	81.4391	55.319	61.3279	67.3894	0.000269107	0.000433465	0.000349243	0.970536	0.0284126	DEG_SY	other>SY	722	8.76294e-05	-2.04424	5.19475	0.862472	8670	0	protein_coding	Nucleotide-diphospho-sugar transferases superfamily protein	Quasimodo1, encodes a glycosyltransferase, involved in homogalacturonan biosynthesis; mutant shows cell adhesion defect and lower wall uronic acid content.
AT3G25150	305.113	105.836	59.3765	80.9808	77.6876	0	0	24.3548	8.02134	58.6507	14.4344	229.001	167.313	55.9751	48.6616	0.000671517	0.000428939	0.0019577	0.935238	0.0617041	DEG_SY	other>SY	595	1.6733e-05	-2.04424	8.02318	0.0757594	994	0	protein_coding	Nuclear transport factor 2 (NTF2) family protein with RNA binding (RRM-RBD-RNP motifs) domain
AT3G25660	427.198	280.945	66.2566	205.578	16.5668	0	1.34032	2.02714	78.44	98.8754	13.1481	38.3907	21.4374	120.433	105.466	0.111617	0.118397	0.0106743	0.711918	0.0473935	DEG_SY	other>SY	1199	0.00112374	5.82041	5.28336	0.299886	2281	0	protein_coding	Amidase family protein
AT3G26480	49.4554	106.347	3.40579	28.5522	28.6724	0	0	14.7622	6.95827	8.33096	14.5561	10.4639	0	0.188662	0	0.0101299	0.0187586	0.00246011	0.876093	0.0925584	DEG_SY	other>SY	1831	0.0051946	-2.04424	7.00312	0.22361	1826	0	protein_coding	Transducin family protein / WD-40 repeat family protein
AT3G26680	171.76	40.297	117.494	9.05221	31.1452	0	0	64.6422	17.5737	3.83917	24.3928	24.6479	10.5651	6.06113	7.74438	0.00457854	0.00306205	0.00119382	0.962649	0.0285161	DEG_SY	other>SY	1516	0.002818	-2.04424	8.23492	0.0582395	875	0	protein_coding	DNA repair metallo-beta-lactamase family protein	involved in a SNM-dependent recombinational repair process of oxidatively induced DNA damage.
AT3G26720	25.4473	23.3753	34.4314	135.332	12.8498	0	0	0	0	0	0	40.4555	57.993	26.8267	23.2118	0.00621709	0.00976062	0.0029547	0.858739	0.122329	DEG_SY	other>SY	918	0.000307847	NA	NA	NA	NA	NA	protein_coding	Glycosyl hydrolase family 38 protein
AT3G27120	138.802	98.7775	134.111	71.6089	62.7598	0	0	0	0	0	0	7.15569	5.20479	3.51983	3.23426	4.7561e-05	6.33316e-05	0.000143499	0.989294	0.0104517	DEG_SY	other>SY	726	9.04681e-05	NA	NA	NA	NA	NA	protein_coding	P-loop containing nucleoside triphosphate hydrolases superfamily protein
AT3G27280	116.777	62.2022	84.7647	219.558	128.687	0	0.245516	36.7127	0.663543	0.503574	29.0968	65.007	30.6834	26.8783	43.4399	0.00189469	0.0011598	0.00243091	0.952661	0.0418535	DEG_SY	other>SY	1425	0.00228336	3.2924	5.62821	0.638139	5171	0	protein_coding	prohibitin 4	Part of protein complexes that are necessary for proficient mitochondrial function or biogenesis, thereby supporting cell division and differentiation in apical tissues
AT3G27350	47.7351	69.1106	7.48986	9.70019	14.1088	151.024	119.343	163.54	194.808	151.541	187.984	55.9587	40.7676	7.58812	7.98192	0.0290769	0.0159029	0.169142	0.539183	0.246695	DEG_SY	SY>other	1414	0.00218412	10.5589	-0.285869	0.984974	11919	0	protein_coding
AT3G27440	123.253	255.7	53.8334	56.9601	15.1474	327.913	276.727	368.803	453.883	446.181	482.796	1.81097	2.79199	0	0	0.0637034	0.0134425	0.14539	0.681338	0.0961257	DEG_SY	SY>other	1335	0.00176591	11.471	-0.548461	0.868268	8825	0	protein_coding	uridine kinase-like 5	One of the homologous genes predicted to encode proteins with UPRT domains (Uracil phosphoribosyltransferase). Five of these genes (At5g40870, At3g27190, At1g55810, At4g26510 and At3g27440) show a high level of identity, and are annotated as also containing a N-terminal uracil kinase (UK) domain. These genes are referred to as UKL1 (UK-like 1), UKL2, UKL3, UKL4 and UKL5, respectively.
AT3G27550	115.77	132.449	163.783	56.358	41.9643	0	0.216398	4.32345	0.934362	2.8722	31.9443	15.2131	16.2774	6.33851	6.48898	0.00065122	0.00107419	0.000378891	0.970653	0.0272431	DEG_SY	other>SY	1237	0.00126817	3.22228	5.48797	0.631661	5064	0	protein_coding	RNA-binding CRS1 / YhbY (CRM) domain protein
AT3G27570	42.2258	12.0315	158.49	37.1041	88.1871	0	0	0	0.15761	0	0	62.19	38.4744	28.5486	40.2252	0.00568733	0.00257471	0.0174088	0.845299	0.12903	DEG_SY	other>SY	1450	0.00243562	NA	NA	NA	NA	NA	protein_coding	Sucrase/ferredoxin-like family protein
AT3G29180	229.534	410.661	125.714	117.679	95.745	528.073	504.237	492.856	275.741	264.882	226.662	163.766	164.256	36.0301	23.2752	0.0415168	0.00265069	0.195441	0.684559	0.0758326	DEG_SY	SY>other	998	0.00045505	11.8743	-1.52332	0.310186	2354	0	protein_coding	Protein of unknown function (DUF1336)
AT3G29575	0	0	0	0	0	22.0439	23.8614	0	0	0	0	75.764	53.3299	14.453	10.12	0.00575705	0.00334236	0.0115966	0.89068	0.0886243	DEG_SY	SY>other	1784	0.00483779	-2.04424	-10.213	0.0150161	494	0	protein_coding	ABI five binding protein 3
AT3G30180	0	0	0	0	0	5.43538	36.2841	0	0	0	0	32.0062	10.2248	14.0189	11.9921	0.0197978	0.0113749	0.0393898	0.845326	0.0841115	DEG_SY	SY>other	1508	0.00277029	-2.04424	-10.5446	0.00845811	409	1	protein_coding	brassinosteroid-6-oxidase 2	Encodes a cytochrome p450 enzyme that catalyzes the last reaction in the production of brassinolide. It is capable of converting 6-deoxocastasterone into castasterone, a C-6 oxidation, as well as the further conversion of castasterone into brassinolide by a Baeyer-Villinger oxidation reaction at C-6, resulting in the formation of an unusual seven-membered lactone ring. The enzyme possesses high a…
AT3G30200	55.1838	0	3.41289	6.17891	3.77663	2826.7	2248.11	745.839	890.428	845.83	896.774	8.31119	11.0339	0	0	5.41258e-05	3.50114e-05	0.00147676	0.87282	0.125614	DEG_SY	SY>other	141	1.09841e-13	13.3258	-2.50044	0.0195504	560	0	protein_coding	Plant transposase (Ptta/En/Spm family)
AT3G30247	111.738	34.344	2.70179	3.40316	5.11016	10301.6	9002.95	552.206	731.776	586.225	461.002	349.439	198.187	0	0	1.11517e-05	4.37434e-05	0.0010455	0.6411	0.357799	DEG_SY	SY>other	9	4.36426e-56	12.549	-4.9571	7.85686e-08	75	1	protein_coding	Protein of unknown function (DUF784)	Encodes a ECA1 gametogenesis related family protein
AT3G30383	72.7189	3.40762	0.274991	7.41299	1.36103	3653.01	3118.95	1.77334	0.307622	1.94241	2.00009	194.872	184.013	0	0	0.000108651	0.000132323	0.00180259	0.893477	0.10448	DEG_SY	SY>other	111	6.64301e-16	7.18541	-11.8019	4.79468e-22	8	1	protein_coding	Protein of unknown function (DUF784)	Encodes a ECA1 gametogenesis related family protein
AT3G30385	142.581	7.86773	1.09571	3.15347	2.12424	4785.57	3652.25	2.60398	0.427177	2.387	3.69608	187.197	151.843	0	0	0.000124935	0.000138648	0.00829632	0.657317	0.334123	DEG_SY	SY>other	59	4.13239e-21	7.683	-11.71	3.59749e-22	6	1	protein_coding	Protein of unknown function (DUF784)	Encodes a ECA1 gametogenesis related family protein
AT3G30387	138.894	7.40635	0.992745	3.23757	2.13229	4781.62	3664.64	2.4851	0.427177	2.14549	3.84773	184.598	153.856	0	0	0.000120883	0.000133525	0.00789873	0.667023	0.324824	DEG_SY	SY>other	62	6.43795e-21	7.68372	-11.7114	3.59749e-22	5	1	protein_coding	Protein of unknown function (DUF784)	Encodes a ECA1 gametogenesis related family protein
AT3G42150	34.8144	49.232	3.49387	0	12.2813	504.527	45.0801	0.070548	78.8356	6.53724	69.4171	41.7677	88.0546	25.3268	28.4649	0.0929631	0.128265	0.152314	0.476804	0.149654	DEG_SY	SY>other	1248	0.00133126	8.60355	-3.98364	0.086102	1061	0	protein_coding
AT3G42170	18.5362	33.653	102.113	98.9326	21.0179	0	0	0	12.3358	0	34.2508	81.0815	35.6841	46.8564	40.6787	0.00404323	0.00359456	0.00566991	0.88265	0.104042	DEG_SY	other>SY	1178	0.00102828	-2.04424	7.03891	0.56978	4328	0	protein_coding	BED zinc finger ;hAT family dimerisation domain	transposase-like gene with conserved domains from the family of hAT transposases that includes hobo from Drosophila melanogaster, Activator (Ac) from maize, and Tam3 from snapdragon but lacks several amino acids known to be essential for Ac transposition5. The DAYSLEEPER gene lacks 8 bp duplications and TIRs (a common feature of transcriptionally silent hAT transposases), however, DAYSLEEPER expr…
AT3G44115	27.3724	2.18596	0.441655	0.37759	1.11243	2234.18	2198.88	14.5851	29.2427	59.8849	31.4292	253.433	73.0758	0	0	3.98063e-05	5.87167e-05	0.00280013	0.688177	0.308924	DEG_SY	SY>other	47	9.32788e-24	9.42068	-6.90613	1.24812e-10	51	1	protein_coding	Protein of unknown function (DUF784)
AT3G44320	107.528	92.911	474.546	36.6405	82.9939	0	0	0	0	0	2.54896	48.9558	26.4978	8.42914	20.6273	0.00343648	0.00536552	0.00126338	0.910619	0.0793156	DEG_SY	other>SY	768	0.000123854	-2.04424	2.12486	1	15111	0	protein_coding	nitrilase 3	This enzyme catalyzes the hydrolysis of indole-3-acetonitrile (IAN) to indole-3-acetic acid (IAA) (EC 3.5.5.1) and IAN to indole-3-acetamide (IAM) at lower levels. It is the only one of the four Arabidopsis nitrilases whose mRNA levels are strongly induced when plants experience sulphur deprivation. This enzyme likely participates in other non-auxin-related metabolic pathways.
AT3G44330	72.5697	107.476	68.767	4.47387	40.3603	0	0	34.4999	44.9392	24.0617	86.2496	79.4353	40.5868	51.9811	50.0845	0.00504575	0.0113359	0.00116936	0.902606	0.0798428	DEG_SY	other>SY	1523	0.00287023	-2.04424	9.05438	0.00456253	335	1	protein_coding
AT3G44600	47.5106	81.8885	25.4581	101.533	182.597	0	0.392199	31.0544	60.3613	14.1874	15.0652	55.8754	24.1886	25.3593	25.246	0.0226765	0.0166864	0.00901531	0.906934	0.0446882	DEG_SY	other>SY	1500	0.00274362	4.86711	6.13379	0.19205	1635	0	protein_coding	cyclophilin71	Cyclophilin71 is a WD40 domain cyclophilin, which functions in gene repression, organogenesis and meristem development. CYP71 physically interacts with histone H3.
AT3G45030	88.016	60.8298	119.469	578.442	100.925	0	0	0	0	0	63.6443	374.79	162.455	222.791	208.993	0.00865252	0.00949712	0.00772696	0.834411	0.139712	DEG_SY	other>SY	1143	0.0008185	-2.04424	5.67603	0.892021	9323	0	protein_coding	Ribosomal protein S10p/S20e family protein
AT3G45900	5.25101	0	0	0	0	83.306	82.3081	0	0	61.0666	4.58762	29.5157	22.016	11.1393	10.8845	0.00731538	0.00143645	0.0585579	0.585571	0.347119	DEG_SY	SY>other	578	1.28637e-05	8.43317	-3.13251	0.440889	3273	0	protein_coding	Ribonuclease P protein subunit P38-related
AT3G46270	3.85305	0.393108	1.13673	0.958239	0.148803	112.993	163.539	249.315	189.81	196.903	89.0793	2.0167	0	0	0	0.000416661	0.00040041	0.00196929	0.963345	0.0338686	DEG_SY	SY>other	300	1.92241e-08	10.5307	-0.518305	0.904492	9674	0	protein_coding	receptor protein kinase-related
AT3G46520	2.24564	0	0	0	1.8901	2.90197	212.515	8.69017	10.3164	63.6652	84.9779	0.932029	3.52474	0	0	0.146095	0.0389428	0.0603256	0.73149	0.0231466	DEG_SY	SY>other	1823	0.00508726	9.06951	-2.23523	0.405924	3014	0	protein_coding	actin-12	Member of actin subclass composed of ACT12 and ACT4. RNA is expressed at very low levels in vegetative organs, low levels in flowers and very high levels in pollen. Expression of an ACT12/GUS fusion was found in vascular tissues, tapetum, developing and mature pollen, the root cap and in a ring of pericycle tissues during lateral root initiation and early development.
AT3G46740	116.243	151.234	88.6727	90.0304	64.5128	0	1.18147	133.328	62.8866	9.26359	53.4211	70.1407	27.8614	116.706	102.082	0.00114555	0.00124655	0.00247164	0.983623	0.0115133	DEG_SY	other>SY	1535	0.00299087	6.35182	5.74706	0.0844562	1043	0	protein_coding	translocon at the outer envelope membrane of chloroplasts 75-III	Component of the translocon outer membrane (TOC) complex. Forms the outer envelope translocation channel (beta-barrel). Plays a role in preprotein conductance. Imported into chloroplast. Expressed in young dividing photosynthetic tissues. Knockout mutants are embryo lethal with arrested development at the two-cell stage. Knockout mutants have abnormal etioplasts.
AT3G46850	28.2018	12.1687	3.99126	2.87169	1.44643	2033.39	2317.84	665.214	664.723	851.182	585.495	16.3772	6.29215	0	0	5.93585e-06	3.2192e-05	0.000386492	0.816387	0.183189	DEG_SY	SY>other	11	3.78192e-51	13.618	-2.55721	0.0170658	542	0	protein_coding	Subtilase family protein
AT3G47040	1.28277	0	1.20504	1.16034	0	30.982	117.834	0	0	0	2.72166	0	0	0	0	0.0149988	0.00645368	0.012342	0.940139	0.026067	DEG_SY	SY>other	1034	0.000531997	6.05334	-7.73044	0.0071168	387	1	protein_coding	Glycosyl hydrolase family protein
AT3G47440	0	0	0	0	0	163.404	12.02	0	0	0	0	2.61282	3.66336	0	0	0.0154978	0.00949521	0.036896	0.853215	0.0848964	DEG_SY	SY>other	638	3.57627e-05	-2.04424	-11.6707	0.000171894	174	1	protein_coding	tonoplast intrinsic protein 5;1	Encodes AtTIP5;1, functions as water and urea channels in pollen.
AT3G47640	178.021	53.3047	233.062	224.161	152.523	0	0	42.3468	1.88738	14.1929	31.397	10.9032	25.7294	16.0759	14.4113	0.000576045	0.000241222	0.0048786	0.908458	0.0858458	DEG_SY	other>SY	689	5.97807e-05	-2.04424	7.06057	0.25593	2029	0	protein_coding	basic helix-loop-helix (bHLH) DNA-binding superfamily protein	Encodes POPEYE (PYE), a bHLH transcription factor regulating response to iron deficiency in Arabidopsis roots.
AT3G48670	109.867	173.392	84.4043	58.6698	69.1176	0.255182	0	8.14844	23.3858	0.85191	22.8918	61.985	85.3662	27.0035	24.635	0.000253431	0.000296059	0.00133447	0.954593	0.0435234	DEG_SY	other>SY	876	0.000247695	3.96247	5.67838	0.463566	3400	0	protein_coding	XH/XS domain-containing protein	Encodes IDN2 (INVOLVED IN DE NOVO 2), a double-stranded RNA-binding protein involved in de novo methylation and small interfering RNA (siRNA)-mediated maintenance methylation. IND2 is a component of the RNA-directed DNA methylation pathway.
AT3G48820	43.1147	57.7879	32.8788	19.6182	155.647	0	0	30.3558	26.5373	53.787	39.9099	37.3289	27.3055	16.0907	15.0677	0.00427865	0.00533718	0.00160789	0.934412	0.0543638	DEG_SY	other>SY	1883	0.00574935	-2.04424	8.3458	0.0306474	653	0	protein_coding	Glycosyltransferase family 29 (sialyltransferase) family protein	Encodes a homolog of the animal sialyltransferases but sialyltransferase activity was not detected (Plant Biology 2009, 11:284). Located in the Golgi apparatus.
AT3G48870	150.71	190.317	332.172	173.551	386.281	2.68214	0	54.2204	47.722	36.826	112.104	102.993	90.6317	89.9835	92.551	0.00339391	0.00158667	0.00911015	0.955299	0.0306098	DEG_SY	other>SY	990	0.000439192	7.14938	4.54242	0.151607	1426	0	protein_coding	Clp ATPase	Encodes a nuclear encoded protein with similarity to Clpa regulatory subunit of CLP protease complex. The protein is localized to the chloroplast stroma. May function redundantly with TIC complex in chloroplast protein import.
AT3G48900	11.7941	9.01572	23.985	117.591	46.5528	0	0	0	0	2.35629	0	10.7803	6.42433	2.30548	1.63931	0.0136307	0.0147473	0.0264447	0.705112	0.240065	DEG_SY	other>SY	1495	0.00272158	-2.04424	2.70238	1	14487	0	protein_coding	single-stranded DNA endonuclease family protein
AT3G49000	75.6588	67.2853	38.009	41.833	117.434	0	0	25.0879	2.57962	63.2837	33.1196	20.5726	25.2849	11.4113	12.908	0.0004733	0.000781365	0.000421458	0.971645	0.0266787	DEG_SY	other>SY	1265	0.00140733	-2.04424	8.28609	0.059937	885	0	protein_coding	RNA polymerase III subunit RPC82 family protein
AT3G49240	81.9044	305.035	239.889	81.3799	316.171	0.658397	0.094499	8.85837	28.6976	1.89054	42.1274	16.2473	40.1621	13.2897	15.1793	0.0078795	0.00115402	0.00451539	0.975836	0.0106154	DEG_SY	other>SY	636	3.50832e-05	4.91491	4.59211	0.484765	3592	0	protein_coding	Pentatricopeptide repeat (PPR) superfamily protein
AT3G49725	49.1002	108.041	37.3852	225.071	47.6676	0	0	6.81843	14.0159	2.28825	8.82643	15.3217	6.32818	12.1516	11.9219	0.00299534	0.00232451	0.00110184	0.956647	0.0369312	DEG_SY	other>SY	866	0.000229506	-2.04424	6.34413	0.38318	2844	0	protein_coding	GTP-binding protein, HflX
AT3G50240	55.5497	45.3517	10.817	48.6582	14.0463	1405.54	1937.57	156.299	247.428	190.592	114.389	57.4793	75.217	28.7449	19.6053	2.37793e-05	0.000179756	0.00028657	0.944197	0.0553132	DEG_SY	SY>other	50	4.96386e-23	13.0726	-4.11722	2.12658e-05	137	1	protein_coding	ATP binding microtubule motor family protein	Encodes a kinesin-related protein.
AT3G51120	0.116349	0	5.05656	0.509804	10.7812	32.1958	26.8207	2.71273	4.19733	2.64825	36.0809	22.2105	21.4355	12.0409	10.7324	0.0342635	0.227566	0.00923344	0.482664	0.246273	DEG_SY	SY>other	1342	0.00180612	8.39707	-2.35118	0.386914	2879	0	protein_coding	DNA binding;zinc ion binding;nucleic acid binding;nucleic acid binding
AT3G51470	0	0	0	0	0	14.1348	16.5503	4.68225	0	59.1234	0.757404	7.88969	0	8.04392	5.7614	0.00652658	0.00377949	0.0130259	0.888282	0.0883857	DEG_SY	SY>other	1865	0.00554355	6.95783	-1.28436	0.879113	9034	0	protein_coding	Protein phosphatase 2C family protein
AT3G51980	35.7844	34.5396	62.3356	8.33332	7.44883	602.285	89.4985	138.412	90.3601	56.9738	22.3174	74.3676	19.298	29.4155	26.6557	0.0264884	0.0647732	0.0193646	0.820341	0.0690329	DEG_SY	SY>other	799	0.000143815	10.064	-3.08194	0.0408221	773	0	protein_coding	ARM repeat superfamily protein
AT3G52340	4.69634	16.4838	47.0304	77.4357	96.6854	0	0	0	3.65464	0	5.36899	51.6216	32.2394	13.0215	15.5462	0.00950694	0.00506959	0.0925425	0.525043	0.367838	DEG_SY	other>SY	1471	0.00252223	-2.04424	4.26997	0.911683	9848	0	protein_coding	sucrose-6F-phosphate phosphohydrolase 2	sucrose-phosphatase (SPP2)
AT3G53400	148.89	69.3098	50.6916	6.36176	89.7252	0.075493	0.102963	35.1701	63.4484	32.9493	25.9863	39.8205	19.927	19.6032	18.001	0.00822277	0.00670232	0.00114417	0.93759	0.0463407	DEG_SY	other>SY	2117	0.00892199	4.45154	7.23	0.0626785	899	0	protein_coding
AT3G53520	15.8467	49.1316	141.697	16.7302	75.2675	187.27	239.471	90.2617	220.917	169.282	220.709	88.6335	53.4301	43.5638	48.6742	0.0517702	0.0574273	0.00675224	0.832451	0.0515989	DEG_SY	SY>other	2102	0.00880545	10.7244	-1.19732	0.562376	4246	0	protein_coding	UDP-glucuronic acid decarboxylase 1	Encodes an isoform of UDP-glucuronic acid decarboxylase, which is predicted to be membrane-bound by PSORT analysis. This enzyme produces UDP-xylose, which is a substrate for many cell wall carbohydrates including hemicellulose and pectin. UDP-xylose is also known to feedback regulate several cell wall biosynthetic enzymes.
AT3G53620	12.9813	4.09983	35.3558	5.79647	6.67853	68.2602	346.962	0	0	0	0	21.224	23.4517	34.3286	40.9803	0.0257061	0.0304541	0.017233	0.888517	0.03809	DEG_SY	SY>other	884	0.000261122	-2.04424	-13.3715	8.83623e-12	42	1	protein_coding	pyrophosphorylase 4	Encodes a soluble protein with inorganic pyrophosphatase activity that is highly specific for Mg-inorganic pyrophosphate.
AT3G53750	14.0422	24.9617	3.31009	1.2371	26.3333	81.9618	198.638	114.67	152.64	81.7234	93.7603	47.6522	19.6033	37.0177	34.2172	0.0332611	0.0309545	0.0186304	0.851304	0.0658501	DEG_SY	SY>other	1739	0.00446238	10.0764	-1.34259	0.514573	3863	0	protein_coding	actin 3	Member of the Actin gene family. Expressed in mature pollen.
AT3G53970	65.445	175.058	78.9426	22.9141	187.916	0	0	4.83004	0	4.99718	31.1449	49.6444	24.3485	29.2121	38.8391	0.00240315	0.0016942	0.000974263	0.970131	0.0247971	DEG_SY	other>SY	1513	0.00280393	-2.04424	5.94162	0.631392	5056	0	protein_coding	proteasome inhibitor-related
AT3G54000	18.0363	14.8964	7.76821	237.552	2.94128	0	0	0	0	0	0	56.8965	100.919	1.43761	2.47383	0.0417524	0.0686836	0.0102396	0.714608	0.164716	DEG_SY	other>SY	1794	0.00486835	NA	NA	NA	NA	NA	protein_coding
AT3G54220	2.1854	0	9.43975	107.898	57.6537	0	0	0	7.75379	2.60551	22.2026	44.293	69.4474	16.4197	16.4804	0.0631175	0.0182248	0.329057	0.396055	0.193546	DEG_SY	other>SY	1316	0.00166043	-2.04424	6.72164	0.479464	3542	0	protein_coding	GRAS family transcription factor	Encodes a member of a novel family having similarity to DNA binding proteins containing basic-leucine zipper regions; scr is expressed in cortex/endodermal initial cells and in the endodermal cell lineage. Regulates the radial organization of the root. Is required cell-autonomously for distal specification of the quiescent center, which in turn regulates stem cell fate of immediately surrounding …
AT3G54750	12.3668	15.1131	43.2179	17.9525	82.6326	0	0	6.6315	0	1.62191	5.31368	34.0438	18.1586	21.5304	20.304	0.00637271	0.00741359	0.0121658	0.792689	0.181359	DEG_SY	other>SY	2111	0.00883091	-2.04424	5.15722	0.735517	6331	0	protein_coding
AT3G55020	31.8977	28.9469	47.9956	68.8557	37.3936	0	0	14.9018	11.1919	20.3713	33.3256	78.6849	33.5221	44.9435	41.9685	0.000456124	0.000618126	0.00158379	0.930946	0.0663958	DEG_SY	other>SY	1128	0.000768812	-2.04424	8.22647	0.0400585	758	0	protein_coding	Ypt/Rab-GAP domain of gyp1p superfamily protein
AT3G55190	0	0	0	0	0	209.334	130.912	0	0	0	0	1.89121	0	0	0	0.000598341	0.000417978	0.00208671	0.906681	0.0902164	DEG_SY	SY>other	197	5.45788e-11	-2.04424	-13.0008	4.68505e-11	48	1	protein_coding	alpha/beta-Hydrolases superfamily protein
AT3G55200	19.6479	34.4845	56.1053	20.4288	30.3854	0	0	25.676	12.9424	8.13449	12.5577	44.3699	21.9418	15.2094	15.7226	0.000272897	0.000257991	0.000776824	0.972941	0.0257508	DEG_SY	other>SY	1254	0.00135763	-2.04424	8.25779	0.0378109	723	0	protein_coding	Cleavage and polyadenylation specificity factor (CPSF) A subunit protein
AT3G55220	20.1045	35.4113	56.7103	21.6516	30.8695	0	0	26.1897	12.309	7.90086	12.6858	44.7504	21.7077	15.0841	15.5453	0.000257011	0.000239471	0.00078132	0.972895	0.025827	DEG_SY	other>SY	1234	0.00125493	-2.04424	8.22455	0.0404282	764	0	protein_coding	Cleavage and polyadenylation specificity factor (CPSF) A subunit protein
AT3G55320	13.0611	28.5109	49.7445	5.48085	18.0328	0	0	0	0.140797	0.563112	3.58192	20.631	20.1051	9.04309	8.26487	0.0029909	0.00230645	0.00138207	0.962944	0.0303768	DEG_SY	other>SY	1958	0.00663507	-2.04424	4.56749	0.820471	7708	0	protein_coding	P-glycoprotein 20
AT3G55430	2.6878	17.5713	160.491	32.2933	139.07	0	0	6.4161	17.0423	9.2951	0	82.0106	62.3941	47.8949	71.8241	0.0147734	0.00698618	0.106383	0.555912	0.315946	DEG_SY	other>SY	1014	0.000490485	-2.04424	6.29398	0.559195	4198	0	protein_coding	O-Glycosyl hydrolases family 17 protein
AT3G55610	57.5334	217.546	93.8893	21.1379	77.8164	0	0.270259	0	0.680811	0	33.9825	46.4222	35.9574	49.5005	95.8907	0.00918871	0.00321582	0.0047139	0.959647	0.0232348	DEG_SY	other>SY	1151	0.000883145	3.84939	4.7422	0.849054	8364	0	protein_coding	delta 1-pyrroline-5-carboxylate synthase 2	encodes delta 1-pyrroline-5-carboxylate synthetase B. Gene expression is induced by dehydration, high salt and ABA. Knock-out mutations in P5CS2 are embryo-lethal. P5CS2 appears to be present in different cells and/or different subcellular locations from P5CS1 in a tissue-dependent manner.
AT3G55680	74.4218	20.5741	2.09376	1.02617	0	187.636	172.645	669.919	720.518	1348.33	851.799	4.12944	16.9981	0	0	0.0305187	0.0144275	0.223703	0.469188	0.262163	DEG_SY	SY>other	1431	0.00232347	9.99963	1.42155	0.584164	4502	0	protein_coding	Plant invertase/pectin methylesterase inhibitor superfamily protein
AT3G55740	52.9597	157.702	41.933	56.7177	10.3193	0	0	36.844	10.3555	17.6418	67.9359	7.52906	0	16.2958	16.8735	0.00443581	0.00456799	0.00175348	0.940887	0.0483555	DEG_SY	other>SY	1642	0.00377478	-2.04424	8.17414	0.0542936	852	0	protein_coding	proline transporter 2	Encodes a proline transporter with affinity for gly betaine, proline, and GABA. Protein is expressed most highly in the roots.
AT3G55760	131.849	65.0495	26.05	145.437	17.7334	0	0	0.763198	1.2737	5.19627	16.6843	19.2944	11.679	30.5663	24.1701	0.00434199	0.00410749	0.000891902	0.955094	0.0355642	DEG_SY	other>SY	1236	0.00126622	-2.04424	5.95478	0.51365	3850	0	protein_coding
AT3G56050	5.64675	40.4003	71.3562	171.751	67.1215	0	0	0	3.49624	2.63511	13.1223	49.8863	27.9696	99.9552	92.587	0.0084298	0.00299158	0.0350044	0.763343	0.190231	DEG_SY	other>SY	863	0.000228082	-2.04424	5.72451	0.656803	5377	0	protein_coding	Protein kinase family protein
AT3G56160	31.2786	79.6061	62.4076	38.033	49.9028	0	0	1.26565	7.12945	0	0	69.5269	7.31217	37.4216	33.2005	0.000293755	0.000190355	0.00130419	0.973119	0.0250925	DEG_SY	other>SY	1933	0.00637207	-2.04424	4.27109	0.915628	10000	0	protein_coding	Sodium Bile acid symporter family
AT3G56610	126.784	0.667214	1.48649	1.3896	0.646086	1526.03	979.477	456.342	832.021	323.425	539.228	190.335	130.425	0	0	0.00161385	0.000495111	0.0563271	0.526126	0.415437	DEG_SY	SY>other	240	9.44139e-10	10.8671	-2.14214	0.110087	1204	0	protein_coding
AT3G56990	146.447	138.528	151.358	135.2	80.5272	0	0	1.51236	79.3388	62.9084	7.81533	27.7676	27.5674	12.339	13.5769	1.19127e-05	1.93788e-05	4.37027e-05	0.993428	0.00649708	DEG_SY	other>SY	357	1.69079e-07	-2.04424	9.02404	0.026664	624	0	protein_coding	embryo sac development arrest 7
AT3G57050	13.9784	40.9606	132.148	117.955	18.562	0	0	0	0	0	0	89.053	53.6746	87.0783	58.2157	0.00850574	0.0047916	0.00917112	0.890847	0.0866849	DEG_SY	other>SY	1452	0.00243608	NA	NA	NA	NA	NA	protein_coding	cystathionine beta-lyase	Encodes second enzyme in the methionine biosynthetic pathway
AT3G57150	272.421	287.81	378.088	361.157	442.321	4.92743	0.139317	98.0236	41.7361	46.35	46.558	117.589	138.784	88.0233	90.4291	0.00100601	0.000441693	0.00595033	0.964904	0.027698	DEG_SY	other>SY	814	0.000165625	6.96976	3.57986	0.339988	2539	0	protein_coding	homologue of NAP57	Encodes a putative pseudouridine synthase (NAP57).
AT3G57160	784.778	987.94	220.683	0	313.15	0	0	241.547	258.935	99.3551	0	7.92395	29.8712	4.6185	5.57454	0.0369552	0.267234	0.00188876	0.454003	0.239919	DEG_SY	other>SY	1918	0.00623442	-2.04424	8.15691	0.171663	1535	0	protein_coding
AT3G57170	71.4482	37.5735	40.4097	146.157	13.121	0	0	49.901	50.0928	30.0206	46.8274	65.3741	39.4351	19.3484	13.1957	0.00477273	0.00410146	0.00130363	0.948222	0.0416006	DEG_SY	other>SY	1203	0.00114627	-2.04424	9.09524	0.00294232	313	1	protein_coding	N-acetylglucosaminyl transferase component family protein / Gpi1 family protein
AT3G57220	119.297	124.699	56.2321	7.99625	42.514	0	0	0	44.6078	10.3911	8.2104	32.6727	37.7678	20.8037	19.6383	0.0041159	0.0203423	0.00168946	0.785948	0.187904	DEG_SY	other>SY	1569	0.00324199	-2.04424	7.02759	0.414071	3070	0	protein_coding	Glycosyl transferase family 4 protein
AT3G57350	55.4861	94.7072	195.603	140.249	288.499	0.499215	0.788134	15.8478	50.1507	9.90112	71.495	27.1974	28.7901	10.7133	9.3501	0.0112826	0.00604728	0.063482	0.689609	0.229579	DEG_SY	other>SY	476	2.31063e-06	6.08259	4.74041	0.180503	1580	0	protein_coding	Nucleoporin interacting component (Nup93/Nic96-like) family protein
AT3G57420	5.52464	6.34155	18.5137	86.1869	11.4193	0	0	3.93149	0.384812	3.2404	29.2018	14.994	13.5791	19.6406	18.1426	0.0208834	0.029632	0.0260704	0.672864	0.25055	DEG_SY	other>SY	1863	0.00554355	-2.04424	6.93851	0.330523	2472	0	protein_coding	Protein of unknown function (DUF288)
AT3G57780	0	0	0	0	0	52.8284	27.6713	0	0	0	0.41086	0	0	20.1639	15.8832	0.0022017	0.00142441	0.00603388	0.900717	0.089623	DEG_SY	SY>other	508	3.96304e-06	4.52758	-9.54485	0.00054865	215	1	protein_coding
AT3G57840	17.1583	6.14564	0.267097	0	1.15339	1628.46	1012.64	1.51926	38.6583	11.0962	16.3523	171.143	31.9491	0	0	0.000337271	0.000618252	0.00581689	0.745344	0.247883	DEG_SY	SY>other	71	4.33835e-20	8.33054	-7.16378	1.27432e-07	79	1	protein_coding	Plant self-incompatibility protein S1 family
AT3G57850	21.635	0	2.39111	2.44428	1.80982	943.825	1592.14	203.978	47.8849	75.3526	55.6986	141.548	49.0711	0	0	0.000530066	0.000268474	0.00641462	0.90643	0.0863573	DEG_SY	SY>other	203	1.17997e-10	8.90817	-4.66201	0.000257632	187	1	protein_coding
AT3G57930	134.355	161.778	509.957	691.531	305.574	0.420694	0.053338	15.942	55.8543	23.4577	56.2357	49.3436	148.984	32.4784	30.6651	0.0043507	0.00466352	0.0201397	0.640241	0.330605	DEG_SY	other>SY	290	1.14352e-08	4.81891	5.66378	0.216661	1773	0	protein_coding
AT3G58100	0	10.4258	59.6509	154.379	96.134	0	0	0	5.4096	0.218517	14.432	12.0235	9.85705	6.92501	6.90114	0.0467672	0.00911073	0.310795	0.383055	0.250272	DEG_SY	other>SY	1486	0.00265125	-2.04424	5.4217	0.729508	6281	0	protein_coding	plasmodesmata callose-binding protein 5	Encodes a member of the X8-GPI family of proteins. It localizes to the plasmodesmata and is predicted to bind callose.
AT3G58140	162.171	140.283	56.5221	7.05755	132.315	0	0	36.7428	51.9953	39.1064	17.5799	44.7228	22.9995	123.057	105.925	0.00507331	0.013823	0.000942937	0.886191	0.0939694	DEG_SY	other>SY	1225	0.00121145	-2.04424	8.25386	0.0386832	739	0	protein_coding	phenylalanyl-tRNA synthetase class IIc family protein
AT3G58450	18.4993	26.2423	90.2521	235.211	108.776	0	0	63.7415	12.7887	0	18.4807	0	0	0	0	0.0112084	0.0112727	0.0474657	0.592242	0.337811	DEG_SY	other>SY	1846	0.00535586	-2.04424	6.34983	0.554888	4175	0	protein_coding	Adenine nucleotide alpha hydrolases-like superfamily protein
AT3G58660	283.041	165.498	361.801	94.2163	286.981	0.518264	0.459582	14.5844	59.3478	87.8423	28.0031	84.0731	128.302	32.7174	48.2316	0.00191514	0.000794948	0.00113476	0.984587	0.0115682	DEG_SY	other>SY	624	2.92498e-05	5.31488	5.43407	0.182227	1589	0	protein_coding	Ribosomal protein L1p/L10e family
AT3G58930	25.3405	13.7962	18.238	59.1431	65.6577	0	0	6.95389	0.582236	1.22314	21.7782	32.2566	14.5973	4.05107	4.08566	0.00466171	0.00325414	0.00629715	0.909625	0.076162	DEG_SY	other>SY	2092	0.00863585	-2.04424	6.32526	0.457158	3361	0	protein_coding	F-box/RNI-like superfamily protein
AT3G59670	10.4469	10.9888	44.9955	32.4616	105.374	0	0	24.8777	0	22.9107	3.6026	58.3118	8.30451	15.2	16.7043	0.00727758	0.0108995	0.0303767	0.550215	0.401232	DEG_SY	other>SY	1677	0.00400041	-2.04424	7.01387	0.419231	3103	0	protein_coding
AT3G60000	132.478	103.429	114.735	212.647	385.644	0.836675	0.181106	314.297	434.301	374.824	362.028	0.833541	0	0	0.082499	0.0113178	0.00863661	0.0103944	0.897634	0.0720176	DEG_SY	other>SY	717	8.19924e-05	6.72177	8.39644	1.18061e-06	99	1	protein_coding	Family of unknown function (DUF566)
AT3G60070	11.6999	5.94323	82.9349	15.5443	152.205	0	0	0	17.4257	2.6265	49.9141	9.48689	7.01006	5.8246	4.66456	0.0179297	0.0133951	0.0489732	0.68523	0.234472	DEG_SY	other>SY	1130	0.000770051	-2.04424	7.48408	0.337159	2515	0	protein_coding	Major facilitator superfamily protein
AT3G61010	130.968	91.7039	46.1659	19.9353	55.7243	0	0	0	16.406	0	4.84368	65.5479	54.5097	35.6572	25.0713	0.000761188	0.00169914	0.00104242	0.918487	0.0780101	DEG_SY	other>SY	1115	0.000730054	-2.04424	5.66428	0.794619	7286	0	protein_coding	Ferritin/ribonucleotide reductase-like family protein
AT3G61140	39.9966	65.6344	80.2899	192.811	46.5849	0	0	41.1683	60.6997	66.4205	31.7396	53.2284	31.4524	24.3234	32.3325	0.00199324	0.00203318	0.00219075	0.925095	0.0686874	DEG_SY	other>SY	916	0.00030604	-2.04424	8.90861	0.00701159	386	1	protein_coding	26S proteasome, regulatory subunit Rpn7;Proteasome component (PCI) domain	Represses photomorphogenesis and induces skotomorphogenesis in the dark. Component of the nuclear-localized COP9 complex. Mutants display striking purple coloration due to anthocyanin accumulation in their cotyledons, first become defective during embryogenesis and exhibit limited seedling development.
AT3G61460	8.1939	27.2832	50.3589	133.964	69.5462	277.351	214.751	42.6064	0.106343	84.4156	7.3089	18.3662	71.4456	47.9213	60.8493	0.0554152	0.160438	0.0145852	0.614441	0.155121	DEG_SY	SY>other	1446	0.00241893	9.06675	-3.72505	0.0841357	1042	0	protein_coding	brassinosteroid-responsive RING-H2	Encodes a novel ring finger protein and forms an N-terminal hydrophobic domain and a C-terminal RING-H2 signature. Expression is down regulated by brassinolide.
AT3G61590	42.1247	7.63913	37.8672	53.612	50.1719	0	0	8.21507	11.7885	4.74099	12.4922	8.24431	12.0813	5.14138	4.51342	0.00414658	0.00125087	0.0172615	0.872605	0.104736	DEG_SY	other>SY	2126	0.00900382	-2.04424	6.598	0.313683	2393	0	protein_coding	Galactose oxidase/kelch repeat superfamily protein
AT3G62130	36.9574	78.1489	43.2074	82.8728	21.7152	0	0	27.0803	160.552	10.3981	12.4505	55.2271	50.8794	19.9985	19.6566	0.00129713	0.0010539	0.000882824	0.974271	0.0224954	DEG_SY	other>SY	1777	0.00481149	-2.04424	9.00231	0.0171461	546	0	protein_coding	Pyridoxal phosphate (PLP)-dependent transferases superfamily protein
AT3G62360	182.459	192.019	99.5565	66.2709	192.824	4.19752	1.79465	75.0088	170.042	104.293	121.261	81.4069	29.8331	48.2163	44.354	0.0102853	0.00397904	0.00151709	0.9771	0.00711832	DEG_SY	other>SY	1255	0.00136261	8.47454	4.37299	0.0108383	438	0	protein_coding	Carbohydrate-binding-like fold
AT3G63400	115.905	53.6904	42.7356	66.9027	100.351	0	0	42.1977	1.02527	10.6691	19.08	83.9275	29.4634	36.589	38.0391	0.00030571	0.000232045	0.000484607	0.982876	0.0161021	DEG_SY	other>SY	1069	0.000610138	-2.04424	7.4833	0.189732	1630	0	protein_coding	Cyclophilin-like peptidyl-prolyl cis-trans isomerase family protein
AT3G63460	434.427	266.442	299.536	225.997	146.338	702.726	573.292	659.424	682.042	420.41	546.11	71.1991	61.8579	62.2692	63.9555	0.0824491	0.0019234	0.0191533	0.894461	0.00201284	DEG_SY	SY>other	919	0.000308086	13.3641	-1.08037	0.55555	4180	0	protein_coding	transducin family protein / WD-40 repeat family protein
AT3G66652	21.8039	90.2984	24.674	19.1079	12.8886	0	0	2.07761	0	3.532	15.3216	13.5986	12.2319	4.84319	4.00317	0.00265025	0.00186259	0.00463762	0.909575	0.0812746	DEG_SY	other>SY	1641	0.00377478	-2.04424	6.35108	0.561253	4223	0	protein_coding	fip1 motif-containing protein
AT4G00160	69.3732	74.4606	261.267	220.604	61.7135	0	0.761453	14.6557	87.9048	3.82269	23.9556	1.73219	0	0	0	0.0229312	0.0294401	0.0293473	0.78621	0.132071	DEG_SY	other>SY	1375	0.00198092	4.71904	5.31158	0.418759	3100	0	protein_coding	F-box/RNI-like/FBD-like domains-containing protein
AT4G00190	14.0802	0	0	0.141641	0.685072	670.879	1064.42	1.55889	0	1.04209	0.575005	8.07054	5.66716	0	0	0.000389131	0.000157887	0.00330799	0.898771	0.0973736	DEG_SY	SY>other	139	1.0044e-13	7.45952	-10.9303	7.14701e-17	25	1	protein_coding	pectin methylesterase 38
AT4G00250	31.3659	14.8349	45.671	169.491	171.218	0	0	0.05528	0	0.254545	0.308157	6.26956	0	0	0.102833	0.00996793	0.00710473	0.0293622	0.73904	0.214525	DEG_SY	other>SY	1235	0.00126113	-2.04424	0.497062	1	14031	0	protein_coding	DNA-binding storekeeper protein-related transcriptional regulator
AT4G00467	105.378	15.3669	61.0175	150.35	23.845	1946.64	2422.7	1702.97	1254.44	1302.54	1370.2	30.9242	12.3468	0	0	0.000430215	0.00070441	0.00086317	0.961323	0.0366797	DEG_SY	SY>other	231	5.00708e-10	12.5615	-1.55657	0.266115	2080	0	protein_coding	Calcium-dependent lipid-binding (CaLB domain) family protein
AT4G00800	72.2043	24.6441	56.2283	68.6288	29.9716	0	0	11.9876	27.7271	8.94197	23.6351	31.6736	19.9646	17.9245	14.3406	0.000228919	8.70676e-05	0.000529843	0.983858	0.0152963	DEG_SY	other>SY	460	1.83487e-06	-2.04424	9.06427	0.00442457	333	1	protein_coding	transducin family protein / WD-40 repeat family protein
AT4G01860	40.7987	124.893	28.073	7.22806	31.783	0	0	10.564	3.199	3.41832	3.55305	30.5903	22.6853	12.8068	10.3372	0.00305635	0.00297689	0.00222991	0.920678	0.0710586	DEG_SY	other>SY	772	0.000124432	-2.04424	6.80114	0.275152	2142	0	protein_coding	Transducin family protein / WD-40 repeat family protein
AT4G01880	121.459	156.576	33.0236	7.90848	23.3485	0	0	1.07473	3.83765	5.93943	2.21878	31.1782	15.1408	13.7079	13.6953	0.00713093	0.0411935	0.00485463	0.602731	0.34409	DEG_SY	other>SY	1555	0.00312754	-2.04424	4.70169	0.667879	5469	0	protein_coding	methyltransferases
AT4G02070	25.0838	56.4534	10.4373	6.14593	17.9896	0	0	7.38966	0.966199	0	5.86924	21.5062	10.8047	5.64008	5.07656	0.0033353	0.00547208	0.00287994	0.887604	0.100709	DEG_SY	other>SY	1695	0.00414089	-2.04424	6.20952	0.585652	4517	0	protein_coding	MUTS homolog 6	encodes a DNA mismatch repair homolog of human MutS gene, MSH6. There are four MutS genes in Arabidopsis, MSH2, MSH3, MSH6, and MSH7, which all act as heterodimers and bind to 51-mer duplexes. MSH2*MSH6 bound the (+T) substrate strongly, (T/G) well, and (+AAG) no better than it did a (T/A) homoduplex.
AT4G02390	28.0958	16.8825	39.2144	38.1616	54.0708	0	0	193.218	0	2.76171	1.20622	17.0187	15.1016	4.68951	6.02595	0.00118113	0.000856927	0.00618855	0.898634	0.0931394	DEG_SY	other>SY	1956	0.00661125	-2.04424	9.12315	0.144445	1405	0	protein_coding	poly(ADP-ribose) polymerase	Encodes a DNA dependent nuclear poly (ADP-ribose) polymerase (E.C.2.4.2.30), thought to be involved in post-translational modification .
AT4G02400	270.268	243.742	486.035	735.972	565.74	44.5233	27.4023	264.124	435.068	140.396	289.84	44.8801	61.5571	19.1719	20.8154	0.23175	0.0270756	0.271193	0.418905	0.0510762	DEG_SY	other>SY	1461	0.00249382	10.2889	2.04299	0.297035	2265	0	protein_coding	U3 ribonucleoprotein (Utp) family protein
AT4G02600	57.6225	42.4389	100.322	29.5752	59.0012	0	0	23.0006	5.94972	0.138503	0	41.373	34.225	22.9127	28.8855	0.000338171	0.000387047	0.000625099	0.974613	0.0240364	DEG_SY	other>SY	1393	0.00209398	-2.04424	6.19969	0.631769	5068	0	protein_coding	Seven transmembrane MLO family protein	A member of a large family of seven-transmembrane domain proteins specific to plants, homologs of the barley mildew resistance locus o (MLO) protein. The Arabidopsis genome contains 15 genes encoding MLO proteins, with localization in plasma membrane. Phylogenetic analysis revealed four clades of closely-related AtMLO genes. ATMLO1 belongs to the clade II, with ATMLO13 and ATMLO15. The gene is ex…
AT4G02655	99.9698	156.047	19.8601	23.4393	214.451	8302.39	4484.15	116.187	21.1682	231.582	146.435	123.598	323.941	0	0.170657	8.7159e-05	0.000640675	0.000463544	0.933435	0.0653736	DEG_SY	SY>other	118	1.58955e-15	11.2502	-6.55974	1.79746e-08	67	1	protein_coding
AT4G02710	26.2134	8.1388	7.45096	35.3406	44.3788	181.04	85.2945	4.45219	21.105	3.74793	15.7718	21.2709	20.9901	9.77829	11.1425	0.0510023	0.0455827	0.0108499	0.855518	0.0370471	DEG_SY	SY>other	1470	0.00250503	9.33921	-4.49083	0.00062214	216	1	protein_coding	Kinase interacting (KIP1-like) family protein
AT4G02780	21.4715	0	1.23298	0	0	328.022	403.921	7.47392	3.26804	0	2.87329	1.26855	0	0.210789	0.214204	0.00111439	0.000211574	0.00261638	0.934928	0.0611295	DEG_SY	SY>other	418	8.53843e-07	8.73518	-7.70413	2.96519e-07	87	1	protein_coding	Terpenoid cyclases/Protein prenyltransferases superfamily protein	Catalyzes the conversion of geranylgeranyl pyrophosphate (GGPP) to copalyl pyrophosphate (CPP) of gibberellin biosynthesis
AT4G02940	146.833	130.471	27.5253	41.6763	0	0	0	84.2955	0	0	0	17.4438	17.137	33.9732	42.1498	0.0367219	0.303346	0.00207299	0.404194	0.253666	DEG_SY	other>SY	1984	0.00701395	-2.04424	7.84434	0.581883	4488	0	protein_coding	oxidoreductase, 2OG-Fe(II) oxygenase family protein
AT4G02990	96.7281	50.7206	40.1701	304.794	88.2273	0	0.2542	21.3088	0	13.6976	28.132	0	6.48294	67.814	60.1503	0.0148357	0.00951061	0.00524716	0.914081	0.0563251	DEG_SY	other>SY	1020	0.000501208	3.90082	5.67514	0.590317	4551	0	protein_coding	Mitochondrial transcription termination factor family protein
AT4G03080	134.892	50.3016	60.9949	28.6006	162.327	0	0.617155	37.4518	7.13559	44.9913	22.3417	24.1091	18.9795	37.9128	33.1762	0.0277876	0.00906228	0.00859143	0.940409	0.01415	DEG_SY	other>SY	1552	0.00310995	5.53191	5.46339	0.215044	1760	0	protein_coding	BRI1 suppressor 1 (BSU1)-like 1
AT4G03090	154.824	275.201	78.652	27.0837	67.3133	0.147126	0.124354	19.6022	33.8456	56.0497	49.0975	29.3429	27.9181	7.72617	6.80659	0.00485472	0.00443899	0.00358179	0.885118	0.102007	DEG_SY	other>SY	447	1.45041e-06	5.3311	6.98913	0.0151856	503	0	protein_coding	sequence-specific DNA binding;sequence-specific DNA binding transcription factors
AT4G03390	18.1491	28.8232	82.5992	86.6944	51.3753	0	0	0	0	0	21.4586	23.1157	31.1898	20.2403	18.5478	0.00108444	0.00114209	0.011322	0.692412	0.29404	DEG_SY	other>SY	647	4.00399e-05	-2.04424	6.38539	0.81297	7571	0	protein_coding	STRUBBELIG-receptor family 3
AT4G03420	0	0	0	0	0	32.7265	2.93236	0	0	0	6.32187	5.02639	4.92887	42.8732	74.7087	0.0286172	0.0161211	0.0540035	0.819697	0.0815613	DEG_SY	SY>other	1646	0.00379907	5.5885	-4.49677	0.475548	3490	0	protein_coding	Protein of unknown function (DUF789)
AT4G04910	38.7445	68.4133	12.5342	34.1893	25.3444	110.784	247.718	192.69	309.258	119.497	203.378	42.6055	23.7526	46.4679	43.6826	0.017145	0.0103652	0.0187997	0.916116	0.0375741	DEG_SY	SY>other	1140	0.00080213	11.2405	-0.726346	0.802953	7450	0	protein_coding	AAA-type ATPase family protein	N-ethylmaleimide sensitive factor
AT4G05410	11.1099	26.1561	133.139	26.9478	66.2648	0	0	11.0264	13.7077	4.17423	20.7024	38.1141	24.9481	14.7244	18.1076	0.0068932	0.00434422	0.0186098	0.815074	0.155079	DEG_SY	other>SY	1599	0.00346144	-2.04424	6.80967	0.274633	2132	0	protein_coding	Transducin/WD40 repeat-like superfamily protein	Encodes a nucleolar protein with seven WD40-repeats that plays a role in embryo sac development and is critical for the correct positioning of the division plane of zygote and the apical cell lineage in Arabidopsis. YAO may act by modulating nucleolar function, such as rRNA biogenesis, during early embryogenesis and gametogenesis.
AT4G07515	54.6766	4.39336	0.668518	0.761369	1.17259	1997.16	1794.4	16.6375	33.1377	62.3642	51.7918	128.454	26.1972	0	0	8.47037e-05	9.4218e-05	0.00671249	0.549243	0.443865	DEG_SY	SY>other	67	1.16189e-20	9.47764	-6.41989	1.77114e-09	56	1	protein_coding	Protein of unknown function (DUF784)
AT4G08025	617.092	47.5238	5.64423	8.55068	7.92402	16712.9	14335.5	20.6516	50.9991	296.747	285.2	377.198	334.57	0	0	7.08409e-05	4.29846e-05	0.00920372	0.520539	0.470143	DEG_SY	SY>other	22	4.27789e-37	12.0618	-7.46054	1.1077e-08	62	1	protein_coding	Protein of unknown function (DUF784)
AT4G08180	53.2011	20.9995	29.5999	67.0904	45.7166	0	0	0	1.90141	4.4344	23.203	17.9672	13.7151	13.8359	15.0304	0.000734288	0.00042544	0.00127598	0.970449	0.0271153	DEG_SY	other>SY	1156	0.000932898	-2.04424	6.87869	0.459979	3377	0	protein_coding	OSBP(oxysterol binding protein)-related protein 1C
AT4G08280	96.3975	206.364	18.9789	291.626	96.4183	0	0	18.7599	0	0	2.22279	26.3594	35.679	65.5765	56.1931	0.00605717	0.00552722	0.00142573	0.946698	0.0402922	DEG_SY	other>SY	1840	0.00528672	-2.04424	5.15797	0.853455	8479	0	protein_coding	Thioredoxin superfamily protein
AT4G08869	92.401	17.1447	0	5.41241	1.69587	3973.36	2217.23	0	46.3547	37.7872	31.713	352.88	493.569	0	0	0.000548467	0.000809145	0.00686008	0.806075	0.185707	DEG_SY	SY>other	97	1.90323e-17	8.98892	-7.61304	3.16939e-07	90	1	protein_coding	Putative membrane lipoprotein	Encodes a defensin-like (DEFL) family protein.
AT4G08875	26.0682	0	0	0	0	1975.02	997.39	0	473.382	313.724	253.895	194.403	130.439	0	0	0.00305773	0.000843008	0.0351415	0.607851	0.353107	DEG_SY	SY>other	153	7.99402e-13	9.99054	-3.39683	0.126434	1313	0	protein_coding	Putative membrane lipoprotein	Encodes a defensin-like (DEFL) family protein.
AT4G09545	0.080048	0.433902	0	0	0.282727	319.669	558.755	21.7256	27.9445	43.4314	21.7605	10.8379	2.42382	0	0	0.00014071	0.000408227	0.0014813	0.921167	0.0768032	DEG_SY	SY>other	286	9.37046e-09	7.60522	-4.8096	0.0026916	299	1	protein_coding	ECA1 gametogenesis related family protein	Encodes a ECA1 gametogenesis related family protein
AT4G09915	17.9486	0.935368	0.973083	1.00168	0.223189	795.379	775.631	0.402539	1.14706	0	0.591825	10.3822	2.57574	0	0	0.000362404	0.000250926	0.00692511	0.848177	0.144284	DEG_SY	SY>other	244	1.15297e-09	5.28323	-10.9518	9.34164e-12	43	1	NA	NA	NA
AT4G10960	0	0	0.369922	269.747	1.90924	314.989	315.724	0	0.155447	0	0	3.27921	3.01113	7.71456	16.4147	0.031207	0.198706	0.00119188	0.556927	0.211969	DEG_SY	SY>other	893	0.000279694	4.64873	-13.4585	3.64149e-15	28	1	protein_coding	UDP-D-glucose/UDP-D-galactose 4-epimerase 5	Encodes a protein with UDP-D-glucose 4-epimerase activity.
AT4G11350	1.5527	6.47209	37.8902	23.933	188.923	0	0	0	6.65624	0.401988	0.231669	0.63348	0.971942	1.66919	1.91483	0.0247353	0.0169521	0.112455	0.571874	0.273983	DEG_SY	other>SY	967	0.000386568	-2.04424	4.60103	0.83327	7967	0	protein_coding	Protein of unknown function (DUF604)
AT4G11653	51.0255	2.28808	0.393948	2.06141	0.750657	1370.2	1174.68	0	0.464378	1.55296	2.7953	246.882	55.3376	0	0	0.000692861	0.000422743	0.0128881	0.745575	0.240422	DEG_SY	SY>other	202	1.00929e-10	5.78904	-10.7689	5.73382e-13	34	1	protein_coding	RALF-like 29	Rapid alkalinization factor (RALF) family protein. Member of a diversely expressed predicted peptide family showing sequence similarity to tobacco Rapid Alkalinization Factor (RALF), and is believed to play an essential role in the physiology of Arabidopsis. Consists of a single exon and is characterized by a conserved C-terminal motif and N-terminal signal peptide.
AT4G11720	0	2.24213	4.19743	59.7871	147.349	0	0	0	0	0	2.03809	0.574266	0	0	0.263076	0.0922446	0.0253725	0.264028	0.478764	0.139592	DEG_SY	other>SY	1545	0.00306674	-2.04424	2.41437	1	14776	0	protein_coding	hapless 2	Encodes HAP2 with the following predicted motifs: an N-terminal secretion signal, a single transmembrane domain and a C-terminal histidine-rich domain. HAP2 is expressed only in the haploid sperm and is required for pollen tube guidance and fertilization. Predominantly localized to sperm endoplasmic reticulum membranes. May also reside in other endomembranes, including the plasma membrane.
AT4G12020	5.05327	14.1495	0.932366	5.75941	5.0575	62.3883	27.3728	24.1165	5.05187	11.4899	28.6633	12.1017	6.55078	8.86754	6.27181	0.0315134	0.0178404	0.0232689	0.885832	0.041545	DEG_SY	SY>other	1560	0.00315586	9.62884	-2.28927	0.175835	1555	0	protein_coding	protein kinase family protein	Encodes a member of the A1 subgroup of the MEKK (MAPK/ERK kinase kinase) family. MEKK is another name for Mitogen-Activated Protein Kinase Kinase Kinase (MAPKKK or MAP3K). This subgroup has four members: At4g08500 (MEKK1, also known as ARAKIN, MAP3Kb1, MAPKKK8), At4g08480 (MEKK2, also known as MAP3Kb4, MAPKKK9), At4g08470 (MEKK3, also known as MAP3Kb3, MAPKKK10) and At4g12020 (MEKK4, also known a…
AT4G12400	347.057	157.544	729.406	189.818	711.375	30.8321	15.6982	165.941	93.522	112.329	267.891	10.9069	49.7649	0.578191	0.818016	0.248694	0.0136749	0.058808	0.666002	0.0128212	DEG_SY	other>SY	1804	0.00494062	9.34301	1.79682	0.474475	3477	0	protein_coding	stress-inducible protein, putative
AT4G12430	0	0	0	5.64266	0	146.638	93.7616	31.4092	9.42539	29.7544	59.0222	0	0	9.23773	10.6169	0.0131687	0.0137014	0.002561	0.860685	0.109884	DEG_SY	SY>other	806	0.000153681	8.96609	-2.82827	0.0806194	1024	0	protein_coding	Haloacid dehalogenase-like hydrolase (HAD) superfamily protein
AT4G12720	144.539	129.197	369.151	221.18	158.508	0	0	182.352	9.30643	137.897	19.0853	35.133	109.458	63.149	45.8986	9.97663e-05	0.000164631	0.000716615	0.925881	0.0731379	DEG_SY	other>SY	378	3.29469e-07	-2.04424	9.42291	0.0060369	367	1	protein_coding	MutT/nudix family protein	Encodes a protein with ADP-ribose hydrolase activity. Negatively regulates EDS1-conditioned plant defense and programmed cell death.
AT4G12790	119.435	133.933	250.073	196.698	183.162	335.05	682.906	570.633	1174.13	492.291	448.98	91.7799	135.833	49.4584	55.5227	0.0268088	0.0608823	0.0162862	0.768801	0.127222	DEG_SY	SY>other	1374	0.001975	11.8801	-0.539469	0.881408	9092	0	protein_coding	P-loop containing nucleoside triphosphate hydrolases superfamily protein
AT4G13261	280.113	23.7409	0.890714	1.66414	4.60083	7070.91	6122.18	6.53169	0.532562	4.80849	3.53608	368.437	288.644	0	0	5.4677e-05	5.81408e-05	0.00595725	0.528026	0.465904	DEG_SY	SY>other	35	1.17973e-27	8.76596	-11.578	3.59749e-22	7	1	protein_coding	Protein of unknown function (DUF784)
AT4G13690	12.2806	22.3678	111.494	57.8617	124.974	0	0	0	0	0	12.9853	3.05066	0	1.81474	1.6456	0.00517156	0.00400204	0.0590932	0.503683	0.42805	DEG_SY	other>SY	1496	0.00272426	-2.04424	4.34725	0.987942	12105	0	protein_coding
AT4G14620	3.00977	9.65151	59.6319	265.951	65.6182	0	0	0	36.5324	0	0.954581	44.6124	20.9592	15.335	13.3529	0.0195766	0.0162833	0.131409	0.484987	0.347744	DEG_SY	other>SY	780	0.000131262	-2.04424	6.20744	0.745778	6508	0	protein_coding	Protein of unknown function (DUF506)
AT4G14880	45.7037	66.9476	30.889	44.5156	145.297	0	0	3.48842	16.0868	0	1.08684	45.648	20.0709	471.038	469.749	0.00160839	0.00179674	0.00110618	0.959616	0.0358725	DEG_SY	other>SY	1684	0.0040773	-2.04424	5.4087	0.724697	6200	0	protein_coding	O-acetylserine (thiol) lyase (OAS-TL) isoform A1	Encodes a cytosolic isoform of cytosolic O-acetylserine(thiol)lyase, a key enzyme in cysteine biosynthesis and for the fixation of inorganic sulfide. It catalyzes the formation of cysteine from O-acetylserine and inorganic sulfide. Gene expression is predominant in the root cortex and the xylem parenchyma. Gene expression is induced in leave, stems and roots by high salt and heavy metal stresses,…
AT4G15010	13.2367	50.5972	70.5923	36.844	86.766	0	0	16.7122	11.8781	30.6923	28.4336	34.3224	28.5545	16.3485	14.7473	0.00270724	0.00112554	0.00968992	0.903357	0.0831201	DEG_SY	other>SY	1934	0.00637825	-2.04424	7.57812	0.122705	1279	0	protein_coding	Mitochondrial substrate carrier family protein
AT4G15110	53.5524	71.0755	24.0842	100.216	9.8209	0	0	0	0	0	0.961269	29.9343	36.8717	93.5752	78.6555	0.00546303	0.0090707	0.0011581	0.924773	0.0595349	DEG_SY	other>SY	1953	0.00655497	-2.04424	1.27686	1	16402.5	0	protein_coding	cytochrome P450, family 97, subfamily B, polypeptide 3	member of CYP97B
AT4G15640	99.7943	130.113	157.123	89.6619	82.3518	0	0	8.62363	67.707	0	2.55169	26.7365	41.7325	23.0373	23.5523	3.48121e-05	5.22688e-05	0.000144852	0.989545	0.0102233	DEG_SY	other>SY	888	0.000265606	-2.04424	7.24191	0.411552	3048	0	protein_coding
AT4G15890	9.42296	14.2552	9.84575	76.1768	3.93106	0	0	0	6.23165	0	0.094745	6.8318	3.88115	3.21198	2.26777	0.0193752	0.0218184	0.00559175	0.850721	0.102494	DEG_SY	other>SY	1988	0.00708144	-2.04424	5.07674	0.879355	9036	0	protein_coding	binding
AT4G16600	43.2894	38.8981	99.2425	113.468	5.0944	0	0	0	0	0	0	10.1335	9.79696	0	0.274597	0.00982711	0.0145502	0.0026432	0.880907	0.0920723	DEG_SY	other>SY	1880	0.00572704	NA	NA	NA	NA	NA	protein_coding	Nucleotide-diphospho-sugar transferases superfamily protein
AT4G16660	505.748	376.5	157.263	202.394	138.669	630.218	714.682	371.161	249.458	516.074	375.991	88.8949	82.4324	58.8997	67.9559	0.132268	0.00391568	0.166805	0.677265	0.0197466	DEG_SY	SY>other	688	5.94608e-05	12.8377	-1.68378	0.22193	1816	0	protein_coding	heat shock protein 70 (Hsp 70) family protein
AT4G16830	212.914	369.448	909.078	664.222	670.901	0	0.251286	6.83227	40.0805	0.846395	102.6	88.2052	82.7928	116.964	110.593	0.000174554	7.63204e-05	0.00636059	0.611115	0.382274	DEG_SY	other>SY	142	1.32486e-13	4.03737	7.11816	0.262171	2055	0	protein_coding	Hyaluronan / mRNA binding family
AT4G17150	96.608	32.2024	90.8006	6.30107	36.7855	0	0	36.0454	6.02954	3.42734	69.8771	33.6919	26.0819	22.103	18.5966	0.00470087	0.00311665	0.0013045	0.962315	0.0285625	DEG_SY	other>SY	1742	0.0044638	-2.04424	8.32332	0.0605828	892	0	protein_coding	alpha/beta-Hydrolases superfamily protein
AT4G17300	8.69235	43.619	16.9984	60.0929	82.4296	0	0	0	0	6.63808	5.76328	22.3315	13.4653	53.975	47.4588	0.00837507	0.00300506	0.00796855	0.92723	0.0534218	DEG_SY	other>SY	2078	0.00837513	-2.04424	4.9715	0.860772	8639	0	protein_coding	Class II aminoacyl-tRNA and biotin synthetases superfamily protein	Asparaginyl-tRNA synthetase protein involved in amino acid activation/protein synthesis.
AT4G18020	139.394	141.509	23.3639	24.4662	0	0	0	149.646	41.2155	74.4553	142.835	92.7203	97.6342	24.1404	21.3961	0.0337617	0.327028	0.00220613	0.36514	0.271864	DEG_SY	other>SY	1644	0.00379259	-2.04424	10.4496	7.12933e-06	126	1	protein_coding	CheY-like two-component responsive regulator family protein	Encodes pseudo-response regulator 2 (APRR2) that interacts with a calcium sensor (CML9).
AT4G18440	73.5506	107.129	91.5197	10.2126	92.9808	0	0	0	0	0	48.2643	18.2036	12.3235	307.63	523.659	0.00193118	0.00304896	0.000639761	0.954609	0.039771	DEG_SY	other>SY	1315	0.00165054	-2.04424	6.8098	0.74826	6564	0	protein_coding	L-Aspartase-like family protein
AT4G18520	48.8046	38.0712	83.4795	318.905	63.6694	0.234503	0.150042	69.2307	30.0645	89.7294	38.1564	12.3064	8.46973	18.2831	15.4497	0.0234615	0.0217076	0.0205313	0.770807	0.163492	DEG_SY	other>SY	833	0.000178656	5.25269	6.8323	0.0252177	599	0	protein_coding	Pentatricopeptide repeat (PPR) superfamily protein
AT4G18770	4.26538	1.15047	2.11616	3.25719	0.356279	887.214	1470.39	236.278	395.591	252.185	229.017	10.4761	5.19668	0	0	7.55835e-06	3.82049e-05	0.000128224	0.974665	0.0251606	DEG_SY	SY>other	33	4.97356e-28	12.2614	-2.99356	0.00450576	334	1	protein_coding	myb domain protein 98	MYB98 is a member of the R2R3-MYB gene family, the members of which likely encode transcription factors. Within an ovule, MYB98 is expressed exclusively in the synergid cells, and mutations in this gene affect the female gametophyte specifically. myb98 female gametophytes are affected in two unique features of the synergid cell, pollen tube guidance and the filiform apparatus, but are otherwise n…
AT4G18880	23.0021	158.478	56.3749	71.0915	36.6162	0	0	38.4901	2.51123	0	37.6901	2.59935	1.15563	17.7787	16.3741	0.00164182	0.000476803	0.00318469	0.957396	0.0373004	DEG_SY	other>SY	1167	0.0010074	-2.04424	7.71026	0.293176	2237	0	protein_coding	heat shock transcription factor A4A	member of Heat Stress Transcription Factor (Hsf) family
AT4G18905	73.204	71.6485	20.0177	101.84	43.1128	0	0	7.53503	11.8826	25.4496	14.044	50.6085	20.449	30.6329	32.6981	0.00155058	0.00319612	0.000650072	0.94781	0.0467934	DEG_SY	other>SY	1570	0.00324638	-2.04424	7.15816	0.202819	1689	0	protein_coding	Transducin/WD40 repeat-like superfamily protein
AT4G18950	148.3	327.272	134.02	201.341	148.427	0	0.488556	145.411	83.2834	115.26	109.644	12.5934	8.42298	28.4074	33.0904	0.000535919	0.000199096	0.000970991	0.991092	0.00720214	DEG_SY	other>SY	550	8.3655e-06	5.71703	7.83362	0.000780536	231	1	protein_coding	Integrin-linked protein kinase family
AT4G19230	51.2684	77.0119	54.7971	181.932	230.859	0	0	10.8186	2.84756	13.2765	15.4143	4.5106	0	2.96423	3.65549	0.00156739	0.00190584	0.00230248	0.890899	0.103326	DEG_SY	other>SY	546	8.02204e-06	-2.04424	6.74374	0.293489	2246	0	protein_coding	cytochrome P450, family 707, subfamily A, polypeptide 1	Encodes a protein with ABA 8'-hydroxylase activity, involved in ABA catabolism. Member of the CYP707A gene family. CYP707A1 appears to play an important role in determining the ABA levels in dry seeds. Gene involved in postgermination growth. Overexpression of CYP707A1 leads to a decrease in ABA levels and a reduction in after-ripening period to break dormancy.
AT4G19510	75.5061	40.4464	10.6342	1.54269	19.2024	0	0	3.86285	20.378	3.74833	16.8037	18.1585	8.46031	21.1569	15.513	0.0110611	0.0361788	0.00315871	0.773355	0.176246	DEG_SY	other>SY	1298	0.00156503	-2.04424	8.01488	0.0754472	987	0	protein_coding	Disease resistance protein (TIR-NBS-LRR class)
AT4G19970	96.0801	9.87902	4.63669	7.56307	2.81874	6046.36	5788.79	5.63548	2.55898	31.9074	6.444	7.99479	15.8129	0.302595	1.64252	9.10597e-06	1.57454e-05	0.000480588	0.84025	0.159244	DEG_SY	SY>other	19	1.23322e-37	10.7031	-9.82144	2.1527e-13	33	1	protein_coding
AT4G20020	41.4581	36.3733	256.404	7.09041	38.2094	0	0	0.922115	23.7949	21.2971	41.486	70.6788	22.3053	35.8166	38.3314	0.0157808	0.0217982	0.00418449	0.851008	0.107228	DEG_SY	other>SY	2060	0.00812059	-2.04424	7.19042	0.246182	1958	0	protein_coding
AT4G20800	25.4531	0.388285	0.216765	0.042054	0.824477	1519.72	1478.91	0.799702	0.076617	0.601363	0.718322	34.0297	21.4719	0	0	3.50604e-05	3.95036e-05	0.00200299	0.767282	0.230641	DEG_SY	SY>other	73	6.57574e-20	7.87721	-12.1844	1.21682e-23	2	1	protein_coding	FAD-binding Berberine family protein
AT4G21060	47.3524	39.2551	74.7176	23.7692	57.3078	0	0	17.7299	25.1954	4.69806	3.05798	20.4389	10.4348	7.97549	7.45417	0.000258651	0.000342792	0.000501583	0.975794	0.0231031	DEG_SY	other>SY	1363	0.00190907	-2.04424	7.36417	0.186465	1615	0	protein_coding	Galactosyltransferase family protein
AT4G21390	93.8124	54.4651	42.5014	3.72429	17.4118	0	0	0	0	0.070345	0	1.52016	0	3.596	5.77895	0.00685159	0.0149864	0.0020403	0.873779	0.102342	DEG_SY	other>SY	1533	0.00297164	NA	NA	NA	NA	NA	protein_coding	S-locus lectin protein kinase family protein
AT4G21585	187.121	144.624	3.38969	12.3598	19.7955	0	0.135267	0.355658	0	0.273126	15.1991	21.0422	12.6747	9.87929	8.41294	0.0144901	0.16437	0.00471711	0.423079	0.393344	DEG_SY	other>SY	1653	0.00383635	1.88604	4.81549	0.889242	9216	0	protein_coding	endonuclease 4	Encodes a putative endonuclease but no demonstrable endonuclease activity, either towards single stranded DNA or mismatches, has been seen in vitro.
AT4G22105	115.599	21.5303	79.9732	25.6635	5.10492	523.873	365.851	3742.26	5551.54	5475.76	5558.07	31.8098	26.0949	0	0	0.024087	0.0102292	0.0143912	0.914145	0.0371471	DEG_SY	SY>other	2030	0.00776602	11.6643	2.60418	0.0789526	1018	0	protein_coding	SCR-like 26	Encodes a member of a family of small, secreted, cysteine rich proteins with sequence similarity to SCR (S locus cysteine-rich protein).
AT4G22840	69.458	276.236	117.354	52.4579	163.842	0	0	3.00759	0	0	0.678068	14.6751	0	5.98983	7.43144	0.000672594	0.000283073	0.000975782	0.977566	0.0205023	DEG_SY	other>SY	857	0.000221299	-2.04424	2.71627	0.986997	12066	0	protein_coding	Sodium Bile acid symporter family
AT4G23060	27.9942	61.2581	189.806	298.936	103.376	0	0	2.74331	13.2475	3.84023	12.7627	37.3209	26.7614	11.6627	8.95001	0.00244849	0.00218379	0.0138291	0.687752	0.293786	DEG_SY	other>SY	374	2.68364e-07	-2.04424	6.38157	0.380034	2820	0	protein_coding	IQ-domain 22
AT4G23100	337.884	528.606	632.346	549.283	867.444	23.0751	31.4354	6.3063	72.9239	15.6127	70.5638	125.817	76.3907	197.845	231.882	0.0314612	0.00122949	0.014427	0.940015	0.012867	DEG_SY	other>SY	974	0.00040299	8.49951	-0.360019	0.991996	12258	0	protein_coding	glutamate-cysteine ligase	Encodes the enzyme glutamate-cysteine ligase catalyzing the first, and rate-limiting, step of glutathione biosynthesis. Required for cell proliferation at the root tip. Involved in susceptibility to the bacterial pathogen Pseudomonas syringae. Mutants are phytoalexin defective.
AT4G23470	365.318	455.536	149.379	110.609	199.046	652.391	412.349	1228.85	458.705	1299.99	1084.51	56.3605	250.62	111.913	105.694	0.125153	0.0121926	0.204423	0.617169	0.0410618	DEG_SY	SY>other	1901	0.00605837	12.3539	0.0637805	1	15605	0	protein_coding	PLAC8 family protein
AT4G23500	6.0288	11.8745	4.40765	0	9.02793	301.048	289.064	0	0	0	4.50373	30.6275	15.8038	23.1132	18.6692	0.000886687	0.00164385	0.00146345	0.908715	0.0872911	DEG_SY	SY>other	393	4.87915e-07	7.25999	-9.00968	5.92301e-05	149	1	protein_coding	Pectin lyase-like superfamily protein
AT4G23540	25.3223	58.7163	44.978	46.1249	57.1258	0	0	3.61864	14.2561	1.30698	0	18.1594	25.1132	12.2742	10.4247	0.000152747	0.000105727	0.00103873	0.968571	0.0301318	DEG_SY	other>SY	958	0.000378105	-2.04424	6.38789	0.561253	4220	0	protein_coding	ARM repeat superfamily protein
AT4G23840	7.67787	39.1147	61.6611	56.8774	31.3066	0	0	0	0	0	6.07867	34.1755	42.5726	5.17378	5.60279	0.00405153	0.00139875	0.0155265	0.876024	0.102999	DEG_SY	other>SY	1889	0.00583483	-2.04424	3.9773	1	12721	0	protein_coding	Leucine-rich repeat (LRR) family protein
AT4G24026	0.349212	0.572132	0.238745	0.114227	0	4.8703	156.962	46.6305	0.60431	7.21138	18.5257	0.258839	4.04865	1.74844	3.07247	0.00354942	0.00715031	0.0194356	0.934409	0.0354552	DEG_SY	SY>other	1797	0.00491083	6.48558	-3.10616	0.462831	3394	0	protein_coding
AT4G24230	40.0921	8.41854	38.2303	166.636	74.962	0	0	0	10.5781	1.43597	0	48.55	73.9727	27.0971	26.9791	0.0133177	0.00555214	0.02912	0.81374	0.138271	DEG_SY	other>SY	1517	0.00283431	-2.04424	4.66204	0.894604	9375	0	protein_coding	acyl-CoA-binding domain 3	acyl-CoA-binding protein ACBP3. Localized extracellularly in transiently expressed tobacco BY-2 cells and onion epidermal cells. Binds arachidonyl-CoA with high affinity.
AT4G24260	36.4143	15.4904	60.8109	49.8132	66.6009	0	0	1.50269	0	0	1.27361	39.8903	21.2938	0.48052	0.618583	0.00137104	0.000770577	0.0163174	0.788688	0.192853	DEG_SY	other>SY	1538	0.00300585	-2.04424	2.95373	0.975559	11600	0	protein_coding	glycosyl hydrolase 9A3	Encodes a protein with similarity to endo-1,4-b-glucanases. KOR3 is induced by nemotodes and is expressed in syncitia induced by Heterodera schachtii.May be involved in the development and function of syncitia.
AT4G24330	161.291	97.9607	30.7318	80.4235	93.9594	0	0.648531	6.64268	63.1354	45.6103	51.306	95.6208	66.9059	62.869	71.4069	0.0103008	0.00951246	0.00473821	0.950055	0.025394	DEG_SY	other>SY	2054	0.00799944	5.08413	6.04174	0.185976	1612	0	protein_coding	Protein of unknown function (DUF1682)
AT4G24610	6.51955	9.19703	8.96242	65.0706	9.36118	0	0	10.7526	35.4451	1.9188	26.894	21.2261	16.6926	9.99502	8.77028	0.0159548	0.0176005	0.00974395	0.823261	0.13344	DEG_SY	other>SY	1873	0.00555965	-2.04424	8.63264	0.0297708	648	0	protein_coding
AT4G25130	116.586	71.6683	512.709	46.0096	104.09	0	0	187.144	63.5489	81.7957	119.678	52.8749	96.7148	227.419	208.233	0.00420991	0.00415861	0.00220487	0.922266	0.0671611	DEG_SY	other>SY	904	0.000289836	-2.04424	9.26416	0.00192286	270	1	protein_coding	peptide met sulfoxide reductase 4	Encodes a chloroplast-localized methionine sulfoxide reductase that is a member of the MSRA family. Involved in protection of chloroplasts from oxidative stress.
AT4G25170	192.226	62.2245	2.26127	61.5352	17.2083	0	0	0	0	7.88601	13.8499	4.13417	21.0284	58.0519	56.1883	0.0255319	0.0345008	0.0037103	0.853566	0.0826907	DEG_SY	other>SY	2154	0.00963948	-2.04424	5.29221	0.834327	7987	0	protein_coding	Uncharacterised conserved protein (UCP012943)
AT4G25240	66.4892	106.407	176.833	317.131	268.496	0	0	6.47298	3.39181	37.6202	49.8504	25.6837	15.7382	5.30848	4.03243	0.000528892	0.000633562	0.00434689	0.734444	0.260047	DEG_SY	other>SY	260	2.08417e-09	-2.04424	8.08247	0.0851749	1048	0	protein_coding	SKU5 similar 1	Encodes GPI-anchored SKU5-like protein.
AT4G25340	520.446	486.846	797.77	479.202	592.712	49.2939	25.0584	81.7022	106.089	192.756	198.715	53.3636	95.6184	31.5463	40.2947	0.0116669	0.000786147	0.00600002	0.976448	0.00509912	DEG_SY	other>SY	2051	0.00791157	9.30792	1.0539	0.80077	7352	0	protein_coding	FK506 BINDING PROTEIN 53	Encodes a member of the FKBP-type immunophilin family that functions as a histone chaparone. Binds to 18S rDNA and represses its expression.
AT4G25840	0	4.41427	0	0	0	27.3422	56.6768	0	5.74723	2.90454	0	26.2746	19.5624	17.278	16.9107	0.0465276	0.00799564	0.245003	0.466117	0.234357	DEG_SY	SY>other	1808	0.00495445	5.92172	-5.10612	0.185784	1603	0	protein_coding	glycerol-3-phosphatase 1
AT4G25880	113.726	119.559	52.3768	20.1015	81.5598	0.154752	0.125605	3.21217	0.083591	14.91	5.32797	60.979	28.1472	31.0512	29.1531	0.00305908	0.00554962	0.00114178	0.933054	0.0571957	DEG_SY	other>SY	971	0.000396927	3.93858	4.20408	0.711445	6061	0	protein_coding	pumilio 6	Encodes a member of the Arabidopsis Pumilio (APUM) proteins containing PUF domain (eight repeats of approximately 36 amino acids each). PUF proteins regulate both mRNA stability and translation through sequence-specific binding to the 3' UTR of target mRNA transcripts.
AT4G26110	99.7659	179.118	176.577	251.675	213.65	0	1.60447	43.7303	45.8359	98.0706	65.8211	276.298	166.836	99.9178	100.593	0.00358182	0.00235968	0.0132908	0.947675	0.0330927	DEG_SY	other>SY	1180	0.00103232	6.04753	5.13848	0.183122	1591	0	protein_coding	nucleosome assembly protein1;1	Encodes a member of a small gene family of proteins with similarity to nucleosome assembly proteins.May function in nucleotide excision repair. Loss of function mutations have no obvious visible phenotypes but do seem to affect transcription of NER related genes.
AT4G26120	5.25618	10.243	89.0967	27.7335	98.5707	0	0	19.4806	4.45784	0.878155	37.5206	0	0	1.18855	2.30415	0.00860591	0.00718902	0.0776727	0.476271	0.430262	DEG_SY	other>SY	1240	0.00129981	-2.04424	7.37223	0.219906	1799	0	protein_coding	Ankyrin repeat family protein / BTB/POZ domain-containing protein
AT4G26190	92.1633	79.9593	131.963	135.887	55.5431	0.681101	0.839502	1.49134	0.764201	21.2506	4.57912	44.6259	130.945	20.7721	19.8567	0.00562006	0.00311629	0.00384781	0.964764	0.0226517	DEG_SY	other>SY	880	0.00025235	5.54301	2.30858	0.850191	8440	0	protein_coding	Haloacid dehalogenase-like hydrolase (HAD) superfamily protein
AT4G26466	5.05313	0	0	0	0	169.748	175.111	614.847	361.192	499.778	510.026	3.07606	8.72671	0	0	0.0115722	0.00289787	0.0647909	0.64094	0.279799	DEG_SY	SY>other	831	0.000177609	9.43534	0.602584	0.937217	10592	0	protein_coding	lorelei	Encodes a membrane localized (putative GPI-anchored) protein involved in fertilization. Loss of function mutations display defects in fertilization-around 25% of embryo sacs abort.
AT4G26470	0.580065	0	48.108	1.70203	43.4959	366.83	148.83	402.497	342.546	292.91	301.445	7.47548	1.28489	1.21328	1.84079	0.0340944	0.192527	0.0125173	0.538507	0.222354	DEG_SY	SY>other	540	7.59057e-06	10.5049	-0.620344	0.859179	8615	0	protein_coding	Calcium-binding EF-hand family protein
AT4G26480	261.38	241.84	295.797	8.10682	416.165	0	0.21416	124.384	151.367	106.338	31.884	53.7943	30.1287	40.9286	39.6984	0.00793111	0.0116319	0.000768912	0.908354	0.0713137	DEG_SY	other>SY	934	0.000334679	4.81688	8.67718	0.00291089	312	1	protein_coding	RNA-binding KH domain-containing protein
AT4G26600	96.7471	110.84	35.485	100.879	79.7035	0	0	6.31087	2.23172	7.77933	43.3764	13.613	13.2927	8.6476	11.0907	0.000187592	0.000358036	0.000181635	0.978253	0.0210194	DEG_SY	other>SY	635	3.42115e-05	-2.04424	7.59255	0.165066	1515	0	protein_coding	S-adenosyl-L-methionine-dependent methyltransferases superfamily protein
AT4G26780	53.9313	150.921	48.5561	20.6071	99.3489	0	0	0	9.1605	2.65481	10.4991	18.6792	8.26637	19.7718	26.7458	0.00206851	0.00161556	0.00117088	0.967323	0.0278221	DEG_SY	other>SY	1822	0.00505845	-2.04424	5.33012	0.711006	6052	0	protein_coding	Co-chaperone GrpE family protein	unknown function
AT4G26860	47.7941	164.457	18.2947	132.772	139.031	0	0	0	0	43.2457	18.5563	79.1289	98.0667	28.2717	33.396	0.0049587	0.00259003	0.00165121	0.963943	0.0268566	DEG_SY	other>SY	1847	0.00535586	-2.04424	6.49041	0.6679	5471	0	protein_coding	Predicted pyridoxal phosphate-dependent enzyme, YBL036C type
AT4G27020	132.896	90.9684	77.3448	39.6359	8.47667	0	0	117.111	8.28947	73.4953	60.8957	33.2592	15.3819	10.5297	13.0912	0.0039086	0.0084302	0.00123385	0.909326	0.0771011	DEG_SY	other>SY	1479	0.00258874	-2.04424	9.2115	0.00546857	352	1	protein_coding
AT4G27320	0	0	1.31549	0	0.991202	1.94576	122.207	0	0	1.01677	6.78435	49.9745	64.187	37.0133	46.6025	0.124218	0.143339	0.0584884	0.582903	0.0910518	DEG_SY	SY>other	1281	0.00146866	6.50962	-5.15531	0.17768	1566	0	protein_coding	Adenine nucleotide alpha hydrolases-like superfamily protein	Contains a universal stress protein domain. Protein is phosphorylated in response to Phytophthora infestans zoospores and xylanase.
AT4G27450	117.261	54.0589	87.9441	36.7816	77.1183	0	0	11.2288	0	0	30.0545	7.08006	23.836	29.7392	37.9008	0.000407645	0.000313315	0.000747421	0.980843	0.0176885	DEG_SY	other>SY	1879	0.00571474	-2.04424	5.99537	0.748831	6574	0	protein_coding	Aluminium induced protein with YGL and LRDR motifs
AT4G27640	59.9962	58.0514	39.2528	3.53016	35.9263	0	0	0.6871	41.4403	0	1.46155	59.6879	15.3169	36.6269	31.4724	0.00360585	0.0106588	0.000947068	0.894094	0.0906941	DEG_SY	other>SY	1451	0.00243562	-2.04424	7.59023	0.379306	2813	0	protein_coding	ARM repeat superfamily protein
AT4G27860	60.4146	186.905	219.158	196.489	257.15	1.06989	0	105.45	52.667	131.628	129.263	121.503	173.371	18.8651	44.3369	0.00728775	0.00208365	0.0901651	0.786335	0.114129	DEG_SY	other>SY	811	0.000162476	6.24997	6.63865	0.00982419	425	1	protein_coding	vacuolar iron transporter (VIT) family protein
AT4G28360	66.2376	97.5251	70.3129	131.359	47.0784	0	0	14.2265	124.877	98.2528	44.1324	82.0838	31.775	40.9293	39.4385	0.000695728	0.000793736	0.000698444	0.973634	0.0241785	DEG_SY	other>SY	1809	0.00495445	-2.04424	8.75791	0.0181759	552	0	protein_coding	Ribosomal protein L22p/L17e family protein
AT4G28390	48.0722	44.4994	101.355	187.351	182.098	0.552491	0	65.1205	23.9963	23.8401	29.7497	23.1203	17.6822	3.29078	11.241	0.012863	0.0156517	0.0654459	0.603118	0.302922	DEG_SY	other>SY	1412	0.00216585	4.58856	5.76062	0.285066	2185	0	protein_coding	ADP/ATP carrier 3	Encodes a mitochondrial ADP/ATP carrier protein. Shown in heterologous systems to be located in the plasma membrane. Has comparable affinity for ADP and ATP (in E.coli).
AT4G28570	34.4519	2.16108	37.456	108.704	50.1312	0	0	49.145	24.5392	39.1205	65.7851	11.4383	15.0744	11.2549	14.1517	0.0133729	0.0030809	0.0383466	0.802806	0.142393	DEG_SY	other>SY	1345	0.00181659	-2.04424	9.22957	0.00202158	274	1	protein_coding	Long-chain fatty alcohol dehydrogenase family protein
AT4G30060	79.6654	34.2968	217.056	69.6437	154.732	703.265	615.592	196.939	268.386	454.07	260.843	10.5888	11.4117	9.57252	10.2876	0.00748067	0.0155925	0.0048785	0.866549	0.1055	DEG_SY	SY>other	483	2.68057e-06	11.8784	-1.9019	0.152053	1432	0	protein_coding	Core-2/I-branching beta-1,6-N-acetylglucosaminyltransferase family protein
AT4G30150	25.7215	32.1746	48.3057	23.3111	35.388	0	0	22.3502	0	2.62838	6.1499	13.7204	5.52881	7.14614	6.29945	4.20129e-05	6.22425e-05	0.000255771	0.98027	0.0193698	DEG_SY	other>SY	683	5.72926e-05	-2.04424	7.85733	0.252163	2003	0	protein_coding
AT4G30720	55.3599	144.788	6.14024	48.9661	50.4587	0	0	0	0	0.378565	0	41.3822	15.6925	57.7661	47.6132	0.0055157	0.00585462	0.00136262	0.939818	0.0474496	DEG_SY	other>SY	1268	0.00142203	-2.04424	0.564874	1	16402.5	0	protein_coding	FAD/NAD(P)-binding oxidoreductase family protein	Encodes a putative oxidoreductase/electron carrier detected in the chloroplast stroma that is essential to ensure a correct electron flow through the photosynthetic chain and, hence, photosynthesis efficiency and normal growth. Mutations in the Col-0 allele result in pale green pigmentation and defective growth.
AT4G30840	119.8	150.188	181.482	136.353	152.484	0	0	3.68777	9.32108	62.0991	57.3967	30.1487	28.5856	9.79535	10.3146	1.592e-05	2.33943e-05	0.000279494	0.977203	0.0224782	DEG_SY	other>SY	629	3.23056e-05	-2.04424	7.92706	0.111141	1212	0	protein_coding	Transducin/WD40 repeat-like superfamily protein
AT4G30960	57.1918	86.5355	66.709	120.589	36.4166	0	0	0.327671	14.6109	1.45297	1.77579	169.853	103.145	63.1495	103.734	0.000497061	0.000605407	0.000489971	0.973779	0.0246285	DEG_SY	other>SY	1091	0.000677598	-2.04424	5.58086	0.599265	4678	0	protein_coding	SOS3-interacting protein 3	Encodes CBL-interacting protein kinase 6 (CIPK6). Required for development and salt tolerance.
AT4G30980	15.3061	8.30648	131.226	133.196	27.203	0	0	74.5998	60.0139	50.8747	82.6867	10.3489	14.9981	2.64559	3.68858	0.0115976	0.0113096	0.0490728	0.594367	0.333653	DEG_SY	other>SY	1324	0.00170342	-2.04424	8.88233	0.00657058	378	1	protein_coding	LJRHL1-like 2	Encodes a basic helix-loop-helix (bHLH) protein that regulates root hair development. One of the three Arabidopsis homologs of the Lotus japonicus ROOTHAIRLESS1 (LjRHL1) gene: At2g24260 (AtLRL1), At4g30980 (AtLRL2), and At5g58010 (AtLRL3).
AT4G31120	138.28	249.476	212.876	71.4113	93.7148	0	0	20.5562	9.71335	2.85579	42.9061	53.5263	35.0895	30.3037	30.9763	8.56964e-05	7.58003e-05	0.000147142	0.988718	0.0109732	DEG_SY	other>SY	414	8.05656e-07	-2.04424	7.60262	0.147246	1413	0	protein_coding	SHK1 binding protein 1	Involved in vernalization. Required for epigenetic silencing of FLC, and for vernalization-mediated histone modification.
AT4G31210	79.7115	96.9101	67.7576	16.6028	37.8368	0	0	18.6843	5.45107	4.79422	20.9778	14.2124	6.48063	26.8401	25.5789	0.000304874	0.000767519	0.000337496	0.950582	0.048008	DEG_SY	other>SY	593	1.63298e-05	-2.04424	7.98388	0.0717607	965	0	protein_coding	DNA topoisomerase, type IA, core
AT4G31570	46.4333	81.0309	80.3463	48.8522	33.0685	104.754	141.339	62.0314	30.2292	32.1135	61.9708	31.4209	33.4101	13.2194	10.2906	0.0354362	0.00432289	0.0054687	0.950852	0.00391979	DEG_SY	SY>other	2168	0.00989122	11.5537	-2.34192	0.0463565	807	0	protein_coding
AT4G31990	212.373	116.805	44.7075	17.8157	78.224	0	0	82.0747	55.7492	69.6996	135.787	58.95	61.0616	167.709	183.61	0.00234922	0.00441636	0.0016073	0.897215	0.0944119	DEG_SY	other>SY	898	0.000286169	-2.04424	9.61128	0.000271464	189	1	protein_coding	aspartate aminotransferase 5	Encodes a plastid-localized aspartate aminotransferase. Does not display any PAT (glutamate/aspartate-prephenate aminotransferase) activity even in the presence of a high concentration of prephenate.
AT4G32090	34.9976	2.62652	0	0	2.94878	3468.2	2225.48	386.354	351.44	315.228	589.648	97.9843	31.5046	0	0	0.000342383	0.000400396	0.00226912	0.891704	0.105284	DEG_SY	SY>other	90	3.51266e-18	10.8482	-3.72403	0.000236534	184	1	protein_coding	Beta-1,3-N-Acetylglucosaminyltransferase family protein
AT4G32208	64.5248	53.4929	28.8806	38.0521	81.3567	2501.89	0	62.0582	71.7031	75.1951	37.7737	36.4128	27.7352	11.8677	15.5478	0.00238094	0.00780157	0.0101515	0.95512	0.0245457	DEG_SY	SY>other	1449	0.00243562	9.82483	-5.23003	0.0268592	626	0	protein_coding	heat shock protein 70 (Hsp 70) family protein
AT4G32250	50.8881	97.0647	52.7944	131.256	15.2297	0	0	4.10564	0.363824	0	31.0435	51.7298	23.201	14.6509	17.2647	0.00205548	0.00200195	0.000629107	0.964596	0.0307178	DEG_SY	other>SY	915	0.000304011	-2.04424	6.8847	0.50086	3721	0	protein_coding	Protein kinase superfamily protein
AT4G33300	8.23054	11.9213	66.8368	10.4978	63.4535	0	0	11.1272	0	9.4834	3.06245	29.5337	22.5802	47.4866	48.6426	0.00766735	0.00818836	0.0147127	0.769485	0.199946	DEG_SY	other>SY	1332	0.00175299	-2.04424	6.70588	0.474475	3480	0	protein_coding	ADR1-like 1
AT4G33585	0.152025	0.205266	0	0	0	0	328.287	0.348437	0	0	0	0	0	0	0	0.0252077	0.0648997	0.0697861	0.721521	0.118585	DEG_SY	SY>other	749	0.00010722	3.80744	-11.8137	0.00156709	263	1	protein_coding
AT4G33680	91.5736	82.4982	46.4401	35.8139	55.8908	0	0	8.59153	131.951	23.3187	24.9579	60.4813	37.7365	133.009	134.232	0.000205958	0.000431647	0.000529484	0.965448	0.0333854	DEG_SY	other>SY	1687	0.00409114	-2.04424	8.55644	0.0380199	727	0	protein_coding	Pyridoxal phosphate (PLP)-dependent transferases superfamily protein	Involved in disease resistance against Pseudomonas syringae. mutants have elevated SA levels, a low level of spontaneous cell death, callose deposition, and enlarged cells in leaves. genetically maps on chr 4 between L23H3 and nga1139.
AT4G33945	32.3511	29.4849	20.6224	55.6553	94.7348	0	0	16.2606	4.20466	19.2489	15.7333	36.6855	17.1379	21.0325	19.6584	0.00277659	0.00381199	0.00262857	0.910997	0.0797856	DEG_SY	other>SY	1864	0.00554355	-2.04424	7.08705	0.21845	1783	0	protein_coding	ARM repeat superfamily protein
AT4G34200	42.3605	153.712	69.5752	21.3965	121.981	0	0	2.8462	24.2374	5.53731	11.8373	144.977	44.2723	89.9068	118.544	0.00144653	0.000695854	0.000888332	0.977737	0.0192322	DEG_SY	other>SY	1070	0.00061257	-2.04424	6.89546	0.274633	2136	0	protein_coding	D-3-phosphoglycerate dehydrogenase
AT4G34350	60.6113	100.134	292.717	51.2921	80.2494	0	0	1.90178	0	12.1296	11.3899	85.6312	69.1404	165.264	159.429	0.0011652	0.00122187	0.00106726	0.951812	0.0447337	DEG_SY	other>SY	809	0.000161133	-2.04424	5.78657	0.651579	5307	0	protein_coding	4-hydroxy-3-methylbut-2-enyl diphosphate reductase	Arabidopsis ISPH is involved in the plastid nonmevalonate pathway of isoprenoid biosynthesis. It was shown to complement the lethal phenotype of E. coli ispH mutant and is therefore most likely encodes a protein with 4-hydroxy-3-methylbut-2-en-1-yl diphosphate reductase activity involved in the last step of mevalonate-independent isopentenyl biosynthesis. Mutant has Albino seedling.
AT4G34370	11.4944	43.6283	120.291	161.481	108.572	0	0	21.2791	52.2282	5.07417	23.342	27.0514	13.2148	17.0183	16.5177	0.00244629	0.00129388	0.0454841	0.503922	0.446854	DEG_SY	other>SY	560	9.13679e-06	-2.04424	8.23523	0.0511711	837	0	protein_coding	RING/U-box superfamily protein
AT4G34420	0	0	0	0	0	63.2015	0	0	0	0.321474	0	10.6836	8.66913	2.26015	1.52559	0.117224	0.0547728	0.143748	0.622332	0.0619232	DEG_SY	SY>other	2146	0.00944785	3.78195	-8.95151	0.0811566	1028	0	protein_coding	P-loop containing nucleoside triphosphate hydrolases superfamily protein
AT4G35240	43.4841	67.2558	5.74808	13.5001	20.8131	125.702	113.689	118.686	61.3769	117.862	161.466	31.5366	18.0397	16.0963	12.4624	0.0253998	0.0127967	0.0597099	0.763065	0.139029	DEG_SY	SY>other	1173	0.00102153	10.8765	-0.986772	0.663198	5420	0	protein_coding	Protein of unknown function (DUF630 and DUF632)
AT4G35560	154.611	235.971	285.119	122.496	350.079	7.42597	2.78598	35.6266	22.602	43.7078	26.163	21.436	15.2385	14.4711	11.6399	0.0137893	0.0016761	0.00437919	0.973262	0.00689375	DEG_SY	other>SY	1058	0.000571974	7.72293	1.73213	0.720237	6160	0	protein_coding	Transducin/WD40 repeat-like superfamily protein
AT4G35730	108.46	61.7992	86.8149	102.159	17.8942	0	0	25.3655	8.18796	42.4134	67.3202	16.0562	13.8353	13.9864	12.0101	0.00155524	0.00157755	0.000723608	0.969405	0.0267383	DEG_SY	other>SY	1481	0.00260612	-2.04424	8.23074	0.0496535	827	0	protein_coding	Regulator of Vps4 activity in the MVB pathway protein
AT4G35850	126.237	43.7641	42.9491	140.264	62.6242	0	0	61.8976	25.844	104.86	32.3641	63.8364	30.4913	37.4587	40.1086	0.00132186	0.000707295	0.00104787	0.975437	0.0214856	DEG_SY	other>SY	1267	0.00141465	-2.04424	8.90113	0.00966835	418	1	protein_coding	Pentatricopeptide repeat (PPR) superfamily protein
AT4G35970	0	0	0	0	0	131.488	0	0	0	0	0	0	0	4.06951	3.40822	0.0979362	0.0477256	0.133367	0.655726	0.0652459	DEG_SY	SY>other	1327	0.00174147	-2.04424	-11.491	0.00730338	391	1	protein_coding	ascorbate peroxidase 5	Encodes a microsomal ascorbate peroxidase APX5. Ascorbate peroxidases are enzymes that scavenge hydrogen peroxide in plant cells. Eight types of APX have been described for Arabidopsis: three cytosolic (APX1, APX2, APX6), two chloroplastic types (stromal sAPX, thylakoid tAPX), and three microsomal (APX3, APX4, APX5) isoforms.
AT4G36150	58.0041	59.3361	74.432	118.884	19.8871	0.129001	0	87.6561	52.0674	61.3439	55.6186	7.94986	6.72774	8.28234	4.62751	0.00300823	0.00444537	0.00118136	0.943898	0.0474668	DEG_SY	other>SY	928	0.00032692	5.40841	8.57025	0.000227241	181	1	protein_coding	Disease resistance protein (TIR-NBS-LRR class) family
AT4G36520	290.732	331.426	272.572	251.672	382.537	0.544991	0.310797	49.8304	104.762	101.809	111.687	41.832	214.028	21.2541	12.813	2.09789e-05	3.60948e-06	1.91717e-05	0.999268	0.000688725	DEG_SY	other>SY	154	8.14129e-13	7.02682	6.76586	0.000131192	166	1	protein_coding	Chaperone DnaJ-domain superfamily protein
AT4G36648	122.283	107.01	280.168	37.1168	179.047	388.03	479.506	592.768	312.656	379.785	295.608	53.3517	47.8074	69.0326	121.256	0.0472242	0.0534598	0.00307546	0.86099	0.0352502	DEG_SY	SY>other	1713	0.00430304	11.9587	-1.05613	0.588902	4532	0	other_rna	other RNA	Unknown gene
AT4G36680	21.2227	92.1941	25.9291	195.515	41.1707	0	0	1.23502	2.11769	13.3566	36.696	38.6666	19.5752	17.6436	20.8306	0.00860317	0.00353168	0.00323782	0.948584	0.0360437	DEG_SY	other>SY	1595	0.00344553	-2.04424	6.73822	0.359399	2677	0	protein_coding	Tetratricopeptide repeat (TPR)-like superfamily protein
AT4G36770	23.0666	1.28462	1.48271	2.46071	4.36686	830.822	746.828	89.6313	69.5673	252.348	158.002	19.9864	21.6516	0.627939	1.05301	8.62729e-05	0.000101374	0.00117436	0.934766	0.0638721	DEG_SY	SY>other	119	1.70889e-15	11.2304	-3.3569	0.00301817	314	1	protein_coding	UDP-Glycosyltransferase superfamily protein
AT4G36940	51.465	102.528	39.9471	22.1896	7.56514	0	0	38.0366	6.62711	28.6111	9.54341	27.7204	15.4679	37.1277	27.3722	0.00505897	0.00926362	0.00237974	0.894821	0.0884767	DEG_SY	other>SY	2016	0.00737931	-2.04424	7.7345	0.113705	1223	0	protein_coding	nicotinate phosphoribosyltransferase 1
AT4G37040	45.0116	10.15	55.2891	128.007	59.1226	0	0	42.3168	42.306	12.713	16.939	28.6007	23.2392	68.9343	59.1422	0.00811079	0.00302812	0.0195391	0.861297	0.108025	DEG_SY	other>SY	2009	0.00729125	-2.04424	7.56725	0.127486	1322	0	protein_coding	methionine aminopeptidase 1D	encodes a methionine aminopeptidase
AT4G37110	21.4895	108.383	126.698	182.547	158.619	0	0	69.8082	68.3128	2.15613	41.6991	27.8428	21.1743	16.629	15.2534	0.00141714	0.000474044	0.0134923	0.827136	0.157481	DEG_SY	other>SY	670	5.03795e-05	-2.04424	8.60401	0.0373251	718	0	protein_coding	Zinc-finger domain of monoamine-oxidase A repressor R1
AT4G37280	1.25124	0	0	0	0	59.046	177.134	0	0	0	0	45.9682	15.3016	27.6439	24.629	0.0124055	0.00412548	0.0729645	0.652533	0.257972	DEG_SY	SY>other	411	7.83994e-07	-2.04424	-12.5182	9.03897e-08	77	1	protein_coding	MRG family protein
AT4G37640	7.24074	3.45065	10.6943	0.625102	0.357535	101.21	111.491	175.07	224.424	242.02	186.508	73.9854	59.7459	40.5329	41.8906	0.00232125	0.00299881	0.00219545	0.934636	0.0578487	DEG_SY	SY>other	682	5.47907e-05	11.3034	0.0559208	1	15637	0	protein_coding	calcium ATPase 2	Encodes a calmodulin-regulated Ca(2+)-pump located in the endoplasmic reticulum. Belongs to plant 2B ATPase's with an N-terminal autoinhibitor.
AT4G38215	0	0	0	0	0.161894	194.191	0.23727	0	4.45747	0.323691	0	15.8472	0	0.101002	0.32028	0.0257124	0.0169708	0.0881139	0.782669	0.0865336	DEG_SY	SY>other	645	3.8776e-05	6.08077	-7.18374	0.0366459	709	0	other_rna	other RNA	Potential natural antisense gene, locus overlaps with AT4G38210
AT4G38390	5.11436	43.9872	110.525	183.035	105.059	0	0	45.7024	27.2632	7.51148	7.60016	2.88243	1.2014	0	0	0.00648958	0.00223723	0.0794698	0.546394	0.36541	DEG_SY	other>SY	797	0.000140097	-2.04424	7.63946	0.130423	1338	0	protein_coding	root hair specific 17
AT4G38420	8.02251	20.0782	98.8483	39.7344	27.6363	0	0	33.2993	5.09038	9.78612	0.763838	0	0	9.70347	9.59525	0.00772592	0.00449933	0.024185	0.799437	0.164153	DEG_SY	other>SY	1952	0.00652866	-2.04424	6.91674	0.313471	2385	0	protein_coding	SKU5 similar 9
AT4G38940	58.479	75.8957	43.3133	149.299	349.775	0.232037	1.02557	12.8011	25.5807	12.3662	32.6216	22.2074	23.0189	4.12524	5.41492	0.0680402	0.0582094	0.0366001	0.737924	0.0992264	DEG_SY	other>SY	1656	0.00384768	4.60282	4.05258	0.56978	4320	0	protein_coding	Galactose oxidase/kelch repeat superfamily protein
AT4G39230	94.5895	120.52	29.6032	25.2213	10.3105	0	0	51.5285	0	0	7.82078	23.1525	38.8481	10.6172	13.766	0.00621563	0.0286333	0.00418755	0.698441	0.262523	DEG_SY	other>SY	2089	0.00861508	-2.04424	6.60881	0.655466	5355	0	protein_coding	NmrA-like negative transcriptional regulator family protein	encodes a protein whose sequence is similar to phenylcoumaran benzylic ether reductase (PCBER), which catalyzes NADPH-dependent reduction of 8-5' linked lignans such as dehydrodiconiferyl alcohol to give isodihydrodehydrodiconiferyl alcohol.
AT4G39540	44.6378	28.3024	68.6726	341.656	176.769	0	0	89.8722	23.9896	116.677	65.5224	40.5353	69.0462	51.8747	47.7766	0.00695434	0.00751048	0.016636	0.724882	0.244017	DEG_SY	other>SY	725	9.0092e-05	-2.04424	8.81751	0.0118062	454	0	protein_coding	shikimate kinase 2
AT4G39610	0	0	0	0	0	28.9938	10.2666	0.222507	8.94411	0.085381	0	0.418216	0	0	0.103481	0.0174361	0.00988868	0.0323653	0.855214	0.0850954	DEG_SY	SY>other	2141	0.00933398	5.31894	-3.95594	0.480261	3543	0	protein_coding	Protein of unknown function, DUF617
AT4G39640	175.014	113.285	55.499	45.046	80.872	440.243	333.495	436.117	270.281	370.999	206.962	15.6299	8.51146	43.0183	43.1145	0.0078735	0.00262886	0.0233826	0.918069	0.0480465	DEG_SY	SY>other	705	7.29707e-05	11.7969	-1.20623	0.504272	3748	0	protein_coding	gamma-glutamyl transpeptidase 1	The gene encodes a gamma-glutamyltransferase (AKA gamma-glutamyl transpeptidase, EC 2.3.2.2) that is located in vascular tissues (predominantly phloem) of leaves and is involved in the degradation of glutathione. The encoded enzyme also mitigates oxidative stress by metabolizing GSSG (oxidized form of GSH - glutathione) in the apoplast.
AT4G39660	102.287	153.061	36.6431	109.476	65.315	0	0	14.4623	0	0.544581	1.80801	64.8131	42.7983	34.6164	39.693	0.000463954	0.000748794	0.000362059	0.971413	0.0270118	DEG_SY	other>SY	886	0.000262943	-2.04424	5.25151	0.753703	6636	0	protein_coding	alanine:glyoxylate aminotransferase 2	alanine:glyoxylate aminotransferase 2 homolog (AGT2) mRNA,
AT4G40000	83.4697	58.3877	8.28828	37.7142	18.4666	0	0	7.29476	56.0771	8.16717	15.4723	16.7552	3.83484	4.74631	4.27346	0.00429229	0.0103138	0.00166243	0.889736	0.0939955	DEG_SY	other>SY	1789	0.0048457	-2.04424	8.06612	0.0754472	988	0	protein_coding	S-adenosyl-L-methionine-dependent methyltransferases superfamily protein
AT5G01230	46.2779	19.9894	56.0955	136.466	50.6588	0	0	13.5799	0	0	0	23.1398	20.0007	10.2205	9.45744	0.00338041	0.00221105	0.00442465	0.926321	0.0636629	DEG_SY	other>SY	1561	0.00316328	-2.04424	4.55156	0.978511	11719	0	protein_coding	S-adenosyl-L-methionine-dependent methyltransferases superfamily protein
AT5G01590	93.3389	91.6665	47.2025	46.0878	11.5969	0	0	0	37.0804	0	0	48.4444	37.1579	119.218	106.406	0.00205785	0.00669703	0.00104726	0.895587	0.0946109	DEG_SY	other>SY	1617	0.00354251	-2.04424	6.49645	0.79832	7316	0	protein_coding
AT5G01810	163.865	240.576	42.6162	122.877	51.7683	0.205301	0.343436	23.5309	27.15	28.9819	59.7544	26.826	5.54608	12.6217	13.8633	0.00804736	0.0103378	0.00214756	0.927126	0.0523414	DEG_SY	other>SY	763	0.000120164	5.22213	5.8209	0.109331	1200	0	protein_coding	CBL-interacting protein kinase 15	Encodes a CBL-interacting serine/threonine protein kinase, also has similarities to SOS2 kinase.
AT5G01935	3.83129	0	5.07481	2.86263	1.99954	240.628	167.216	89.4474	125.389	85.9476	121.966	5.47163	0	1.52133	2.09573	0.00160017	0.00124781	0.0043051	0.947654	0.045193	DEG_SY	SY>other	475	2.29645e-06	9.71028	-1.86842	0.257342	2033	0	NA	NA	NA
AT5G02050	398.15	32.9084	114.951	181.663	20.2154	0	0	0	0	3.24719	23.1827	80.3356	75.3894	45.161	55.9257	0.0099465	0.00218238	0.00300372	0.960222	0.0246457	DEG_SY	other>SY	1306	0.00160231	-2.04424	5.14235	0.851788	8462	0	protein_coding	Mitochondrial glycoprotein family protein
AT5G02390	50.6148	57.5169	109.677	27.882	88.7515	282.814	187.157	26.047	97.2426	49.3456	58.2826	2.6355	1.24831	0.197266	0.136093	0.0158206	0.0249997	0.00323936	0.920385	0.0355555	DEG_SY	SY>other	1410	0.00216487	10.5414	-2.90888	0.0173593	547	0	protein_coding	Protein of unknown function (DUF3741)
AT5G02970	96.3949	60.8065	14.7387	36.5933	35.1863	0	0	28.344	4.74213	53.4775	40.5219	26.6984	18.8436	22.1956	19.6492	0.0016748	0.00297479	0.00124595	0.933511	0.0605937	DEG_SY	other>SY	1633	0.00366963	-2.04424	8.45892	0.035997	703	0	protein_coding	alpha/beta-Hydrolases superfamily protein
AT5G03160	39.4293	63.4931	49.0458	0.329595	0	516.108	309.145	32.7811	58.0717	136.44	36.88	44.358	14.0901	26.5734	33.171	0.0127503	0.0223837	0.0172704	0.721784	0.225812	DEG_SY	SY>other	1729	0.00436938	10.4095	-3.50229	0.00537376	348	1	protein_coding	homolog of mamallian P58IPK	J domain protein localized in ER lumen. Can partially compensate for the growth defect in jem1 scj1 mutant yeast.
AT5G03630	9.54876	15.5001	195.045	30.7836	63.665	0	0	16.5311	0	7.94337	9.63146	31.2357	22.2985	103.489	163.19	0.0116312	0.0111478	0.038156	0.651371	0.287694	DEG_SY	other>SY	1305	0.00159608	-2.04424	6.13769	0.584728	4510	0	protein_coding	Pyridine nucleotide-disulphide oxidoreductase family protein
AT5G03740	656.293	534.082	1556.91	2556.53	1726.02	40.4833	0	265.908	206.17	158.366	749.512	240.771	145.893	59.3379	70.3092	0.101999	0.0245703	0.119383	0.61136	0.142688	DEG_SY	other>SY	1668	0.003953	8.98537	3.13493	0.419291	3113	0	protein_coding	histone deacetylase 2C	HD2-type histone deacetylase HDAC. Involved in the ABA and stress responses. Mediates transcriptional repression
AT5G03940	377.203	310.843	608.76	611.37	620.406	7.35413	0	107.694	93.7312	28.0282	142.765	59.9233	89.755	185.381	160.394	0.00264398	0.000812724	0.0253033	0.905557	0.0656827	DEG_SY	other>SY	1134	0.000785234	7.40113	3.70317	0.344883	2583	0	protein_coding	chloroplast signal recognition particle 54 kDa subunit	mutant has Yellow first leaves; Chloroplast Signal Recognition Particle Subunit
AT5G04020	67.2596	19.4287	199.698	81.0771	153.204	811.066	538.193	281.936	254.158	330.513	402.669	16.7422	46.1781	14.048	16.9763	0.0329801	0.0772903	0.0161283	0.626624	0.246978	DEG_SY	SY>other	209	1.79326e-10	13.3882	-2.00625	0.0977526	1127	0	protein_coding	calmodulin binding
AT5G04047	0	13.371	0	0	0	2065.29	2793.91	93.1	131.742	137.546	134.505	185.945	153.569	0	0	0.000236189	7.85562e-05	0.00528953	0.649639	0.344757	DEG_SY	SY>other	61	5.44505e-21	10.5165	-5.19797	4.59836e-08	70	1	protein_coding	Plant self-incompatibility protein S1 family
AT5G04347	4.77622	6.17521	0	0.147231	0.545077	349.183	165.506	21.4827	43.9672	99.6155	226.111	12.3071	15.8857	0	0	0.00232996	0.00424271	0.0344589	0.560954	0.398015	DEG_SY	SY>other	294	1.36825e-08	9.16587	-2.32587	0.238197	1923	0	protein_coding	Plant self-incompatibility protein S1 family
AT5G04620	97.7199	72.4434	15.6874	6.58749	12.5499	0	0	1.47915	16.4865	30.9161	68.8563	22.9912	11.4092	13.5409	11.5221	0.00747363	0.0472316	0.00778961	0.485516	0.451989	DEG_SY	other>SY	1937	0.00641538	-2.04424	8.03584	0.0976919	1123	0	protein_coding	biotin F	The cDNA encoding 7-keto-8-aminopelargonic acid (KAPA) synthase, the first committed enzyme of the biotin synthesis pathway has been cloned and its molecular function confirmed (functional complementation of an E. coli mutant). The subcellular localization of the enzyme (cytosol) proves that the biotin biosynthesis in plants takes place in different compartments which differs from the biosyntheti…
AT5G04710	124.759	72.2549	29.7001	141.252	186.444	0	0	5.2714	91.4744	117.107	39.0277	40.6002	14.2951	36.5841	34.298	0.00130046	0.00119662	0.000647472	0.966553	0.0303021	DEG_SY	other>SY	747	0.000105719	-2.04424	9.3044	0.00666661	380	1	protein_coding	Zn-dependent exopeptidases superfamily protein
AT5G04720	50.8012	65.2352	98.6413	32.9619	80.9659	0	0.258384	23.3715	0	29.2739	22.7904	24.0885	26.8378	34.368	34.4621	0.00126841	0.00132827	0.0019308	0.973009	0.0224637	DEG_SY	other>SY	1556	0.00312754	4.48121	6.00583	0.442609	3281	0	protein_coding	ADR1-like 2
AT5G04895	9.20194	10.4425	7.15499	34.8386	74.4312	0	0	0	0	5.07424	20.9272	11.277	2.33924	5.29505	5.8106	0.0105834	0.0171799	0.00945929	0.760883	0.201894	DEG_SY	other>SY	1507	0.00276027	-2.04424	6.89059	0.597182	4639	0	protein_coding	DEA(D/H)-box RNA helicase family protein
AT5G05400	33.9189	101.314	3.77325	94.8983	29.9978	0.054957	0.069679	0.046446	0.132353	0.106939	0.715122	0.521374	0.2972	1.09748	1.4281	0.0138542	0.00639824	0.00125355	0.943712	0.0347819	DEG_SY	other>SY	2157	0.00966838	1.2047	0.736327	1	15546	0	protein_coding	LRR and NB-ARC domains-containing disease resistance protein
AT5G05540	274.931	227.905	123.06	31.5046	74.773	0.185346	1.10315	0	8.95529	5.06416	7.46067	41.6932	34.4169	20.9898	16.4441	0.0289913	0.0620447	0.0125523	0.772179	0.124232	DEG_SY	other>SY	1274	0.00144582	4.00457	1.98948	0.986997	12063	0	protein_coding	small RNA degrading nuclease 2
AT5G05820	51.5879	226.77	77.0282	22.7969	44.8285	204.836	331.426	55.8527	182.407	257.891	158.967	14.3717	18.3854	18.6037	16.6863	0.0625808	0.00791341	0.0883178	0.792851	0.0483374	DEG_SY	SY>other	1814	0.00497362	10.8126	-1.59573	0.376566	2795	0	protein_coding	Nucleotide-sugar transporter family protein
AT5G06460	105.08	59.6814	133.314	135.657	120.644	0.75612	3.37202	36.6278	36.4715	28.9548	10.2177	45.2435	28.7441	18.3818	18.1663	0.0131164	0.00354284	0.0487493	0.881006	0.053585	DEG_SY	other>SY	1540	0.00303144	6.95226	2.83694	0.510478	3811	0	protein_coding	ubiquitin activating enzyme 2	Encodes a ubiquitin-activating enzyme (E1), involved in the first step in conjugating multiple ubiquitins to proteins targeted for degradation. Gene is expressed in most tissues examined.
AT5G06750	113.461	25.1219	71.4582	368.03	41.6438	0	0.719191	89.8479	88.967	206.969	231.717	25.0222	29.6835	13.0492	13.6036	0.112218	0.0323708	0.0377837	0.780706	0.0369211	DEG_SY	other>SY	1919	0.00623442	5.90016	7.67381	0.00139984	254	1	protein_coding	Protein phosphatase 2C family protein
AT5G06820	83.5082	41.5341	130.139	32.1565	37.2452	0	0	4.62686	280.034	51.3243	43.1273	0.913159	4.12727	0.603809	0.656657	0.000660541	0.000524036	0.000611942	0.977948	0.0202555	DEG_SY	other>SY	1125	0.000762604	-2.04424	10.2144	0.000722306	229	1	protein_coding	STRUBBELIG-receptor family 2
AT5G07660	66.3177	52.7062	46.4661	95.6474	98.6891	0	0	15.5946	2.31527	0	5.30043	20.6176	14.6983	4.02603	3.69236	0.000171966	0.000223519	0.000397003	0.970247	0.0289604	DEG_SY	other>SY	569	1.02539e-05	-2.04424	6.52484	0.521301	3907	0	protein_coding	structural maintenance of chromosomes 6A	Encodes SMC6A (STRUCTURAL MAINTENANCE OF CHROMOSOMES 6A), a component of the SMC5/6 complex. SMC5/6 complex promotes sister chromatid alignment and homologous recombination after DNA damage.
AT5G08380	18.088	49.233	161.479	59.7829	99.5173	0	0	1.84363	0	0	23.9181	37.2657	33.3968	60.1405	72.2418	0.00271719	0.0015639	0.0175371	0.791688	0.186494	DEG_SY	other>SY	1278	0.00145987	-2.04424	5.54895	0.820471	7706	0	protein_coding	alpha-galactosidase 1
AT5G08610	54.2942	37.433	87.8418	73.0403	27.0521	0	0	16.6219	8.61032	73.3023	35.0112	43.0934	13.1279	72.2778	72.665	0.00048404	0.000524617	0.000756532	0.967428	0.0308068	DEG_SY	other>SY	1084	0.000646894	-2.04424	8.85537	0.0151867	509	0	protein_coding	P-loop containing nucleoside triphosphate hydrolases superfamily protein
AT5G09220	0.285934	0	0	0.231567	0	45.1933	131.287	0	32.9359	0	0	0.823479	0	172.561	13.4892	0.00288783	0.0021617	0.00719285	0.924762	0.0629951	DEG_SY	SY>other	390	4.43005e-07	7.90507	-4.31812	0.310186	2355	0	protein_coding	amino acid permease 2	member of AAAP family
AT5G09420	79.613	98.5768	29.567	3.17209	78.9715	0	0	33.1084	4.67918	2.77125	2.15803	13.1597	10.3019	5.86223	8.53075	0.00870155	0.0246737	0.00137156	0.85489	0.110363	DEG_SY	other>SY	1790	0.00485573	-2.04424	6.79237	0.333805	2499	0	protein_coding	translocon at the outer membrane of chloroplasts 64-V
AT5G09650	254.084	61.5414	26.7793	81.1437	17.5247	0	0	40.1316	6.49627	2.57088	5.96085	122.29	69.0836	351.943	340.464	0.0102379	0.0082366	0.00364624	0.918547	0.0593325	DEG_SY	other>SY	1894	0.00593202	-2.04424	6.24629	0.443917	3294	0	protein_coding	pyrophosphorylase 6	Encodes a protein with inorganic pyrophosphatase activity.
AT5G09930	24.0287	42.4114	63.7237	59.1789	57.8506	0	0	1.87847	0	11.2383	48.6755	0	0	0	0	0.000547366	0.000458087	0.00481486	0.892986	0.101193	DEG_SY	other>SY	1537	0.00300383	-2.04424	7.28235	0.3883	2890	0	protein_coding	ABC transporter family protein	member of GCN subfamily
AT5G10010	57.061	103.261	12.4942	20.1649	46.5725	0	0	59.173	16.4931	15.8472	18.0299	53.1509	35.06	39.2123	42.2849	0.00376265	0.00686092	0.00188954	0.912	0.0754865	DEG_SY	other>SY	2061	0.00813949	-2.04424	7.95377	0.0748545	980	0	protein_coding
AT5G10440	0	0	0	0	0	0	82.1535	0	0	0	0	10.1083	0	2.72569	1.84553	0.110045	0.0519434	0.138392	0.636307	0.0633137	DEG_SY	SY>other	2077	0.00837201	-2.04424	-10.9062	0.0223242	577	0	protein_coding	cyclin d4;2	Encodes a cyclin involved in cell proliferation during stomatal cell lineage development.
AT5G10470	15.7422	9.04252	66.6463	28.2237	5.57297	0	0	4.83922	0	0	7.31308	24.5809	18.0281	38.8545	33.8159	0.0082785	0.00670625	0.00531797	0.902443	0.0772546	DEG_SY	other>SY	1875	0.00556133	-2.04424	5.84	0.76625	6858	0	protein_coding	kinesin like protein for actin based chloroplast movement 1	Kinesin that binds cyclin-dependent kinase CDKA;1 as homodimer or as heterodimer with KCA2. Demarcates the division site in plant cells.
AT5G11050	152.669	221.227	691.249	320.061	546.901	2.60252	0.548962	314.694	451.374	270.529	340.937	4.94535	0	0	0	0.00907413	0.00555504	0.0820624	0.607182	0.296127	DEG_SY	other>SY	436	1.07398e-06	7.37696	6.77988	0.000123273	163	1	protein_coding	myb domain protein 64	Member of R2R3-MYB transcription factor gene family.
AT5G11110	77.4621	71.4532	126.062	76.4874	110.561	0	0	10.0969	1.03137	0.382635	13.6069	2.92107	1.70349	5.01733	5.61982	2.33145e-05	3.56195e-05	0.000313324	0.964184	0.0354434	DEG_SY	other>SY	365	2.1511e-07	-2.04424	6.70305	0.365743	2725	0	protein_coding	sucrose phosphate synthase 2F	Encodes a protein with putative sucrose-phosphate synthase activity.Involved in pollen exine formation.
AT5G11390	8.77004	11.0719	15.6665	1.93164	4.22089	77.5709	53.2572	19.3687	27.6263	46.1781	19.4208	27.592	13.9161	9.77832	9.41668	0.0141889	0.0170121	0.00823025	0.91339	0.0471788	DEG_SY	SY>other	2145	0.00944774	9.10432	-2.09424	0.251978	1999	0	protein_coding	WPP domain-interacting protein 1	Encodes one of the WPP domain-interacting proteins (WIT1/AT5G11390, WIT2/AT1G68910) required for RanGAP nuclear envelope association in root tip cells. Ran GTPase plays essential roles in multiple cellular processes, including nucleocytoplasmic transport, spindle formation, and postmitotic nuclear envelope reassembly. The cytoplasmic Ran GTPase activating protein RanGAP is critical to establish a…
AT5G11580	5.28611	1.28993	10.2668	75.6645	60.9447	0	0	2.0104	11.8512	0.119159	31.7771	43.6826	31.6646	58.3998	49.0738	0.0346759	0.0192411	0.0952313	0.652836	0.198016	DEG_SY	other>SY	1975	0.00682239	-2.04424	6.85165	0.371078	2763	0	protein_coding	Regulator of chromosome condensation (RCC1) family protein
AT5G11670	36.2296	74.2989	7.579	140.981	64.0633	0	0	11.3905	0	0	0	82.6381	56.4289	333.78	702.959	0.00697451	0.00620508	0.00159251	0.936385	0.0488432	DEG_SY	other>SY	1310	0.001621	-2.04424	4.99213	0.947078	10873	0	protein_coding	NADP-malic enzyme 2	The malic enzyme (EC 1.1.1.40) encoded by AtNADP-ME2 is presumably a cytosolic enzyme involved in malate metabolism and possibly assisting the oxidative pentose phosphate pathway. AtNADP-ME2 counts for the major part of NADP-ME activity in mature tissues of Arabidopsis.
AT5G11940	52.1034	2.14137	0.917896	2.47039	16.1433	2878.8	3920.46	69.9513	10.3027	198.151	166.828	24.4703	21.6753	0	0	1.99227e-05	2.55507e-05	0.000244347	0.948596	0.0511139	DEG_SY	SY>other	94	4.76333e-18	12.6621	-5.83204	3.3928e-06	113	1	protein_coding	Subtilase family protein
AT5G12110	147.139	128.11	27.8829	18.8011	63.8372	0	0	49.7918	0	0	17.7743	7.99964	17.2196	3.85635	5.9444	0.00238281	0.00916795	0.00171552	0.817003	0.169731	DEG_SY	other>SY	1187	0.00104117	-2.04424	7.16168	0.546279	4123	0	protein_coding	Glutathione S-transferase, C-terminal-like;Translation elongation factor EF1B/ribosomal protein S6
AT5G12150	29.5377	71.0333	11.0676	99.116	10.2464	0	0	4.31585	11.9788	28.6988	34.5714	99.3673	66.2683	99.6541	83.0207	0.00855775	0.00722281	0.00142918	0.941233	0.0415569	DEG_SY	other>SY	1683	0.00407082	-2.04424	8.22149	0.0531463	845	0	protein_coding	Rho GTPase activation protein (RhoGAP) with PH domain	Encodes a protein with similarity to REN1, a Rho GTPase activating protein.
AT5G12200	23.7811	49.0155	68.7382	205.715	257.805	0	0	39.3896	5.4404	28.4832	15.0385	31.7859	20.2577	45.1735	45.9091	0.00416043	0.00394789	0.0151276	0.715892	0.260872	DEG_SY	other>SY	529	6.37411e-06	-2.04424	7.65956	0.123354	1297	0	protein_coding	pyrimidine 2	Encodes a protein with dihydropyrimidine amidohydrolase activity. It localizes to the secretory system and plays a role in uracil metabolism.
AT5G12250	146.438	35.9348	69.9753	35.8936	56.6066	0	0	0.28148	13.9371	2.44688	7.44475	102.526	44.3704	195.76	184.759	0.000852508	0.000384847	0.00252575	0.95544	0.0407971	DEG_SY	other>SY	1388	0.00205009	-2.04424	5.83086	0.547033	4127	0	protein_coding	beta-6 tubulin	Encodes a beta-tubulin. Expression of TUB6 has been shown to decrease in response to cold treatment.
AT5G12370	9.67498	25.3147	57.4767	47.949	11.3506	128.323	304.306	87.1875	96.9965	35.5648	75.8118	71.213	52.2563	60.6079	50.9339	0.0219694	0.0366032	0.00826683	0.875641	0.0575195	DEG_SY	SY>other	708	7.59008e-05	10.7406	-2.4873	0.0540378	847	0	protein_coding	exocyst complex component sec10
AT5G12380	11.2749	0	4.23114	4.60051	0.94186	2930.79	3106.79	3041.51	2015.04	2683.61	2400.67	17.9741	16.1714	0	0	9.39964e-06	1.55213e-05	0.000192976	0.955888	0.0438937	DEG_SY	SY>other	49	2.01224e-23	13.6354	-1.16893	0.494078	3674	0	protein_coding	annexin 8
AT5G12440	50.4841	87.962	31.5663	13.8121	27.3055	0	0	0	23.7234	37.0534	18.0914	53.8809	26.313	23.5583	18.0053	0.000750242	0.00168139	0.00135788	0.906443	0.089767	DEG_SY	other>SY	1341	0.00180341	-2.04424	8.23053	0.157174	1473	0	protein_coding	CCCH-type zinc fingerfamily protein with RNA-binding domain
AT5G12860	82.7549	38.186	71.7467	24.7316	61.1315	0	0	10.4009	3.07337	13.4953	17.1493	61.3679	24.7412	259.421	272.602	0.000356257	0.000269269	0.000602305	0.981938	0.0168338	DEG_SY	other>SY	1394	0.0021063	-2.04424	6.97712	0.243832	1948	0	protein_coding	dicarboxylate transporter 1
AT5G13520	182.802	107.569	40.2595	124.954	28.417	0	0	1.7601	2.13595	1.22985	1.15741	55.7945	37.0391	14.8543	12.1203	0.00143218	0.00187673	0.000557774	0.9596	0.0365336	DEG_SY	other>SY	796	0.000140059	-2.04424	4.1337	0.70599	5958	0	protein_coding	peptidase M1 family protein
AT5G13650	227.709	231.552	163.37	125.13	60.7113	0	1.48666	78.8595	32.9096	14.8754	7.6309	104.093	49.7215	319.504	306.604	0.00416006	0.00527838	0.00313019	0.964823	0.0226079	DEG_SY	other>SY	1078	0.000624916	5.90337	4.51031	0.391243	2898	0	protein_coding	elongation factor family protein
AT5G13690	61.6209	70.663	24.5248	28.4117	15.2883	0	0	0	18.3164	0	0	63.599	48.8501	30.8944	23.9597	0.00110769	0.00357998	0.00146909	0.873116	0.120727	DEG_SY	other>SY	1631	0.0036425	-2.04424	5.90877	0.867825	8806	0	protein_coding	alpha-N-acetylglucosaminidase family / NAGLU family	Encodes an enzyme that is predicted to act as an alpha-N-acetylglucosaminidase (NAGLU). An naglu mutant arrests early in seed development but does not appear to have male or female gametophytic defects. Transcript levels for this gene are increased during reproductive development.
AT5G13710	209.581	286.024	222.112	230.305	226.018	0	0	0	7.82093	0	0	79.0725	89.8458	99.0169	111.778	3.40627e-06	3.43232e-06	3.55459e-05	0.995811	0.00414695	DEG_SY	other>SY	291	1.1616e-08	-2.04424	4.16909	0.994843	12409	0	protein_coding	sterol methyltransferase 1	SMT1 controls the level of cholesterol in plants
AT5G13820	12.5577	25.2313	7.8229	2.29818	0	40.8612	225.004	15.796	12.2884	84.5882	15.7706	15.2615	8.48772	1.99625	6.99096	0.069	0.0700109	0.106861	0.610685	0.143442	DEG_SY	SY>other	1256	0.00136672	9.61847	-2.77265	0.123354	1294	0	protein_coding	telomeric DNA binding protein 1	Encodes a protein that specifically binds plant telomeric DNA repeats. It has a single Myb telomeric DNA-binding domain in C-terminus that prefers the sequence TTTAGGG.
AT5G13980	44.953	72.562	35.9665	58.1501	79.2453	0	0	42.849	40.8366	37.3285	34.8468	143.593	187.556	75.3664	58.6595	0.000127963	0.000143933	0.000262325	0.984502	0.0149638	DEG_SY	other>SY	769	0.000123951	-2.04424	9.30185	0.00125751	251	1	protein_coding	Glycosyl hydrolase family 38 protein
AT5G14060	65.7803	46.1607	105.803	125.356	11.4453	0	0	0	0	0	29.8691	89.6536	61.0206	81.5657	68.3366	0.00334425	0.00396678	0.00122113	0.93895	0.0525175	DEG_SY	other>SY	1139	0.000799604	-2.04424	6.32562	0.822569	7727	0	protein_coding	Aspartate kinase family protein	lysine-sensitive aspartate kinase
AT5G14580	20.9074	54.7345	45.8168	25.1486	45.6	0	0	36.9726	6.78551	0.714061	3.31805	7.83964	0	5.84327	6.37259	0.00025605	0.000160714	0.00100355	0.975853	0.0227264	DEG_SY	other>SY	1355	0.00186767	-2.04424	7.57426	0.198778	1676	0	protein_coding	polyribonucleotide nucleotidyltransferase, putative
AT5G14590	79.1277	87.2087	76.1339	34.196	79.5673	0	0	134.417	73.9834	121.916	63.4062	36.4398	27.1663	43.4668	46.7885	0.000101549	0.000206115	0.000200128	0.983962	0.0155304	DEG_SY	other>SY	1270	0.00142864	-2.04424	9.80791	7.56846e-05	154	1	protein_coding	Isocitrate/isopropylmalate dehydrogenase family protein
AT5G15050	110.901	432.864	10.0246	79.5595	9.84408	0	0.348812	0	35.2508	30.7176	1.02555	9.00357	7.70037	28.512	26.4894	0.057591	0.0738516	0.00992135	0.76931	0.0893258	DEG_SY	other>SY	1192	0.00108963	3.90238	5.67826	0.631913	5070	0	protein_coding	Core-2/I-branching beta-1,6-N-acetylglucosaminyltransferase family protein
AT5G15490	28.0713	3.70336	53.5516	25.3332	125.534	828.74	824.977	648.402	539.658	559.701	457.953	49.0503	14.7635	52.2306	61.6969	0.00180592	0.0051631	0.00208257	0.860523	0.130425	DEG_SY	SY>other	255	1.50953e-09	12.4677	-1.49865	0.300381	2286	0	protein_coding	UDP-glucose 6-dehydrogenase family protein
AT5G15550	74.7681	54.8854	44.9681	163.584	77.0207	0	0	0	13.0068	10.3219	53.1123	45.7798	22.5751	25.6126	28.2947	0.00121223	0.00139598	0.00115777	0.951174	0.0450603	DEG_SY	other>SY	1144	0.000828767	-2.04424	7.28622	0.356519	2655	0	protein_coding	Transducin/WD40 repeat-like superfamily protein
AT5G15650	36.9618	220.888	43.3136	103.276	9.52791	447.045	460.479	855.822	447.064	637.056	661.479	137.979	67.8882	188.581	234.402	0.0184265	0.0026352	0.00872709	0.945685	0.0245258	DEG_SY	SY>other	1183	0.00103232	12.5107	-0.404615	0.926602	10350	0	protein_coding	reversibly glycosylated polypeptide 2	Reversibly Glycosylated Polypeptide-2. Constitutive expression in tobacco impairs plant development and virus spread.
AT5G15870	19.1714	54.2917	83.0024	22.8323	42.0369	0	0	30.1608	0.103953	54.4385	7.13131	17.2165	15.2646	14.1172	16.0569	0.00109639	0.000608567	0.00179593	0.967423	0.0290766	DEG_SY	other>SY	1685	0.00408984	-2.04424	8.201	0.132904	1348	0	protein_coding	glycosyl hydrolase family 81 protein
AT5G16150	17.9473	64.9815	6.08294	0	0	173.317	85.1423	56.8558	18.3345	14.2151	31.7225	148.295	62.793	188.252	155.186	0.0462341	0.0300021	0.24254	0.458971	0.222252	DEG_SY	SY>other	1854	0.00541663	9.17296	-3.05641	0.0372858	716	0	protein_coding	plastidic GLC translocator	Encodes a putative plastidic glucose transporter.
AT5G16980	368.273	223.814	72.5235	64.3418	76.486	3.18018	0	21.1325	6.78309	8.89055	13.1312	1.88962	0	1.55178	4.9776	0.0357492	0.052569	0.0994543	0.566782	0.245445	DEG_SY	other>SY	2121	0.00894296	5.3649	1.98737	0.926216	10332	0	protein_coding	Zinc-binding dehydrogenase family protein
AT5G17310	46.3547	71.4721	42.2696	57.7785	72.2806	0	0	53.0613	31.3399	160.155	56.0835	29.2532	27.6839	21.2636	21.5702	0.000157989	0.000171995	0.00038736	0.985083	0.0142001	DEG_SY	other>SY	1510	0.00279556	-2.04424	9.55225	0.000930786	239	1	protein_coding	UDP-glucose pyrophosphorylase 2
AT5G17410	11.4723	12.7969	61.8398	13.566	105.999	0	0	10.0647	25.3341	7.19442	34.3053	27.9565	25.9903	15.0531	13.2194	0.00980448	0.013813	0.0163437	0.713462	0.246577	DEG_SY	other>SY	1577	0.0033275	-2.04424	7.7609	0.103304	1156	0	protein_coding	Spc97 / Spc98 family of spindle pole body (SBP) component
AT5G17920	306.924	474.432	1095.19	1160.32	569.544	0.622345	11.6896	18.2908	102.211	38.1072	127.886	182.846	112.474	851.932	955.383	0.086336	0.00535595	0.0202677	0.854229	0.0338111	DEG_SY	other>SY	501	3.50522e-06	8.23807	2.59442	0.443194	3293	0	protein_coding	Cobalamin-independent synthase family protein	Encodes a cytosolic cobalamin-independent methionine synthase, involved in methionine regeneration via the activated methyl cycle (SAM cycle). The protein undergoes thiolation following treatment with the oxidant tert-butylhydroperoxide.
AT5G17990	52.3994	97.3466	6.93774	17.4449	14.3109	0	0	2.50775	27.5318	0	0	23.608	10.8989	63.8097	104.384	0.00914638	0.0298311	0.00557503	0.735834	0.219614	DEG_SY	other>SY	2080	0.00839353	-2.04424	6.25985	0.72417	6186	0	protein_coding	tryptophan biosynthesis 1	Encodes the tryptophan biosynthetic enzyme phosphoribosylanthranilate transferase (PAT1, called trpD in bacteria). Converts anthranilate and phosphoribosylpyrophosphate into phosphoribosylanthranilate and inorganic pyrophosphate.
AT5G18280	192.947	169.464	211.27	375.295	146	480.627	677.66	317.308	268.787	334.865	257.238	46.2883	30.4282	32.5464	35.6072	0.0827777	0.0673272	0.00450028	0.825908	0.0194866	DEG_SY	SY>other	1526	0.0029141	11.9349	-1.88605	0.138213	1358	0	protein_coding	apyrase 2	Encodes an enzyme with ATPase and ADPase activity (an apyrase) that when mutated in combination with ATAPY1 causes a complete inhibition of pollen germination.
AT5G18403	618.32	0	1.72501	4.05469	2.41766	7610.2	4027.97	2.9612	0	5.74466	5.41614	439.961	374.679	0	0	0.0016425	0.000265529	0.0817507	0.525875	0.390467	DEG_SY	SY>other	226	4.35067e-10	7.84029	-11.4671	8.65848e-19	17	1	protein_coding	Putative membrane lipoprotein	Encodes a defensin-like (DEFL) family protein.
AT5G18407	0	0	0	0	0	1923.2	518.317	0	0	0	0	0	7.89593	0	0	0.00120273	0.00088079	0.00484918	0.903197	0.0898698	DEG_SY	SY>other	117	1.31694e-15	-2.04424	-13.6971	1.30534e-13	32	1	protein_coding	Defensin-like (DEFL) family protein	Encodes a defensin-like (DEFL) family protein.
AT5G18440	35.2563	194.052	64.4619	16.8713	69.9435	0	0	15.9868	12.5443	56.3541	6.35295	29.8017	20.3118	12.8381	14.7508	0.00321727	0.00144367	0.00250885	0.956741	0.0360892	DEG_SY	other>SY	1418	0.0022065	-2.04424	7.74644	0.121898	1272	0	protein_coding
AT5G18630	25.851	17.3007	15	1.44386	0.419176	92.086	142.272	80.2874	32.5951	107.812	57.2007	23.2004	46.6469	24.5327	24.001	0.0254076	0.0221765	0.0315974	0.798543	0.122276	DEG_SY	SY>other	1825	0.00510197	9.42683	-1.69803	0.399029	2955	0	protein_coding	alpha/beta-Hydrolases superfamily protein
AT5G18820	53.8346	63.8223	23.1561	76.1885	112.269	0	0.090081	1.24432	0.099812	3.57536	0	14.2584	8.35954	10.2758	10.9508	0.00108112	0.00142786	0.000578914	0.953713	0.0431995	DEG_SY	other>SY	1395	0.00211	1.42845	3.90032	0.929912	10462	0	protein_coding	TCP-1/cpn60 chaperonin family protein
AT5G18980	46.0317	79.8236	132.639	112.838	35.5141	0.218216	0.102775	28.7961	21.3881	43.0338	92.8351	14.2142	23.885	8.90271	6.5374	0.002861	0.00151347	0.00353233	0.958509	0.0335837	DEG_SY	other>SY	1408	0.00215893	5.34341	7.01375	0.0160095	522	0	protein_coding	ARM repeat superfamily protein
AT5G19010	21.8312	26.0353	76.7035	53.3681	72.8199	0	0	8.48294	1.58268	0	38.9721	51.0967	70.0782	57.9306	54.5081	0.00074829	0.00102858	0.0143315	0.561916	0.421976	DEG_SY	other>SY	1077	0.000624656	-2.04424	7.18156	0.409122	3031	0	protein_coding	mitogen-activated protein kinase 16	member of MAP Kinase
AT5G19420	7.65146	11.2775	27.7346	66.0532	8.44285	0	0	0	0	0	0.323264	17.0164	11.3351	7.71905	7.43098	0.0101601	0.0105449	0.00952089	0.83329	0.136484	DEG_SY	other>SY	1634	0.00367055	-2.04424	0.76229	1	16402.5	0	protein_coding	Regulator of chromosome condensation (RCC1) family with FYVE zinc finger domain
AT5G19840	24.1208	25.3871	28.7694	85.2388	202.945	0	0	268.581	11.5659	3.81596	39.5305	7.83347	5.12003	7.23585	5.31816	0.00631066	0.01127	0.00826701	0.744041	0.230112	DEG_SY	other>SY	1189	0.00106551	-2.04424	9.27942	0.016384	530	0	protein_coding	2-oxoglutarate (2OG) and Fe(II)-dependent oxygenase superfamily protein
AT5G20320	25.978	0.704313	33.7897	41.7407	64.5867	0	0	153.577	8.24862	0.571482	32.0841	35.2139	29.5041	11.0215	7.84273	0.00923105	0.00154072	0.0918443	0.586481	0.310903	DEG_SY	other>SY	1026	0.000516244	-2.04424	10.2918	0.00271354	304	1	protein_coding	dicer-like 4	Encodes an RNase III-like enzyme that catalyzes processing of trans-acting small interfering RNA precursors in a distinct small RNA biogenesis pathway. The protein is also involved in the production of 21-nt primary siRNAs from both inverted-repeat constructs and endogenous sequences, as well as the RDR6-dependent 21-nt secondary siRNAs involved in long-range cell-to-cell signaling. It binds DRB4…
AT5G20330	0.149103	0	0.077529	0.132087	0	0	109.924	0.088197	0	0	62.481	0	0.564345	0	0	0.0134828	0.0159424	0.0565618	0.865419	0.0485943	DEG_SY	SY>other	1325	0.00173646	7.70547	-2.82614	0.690978	5802	0	protein_coding	beta-1,3-glucanase 4
AT5G20720	251.764	341.779	136.784	328.965	20.1567	0	0	107.876	25.6949	62.2422	74.867	308.108	208.331	830.355	807.614	0.00382673	0.00684913	0.000622941	0.929242	0.0594593	DEG_SY	other>SY	906	0.000293329	-2.04424	8.46567	0.0259895	610	0	protein_coding	chaperonin 20	Encodes a chloroplast co-chaperonin with similarity to CPN21 from spinach, E.coli GroES.
AT5G21482	18.7843	0	6.20101	5.98306	7.4545	134.178	99.1496	239.78	154.287	154.317	124.951	11.4175	0	11.8055	10.1591	0.013861	0.00640755	0.0399854	0.785226	0.15452	DEG_SY	SY>other	1924	0.00626173	10.3667	-0.390325	0.949103	10933	0	protein_coding	cytokinin oxidase 7	This gene used to be called AtCKX5. It encodes a protein whose sequence is similar to cytokinin oxidase/dehydrogenase, which catalyzes the degradation of cytokinins.
AT5G22320	44.8367	47.1383	27.5178	43.7701	153.155	0	0	5.886	9.93754	7.1768	79.6718	41.9454	66.3194	16.2998	18.6099	0.00281548	0.00459174	0.00177693	0.916953	0.0738633	DEG_SY	other>SY	1766	0.00472255	-2.04424	7.66124	0.157174	1470	0	protein_coding	Leucine-rich repeat (LRR) family protein
AT5G22330	73.6851	199.829	89.9381	65.5375	196.713	0	0	9.02955	24.638	80.0333	29.1168	63.6538	26.6885	24.9676	25.3801	0.000337453	0.000194013	0.000446792	0.984439	0.0145831	DEG_SY	other>SY	715	8.14379e-05	-2.04424	8.33674	0.0440689	797	0	protein_coding	P-loop containing nucleoside triphosphate hydrolases superfamily protein
AT5G22640	379.423	212.99	181.529	391.294	256.292	0.562865	2.82345	87.3752	110.061	35.2686	125.654	54.241	77.0077	129.148	108.83	0.00310436	0.000341976	0.000952904	0.992747	0.00285328	DEG_SY	other>SY	556	8.84319e-06	7.48354	4.6441	0.0263101	620	0	protein_coding	MORN (Membrane Occupation and Recognition Nexus) repeat-containing protein	EMB1211 is a MORN (multiple membrane occupation and recognition nexus) motif containing protein involved in embryo development and chloroplast biogenesis.
AT5G22770	82.6452	73.1631	77.0651	63.5262	50.2674	203.752	156.815	272.969	121.069	199.331	185.722	31.8224	66.3316	29.9292	25.6593	0.00269225	0.0011449	0.00171687	0.989172	0.00527375	DEG_SY	SY>other	1764	0.0047042	11.737	-0.823473	0.731024	6304	0	protein_coding	alpha-adaptin
AT5G24230	0	0	0.826467	0.977088	1.19809	60.7676	3.76818	0	78.2495	0	15.3706	0	0	0.908143	1.16026	0.0718113	0.133696	0.104699	0.536294	0.153499	DEG_SY	SY>other	1788	0.00484373	7.48475	-1.34378	0.882369	9110	0	protein_coding	Lipase class 3-related protein
AT5G24490	163.794	144.307	31.9114	20.1614	66.5356	0	0	0	0	0	0	105.843	208.046	547.665	346.983	0.00324616	0.0128148	0.00228763	0.795222	0.18643	DEG_SY	other>SY	1549	0.00309376	NA	NA	NA	NA	NA	protein_coding	30S ribosomal protein, putative
AT5G24560	0	0	0	0	0	30.7204	33.2538	0	0	0	0	0	3.16019	0	0	0.00741589	0.00425307	0.0142013	0.885974	0.088156	DEG_SY	SY>other	2074	0.00825101	-2.04424	-9.91905	0.0282426	633	0	protein_coding	phloem protein 2-B12
AT5G25010	0.020851	3.81685	0	0	0.052602	37.1308	51.5245	0.147999	0	0	4.81933	2.64784	0	1.75974	0.902448	0.0138647	0.00509542	0.160549	0.498188	0.322303	DEG_SY	SY>other	1331	0.00174901	5.56904	-6.14958	0.0928003	1111	0	protein_coding	Protein of unknown function (DUF1336)
AT5G25100	144.516	101.323	278.771	131.797	100.016	749.842	270.546	237.762	238.862	306.565	221.306	118.913	39.6168	108.131	102.955	0.0508294	0.0449915	0.0102685	0.876089	0.0178221	DEG_SY	SY>other	1011	0.000486324	11.9945	-1.92394	0.151607	1429	0	protein_coding	Endomembrane protein 70 protein family
AT5G25950	4.10483	0	0	0	0	389.843	573.124	5.2747	0	0	0	4.29757	0	0	0	0.000655677	0.000222118	0.00879616	0.644453	0.345873	DEG_SY	SY>other	100	5.72071e-17	7.44654	-9.47724	1.26012e-05	130	1	protein_coding	Protein of Unknown Function (DUF239)
AT5G26090	102.74	28.4589	3.37	5.24454	2.70756	5737.34	8160.59	806.043	469.609	1521.34	1068.11	16.0492	89.9666	0	0	1.28647e-05	4.0937e-05	0.00134833	0.634055	0.364543	DEG_SY	SY>other	6	3.89915e-66	14.1358	-3.74543	0.000279703	191	1	protein_coding	Plant self-incompatibility protein S1 family
AT5G26240	73.9367	63.5402	1.72501	4.0115	28.4564	0	0	30.2709	30.8092	15.5814	10.5273	33.7162	9.28361	20.0488	21.7263	0.018113	0.113443	0.00318467	0.610873	0.254386	DEG_SY	other>SY	1941	0.00647133	-2.04424	8.28004	0.037286	717	0	protein_coding	chloride channel D	member of Anion channel protein family
AT5G26667	143.537	142.002	67.1257	266.386	75.6926	556.463	891.95	1099.92	1122.16	1175.86	1030.07	87.5248	62.4079	100.802	113.93	0.0119088	0.0217114	0.00290589	0.917944	0.0455296	DEG_SY	SY>other	1018	0.000500895	12.1824	-0.296771	0.973851	11583	0	protein_coding	P-loop containing nucleoside triphosphate hydrolases superfamily protein	encodes a uridine 5'-monophosphate (UMP)/cytidine 5'-monophosphate (CMP) kinase.
AT5G26700	34.2325	0	0	0	0	391.395	223.701	0	0	43.1635	11.1464	2.8337	12.4573	1.0384	1.18895	0.0101558	0.00154385	0.108013	0.505973	0.374315	DEG_SY	SY>other	435	1.07398e-06	8.04819	-5.32528	0.0404282	765	0	protein_coding	RmlC-like cupins superfamily protein
AT5G26742	266.568	390.155	134	27.743	80.0341	0.34809	0	14.2643	43.5441	15.4009	43.2129	124.323	138.697	418.824	367.438	0.0134298	0.0199802	0.00805547	0.839653	0.118881	DEG_SY	other>SY	396	4.97783e-07	5.16473	6.0829	0.142381	1396	0	protein_coding	DEAD box RNA helicase (RH3)
AT5G27120	118.434	253.271	244.576	195.508	356.448	2.87558	4.2961	2.51749	1.55184	0	2.10586	91.3191	87.3942	50.192	56.0056	0.00878377	0.00158135	0.0127572	0.955764	0.0211142	DEG_SY	other>SY	980	0.000417529	4.52279	-2.17562	0.790966	7229	0	protein_coding	NOP56-like pre RNA processing ribonucleoprotein	SAR DNA-binding protein, putative, strong similarity to SAR DNA-binding protein-1 (Pisum sativum) GI:3132696; contains Pfam profile PF01798: Putative snoRNA binding domain; has similarity to MAR binding NOP58 protein
AT5G27230	18.665	9.23825	76.631	38.1194	15.0148	0	0	0	0	1.48689	0.353815	6.85469	5.23819	0.498136	0.426782	0.00536933	0.00360499	0.00938482	0.878089	0.103552	DEG_SY	other>SY	1664	0.00393831	-2.04424	2.99324	0.977257	11658	0	protein_coding	Frigida-like protein
AT5G27270	65.4104	33.5333	11.5085	42.1595	12.4973	0	0	14.8998	5.81314	7.53156	37.158	15.2417	17.2767	12.0486	10.5635	0.00271332	0.00328909	0.00108966	0.952737	0.0401708	DEG_SY	other>SY	1665	0.00394184	-2.04424	8.0594	0.0671483	938	0	protein_coding	Tetratricopeptide repeat (TPR)-like superfamily protein
AT5G27330	184.754	254.231	99.5092	230.976	156.134	0.06763	0.285815	20.405	40.8655	47.7125	67.4812	53.0734	146.386	19.5328	20.9068	0.000425096	0.000263254	0.000236806	0.991858	0.00721696	DEG_SY	other>SY	417	8.52838e-07	5.23034	6.55198	0.0428761	788	0	protein_coding	Prefoldin chaperone subunit family protein
AT5G27410	143.001	222.933	16.1198	42.7091	36.3418	0	0.377677	55.823	14.6954	18.0047	72.1007	18.9093	34.3258	15.4279	14.017	0.0257653	0.0542876	0.0132018	0.787327	0.119418	DEG_SY	other>SY	1415	0.00220258	5.36744	6.60837	0.0645628	915	0	protein_coding	D-aminoacid aminotransferase-like PLP-dependent enzymes superfamily protein
AT5G27660	165.132	221.623	87.4642	42.0285	143.442	0	0	173.069	136.355	201.656	242.339	12.6802	7.57582	9.88587	19.7043	0.000299859	0.00061194	0.000326515	0.961044	0.0377178	DEG_SY	other>SY	616	2.5734e-05	-2.04424	10.723	5.06507e-07	92	1	protein_coding	Trypsin family protein with PDZ domain
AT5G27680	24.8351	19.0469	33.7681	103.149	34.373	0	0	0	9.14262	0	0.91347	8.52204	2.58553	3.56962	3.03928	0.00272564	0.00321557	0.00403143	0.874294	0.115734	DEG_SY	other>SY	962	0.000380571	-2.04424	5.42327	0.832436	7950	0	protein_coding	RECQ helicase SIM	DNA helicase
AT5G28540	672.206	718.369	332.036	149.459	348.693	1113.76	1645.28	788.798	753.832	933.185	626.011	196.327	125.642	137.741	196.666	0.129097	0.00559642	0.14125	0.702757	0.0213	DEG_SY	SY>other	317	4.33895e-08	13.7179	-1.73682	0.192089	1636	0	protein_coding	heat shock protein 70 (Hsp 70) family protein	Encodes the luminal binding protein BiP, an ER-localized member of the HSP70 family. BiP is composed of an N-terminal ATP binding domain and a C-terminal domain that binds to hydrophobic patches on improperly/incompletely folded proteins in an ATP-dependent manner. Involved in polar nuclei fusion during proliferation of endosperm nuclei.
AT5G34883	25.2555	1.47395	0	0.122079	0.531991	1194.28	825.633	1.4401	0.069899	0.59301	0.919642	90.2186	11.4511	0	0	0.000648712	0.000479109	0.0236007	0.524605	0.450667	DEG_SY	SY>other	152	7.14755e-13	5.89421	-10.7107	3.10817e-14	30	1	protein_coding	Protein of unknown function (DUF784)
AT5G34885	22.0046	0.952145	0	0.032968	0.340716	1098.29	634.348	0.799855	0	0.404156	0.810765	82.8524	26.4194	0	0	0.000760044	0.000557214	0.0194953	0.650635	0.328553	DEG_SY	SY>other	125	1.1531e-14	6.19318	-11.4462	2.19965e-16	27	1	protein_coding	Protein of unknown function (DUF784)
AT5G34905	78.8645	4.73295	0.292238	0.79433	1.23358	2624.37	2127.4	1.50895	0.422793	1.36077	2.34614	227.365	228.858	0	0	0.000155984	0.000142966	0.0100947	0.560259	0.429348	DEG_SY	SY>other	83	1.88697e-18	6.94636	-11.3683	8.32686e-20	15	1	protein_coding	Protein of unknown function (DUF784)
AT5G34908	18.1371	1.28139	0	0.094135	0.087125	550.196	438.671	0.170229	0	0.195968	0.500556	36.0414	3.00937	0	0	0.00276143	0.00148001	0.046166	0.663532	0.286061	DEG_SY	SY>other	596	1.67911e-05	4.43935	-10.3134	3.38783e-06	111	1	protein_coding	Protein of unknown function (DUF784)	Encodes a ECA1 gametogenesis related family protein
AT5G35180	0	0	0	0	0	30.9749	2.35146	36.794	4.01903	15.4063	13.9109	63.153	39.5879	42.9322	41.4548	0.026542	0.0152046	0.0528133	0.8235	0.0819398	DEG_SY	SY>other	1188	0.00104867	7.79905	-0.854057	0.903809	9643	0	protein_coding	Protein of unknown function (DUF1336)
AT5G35630	181.957	182.513	147.398	192.514	143.511	0	0	0	0	0	17.9721	29.5348	47.2298	1296.32	1197.68	9.74122e-06	1.7599e-05	4.4999e-05	0.993148	0.00677918	DEG_SY	other>SY	397	5.02017e-07	-2.04424	5.24956	0.926254	10339	0	protein_coding	glutamine synthetase 2	chloroplastic glutamine synthetase
AT5G35790	33.5002	195.564	20.5643	2.23441	48.1235	0	0	0	0	25.8344	0	57.6011	61.662	117.796	100.338	0.022154	0.0186268	0.00459623	0.890167	0.0644561	DEG_SY	other>SY	1709	0.00426705	-2.04424	6.14381	0.844805	8247	0	protein_coding	glucose-6-phosphate dehydrogenase 1	Encodes a plastidic glucose-6-phosphate dehydrogenase that is sensitive to reduction by DTT and whose mRNA is more prevalent in developing organs but absent in the root.
AT5G35910	83.5952	109.778	140.619	167.243	226.909	641.796	159.649	64.3829	92.5679	99.1727	125.914	65.1565	39.8715	26.1595	23.6808	0.162244	0.235465	0.0287232	0.526474	0.0470941	DEG_SY	SY>other	1405	0.00213705	11.3878	-2.98055	0.0109783	441	0	protein_coding	Polynucleotidyl transferase, ribonuclease H fold protein with HRDC domain
AT5G36310	0	0	0.071381	0.291868	0	107.211	60.4388	70.5224	125.248	87.3578	89.7342	4.9278	3.74713	0	0	0.00561261	0.00477728	0.0186089	0.888395	0.082606	DEG_SY	SY>other	2013	0.00734888	7.14637	-0.76227	0.922277	10237	0	protein_coding	ECA1 gametogenesis related family protein	Encodes a ECA1 gametogenesis related family protein
AT5G36330	0	0	0	0	0	118.501	45.8829	51.9118	82.7609	53.1389	61.3578	3.19597	1.6334	0	0	0.0132845	0.00762872	0.0259494	0.866881	0.0862563	DEG_SY	SY>other	1888	0.00583483	6.92218	-1.3086	0.81455	7625	0	protein_coding	ECA1 gametogenesis related family protein
AT5G36340	0	0	0.071381	0.291868	0	107.235	60.1765	70.7706	125.275	85.7358	90.1107	4.7455	3.74713	0	0	0.0056934	0.00484361	0.0188439	0.888046	0.0825735	DEG_SY	SY>other	2023	0.00754826	7.1409	-0.76229	0.922277	10221	0	protein_coding	ECA1 gametogenesis related family protein	Encodes a ECA1 gametogenesis related family protein
AT5G36890	63.9387	63.9096	93.722	134.095	113.879	335.883	436.666	1709.73	1447.91	1331.82	1432.91	24.0346	25.9479	26.8248	25.97	0.0063998	0.0198572	0.00347036	0.865844	0.104428	DEG_SY	SY>other	755	0.000111155	12.7478	0.996581	0.699098	5890	0	protein_coding	beta glucosidase 42
AT5G37247	16.6976	0	152.73	44.3306	29.8346	574.551	380.417	0	0	110.315	26.7355	0	32.1641	0	0	0.0397959	0.0628892	0.0231003	0.742575	0.131639	DEG_SY	SY>other	1762	0.0046988	7.8896	-4.61912	0.121257	1264	0	NA	NA	NA
AT5G37500	63.7717	112.296	72.146	68.9509	17.3455	211.11	189.215	123.308	191.971	170.096	233.611	2.43209	1.04092	5.6614	4.0372	0.0294772	0.00868085	0.00888788	0.931416	0.0215384	DEG_SY	SY>other	2048	0.00791157	11.4396	-1.14962	0.536091	4045	0	protein_coding	gated outwardly-rectifying K+ channel	Encodes a guard cell outward potassium channel. Belongs to the Shaker family K+ channel. This family includes five groups based on phylogenetic analysis (FEBS Letters (2007) 581: 2357): I (inward rectifying channel): AKT1 (AT2G26650), AKT5 (AT4G32500) and SPIK (also known as AKT6, AT2G25600); II (inward rectifying channel): KAT1 (AT5G46240) and KAT2 (AT4G18290); III (weakly inward rectifying chan…
AT5G38710	59.225	104.279	47.4854	37.1784	66.9713	362.205	74.4991	61.3139	77.3753	96.9021	126.682	4.19181	5.4569	4.8238	8.63477	0.0171634	0.0100502	0.019004	0.940208	0.0135742	DEG_SY	SY>other	2094	0.00863703	10.3008	-2.24998	0.142999	1400	0	protein_coding	Methylenetetrahydrofolate reductase family protein
AT5G38720	22.0725	90.5091	125.758	122.897	20.1464	0	0	5.53403	38.9187	44.0751	36.9371	32.4454	48.3699	14.3002	18.8675	0.00583449	0.0024508	0.00376084	0.950751	0.0372024	DEG_SY	other>SY	2003	0.0071988	-2.04424	7.67874	0.123155	1292	0	protein_coding
AT5G38830	62.8385	46.1247	53.8831	82.5208	63.6074	290.198	585.576	153.567	155.061	114.004	180.46	62.5133	33.5793	38.4131	43.9116	0.00124796	0.00249106	0.00200493	0.970451	0.0238051	DEG_SY	SY>other	462	1.91704e-06	11.1793	-2.46836	0.0351412	694	0	protein_coding	Cysteinyl-tRNA synthetase, class Ia family protein
AT5G39320	12.383	36.2998	5.81228	48.1238	36.5666	145.352	198.614	116.891	47.1989	26.9759	113.492	51.6069	12.9514	36.6853	38.8364	0.0204865	0.0161787	0.00504596	0.9225	0.0357892	DEG_SY	SY>other	1871	0.0055548	10.0203	-2.13723	0.181785	1585	0	protein_coding	UDP-glucose 6-dehydrogenase family protein
AT5G39850	352.327	64.1206	254.417	127.241	762.954	2.07798	4.16276	170.714	479.151	246.444	125.988	136.22	74.431	5.79714	15.5685	0.12403	0.0162592	0.0389621	0.796242	0.0245059	DEG_SY	other>SY	1711	0.00428435	7.1213	5.38265	0.00849043	411	1	protein_coding	Ribosomal protein S4
AT5G39880	0	0.333013	0	0	0.148794	91.9083	369.287	0.209967	0	0.148747	0	9.86617	3.10043	0	0	0.000950601	0.000871482	0.00940659	0.872891	0.11588	DEG_SY	SY>other	135	3.69924e-14	5.23842	-11.6204	6.8748e-12	41	1	protein_coding
AT5G39940	116.141	42.9366	243.226	23.1965	89.532	0	0	5.45943	0	0	0	26.2831	8.22226	14.6408	11.6812	0.00286787	0.00161379	0.00144597	0.964192	0.0298802	DEG_SY	other>SY	1158	0.000935069	-2.04424	3.42228	1	13614	0	protein_coding	FAD/NAD(P)-binding oxidoreductase family protein
AT5G39960	60.8607	26.9052	113.391	88.7465	74.4813	0	0	15.9952	87.5556	10.0828	54.0787	18.9987	17.1335	7.4977	6.44556	0.000578493	0.000367398	0.00736977	0.842608	0.149076	DEG_SY	other>SY	853	0.000210368	-2.04424	8.86313	0.0151305	497	0	protein_coding	GTP binding;GTP binding
AT5G40480	100.107	126.689	116.912	25.6209	81.3874	0.45023	0	15.4134	1.74192	4.19168	4.75738	45.0115	41.1007	22.6367	20.5096	0.00317995	0.00224669	0.00133714	0.984536	0.00869978	DEG_SY	other>SY	734	0.000100982	5.17983	3.77325	0.660529	5397	0	protein_coding	embryo defective 3012
AT5G41760	58.4271	69.56	43.5398	58.9242	49.7976	0	0	201.453	12.5621	12.118	54.373	35.2445	40.7223	18.3818	20.2021	8.40101e-05	0.000135896	0.000196789	0.989635	0.00994851	DEG_SY	other>SY	1833	0.00520543	-2.04424	9.1588	0.0124144	461	0	protein_coding	Nucleotide-sugar transporter family protein
AT5G42020	704.327	855.368	295.523	235.193	307.626	1719.12	1744.83	871.483	768.865	876.54	687.246	168.945	122.928	117.305	162.701	0.0201318	0.000623545	0.174709	0.730021	0.0745145	DEG_SY	SY>other	175	1.04423e-11	13.7654	-2.0173	0.0891181	1076	0	protein_coding	Heat shock protein 70 (Hsp 70) family protein	Luminal binding protein (BiP2) involved in polar nuclei fusion during proliferation of endosperm nuclei.
AT5G42567	1102.79	12.6603	5.13122	10.416	11.3104	24624.7	27690.5	17.9195	6.82824	11.6519	13.4636	508.801	693.367	0	0	0.000137952	3.32691e-05	0.0123213	0.588489	0.399019	DEG_SY	SY>other	46	6.68994e-24	10.1523	-11.9333	3.42339e-26	1	1	protein_coding	Protein of unknown function (DUF784)	Encodes a ECA1 gametogenesis related family protein
AT5G42895	0.87477	1.2308	0	0	0	190.715	2168.32	5.00846	2.93969	1.43862	1.82295	15.2492	3.03915	0	0	0.00175079	0.00586919	0.0209601	0.709235	0.262185	DEG_SY	SY>other	110	3.39366e-16	6.79251	-9.5075	1.24812e-10	52	1	protein_coding	ECA1 gametogenesis related family protein	Encodes a ECA1 gametogenesis related family protein
AT5G42955	32.3528	3.2819	0.128572	0.338801	1.41857	2999.85	3083.81	1.9185	0	32.5645	26.1694	51.6545	29.3251	0	0	3.49095e-05	6.23788e-05	0.00208048	0.754207	0.243615	DEG_SY	SY>other	39	3.38699e-26	8.91721	-8.51038	2.19564e-07	83	1	protein_coding	Protein of unknown function (DUF784)
AT5G42957	7.9405	1.80263	0	0	0.49707	1346.34	1699.17	1.01852	0	16.0561	9.34903	31.7851	10.8714	0	0	0.000138602	0.000215507	0.00407345	0.612854	0.382719	DEG_SY	SY>other	64	8.30559e-21	7.40923	-8.63501	4.77962e-08	71	1	protein_coding	Protein of unknown function (DUF784)
AT5G43285	7.15289	0	0	0	0	758.445	658.437	18.27	2.20819	22.3232	69.7664	61.9386	133.072	0	0	0.00295048	0.000940684	0.0200427	0.689334	0.286733	DEG_SY	SY>other	301	2.01443e-08	7.52547	-5.58614	0.000763537	230	1	protein_coding	Putative membrane lipoprotein	Encodes a defensin-like (DEFL) family protein.
AT5G43510	66.0009	2.74609	0	1.09959	1.43355	3378.94	1705.79	0.596175	0	1.67941	7.24044	424.266	393.123	0	0	0.0007536	0.000627243	0.0130134	0.774392	0.211213	DEG_SY	SY>other	113	7.26554e-16	6.96895	-10.8888	2.85057e-14	29	1	protein_coding	Putative membrane lipoprotein	Encodes a defensin-like (DEFL) family protein
AT5G43513	97.2866	0	0	1.08378	1.41865	3524	2282.01	0	0	0	15.7486	359.377	380.534	0	0	0.000833035	0.000243983	0.0100401	0.816127	0.172756	DEG_SY	SY>other	172	7.5424e-12	7.39846	-10.5296	6.87432e-08	73	1	protein_coding	Putative membrane lipoprotein	Encodes a defensin-like (DEFL) family protein.
AT5G43518	82.7254	4.24668	1.60155	0	3.49106	5412.72	2790.77	1.73189	0	3.41223	5.44749	324.66	408.588	0	0	0.000329126	0.000375948	0.00651515	0.832712	0.160068	DEG_SY	SY>other	77	1.12275e-18	7.66634	-11.3333	4.40643e-18	21	1	protein_coding	Putative membrane lipoprotein	Encodes a defensin-like (DEFL) family protein.
AT5G43525	42.9216	2.68035	0	2.17617	1.06269	3571.8	1775.44	0	1.28859	0	3.64847	399.409	520.099	0	0	0.00047335	0.00051309	0.00731128	0.830429	0.161274	DEG_SY	SY>other	95	5.9239e-18	6.51143	-11.8809	1.54857e-16	26	1	protein_coding	Putative membrane lipoprotein	Encodes a defensin-like (DEFL) family protein.
AT5G43600	197.813	134.522	119.251	218.096	159.234	0	0	64.8036	0	27.0544	41.6262	44.0212	33.7004	25.35	21.9301	5.05084e-05	5.12958e-05	0.000133826	0.989074	0.01069	DEG_SY	other>SY	424	9.054e-07	-2.04424	8.1918	0.164196	1512	0	protein_coding	ureidoglycolate amidohydrolase	Encodes a protein with ureidoglycolate amidohydrolase activity in vitro. It is 27% identical and 43% similar to the E. coli allantoate amidohydrolase (AAH), but, in vitro assays with purified protein and allantoate as a substrate do not show any increase in ammonium concentration, indicating that there this enzyme has no AAH activity.
AT5G43610	1.50395	17.0049	2.86559	5.47332	1.90872	73.4274	139.055	12.3692	0.379541	5.60682	5.0142	1.62725	0	0	0.074333	0.0102019	0.00479481	0.0153371	0.93	0.0396666	DEG_SY	SY>other	1153	0.000904306	7.65156	-5.11146	0.00338552	318	1	protein_coding	sucrose-proton symporter 6
AT5G44070	185.793	49.3752	11.146	2.89322	6.13016	0	0	42.0175	3.08516	1.35509	8.38008	19.4558	20.4502	121.321	83.6592	0.0227133	0.110266	0.0177865	0.510648	0.338586	DEG_SY	other>SY	1376	0.00199372	-2.04424	7.0384	0.293489	2245	0	protein_coding	phytochelatin synthase 1 (PCS1)	Phytochelatin synthase gene confers tolerance to cadmium ions. Catalyzes phytochelatin (PC) synthesis from glutathione (GSH) in the presence of Cd2+, Zn2+, Cu2+ and Fe3+, but not by Co2+ or Ni2+.
AT5G44080	96.3774	28.1636	38.8892	155.642	103.273	0	0.153151	8.35052	8.98583	1.60037	7.65482	48.8877	67.2192	12.9544	14.0524	0.00456565	0.00155852	0.0034421	0.955372	0.0350621	DEG_SY	other>SY	1364	0.00190932	2.9881	5.01961	0.680868	5603	0	protein_coding	Basic-leucine zipper (bZIP) transcription factor family protein
AT5G44240	48.6016	31.5928	21.7122	11.5014	21.2932	430.256	161.005	138.449	149.922	46.2208	125.264	28.2848	21.8891	22.2813	22.3331	0.0010987	0.00146611	0.00944285	0.939003	0.0489893	DEG_SY	SY>other	259	1.73855e-09	11.6236	-2.29961	0.0750453	981	0	protein_coding	aminophospholipid ATPase 2
AT5G44480	0	0	39.8459	0	0	80.5125	116.758	41.5496	35.3742	4.32413	29.3632	0	3.40506	1.65128	4.78964	0.0340473	0.039968	0.00226861	0.817982	0.105734	DEG_SY	SY>other	1866	0.0055469	8.76075	-2.76015	0.121891	1271	0	protein_coding	NAD(P)-binding Rossmann-fold superfamily protein	mutant has Altered lateral root; UDP Glucose Epimerase
AT5G44495	10.2283	0.81403	16.2716	10.5703	3.38876	486.165	635.445	1089.89	8403.35	5919.35	3535.35	23.339	74.7083	0	0	0.000826944	0.000952195	0.00158542	0.969306	0.0273292	DEG_SY	SY>other	461	1.83487e-06	11.5909	2.19313	0.294073	2249	0	protein_coding	ECA1 gametogenesis related family protein	Encodes a ECA1 gametogenesis related family protein
AT5G44870	26.283	39.2749	42.8565	3.72368	31.19	0	0	1.12327	5.19611	1.89538	19.8602	0.903289	0	14.2527	13.0492	0.00297896	0.0042438	0.000921257	0.950383	0.0414734	DEG_SY	other>SY	1878	0.00565015	-2.04424	7.05747	0.268997	2093	0	protein_coding	Disease resistance protein (TIR-NBS-LRR class) family
AT5G45140	88.7537	130.143	108.325	206.684	82.9395	0	0	95.143	44.2624	65.6996	93.1151	16.9192	26.7699	14.2721	12.7855	8.21419e-05	7.54267e-05	0.000122807	0.986163	0.0135565	DEG_SY	other>SY	281	6.46335e-09	-2.04424	10.4653	3.06665e-06	110	1	protein_coding	nuclear RNA polymerase C2	Encodes a subunit of RNA polymerase III (aka RNA polymerase C).
AT5G45300	0	0	2.89756	0	3.40413	56.6653	7.21152	0	11.6111	0	3.31069	27.8132	12.9382	10.5523	9.58912	0.14745	0.247683	0.0336891	0.474182	0.0969958	DEG_SY	SY>other	1886	0.00580191	6.8922	-4.00437	0.344772	2579	0	protein_coding	beta-amylase 2
AT5G45670	0	0	0	0	0	47.7626	25.2182	0	0	0	10.7156	201.251	83.9867	38.0572	29.3051	0.0041501	0.00256099	0.0100103	0.894295	0.088984	DEG_SY	SY>other	775	0.000127303	6.27471	-4.76411	0.331256	2486	0	protein_coding	GDSL-like Lipase/Acylhydrolase superfamily protein
AT5G45710	0	0	0	0	0	67.9718	0	0	0	0	0.163911	19.6947	17.5285	10.7641	11.1628	0.105466	0.0505187	0.137552	0.64253	0.0639329	DEG_SY	SY>other	1593	0.00344136	3.54589	-10.2253	0.0256653	603	0	protein_coding	winged-helix DNA-binding transcription factor family protein	member of Heat Stress Transcription Factor (Hsf) family
AT5G45910	181.476	39.0319	8.46431	3.61745	4.92659	12900.7	15159.9	868.46	1308.77	969.219	683.837	240.779	140.935	0	0	1.36482e-06	4.31429e-06	0.000483418	0.559243	0.440268	DEG_SY	SY>other	4	3.79164e-83	14.3916	-4.77834	2.96519e-07	88	1	protein_coding	GDSL-like Lipase/Acylhydrolase superfamily protein
AT5G47490	108.868	114.684	22.6129	44.2689	46.2772	103.737	217.071	70.2505	110.917	63.2971	61.5092	17.4695	20.7012	10.584	9.0024	0.157488	0.0284158	0.194498	0.562925	0.0566731	DEG_SY	SY>other	1585	0.00340581	11.4055	-1.98482	0.138213	1359	0	protein_coding	RGPR-related
AT5G47550	0.130249	0.357756	0.430256	0.251865	0.365324	65.3698	6.07138	102.121	54.0206	121.417	208.544	23.1783	11.4556	12.6954	22.8717	0.00153057	0.00330413	0.00588229	0.977435	0.0118484	DEG_SY	SY>other	2155	0.00964559	8.02015	0.836629	0.964811	11322	0	protein_coding	Cystatin/monellin superfamily protein
AT5G47760	70.1721	116.743	141.337	88.9988	54.7277	0	0	48.7402	26.1292	28.5385	86.2571	25.2089	22.0307	14.4126	16.324	0.00012694	0.000136881	0.000328234	0.983931	0.0154771	DEG_SY	other>SY	986	0.000430369	-2.04424	8.61805	0.0173687	548	0	protein_coding	2-phosphoglycolate phosphatase 2	serine/threonine protein kinase
AT5G47910	58.4134	103.292	109.536	243.308	223.587	0.371208	0.253291	227.924	26.2952	54.2557	121.591	5.60993	8.34159	49.2788	87.0633	0.00712948	0.00340962	0.0139714	0.875429	0.100061	DEG_SY	other>SY	345	1.40844e-07	6.63007	7.3186	0.000432472	205	1	protein_coding	respiratory burst oxidase homologue D	NADPH/respiratory burst oxidase protein D (RbohD).Interacts with AtrbohF gene to fine tune the spatial control of ROI production and hypersensitive response to cell in and around infection site.
AT5G48380	26.8178	17.3991	89.4689	29.3529	45.1852	0	0	30.1751	16.7718	1.308	16.5145	27.7462	17.0803	101.241	94.006	0.00154693	0.0013858	0.00560289	0.881041	0.110424	DEG_SY	other>SY	1340	0.00180294	-2.04424	7.73957	0.12702	1318	0	protein_coding	BAK1-interacting receptor-like kinase 1	Encodes a BAK1-interacting receptor-like kinase named BIR1. Negatively regulates multiple plant resistance signaling pathways, one of which is the SOBIR1(AT2G31880)-dependent pathway.
AT5G48595	2.44997	0	0	0	0	161.648	50.3851	0	0	0	0	27.9178	6.00585	0	0	0.0388905	0.0186142	0.130043	0.629925	0.182528	DEG_SY	SY>other	2160	0.00975483	-2.04424	-10.1938	0.0166916	533	0	protein_coding	Defensin-like (DEFL) family protein	Encodes a defensin-like (DEFL) family protein.
AT5G49160	19.5499	26.8633	27.4189	26.7201	30.6163	0	0	2.19576	0	0	0	33.8881	17.7203	22.5844	17.87	8.13959e-05	9.95654e-05	0.000557666	0.975132	0.0241298	DEG_SY	other>SY	1263	0.00138426	-2.04424	3.67021	1	13234	0	protein_coding	methyltransferase 1	Encodes a cytosine methyltransferase MET1. Required for silencing of FWA paternal allele in endosperm. Two lines with RNAi constructs directed against DMT1 have reduced agrobacterium-mediated tumor formation.
AT5G49430	12.3463	13.6179	58.025	16.7403	13.8883	0	0	23.0754	9.21917	2.47849	18.0245	16.709	4.95504	8.04127	6.65478	0.00183604	0.00284497	0.00273085	0.887686	0.104902	DEG_SY	other>SY	1300	0.00156544	-2.04424	8.46919	0.0321196	667	0	protein_coding	WD40/YVTN repeat-like-containing domain;Bromodomain
AT5G49610	21.6372	93.6744	16.3425	6.88713	11.6651	227.199	114.884	156.291	35.3584	48.0525	69.1671	21.5388	29.8417	5.87778	8.07704	0.0423086	0.0124149	0.151153	0.672398	0.121725	DEG_SY	SY>other	1309	0.0016049	9.57952	-2.09091	0.230698	1886	0	protein_coding	F-box family protein
AT5G49645	206.259	188.915	202.418	116.237	342.66	491.128	1031.64	377.072	346.608	239.058	652.242	224.002	0	94.4294	74.3031	0.0147751	0.0182421	0.00533038	0.938101	0.0235512	DEG_SY	SY>other	1620	0.00355046	10.7939	-1.86016	0.216468	1767	0	NA	NA	NA
AT5G49900	38.5704	37.0657	50.7369	33.3554	42.9887	0	0	0	0	8.26664	3.04777	2.36043	0	13.917	15.3436	2.84544e-05	5.3078e-05	0.000254312	0.981429	0.0182349	DEG_SY	other>SY	1152	0.000893223	-2.04424	5.67566	0.792157	7256	0	protein_coding	Beta-glucosidase, GBA2 type family protein
AT5G49910	238.918	299.356	265.036	286.973	123.494	0.474374	4.44032	146.325	118.334	52.5795	229.957	48.0647	59.8389	253.471	250.131	0.00250488	0.000940684	0.000964945	0.991493	0.0040962	DEG_SY	other>SY	987	0.000430369	7.69408	4.80376	0.0244521	594	0	protein_coding	chloroplast heat shock protein 70-2	Stromal heat shock protein involved in protein import into chloroplast.
AT5G50290	0	0	0	0	0	11.2997	44.7107	25.9942	28.3001	15.3403	54.0123	2.5061	1.04679	0.678295	0.543322	0.0113805	0.00671675	0.0243841	0.870866	0.0866528	DEG_SY	SY>other	1214	0.00117444	7.80084	-0.810772	0.899443	9558	0	protein_coding
AT5G50375	68.224	159.437	93.2401	127.891	19.3343	0	0	0	0	1.65388	0	55.5877	60.6484	24.5698	17.9657	0.00207057	0.00188237	0.000790061	0.967959	0.0272977	DEG_SY	other>SY	1378	0.0019963	-2.04424	1.82791	1	15368	0	protein_coding	cyclopropyl isomerase	Converts pentacyclic cyclopropyl sterols to conventional tetracyclic sterols. CPI1 function during and just after division and support gravitropism by establishing polar PIN2 localization. Required for endocytosis of PIN2
AT5G50410	0.389341	0	0	0	0	11.2637	58.9957	0	0	0	0	49.8043	38.2851	16.2286	19.827	0.0218139	0.0160619	0.0724251	0.73811	0.151589	DEG_SY	SY>other	1524	0.00287264	-2.04424	-10.6544	0.00605601	368	1	protein_coding
AT5G50423	122.432	0	0.727741	0	1.67131	4118.73	1773.46	51.7578	20.7803	2.65913	17.5081	359.247	471.801	0	0	0.00159035	0.000414135	0.0255625	0.783186	0.189247	DEG_SY	SY>other	178	1.30768e-11	9.24628	-7.92272	2.23479e-10	54	1	protein_coding	Putative membrane lipoprotein	Encodes a defensin-like (DEFL) family protein.
AT5G50780	3.89273	22.0626	54.8792	141.02	115.231	0	0	0.505549	0	3.57584	4.01046	1.38301	1.46961	7.4587	7.56463	0.00695574	0.00351331	0.0803721	0.503817	0.405342	DEG_SY	other>SY	592	1.56236e-05	-2.04424	4.92213	0.769863	6882	0	protein_coding	Histidine kinase-, DNA gyrase B-, and HSP90-like ATPase family protein
AT5G51105	0	0	0	0.645117	1.38766	299.746	142.285	0	394.491	1035.11	475.754	103.054	0	4.7e-05	2.9e-05	0.00508745	0.00595953	0.00576941	0.894454	0.0887293	DEG_SY	SY>other	516	5.07107e-06	9.68823	0.247738	1	15402	0	protein_coding	Protein of unknown function (DUF1278)
AT5G51480	9.47606	28.3931	26.3499	153.504	61.8592	0	0	0	0	0	0	136.372	82.8245	0.452724	1.33938	0.0102203	0.00620531	0.0150203	0.840811	0.127743	DEG_SY	other>SY	1113	0.000725193	NA	NA	NA	NA	NA	protein_coding	SKU5 similar 2
AT5G51830	222.133	414.976	74.0161	101.372	57.0568	0	1.05889	46.977	33.4684	58.7614	89.4413	27.3634	4.99307	20.9708	29.4013	0.027242	0.0348819	0.0306911	0.76978	0.137405	DEG_SY	other>SY	859	0.000223681	5.52806	5.75969	0.139085	1374	0	protein_coding	pfkB-like carbohydrate kinase family protein
AT5G51890	0	0	0	0	0	0	263.373	0	0	0	0	9.07005	0	18.601	20.1827	0.0671259	0.0351907	0.111717	0.714839	0.0711278	DEG_SY	SY>other	662	4.64462e-05	-2.04424	-12.5891	0.000271464	188	1	protein_coding	Peroxidase superfamily protein	encodes peroxidase involved in the lignification of tracheary elements (TE) in roots
AT5G52430	2.87206	9.36501	21.4351	113.896	50.3687	0	0	36.2184	0	0	7.57043	10.2479	11.2277	15.7494	16.6259	0.0238737	0.0146587	0.0797367	0.647723	0.234008	DEG_SY	other>SY	1596	0.00344553	-2.04424	6.62504	0.648353	5286	0	protein_coding	hydroxyproline-rich glycoprotein family protein
AT5G52820	25.148	103.977	62.6678	7.31934	103.08	0	0	0	0	0	0	78.9488	26.6135	33.144	36.2147	0.00747756	0.00344863	0.00206703	0.959832	0.0271747	DEG_SY	other>SY	2124	0.00895925	NA	NA	NA	NA	NA	protein_coding	WD-40 repeat family protein / notchless protein, putative
AT5G52910	26.6456	52.6868	17.6818	73.2101	51.3417	0	0	19.1367	0.57544	0.801686	5.22804	7.39388	3.16086	5.2311	3.97116	0.00100589	0.000867641	0.000784192	0.969219	0.0281235	DEG_SY	other>SY	932	0.000329692	-2.04424	6.84936	0.343948	2570	0	protein_coding	timeless family protein	homolog of Drosophila timeless
AT5G52920	502.763	359.334	83.5353	200.501	105.815	0	0	346.268	243.11	214.587	218.954	131.548	77.4575	140.97	134.74	0.000424085	0.000509084	0.000408042	0.947893	0.0507654	DEG_SY	other>SY	251	1.37547e-09	-2.04424	11.3988	1.2629e-08	64	1	protein_coding	plastidic pyruvate kinase beta subunit 1	encodes a dominant chloroplast pyruvate kinase beta subunit. Important for seed oil biosynthesis. Ubiquitously expressed, with significantly increased expression in maturing seeds. The mutant plant has wrinkled seeds, with a 50-70% reduction in seed fatty acid content.
AT5G52965	102.683	74.1456	324.583	219.963	76.1149	6732.55	23796.9	69364.4	93365.4	118906	81000	35.5938	95.2822	0	0.181021	2.46484e-05	0.000368685	0.000370943	0.916835	0.0824004	DEG_SY	SY>other	29	3.66309e-30	15.925	1.66854	0.419291	3106	0	protein_coding	Protein of unknown function (DUF1278)
AT5G52975	13.9512	12.637	46.928	33.0523	12.922	1670.33	4021.56	8608.75	11885.7	16044.7	10032.8	15.4192	10.8739	0	0	7.08378e-05	0.00067937	0.000692836	0.927861	0.070696	DEG_SY	SY>other	44	3.41735e-24	13.9153	1.13494	0.662251	5411	0	protein_coding	Protein of unknown function (DUF1278)
AT5G53060	29.4588	59.2002	56.8896	58.7383	41.6763	0	0	55.7552	11.618	7.88612	27.2964	21.3577	9.37559	9.24714	10.127	0.000179381	0.000145457	0.00072113	0.978446	0.0205075	DEG_SY	other>SY	1369	0.00194605	-2.04424	8.355	0.0387772	743	0	protein_coding	RNA-binding KH domain-containing protein
AT5G53080	43.2907	18.0617	24.1484	79.6361	114.343	0	0	2.80516	0	0	12.3546	14.8115	4.25119	8.64798	7.05169	0.00491172	0.00293825	0.00564722	0.918377	0.0681257	DEG_SY	other>SY	1589	0.0034272	-2.04424	5.04524	0.858801	8584	0	protein_coding	Tetratricopeptide repeat (TPR)-like superfamily protein
AT5G53742	23.4324	5.98575	0	13.168	1.58445	3168.07	3115.77	3.93604	0.92127	2.06642	7.86679	7.80102	17.9575	0.234597	0.767881	4.86808e-05	0.000117269	0.000264867	0.943516	0.0560533	DEG_SY	SY>other	114	1.13026e-15	7.48283	-10.5262	1.52288e-18	20	1	protein_coding	Protein of unknown function (DUF1278)	Encodes a ECA1 gametogenesis related family protein
AT5G53870	693.407	1213.85	241.805	126.751	95.7778	15.841	0.870705	154.234	20.9712	220.793	20.5551	66.4158	260.099	3.44997	10.3738	0.143479	0.223441	0.09058	0.375452	0.167048	DEG_SY	other>SY	1063	0.000588564	7.72163	2.75928	0.527393	3954	0	protein_coding	early nodulin-like protein 1
AT5G54062	262.94	71.1189	2.27416	39.1637	8.23152	22805.8	24493.1	25.4854	2.51029	16.5862	9.96999	75.4622	595.341	0	0	1.13947e-06	5.18094e-06	0.00010568	0.831799	0.168089	DEG_SY	SY>other	21	3.6709e-37	11.1066	-11.6628	1.38637e-20	13	1	protein_coding
AT5G54170	146.658	143.524	149.015	80.0968	140.83	0	0	527.64	184.169	193.831	90.0144	37.7332	41.0808	81.7612	104.188	1.00772e-05	1.9723e-05	5.21867e-05	0.993026	0.00689226	DEG_SY	other>SY	542	7.79772e-06	-2.04424	11.1874	7.70803e-07	96	1	protein_coding	Polyketide cyclase/dehydrase and lipid transport superfamily protein
AT5G54390	119.455	47.9328	115.148	35.1628	100.716	0	0.190957	23.3364	98.6011	0	5.04598	155.53	119.958	113.706	93.7522	0.00124593	0.000599277	0.00129898	0.977495	0.0193609	DEG_SY	other>SY	2045	0.0078848	3.97147	6.98635	0.422574	3143	0	protein_coding	HAL2-like	Encodes a 3'-phosphoadenosine-5'-phosphate (PAP) phosphatase that is sensitive to physiological concentrations of Na+. It does not also act as inositol polyphosphate 1-phosphatases, which other members of the HAL2-like family do. It is proposed that AHL acts in concert with sulphotransferases to prevent both the toxicity of PAP on RNA processing enzymes as well as the product inhibition of PAP on…
AT5G54670	0	0	0	0	0	116.379	1.36382	0	0	0	0	42.5475	24.8795	9.58076	7.28635	0.0184294	0.0115604	0.0482865	0.83831	0.0834134	DEG_SY	SY>other	381	3.53853e-07	-2.04424	-12.6874	2.60304e-06	106	1	protein_coding	kinesin 3	Encodes a truncated KatC polypeptide (KatC(207-754)), which includes the carboxyl-terminal region of KatC. This was expressed in Escherichia coli and was shown to possess microtubule-stimulated ATPase activity.
AT5G54910	137.39	45.6776	63.7524	171.172	277.429	0.591547	0	53.1649	43.6726	18.5301	92.7629	24.0271	20.1931	8.88454	10.8651	0.0264976	0.00803732	0.0203509	0.911977	0.0331373	DEG_SY	other>SY	911	0.000298649	5.60345	6.31648	0.0676056	944	0	protein_coding	DEA(D/H)-box RNA helicase family protein
AT5G55230	51.3544	41.1315	27.9213	21.0694	22.2802	0	0	56.2164	3.09957	31.4755	3.32837	118.95	98.4825	72.991	62.294	0.000355199	0.0006487	0.0011436	0.944592	0.0532608	DEG_SY	other>SY	2177	0.00996573	-2.04424	8.12423	0.0908744	1088	0	protein_coding	microtubule-associated proteins 65-1	Binds and bundles microtubules. Plays a role in stabilizing anti-parallel microtubules in the central spindle at anaphase to early cytokinesis but is not essential at the midline of the phragmoplast at later stages. The timing with which the MAP65-1 was targeted to the spindle appears to be regulated by a phosphorylation sensitive switch. Enhances microtubule polymerization, promotes nucleation a…
AT5G55400	0	0	0	0	0	35.2809	0	3.35723	3.19288	1.89828	0	20.5464	14.3093	17.7431	17.6344	0.117071	0.0547179	0.143669	0.622592	0.0619491	DEG_SY	SY>other	2112	0.00883091	6.29161	-3.94245	0.437402	3232	0	protein_coding	Actin binding Calponin homology (CH) domain-containing protein
AT5G55700	31.2132	23.3862	7.22264	0	1.13159	172.434	52.9534	0	6.43848	23.3628	14.9099	29.2659	16.2433	17.1908	14.3631	0.0756111	0.0839273	0.190435	0.438979	0.211047	DEG_SY	SY>other	1652	0.00383543	8.26244	-4.31605	0.0442454	798	0	protein_coding	beta-amylase 4	In vitro assay indicates no beta-amylase activity of BAM4. However mutation in BAM4 impairs starch breakdown. BAM4 may play a regulatory role.
AT5G56240	9.47825	23.4715	45.2683	31.0215	18.392	0	0	9.11921	25.441	33.3476	11.9689	34.5228	32.6392	19.2479	17.4457	0.00158055	0.000987306	0.00517105	0.921952	0.0703089	DEG_SY	other>SY	1837	0.00521066	-2.04424	8.55311	0.0234736	587	0	protein_coding
AT5G56380	46.0475	105.474	52.1111	23.7987	35.7688	0	0	0	0	0.146967	0	62.2577	23.8216	12.1913	10.1901	0.000587182	0.000602071	0.00118282	0.960697	0.0369305	DEG_SY	other>SY	1643	0.0037907	-2.04424	-0.757055	1	16402.5	0	protein_coding	F-box/RNI-like/FBD-like domains-containing protein
AT5G56500	64.3116	154.82	129.004	176.67	118.828	0	0	4.45953	28.9874	4.46127	8.72735	45.2485	18.1493	23.435	26.5555	0.000112575	6.28046e-05	0.000603945	0.974984	0.0242363	DEG_SY	other>SY	392	4.5823e-07	-2.04424	7.12483	0.22833	1871	0	protein_coding	TCP-1/cpn60 chaperonin family protein
AT5G56700	32.5801	1.01568	178.176	65.6573	82.0713	0	0	4.43242	0	6.04444	2.40634	4.59085	2.1319	0	0.160367	0.0154572	0.00361575	0.153159	0.491206	0.336562	DEG_SY	other>SY	1566	0.00323428	-2.04424	4.70025	0.781004	7099	0	protein_coding	FBD / Leucine Rich Repeat domains containing protein
AT5G57160	51.5994	64.1541	22.0705	21.7322	26.9753	0.166733	0	21.6576	35.9533	34.096	32.4581	16.6669	11.9611	9.59914	8.35595	0.00121583	0.00242537	0.00251989	0.913037	0.0808014	DEG_SY	other>SY	1940	0.00641961	4.90992	7.57326	0.0190234	557	0	protein_coding	DNA ligase IV	Encodes the Arabidopsis orthologue of the yeast and mammalian DNA ligase IV. Involved in the repair of DNA damage but, unlike in yeast, not required for T-DNA integration. Interacts with the Arabidopsis homologue of XRCC4.
AT5G57280	87.3907	91.4345	94.9215	210.585	6.59418	0	0	18.2743	13.6454	4.21045	81.9344	33.5267	24.4449	16.9717	18.4651	0.0101876	0.0202878	0.00177817	0.867649	0.100097	DEG_SY	other>SY	1939	0.00641867	-2.04424	7.34386	0.206381	1707	0	protein_coding	S-adenosyl-L-methionine-dependent methyltransferases superfamily protein
AT5G57480	37.0371	64.5993	66.5064	173.438	66.3211	0.156758	0.149059	171.424	181.67	182.945	105.827	2.86359	3.81471	2.5149	6.24059	0.00433258	0.00269606	0.00435716	0.920771	0.0678432	DEG_SY	other>SY	1258	0.00137306	5.73958	8.85579	5.4189e-06	121	1	protein_coding	P-loop containing nucleoside triphosphate hydrolases superfamily protein
AT5G57490	96.3675	111.266	100.996	149.585	122.338	0	0	22.4682	14.083	52.2764	34.5253	59.8682	53.0669	47.6148	58.9163	9.4199e-05	0.000155317	0.000369615	0.973609	0.0257722	DEG_SY	other>SY	923	0.000317562	-2.04424	7.75246	0.100894	1144	0	protein_coding	voltage dependent anion channel 4	Encodes a voltage-dependent anion channel (VDAC: AT3G01280/VDAC1, AT5G67500/VDAC2, AT5G15090/VDAC3, AT5G57490/VDAC4, AT5G15090/VDAC5). VDACs are reported to be porin-type, beta-barrel diffusion pores. They are prominently localized in the outer mitochondrial membrane and are involved in metabolite exchange between the organelle and the cytosol.
AT5G57580	100.509	46.3438	73.5632	140.004	48.4673	0	0	25.7592	127.709	76.3529	81.213	65.4339	61.8451	51.3379	47.2544	0.000500803	0.000339588	0.000644716	0.976941	0.0215743	DEG_SY	other>SY	745	0.000105707	-2.04424	9.89208	8.13071e-05	156	1	protein_coding	Calmodulin-binding protein
AT5G57610	30.0234	35.2937	10.4727	29.8193	16.764	0	0	10.7428	11.0309	12.4055	34.3872	22.676	12.1416	10.3381	10.8213	0.000810653	0.00166855	0.000564215	0.961167	0.0357898	DEG_SY	other>SY	1848	0.00539464	-2.04424	8.40045	0.0300624	651	0	protein_coding	Protein kinase superfamily protein with octicosapeptide/Phox/Bem1p domain
AT5G58160	61.2272	126.151	11.1997	17.6851	15.5847	0	0.305963	0	0	0.630869	0	2.91174	18.039	9.31008	7.37632	0.0512997	0.130596	0.0578551	0.490553	0.269696	DEG_SY	other>SY	1371	0.0019508	1.85366	-0.86397	0.984454	11911	0	protein_coding	actin binding
AT5G58370	82.7163	47.1406	130.146	176.879	41.246	0	0	6.22478	0	0	0.270875	10.8495	12.9803	11.779	11.8998	0.00109858	0.000960609	0.00129087	0.949705	0.0469453	DEG_SY	other>SY	690	6.04683e-05	-2.04424	4.0995	0.932285	10525	0	protein_coding	P-loop containing nucleoside triphosphate hydrolases superfamily protein
AT5G58450	164.754	63.7424	66.5696	214.488	114.72	0	1.2259	35.8611	123.302	67.7916	36.0403	38.276	27.4873	21.0413	17.0657	0.0197216	0.0047417	0.00969492	0.953645	0.0121966	DEG_SY	other>SY	1229	0.00121545	6.63299	5.81354	0.0374865	720	0	protein_coding	Tetratricopeptide repeat (TPR)-like superfamily protein
AT5G58787	46.0405	139.18	13.681	96.5629	39.0344	0	0	48.6903	73.8743	204.586	120.534	6.91947	5.99527	16.6604	23.2346	0.00573282	0.00416791	0.00163755	0.955817	0.0326452	DEG_SY	other>SY	2130	0.00906615	-2.04424	9.62243	0.000468886	209	1	protein_coding	RING/U-box superfamily protein
AT5G58850	49.7698	48.8754	280.417	97.9954	175.777	0	0.148449	104.691	127.613	115.119	126.389	0.995455	0	0	0	0.00138479	0.0020307	0.00973518	0.579056	0.407793	DEG_SY	other>SY	821	0.000169119	4.29836	9.64013	0.000930786	240	1	protein_coding	myb domain protein 119	Encodes a putative transcription factor, member of the R2R3 factor gene family (MYB119).
AT5G58870	53.7373	101.356	45.2547	12.2312	39.2357	0	0	4.03448	0	24.0036	26.6242	27.957	14.8345	23.8238	28.1855	0.00105171	0.00158438	0.00092101	0.94905	0.0473927	DEG_SY	other>SY	1216	0.00117783	-2.04424	7.61405	0.297181	2267	0	protein_coding	FTSH protease 9	encodes an FtsH protease that is localized to the chloroplast
AT5G58930	113.364	38.587	130.762	47.6349	84.9956	0.15366	0.048704	8.90467	11.4596	1.29565	18.3478	213.142	116.716	29.2468	22.8143	0.000642116	0.000215607	0.00108885	0.973583	0.0244701	DEG_SY	other>SY	1301	0.00157752	3.48889	5.30471	0.499284	3701	0	protein_coding	Protein of unknown function (DUF740)
AT5G58980	48.0543	33.9983	99.3848	15.7898	60.7449	0	0	0	6.68361	0	0	23.1463	6.18493	2.85536	1.07513	0.0013498	0.00143303	0.00111886	0.960189	0.0359089	DEG_SY	other>SY	1553	0.00310995	-2.04424	4.29915	0.990293	12206	0	protein_coding	Neutral/alkaline non-lysosomal ceramidase
AT5G60000	122.339	1.73762	0.765098	1.67118	1.98602	3260.46	1556.76	140.075	225.888	391.692	194.84	295.089	145.655	0	0	0.000779809	0.000457638	0.0361974	0.630277	0.332288	DEG_SY	SY>other	136	3.69924e-14	10.7363	-4.21743	7.58941e-05	155	1	protein_coding
AT5G60540	153.321	148.497	13.3475	4.92755	53.6601	0	0	1.88884	0	24.3868	24.4574	71.1421	58.0066	66.1798	61.276	0.0145446	0.111598	0.00353824	0.571519	0.2988	DEG_SY	other>SY	1954	0.00658368	-2.04424	6.17952	0.604231	4719	0	protein_coding	pyridoxine biosynthesis 2	Encodes a protein predicted to function in tandem with PDX1 to form glutamine amidotransferase complex with involved in vitamin B6 biosynthesis. PDX2 is predicted to function as glutaminase within the complex.
AT5G60570	0	0	8.14199	0.104686	0	33.265	65.0986	242.245	83.8577	44.3544	37.2338	67.8183	41.6177	37.9673	36.8023	0.0417312	0.0588154	0.0071927	0.770098	0.122162	DEG_SY	SY>other	1573	0.00331683	9.48921	0.102873	1	15610	0	protein_coding	Galactose oxidase/kelch repeat superfamily protein
AT5G60760	0	0	0	0.27294	0	0.805337	44.0985	0	0	0	0	10.497	2.23686	0.873244	0.968229	0.171918	0.121059	0.0524841	0.592965	0.061574	DEG_SY	SY>other	1793	0.00486835	-2.04424	-11.1972	0.00223693	289	1	protein_coding	P-loop containing nucleoside triphosphate hydrolases superfamily protein
AT5G60945	600.572	65.0566	15.8596	24.5488	17.571	23028.8	26280.6	2374.69	3359.45	4628.21	4150.64	376.088	271.12	0	0	2.50877e-05	3.02315e-05	0.00275384	0.68913	0.308061	DEG_SY	SY>other	16	2.46482e-42	14.0559	-3.66854	0.000168755	172	1	protein_coding	ECA1 gametogenesis related family protein	Encodes a ECA1 gametogenesis related family protein
AT5G60964	25.0083	0.235795	1.11417	0.332001	0.460922	986.643	830.766	31.6816	50.6228	76.4548	73.2934	167.787	45.8931	0	0	0.00047867	0.000295226	0.014096	0.71156	0.27357	DEG_SY	SY>other	206	1.39892e-10	8.54232	-4.86838	7.3894e-05	153	1	protein_coding	ECA1 gametogenesis related family protein	Encodes a ECA1 gametogenesis related family protein
AT5G61000	89.8304	40.2523	91.6387	81.1464	57.8253	0	0	2.92783	0	24.0351	14.6058	22.6486	13.1177	19.8809	19.528	0.000179344	0.000118399	0.000992137	0.971219	0.0274908	DEG_SY	other>SY	975	0.00040299	-2.04424	6.88613	0.448874	3315	0	protein_coding	Replication factor-A protein 1-related
AT5G61140	57.457	64.9591	107.848	222.953	94.8845	0	2.96736	66.9491	54.2575	38.7429	35.3212	30.9179	36.1979	17.6203	14.5048	0.0345785	0.0261531	0.0426566	0.802583	0.0940286	DEG_SY	other>SY	1702	0.00420636	8.05091	4.09811	0.176832	1565	0	protein_coding	U5 small nuclear ribonucleoprotein helicase	Encodes a predicted protein with 30% identity with MER3/RCK.
AT5G61190	62.0398	63.5886	217.221	82.4045	133.519	0.351671	0	0.777703	10.3217	0.094231	30.4677	36.9568	19.5104	24.0855	16.999	0.00283065	0.00371827	0.0150486	0.821326	0.157077	DEG_SY	other>SY	519	5.39258e-06	4.56315	4.87973	0.6173	4865	0	protein_coding	putative endonuclease or glycosyl hydrolase with C2H2-type zinc finger domain
AT5G61260	33.5211	39.2277	21.3318	0.62882	4.3299	506.345	269.782	215.965	283.635	183.692	182.777	2.57123	2.42544	0.602307	1.34599	0.00499082	0.0121267	0.0116927	0.763139	0.208051	DEG_SY	SY>other	413	7.96293e-07	10.9711	-1.71257	0.253284	2008	0	protein_coding	Plant calmodulin-binding protein-related
AT5G61330	120.432	114.427	48.0694	57.2074	119.153	0	0	1.56991	0	0	0	31.1395	45.0573	24.6005	23.0946	0.000153586	0.000258878	0.000241989	0.979512	0.0198331	DEG_SY	other>SY	858	0.000221299	-2.04424	1.74421	1	15333	0	protein_coding	rRNA processing protein-related
AT5G61410	252.934	202.738	18.3764	63.2096	6.16364	0	0	25.8854	20.6949	6.86841	30.2223	74.6312	113.497	652.816	555.208	0.011151	0.0903729	0.0030501	0.559786	0.33564	DEG_SY	other>SY	1029	0.000519334	-2.04424	7.17878	0.196053	1653	0	protein_coding	D-ribulose-5-phosphate-3-epimerase	Arabidopsis thaliana ribulose-5-phosphate-3-epimerase mRNA
AT5G61820	107.707	82.2221	53.1694	81.1746	140.601	0	0	0	0	5.76347	1.4716	20.5082	34.0966	41.0876	75.0057	0.000164548	0.000244868	0.000258035	0.980201	0.0191319	DEG_SY	other>SY	798	0.000141635	-2.04424	4.31517	0.91366	9890	0	protein_coding
AT5G61950	49.6904	52.0161	42.8104	68.4822	17.8083	0	0	0	7.97559	6.2227	13.508	3.18449	1.23565	3.25176	3.41411	0.000371223	0.000789573	0.000288672	0.967891	0.0306597	DEG_SY	other>SY	870	0.00023859	-2.04424	7.0906	0.381031	2828	0	protein_coding	Ubiquitin carboxyl-terminal hydrolase-related protein
AT5G62000	90.0099	51.3198	155.022	238.574	81.6143	0.385381	0	76.5146	113.084	32.6459	85.356	184.203	113.705	131.998	120.322	0.0109028	0.00608308	0.0184171	0.899672	0.0649247	DEG_SY	other>SY	551	8.58976e-06	6.17677	7.46312	0.00169963	266	1	protein_coding	auxin response factor 2	Encodes an auxin response factor. Mutants have many defects including enlarged rosette leaves, reduced fertility, later senescence, hypocotyl elongation defects, enlarged seeds and enlarged cotyledons. May not mediate auxin effects. Increase in seed size due to increased cell proliferation.
AT5G62090	25.3306	40.9862	101.97	19.6634	48.9935	0	0	48.3942	25.4411	18.576	23.2584	67.1564	77.3853	26.1266	20.6974	0.00100292	0.00103474	0.00131517	0.951948	0.0446994	DEG_SY	other>SY	1129	0.000768812	-2.04424	8.82422	0.009537	416	1	protein_coding	SEUSS-like 2
AT5G62100	4.68682	0	0.230572	0.139001	0	43.2332	77.0626	82.4558	26.6475	72.8844	71.7494	7.12579	11.7066	5.52206	4.74625	0.0184034	0.00416311	0.0905525	0.719994	0.166887	DEG_SY	SY>other	1293	0.00152185	8.75624	-0.947562	0.802999	7466	0	protein_coding	BCL-2-associated athanogene 2	A member of Arabidopsis BAG (Bcl-2-associated athanogene) proteins, plant homologs of mammalian regulators of apoptosis. Plant BAG proteins are multi-functional and remarkably similar to their animal counterparts, as they regulate apoptotic-like processes ranging from pathogen attack, to abiotic stress, to plant development.
AT5G62240	0	0	1.09743	0	0	65.5315	79.7784	59.4329	108.698	93.6948	163.408	0	0	0.259513	0	0.00876391	0.00772079	0.00313704	0.882884	0.0974938	DEG_SY	SY>other	742	0.000104257	9.26388	-0.377416	0.969566	11444	0	protein_coding	Cell cycle regulated microtubule associated protein
AT5G62440	209.946	187.468	143.405	184.572	17.2869	0	0	4.76623	33.6959	22.4979	52.3322	55.5482	31.8097	18.1881	25.2854	0.00246248	0.00541863	0.000594674	0.931845	0.0596796	DEG_SY	other>SY	1000	0.000462527	-2.04424	7.41271	0.171708	1536	0	protein_coding	Protein of unknown function (DUF3223)	Encodes a protein DOMINO1 that belongs to a plant-specific gene family sharing a common motif present in the tomato DEFECTIVE CHLOROPLASTS AND LEAVES (LeDCL) protein. DOMINO1 is located in the nucleus. Arabidopsis embryos carrying the domino1 mutation grow slowly in comparison with wild type embryos and reach only the globular stage at desiccation. The primary defect of the mutation at the cellul…
AT5G62550	0	0	0	0	0	100.524	185.72	0	0	0	0	30.1047	16.203	19.6256	15.8062	0.000506664	0.000360732	0.00187422	0.907009	0.0902491	DEG_SY	SY>other	159	1.30729e-12	-2.04424	-13.281	1.72539e-12	39	1	protein_coding
AT5G63200	106.043	60.0331	13.9888	44.3296	9.75122	0	0	60.1597	0	0	0	35.6899	11.2099	15.7956	14.2705	0.0063792	0.0128907	0.00217269	0.884402	0.0941555	DEG_SY	other>SY	1802	0.00493435	-2.04424	7.25517	0.681714	5608	0	protein_coding	tetratricopeptide repeat (TPR)-containing protein
AT5G63420	41.2081	56.8235	9.33968	21.988	3.17544	0	0	0	0	0	0	24.1403	15.6073	63.0715	52.5564	0.00929195	0.0327774	0.00262535	0.797239	0.158066	DEG_SY	other>SY	2122	0.00895296	NA	NA	NA	NA	NA	protein_coding	RNA-metabolising metallo-beta-lactamase family protein
AT5G63970	175.965	248.345	44.4993	5.4977	23.4737	0	0	0	7.06683	0	8.00191	6.28021	17.0579	9.01959	15.9248	0.00819266	0.0767193	0.00419484	0.475764	0.435129	DEG_SY	other>SY	897	0.000283271	-2.04424	4.85981	0.868482	8845	0	protein_coding	Copine (Calcium-dependent phospholipid-binding protein) family
AT5G64060	18.891	104.799	238.851	142.99	194.434	0	0	73.6269	192.57	31.3315	90.1762	10.7591	12.8398	0.881045	1.39019	0.00145002	0.000492466	0.0419994	0.540931	0.415127	DEG_SY	other>SY	579	1.2989e-05	-2.04424	9.65034	0.000457973	208	1	protein_coding	NAC domain containing protein 103
AT5G64300	315.51	337.527	174.438	259.921	87.7364	6.19639	8.43186	525.36	237.428	95.2877	197.69	23.0786	25.7216	53.0729	60.2594	0.0295255	0.0111126	0.00234155	0.945512	0.0115082	DEG_SY	other>SY	1722	0.00432936	8.93458	4.21858	0.0152878	515	0	protein_coding	GTP cyclohydrolase II	encodes GTP cyclohydrolase II that can functionally complement E. coli mutant deficient in this gene. It also has 3,4-dihydroxy-2-butanone-4-phosphate synthase activity which makes it a bifunctional enzyme involved in the formation of the pyrimidine and of the carbohydrate from GTP and ribulose-5-phosphate, respectively
AT5G64370	74.6944	100.858	209.079	23.1303	10.9624	0	0	125.258	37.1976	58.5352	97.6524	38.3207	29.0508	48.1235	53.4739	0.00819879	0.0134326	0.0013549	0.907559	0.069455	DEG_SY	other>SY	1932	0.0063345	-2.04424	9.18054	0.0027688	308	1	protein_coding	beta-ureidopropionase	PYD3 encodes a beta-ureidopropionase which, when expressed in E. coli, has been shown to convert beta-ureidopropionate into beta-alanine. It localizes to the cytosol and plays an important role in uracil degradation.
AT5G64460	146.523	231.721	87.8627	6.31228	10.0614	0	0	8.52719	0	0	10.873	53.6963	48.8332	72.6268	65.4286	0.0159197	0.0766743	0.00314048	0.684071	0.220195	DEG_SY	other>SY	1543	0.00304878	-2.04424	4.86827	0.868268	8834	0	protein_coding	Phosphoglycerate mutase family protein
AT5G64580	127.902	112.889	50.1629	5.33383	12.4763	0	0	0	12.673	0	5.93386	20.2827	9.95431	57.1246	48.4562	0.00641545	0.0412668	0.00224801	0.656797	0.293272	DEG_SY	other>SY	875	0.000244801	-2.04424	6.07028	0.739577	6390	0	protein_coding	AAA-type ATPase family protein
AT5G64840	142.507	178.736	52.2257	31.2173	23.3548	0	0	21.6436	3.86802	8.73869	20.5725	53.2705	38.2633	40.2651	63.6232	0.00114391	0.00510362	0.00237244	0.647122	0.344259	DEG_SY	other>SY	524	6.05876e-06	-2.04424	7.52457	0.139296	1377	0	protein_coding	general control non-repressible 5	member of GCN subfamily
AT5G65070	0	0	0	0	0	166.061	0	0	0	0	0	5.57251	5.05715	10.1712	10.8841	0.0873865	0.0436573	0.127074	0.674744	0.0671382	DEG_SY	SY>other	1041	0.000542562	-2.04424	-11.8799	0.0027689	309	1	protein_coding	K-box region and MADS-box transcription factor family protein	Encodes MADS-box containing FLC paralog. Five splice variants have been identified but not characterized with respect to expression patterns and/or differing function. Overexpression of the gene in the Landsberg ecotype leads to a delay in flowering, transcript levels of MAF4 are reduced after a 6 week vernalization.
AT5G65940	58.1745	223.181	151.714	13.1175	38.3296	0	0	86.5964	22.3855	7.7568	61.27	72.8893	92.7302	47.2877	49.3591	0.00624683	0.00394413	0.00166325	0.955344	0.0328017	DEG_SY	other>SY	1580	0.00337508	-2.04424	8.22441	0.0549746	858	0	protein_coding	beta-hydroxyisobutyryl-CoA hydrolase 1	hydrolyzes beta-hydroxyisobutyryl-CoA
AT5G66120	67.3203	90.9946	123.181	90.8858	24.5634	0	0	4.52489	1.2636	15.4493	5.99507	55.0443	31.3083	72.215	86.8096	0.000845204	0.000968349	0.000645356	0.971934	0.0256066	DEG_SY	other>SY	1426	0.00228732	-2.04424	5.86548	0.505282	3760	0	protein_coding	3-dehydroquinate synthase, putative
AT5G66130	48.2979	112.794	97.8455	9.97472	92.266	0	0	36.6944	3.56548	43.3247	62.4365	10.9534	7.58911	3.42641	4.69596	0.00244219	0.00199971	0.000834713	0.967711	0.0270119	DEG_SY	other>SY	1313	0.00165054	-2.04424	8.5745	0.0314391	659	0	protein_coding	RADIATION SENSITIVE 17	Encodes a homolog to yeast RAD17. Involved in the regulation of DNA damage repair and homologous recombination. Mutant has increased sensitivity to MMS and increased telomere lengths.
AT5G66210	20.7733	75.0216	98.9067	84.7427	183.97	0	0	39.8366	31.445	20.5927	68.546	45.1984	27.0333	29.8959	30.7335	0.00147078	0.000693775	0.00887101	0.856471	0.132493	DEG_SY	other>SY	657	4.35966e-05	-2.04424	8.79023	0.0106079	435	0	protein_coding	calcium-dependent protein kinase 28	member of Calcium Dependent Protein Kinase
AT5G66420	67.2703	78.1689	72.8715	82.4059	151.66	0	0	0	0	0.197227	0.333748	38.3062	12.8079	48.6656	43.6608	0.000143745	0.000264182	0.000474878	0.952908	0.0462095	DEG_SY	other>SY	575	1.18833e-05	-2.04424	1.06978	1	14713	0	protein_coding
AT5G66470	127.187	108.871	3.44025	9.60036	25.6579	0	0	1.27638	0	4.36372	2.00081	24.3853	14.2598	68.8224	59.2694	0.0141418	0.123175	0.00469205	0.51051	0.347482	DEG_SY	other>SY	1744	0.0044638	-2.04424	4.10049	0.833368	7976	0	protein_coding	RNA binding;GTP binding
AT5G66530	41.1831	74.1475	16.3638	26.0369	6.95327	0	0	0	0	32.575	4.99292	19.0204	10.0578	63.4527	51.9146	0.00385301	0.00790334	0.00208123	0.891049	0.0951138	DEG_SY	other>SY	1720	0.00432688	-2.04424	7.3016	0.529459	3978	0	protein_coding	Galactose mutarotase-like superfamily protein
AT5G66720	84.8793	23.2022	59.816	41.5807	53.8703	0	0	0	12.0925	0	0	57.3455	24.3917	60.544	54.2367	0.000844269	0.000363182	0.00439286	0.942481	0.0519187	DEG_SY	other>SY	2147	0.00947044	-2.04424	4.65062	0.972687	11547	0	protein_coding	Protein phosphatase 2C family protein
AT5G66900	40.1355	110.246	33.0256	21.801	11.425	0	0	0	0	1.9938	10.5207	5.37175	0	18.2532	16.2876	0.00251442	0.00315104	0.00247836	0.914395	0.0774616	DEG_SY	other>SY	1509	0.00279439	-2.04424	5.39576	0.828471	7867	0	protein_coding	Disease resistance protein (CC-NBS-LRR class) family
AT5G67470	84.5758	20.3585	100.868	62.0766	112.349	0.150707	0.191071	31.1929	49.9261	32.5676	84.7825	27.5879	33.2197	19.1259	21.343	0.00602144	0.00124451	0.0286197	0.870795	0.0933193	DEG_SY	other>SY	926	0.000323141	5.58794	6.98871	0.00599976	364	1	protein_coding	formin homolog 6
