# Supplementary material for: Dynamics of the cell fate specifications during female gametophyte development in Arabidopsis
Source: PLoS Biol. 2021 Mar 26;19(3):e3001123. doi: 10.1371/journal.pbio.3001123 (PMC7997040; doi:10.1371/journal.pbio.3001123)
Supplement: S10 Table — Highly expressed genes in myb98 synergid cells. (XLSX) [file pbio.3001123.s032.xlsx]

## Sheet: Table.S10
Table.S10: Upregulated genes in myb98 synergid cell
	TPM values															statistics for identification of DEGs among FG cells in WT									statistics for identification of DEGs in synergid cells
gene_id	CC1	CC2	EC1	EC2	EC3	SY1	SY2	mSY1	mSY2	mSY3	mSY4	ov1	ov2	seedling1	seedling2	nonDEG	DEG_CC	DEG_EC	DEG_SY	DEGall	out.MAP	orderings	ranking	q.value	a.value	m.value	q.value	rank	estimatedDEG	Type	Short_description	Curator_summary
AT1G01320	36.8562	123.923	29.4327	3.02949	14.8945	0	0	21.8304	4.53624	40.2496	5.58769	24.2335	22.1606	122.083	116.229	0.00735554	0.00818481	0.00308272	0.891408	0.0899688	DEG_SY	other>SY	665	4.91373e-05	-2.04424	9.08026	0.00982419	426	1	protein_coding	Tetratricopeptide repeat (TPR)-like superfamily protein
AT1G02030	26.234	3.49356	0.465391	69.7917	0.049393	0	0.04964	19.5098	100.467	47.4531	96.7748	0.245317	0.423455	0.112167	0.153889	0.108357	0.0358399	0.00979782	0.804581	0.0414236	DEG_SY	other>SY	7366	0.219712	4.17498	9.39338	0.00657058	377	1	protein_coding	C2H2-like zinc finger protein
AT1G02260	46.9399	47.1738	35.0862	75.0345	29.3279	0	0	41.4375	23.9374	53.7236	41.0234	60.6275	28.6509	21.9368	14.7678	0.000486031	0.00087269	0.000501353	0.967258	0.0308823	DEG_SY	other>SY	1459	0.00246102	-2.04424	8.9439	0.0059976	361	1	protein_coding	Divalent ion symporter
AT1G02730	16.4397	30.1707	42.3074	0.499308	11.1955	0	0.081005	83	22.0361	49.599	12.7494	32.4601	6.89153	37.2666	30.6072	0.0433979	0.0396541	0.0043438	0.847393	0.0652115	DEG_SY	other>SY	4907	0.0922658	4.78869	8.6208	0.00551077	353	1	protein_coding	cellulose synthase-like D5	Encodes a gene similar to cellulose synthase. Knock-out mutant has reduced growth, reduced xylan level and reduced xylan synthase activity in stems.
AT1G04380	23.1237	58.62	198.912	223.036	211.77	0.890596	0.309802	687.907	722.843	317.82	653.803	1.94667	0	0.299463	0.070203	0.0131007	0.00727547	0.452647	0.143602	0.383374	DEG_EC	EC>other	837	0.000180174	7.26129	8.6951	1.27432e-07	78	1	protein_coding	2-oxoglutarate (2OG) and Fe(II)-dependent oxygenase superfamily protein	encodes a protein similar to a 2-oxoglutarate-dependent dioxygenase
AT1G04900	89.3054	31.1822	63.1388	17.0438	87.7782	0	0	71.3776	53.8969	70.5879	84.8795	28.9946	15.76	11.5971	14.4691	0.00210112	0.00117598	0.00142471	0.972281	0.0230173	DEG_SY	other>SY	2025	0.00758772	-2.04424	9.18019	0.00214003	287	1	protein_coding	Protein of unknown function (DUF185)
AT1G04945	81.9721	51.2985	51.4247	0	41.8611	0	0	25.4397	62.3399	32.7377	61.0531	28.6713	5.98288	7.90594	7.93833	0.0567481	0.138855	0.00275699	0.674734	0.126906	DEG_SY	other>SY	3189	0.0296282	-2.04424	8.99851	0.00577523	357	1	protein_coding	HIT-type Zinc finger family protein
AT1G05180	77.8383	145.985	33.788	7.08589	76.3641	0	0	81.4432	75.9612	97.8917	66.7989	42.6185	43.8726	29.7478	30.2319	0.00553384	0.0100968	0.00144052	0.908603	0.0743257	DEG_SY	other>SY	1416	0.00220374	-2.04424	9.62533	0.000213184	179	1	protein_coding	NAD(P)-binding Rossmann-fold superfamily protein	Encodes a subunit of the RUB1 activating enzyme that regulates the protein degradation activity of Skp1-Cullin-Fbox complexes, primarily, but not exclusively, affecting auxin responses. Acts alongside AS1 to exclude BP expression from leaves.
AT1G06515	29.6786	0	68.6093	39.8917	86.5184	0	0	325.399	378.353	184.482	60.9097	49.9398	117.232	32.0444	27.4346	0.0640237	0.00921842	0.258666	0.456628	0.211464	DEG_SY	other>SY	5685	0.129896	-2.04424	9.54163	0.000954074	241	1	protein_coding	Protein of unknown function (DUF3317)
AT1G07530	54.0429	29.301	71.1778	7.18135	60.4231	0	0	33.4091	49.7388	31.3298	63.4948	41.5647	34.0323	20.6193	21.4425	0.00283545	0.00251172	0.00112721	0.961551	0.0319749	DEG_SY	other>SY	1689	0.00411302	-2.04424	9.21762	0.00197327	272	1	protein_coding	SCARECROW-like 14	Encodes a member of the GRAS family of transcription factors. The protein interacts with the TGA2 transcription factor and affects the transcription of stress-responsive genes. The protein is found in the nucleus and is also exported to the cytoplasm.
AT1G07630	29.0558	2.2513	0	0.401817	3.50548	0	0	24.3081	66.8302	140.525	15.194	25.264	9.29918	13.2283	13.4695	0.161988	0.199075	0.0198657	0.547692	0.0713796	DEG_SY	other>SY	6991	0.19864	-2.04424	9.66855	0.00109709	243	1	protein_coding	pol-like 5	Encodes a protein phosphatase 2C like gene, similar to POL. Involved in leaf development. Knockout mutants have abnormally shaped leaves.
AT1G08700	21.7758	109.057	17.6361	16.3253	31.732	0	2.03783	220.687	249.717	127.694	167.386	63.0531	24.407	20.111	21.9458	0.217162	0.10538	0.113459	0.523841	0.0401579	DEG_SY	other>SY	8702	0.300859	6.84458	6.55766	0.00546857	350	1	protein_coding	Presenilin-1	Encodes a protein similar to animal presenilin whose expression is increased in response to potassium (K+) deprivation.
AT1G08810	0.125319	0	59.9517	13.097	106.412	0.326491	0.111206	67.2617	143.897	117.947	131.762	18.0191	10.2281	8.07909	9.48972	0.00858496	0.0258132	0.707965	0.0527436	0.204893	DEG_EC	EC>other	1767	0.00475624	4.85684	8.04061	0.0059976	362	1	protein_coding	myb domain protein 60	putative transcription factor of the R2R3-MYB gene family. Transcript increases under conditions that promote stomatal opening (white and blue light, abi1-1 mutation) and decreases under conditions that trigger stomatal closure (ABA, desiccation, darkness), with the exception of elevated CO2. Expressed exclusively in guard cells of all tissues. It is required for light-induced opening of stomata.…
AT1G10540	0	0	116.82	157.222	154.536	1.15648	1.11255	82.049	129.085	149.986	67.1135	271.845	115.506	0.74016	1.13019	0.00264964	0.0271493	0.554779	0.00250664	0.412916	DEG_EC	EC>other	341	1.2038e-07	6.73881	5.60925	0.00631051	371	1	protein_coding	nucleobase-ascorbate transporter 8
AT1G10810	0	0	21.2293	0	33.4366	0	0	274.372	338.807	135.646	245.854	1.09835	6.6248	0.68674	0.487816	0.129101	0.0782755	0.518234	0.217514	0.0568754	DEG_EC	EC>other	5521	0.120927	-2.04424	10.74	6.78675e-07	94	1	protein_coding	NAD(P)-linked oxidoreductase superfamily protein
AT1G11390	36.011	52.8923	8.62908	48.1948	3.86808	0	0	25.8705	75.7917	41.4364	51.8646	14.0395	4.85771	8.98166	8.67547	0.0129776	0.023079	0.00204707	0.882017	0.0798792	DEG_SY	other>SY	2665	0.0180395	-2.04424	9.236	0.00214003	286	1	protein_coding	Protein kinase superfamily protein
AT1G12000	283.793	192.859	78.1804	70.9775	79.6187	0	0	188.284	268.712	124.72	98.9368	106.331	31.5983	58.7598	64.0164	0.000279459	0.00049926	0.00194375	0.80838	0.188898	DEG_SY	other>SY	434	1.0624e-06	-2.04424	10.7461	1.07035e-06	97	1	protein_coding	Phosphofructokinase family protein
AT1G12080	1.13608	0	826.9	1322.35	1306.96	4.78204	1.00464	2281.01	2876.35	1705.31	2574.89	28.5338	26.7301	20.6368	20.5346	0.000531831	0.00267791	0.889673	0.000554672	0.106562	DEG_EC	EC>other	120	1.82382e-15	8.3337	8.69335	3.66034e-08	68	1	protein_coding	Vacuolar calcium-binding protein-related
AT1G12780	13.8786	10.1011	3.77155	3.04356	0	0	0	97.4882	65.9006	65.4585	35.7699	28.1797	36.7967	44.5632	68.4292	0.117738	0.255778	0.0119465	0.506791	0.107747	DEG_SY	other>SY	8651	0.297859	-2.04424	9.32811	0.00141643	258	1	protein_coding	UDP-D-glucose/UDP-D-galactose 4-epimerase 1	Encodes a UDP-glucose epimerase that catalyzes the interconversion of the sugar nucleotides UDP-glucose UDP-galactose via a UDP-4-keto-hexose intermediate. Responsive to stress.
AT1G13580	5.84876	27.3433	55.4052	9.56556	16.0284	0	0	119.032	97.9589	64.6016	21.3126	18.7644	9.79624	10.1188	7.31266	0.0155815	0.00524699	0.00866372	0.930956	0.0395523	DEG_SY	other>SY	4456	0.0745346	-2.04424	9.30224	0.00246494	295	1	protein_coding	LAG1 longevity assurance homolog 3
AT1G14800	0	0	0	0	0	0	0	96.7094	104.539	80.1272	192.905	0	0	0	0	NA	NA	NA	NA	NA	NA	NA	NA	NA	-2.04424	9.33274	0.00128208	252	1	protein_coding	Nucleic acid-binding, OB-fold-like protein
AT1G15740	237.151	285.918	120.16	122.218	61.4832	0	0	285.444	101.002	117.122	298.491	93.7871	170.74	83.2824	64.3449	0.000167457	0.00033168	0.000334807	0.946032	0.0531339	DEG_SY	other>SY	347	1.4114e-07	-2.04424	11.0679	3.13851e-07	89	1	protein_coding	Leucine-rich repeat family protein
AT1G16570	20.2991	8.66447	2.05924	11.4421	5.90412	0	0	95.9262	22.0904	559.731	8.49444	30.9824	18.049	13.7188	14.3496	0.0353128	0.0223466	0.00605858	0.899785	0.0364967	DEG_SY	other>SY	6708	0.183318	-2.04424	10.4924	0.00120865	247	1	protein_coding	UDP-Glycosyltransferase superfamily protein
AT1G20480	51.7626	171.17	0	22.9393	21.7704	0	0	76.4151	50.7559	28.322	51.1561	13.5888	9.1264	1.8216	1.44177	0.0708494	0.1723	0.00543826	0.622213	0.129199	DEG_SY	other>SY	2794	0.0212787	-2.04424	8.86606	0.00775194	402	1	protein_coding	AMP-dependent synthetase and ligase family protein
AT1G23180	216.312	389.014	208.729	32.7836	239.275	0.367144	0.227988	142.149	224.559	110.28	262.192	11.0814	54.3526	25.9527	22.1398	0.00711497	0.00207433	0.000714823	0.980417	0.00967935	DEG_SY	other>SY	437	1.08447e-06	6.84939	8.02571	3.38871e-06	112	1	protein_coding	ARM repeat superfamily protein
AT1G23340	0	0	0.104636	0.197466	0	0	0	61.0603	222.721	188.541	142	0.671191	0	3.2541	2.60401	0.491193	0.150307	0.145404	0.197139	0.0159578	nonDEG		12830	0.554294	-2.04424	10.4295	5.89336e-06	122	1	protein_coding	Protein of Unknown Function (DUF239)
AT1G23700	44.1012	98.174	109.352	36.827	273.497	0	0	84.8762	37.376	114.087	27.348	0	0	0	0	0.00267752	0.00202703	0.00202156	0.943664	0.0496098	DEG_SY	other>SY	983	0.000424117	-2.04424	9.01678	0.00650245	375	1	protein_coding	Protein kinase superfamily protein
AT1G28520	51.5159	94.568	195.382	70.421	114.712	0.406618	4.49961	263.345	291.407	162.534	274.61	75.6114	31.41	6.37908	9.3594	0.0329931	0.0112593	0.0475175	0.87405	0.0341799	DEG_SY	other>SY	3586	0.0423144	8.17865	5.62299	0.0021145	285	1	protein_coding	vascular plant one zinc finger protein
AT1G31450	11.7144	7.2269	11170.3	10475.5	9641.38	36.7694	11.4863	16557.1	15164.1	14381	14980	159.983	155.392	0	0	8.81353e-06	0.000537637	0.803928	2.74304e-06	0.195523	DEG_EC	EC>other	8	1.04871e-56	11.908	8.38394	1.1875e-08	63	1	protein_coding	Eukaryotic aspartyl protease family protein
AT1G31812	248.55	276.796	1.07177	1.02804	5.38018	0	0	321.05	279.849	389.263	409.517	270.169	320.295	424.77	365.117	0.00278092	0.687736	0.00280926	0.0204975	0.286176	DEG_CC	CC>other	963	0.000380571	-2.04424	10.349	4.22539e-06	115	1	protein_coding	acyl-CoA-binding protein 6	Acyl-CoA-binding protein. Bind acyl-CoA esters and protect acyl-CoAs from degradation by microsomal acyl-hydrolases.
AT1G33410	50.4261	97.3346	80.3603	124.606	82.3972	0	0	50.5854	31.1066	8.12435	26.0167	43.9509	24.0905	21.0663	17.4972	6.3378e-05	4.21849e-05	0.000275368	0.982278	0.0173411	DEG_SY	other>SY	308	3.36436e-08	-2.04424	9.32962	0.00205318	282	1	protein_coding	SUPPRESSOR OF AUXIN RESISTANCE1
AT1G33840	0	0	0	0.725901	0	0	0	280.832	305.034	89.4429	132.152	0	0	0	0	0.352025	0.159713	0.225355	0.238175	0.0247323	nonDEG		11654.5	0.48841	-2.04424	9.64133	0.000327725	196	1	protein_coding	Protein of unknown function (DUF567)
AT1G34470	143.239	138.232	0	82.9043	86.3429	0	0	70.9081	189.088	41.8273	94.6378	20.2545	23.3321	14.6724	14.3863	0.0427533	0.2056	0.00165314	0.556989	0.193004	DEG_SY	other>SY	2342	0.0126416	-2.04424	9.72468	0.000242888	186	1	protein_coding	Protein of unknown function (DUF803)
AT1G36160	2.58461	3.41426	18.4031	14.0745	35.8054	0	0.168439	51.2385	31.1703	11.6482	19.7525	85.8419	85.1714	39.8985	27.2232	0.0438461	0.0469874	0.426356	0.204865	0.277946	DEG_EC	EC>other	2307	0.0120769	5.74816	7.36981	0.00470886	339	1	protein_coding	acetyl-CoA carboxylase 1	Encodes acetyl-CoA carboxylase. Mutant displays uncoordinated cell divisions which are enhanced by cytokinins. Mutant also has aberrant organization of the apical region in the embryo and abnormal root and shoot development. Essential for very long chain fatty acid elongation.
AT1G51730	49.9458	0	41.406	0	80.4582	0	0	57.7191	341.712	210.923	39.4656	93.0199	131.592	51.6162	53.8274	0.229479	0.0215542	0.0166814	0.714321	0.017964	DEG_SY	other>SY	7424	0.22297	-2.04424	9.96846	0.000213184	178	1	protein_coding	Ubiquitin-conjugating enzyme family protein
AT1G51830	0	0	0	0.203075	0	0	0	66.8608	133.521	123.112	66.1085	0	0	0	0	0.388774	0.16955	0.201489	0.218074	0.0221131	nonDEG		12675	0.545002	-2.04424	10.2647	3.99022e-06	114	1	protein_coding	Leucine-rich repeat protein kinase family protein
AT1G53840	0.268142	56.1002	33.1618	0	33.2735	0	0	28.0302	74.3511	52.5477	31.9064	90.4733	55.5076	65.5314	78.4981	0.156685	0.0251288	0.0097281	0.787239	0.0212197	DEG_SY	other>SY	5978	0.145316	-2.04424	8.98272	0.00601848	366	1	protein_coding	pectin methylesterase 1	encodes a pectin methylesterase
AT1G59870	39.6023	63.4292	7.7972	4.49886	4.71638	0	0	63.855	25.0785	16.1371	22.1876	1.33322	5.67501	617.166	547.778	0.0049147	0.0377081	0.0089243	0.330329	0.618124	DEGall	CC>EC>SY	1118	0.000736533	-2.04424	9.52331	0.000712541	223	1	protein_coding	ABC-2 and Plant PDR ABC-type transporter family protein	ATP binding cassette transporter. Localized to the plasma membrane in uninfected cells. In infected leaves, the protein concentrated at infection sites. Contributes to nonhost resistance to inappropriate pathogens that enter by direct penetration in a salicylic aciddependent manner. Required for mlo resistance. Has Cd transporter activity (Cd2+ extrusion pump) and contributes to heavy metal resis…
AT1G60010	1.87472	68.2179	1.14682	0	0	0	0	330.459	361.754	69.4427	166.99	41.4957	50.9791	75.0484	79.647	0.145793	0.472158	0.0299149	0.276271	0.0758629	DEG_CC	CC>other	6109	0.153362	-2.04424	10.2099	1.42301e-05	133	1	protein_coding
AT1G60410	0	0	508.45	588.635	287.876	0.424595	0	167.003	246.808	129.138	285.209	1.00232	0	0	0	0.000400312	0.00127656	0.738943	0.000897603	0.258483	DEG_EC	EC>other	107	2.15237e-16	5.59573	8.94489	4.55699e-05	147	1	protein_coding	F-box family protein
AT1G60970	77.4527	88.7469	22.9466	394.624	80.1952	0	0	190.694	161.485	199.768	223.557	0	7.08052	0	0.224013	0.0115865	0.0189482	0.00327712	0.849693	0.116496	DEG_SY	other>SY	1714	0.00430473	-2.04424	9.67071	0.000143338	167	1	protein_coding	SNARE-like superfamily protein
AT1G63460	180.401	124.586	61.2897	6.58263	44.3365	0	0	409.991	510.577	459.655	119.524	58.8794	209.031	47.957	48.605	0.0127023	0.0375247	0.0036595	0.801667	0.144447	DEG_SY	other>SY	2710	0.0191502	-2.04424	10.5403	2.54785e-06	105	1	protein_coding	glutathione peroxidase 8
AT1G63940	211.791	132.494	25.6947	25.2121	4.06881	0	0	182.061	76.3896	9.54661	47.3276	40.4962	43.8416	98.113	91.8565	0.00980071	0.0675762	0.00468229	0.550269	0.367672	DEG_SY	other>SY	844	0.000193944	-2.04424	9.62718	0.00141264	256	1	protein_coding	monodehydroascorbate reductase 6
AT1G64210	5.87212	10.0749	2.57157	0	1.57296	0	0	32.0885	9.65834	14.7406	256.034	0	0	0.206971	0.248842	0.140023	0.254655	0.01551	0.50041	0.0894026	DEG_SY	other>SY	9605	0.355269	-2.04424	9.54587	0.00634012	373	1	protein_coding	Leucine-rich repeat protein kinase family protein
AT1G65150	100.541	71.1027	91.3257	3.18838	27.0931	0	0	159.441	119.372	68.1204	19.1834	340.136	404.19	1.43344	0.969492	0.0140413	0.0270416	0.00225862	0.869125	0.0875339	DEG_SY	other>SY	2869	0.0227852	-2.04424	9.18851	0.00473481	342	1	protein_coding	TRAF-like family protein
AT1G67120	54.8905	41.4632	59.4979	63.9367	76.3925	0.129581	0.183273	28.3811	27.218	3.69121	9.98179	17.5341	24.1638	8.40738	6.82167	0.000329312	5.95992e-05	0.000981912	0.987928	0.0107011	DEG_SY	other>SY	229	4.83949e-10	6.99836	5.75865	0.00749192	397	1	protein_coding	ATPases;nucleotide binding;ATP binding;nucleoside-triphosphatases;transcription factor binding
AT1G67580	23.8219	46.8643	83.2707	0.402862	32.0871	0.098685	0	31.4116	18.9344	62.2096	67.0148	53.2747	20.4374	21.0808	19.6387	0.0319364	0.0279656	0.00293975	0.870093	0.0670654	DEG_SY	other>SY	3455	0.0374921	4.51554	8.78451	0.00536354	346	1	protein_coding	Protein kinase superfamily protein
AT1G69250	216.516	277.655	140.047	293.195	139.137	0	0	54.0134	192.829	76.5023	53.526	40.2835	30.1202	28.1384	35.3979	5.55836e-05	7.09573e-05	7.17514e-05	0.989888	0.00991365	DEG_SY	other>SY	339	1.09329e-07	-2.04424	9.76132	0.000218941	180	1	protein_coding	Nuclear transport factor 2 (NTF2) family protein with RNA binding (RRM-RBD-RNP motifs) domain
AT1G70580	62.8329	54.9774	79.205	31.9276	148.748	0	0	55.8383	200.965	110.933	98.7218	26.7338	24.3102	35.3084	37.8423	0.000729349	0.00105401	0.000807099	0.954372	0.043038	DEG_SY	other>SY	1032	0.00052928	-2.04424	10.2445	6.49592e-06	125	1	protein_coding	alanine-2-oxoglutarate aminotransferase 2	Encodes a protein with glyoxylate aminotransferase activity. It can act on a number of different small substrates and amino acids in vitro.
AT1G71380	49.9003	16.2185	40.0554	58.2531	64.0298	0	0	155.533	277.485	10.6941	168.486	3.58006	1.8653	0	0	0.0017316	0.000793191	0.00539871	0.935908	0.0561683	DEG_SY	other>SY	2042	0.00786504	-2.04424	10.4164	5.92301e-05	150	1	protein_coding	cellulase 3
AT1G71830	26.6228	119.227	66.2995	140.181	20.4923	0	0	145.656	237.181	77.9341	33.3005	43.113	26.536	5.64512	4.09638	0.00301942	0.0010895	0.00134855	0.972808	0.0217342	DEG_SY	other>SY	1013	0.000489401	-2.04424	10.5744	5.19428e-06	119	1	protein_coding	somatic embryogenesis receptor-like kinase 1	Plasma membrane LRR receptor-like serine threonine kinase expressed during embryogenesis in locules until stage 6 anthers, with higher expression in the tapetal cell layer. SERK1 and SERK2 receptor kinases function redundantly as an important control point for sporophytic development controlling male gametophyte production. later
AT1G75010	17.1983	30.2121	45.2822	32.4669	52.7825	0	0	30.4812	66.7074	21.0331	45.4794	18.7673	11.1214	17.1367	15.5282	0.0008134	0.000656962	0.00446534	0.913369	0.0806955	DEG_SY	other>SY	1868	0.0055548	-2.04424	8.96045	0.00631051	372	1	protein_coding	GTP binding	Encodes ARC3 (Accumulation and Replication of Chloroplast 3), a chloroplast division factor functioning in the initiation of chloroplast division. ARC3 is a chimera of the prokaryotic FtsZ and part of the eukaryotic phosphatidylinositol-4-phosphate 5-kinase (PIP5K). Located on the outer surface of the chloroplast in a ring-like structure at the early stage of chloroplast division. The arc3 mutant…
AT1G76180	113.902	38.4299	463.205	625.489	526.975	11.4799	88.0798	1581.36	1777	1873.91	2121.21	99.0365	165.536	853.191	1171.41	0.074038	0.0557907	0.813273	0.0124054	0.044493	DEG_EC	EC>other	3117	0.0277542	10.6733	4.28493	0.00858887	412	1	protein_coding	Dehydrin family protein	Encodes a dehydrin protein whose expression is induced early on in response to dehydration stress. This gene's expression to cold occurs in two waves, with early induction occurring within 1 h and secondary induction occurring 5 h after the beginning of cold stress. Expression is also induced in response to ABA but not in response to 2,4-D, BA, and GA3. ERD14 protein is capable of binding Ca2+, e…
AT1G77130	84.6912	72.1471	70.8373	132.021	44.8586	0	0	90.1938	15.4451	34.0233	46.3726	29.9278	17.2761	33.0289	34.4052	0.000327681	0.000500157	0.0003738	0.972997	0.0258011	DEG_SY	other>SY	913	0.000301939	-2.04424	8.89094	0.0097305	419	1	protein_coding	plant glycogenin-like starch initiation protein 2
AT1G78510	56.8653	71.8316	104.934	24.6174	50.0071	0	0	88.7004	69.0753	18.0759	102.635	13.8638	8.73317	13.0772	22.5956	0.000465084	0.000697334	0.000460431	0.975574	0.0228036	DEG_SY	other>SY	1660	0.00391085	-2.04424	9.25689	0.0026233	297	1	protein_coding	solanesyl diphosphate synthase 1	Encodes a protein with solanesyl diphosphate synthase activity.
AT1G78520	2.82625	31.6037	0	1.40654	0	0	0	1964.61	2324.23	2231.12	2361.89	0	0	0	0	0.21981	0.357597	0.032755	0.334462	0.0553757	DEG_CC	CC>other	11417	0.471183	-2.04424	12.5744	5.83459e-12	40	1	protein_coding	Carbohydrate-binding X8 domain superfamily protein
AT1G80530	59.0637	72.855	58.9639	105.378	101.872	0.316488	1.19261	539.513	353.131	89.8331	170.767	81.6726	23.3304	27.7022	31.6592	0.0104306	0.00751085	0.0117658	0.93636	0.0339326	DEG_SY	other>SY	2625	0.0172188	7.17783	7.56089	8.87426e-05	157	1	protein_coding	Major facilitator superfamily protein
AT2G01130	152.169	79.5939	157.651	58.0258	106.783	0	0	9.19716	35.5206	46.4584	31.2032	39.1074	14.334	14.753	12.2311	3.29605e-05	1.74275e-05	0.000103634	0.9936	0.00624571	DEG_SY	other>SY	310	3.64433e-08	-2.04424	9.21891	0.00315379	316	1	protein_coding	DEA(D/H)-box RNA helicase family protein
AT2G01460	98.9477	82.3218	58.7375	23.5454	34.3845	0	0.240073	126.941	13.6585	78.724	94.1239	19.7989	15.6034	8.77659	8.74458	0.00226771	0.00400412	0.00282829	0.933577	0.0573232	DEG_SY	other>SY	1336	0.00177823	5.62807	8.29956	0.00125628	250	1	protein_coding	P-loop containing nucleoside triphosphate hydrolases superfamily protein
AT2G01750	51.3653	53.9528	47.7353	20.7817	93.5792	0	0	65.0971	5.93472	35.3196	45.8966	23.4421	15.8329	12.4907	7.72547	0.000430322	0.000882347	0.000384394	0.964263	0.0340404	DEG_SY	other>SY	1045	0.000551876	-2.04424	9.14465	0.00599976	365	1	protein_coding	microtubule-associated proteins 70-3	Encodes a microtubule associated protein (MAP70-3). Expressed in all tissues.
AT2G02220	10.6009	50.8053	224.373	143.156	120.536	0.231879	0.088194	49.1352	31.6694	65.1527	91.4789	17.5408	9.70613	12.7828	12.8215	0.00934663	0.00313245	0.276858	0.247291	0.463372	DEGall	EC>CC>SY	421	8.91254e-07	5.84498	7.24885	0.000954074	242	1	protein_coding	phytosulfokin receptor 1	Encodes a protein interacting with phytosulfokine, a five amino acid sulfated peptide (YIYTQ).
AT2G02970	10.8797	90.819	82.513	66.3788	5.34814	0	0	9.88619	79.4268	73.1632	67.6348	51.4937	30.915	21.4505	21.8073	0.0124717	0.00340327	0.00326504	0.955142	0.0257176	DEG_SY	other>SY	2053	0.0079882	-2.04424	9.35918	0.00269339	302	1	protein_coding	GDA1/CD39 nucleoside phosphatase family protein
AT2G03240	17.4947	36.5915	24.5236	36.0594	24.98	0	0	21.0432	21.7002	46.3446	33.946	62.045	83.5821	9.81432	12.2391	0.000369517	0.000280807	0.000874598	0.978685	0.0197903	DEG_SY	other>SY	1824	0.00508952	-2.04424	9.07026	0.00396656	327	1	protein_coding	EXS (ERD1/XPR1/SYG1) family protein
AT2G14170	106.752	102.378	11.5383	45.8139	24.1651	0	0	40.5221	29.4464	33.4832	59.3431	58.1585	26.028	52.195	54.9117	0.00316119	0.0145939	0.00147623	0.809193	0.171576	DEG_SY	other>SY	1317	0.00166918	-2.04424	8.7791	0.00977125	423	1	protein_coding	aldehyde dehydrogenase 6B2	Arabidopsis thaliana methylmalonate-semialdehyde dehydrogenase
AT2G19900	0	0	34.1788	0	27.4174	0	0	13.9151	37.1794	104.162	65.4798	0	0	0	0	0.115958	0.0722368	0.545649	0.206272	0.0598841	DEG_EC	EC>other	4003	0.0559906	-2.04424	9.21989	0.00427469	332	1	protein_coding	NADP-malic enzyme 1	The malic enzyme (EC 1.1.1.40) encoded by AtNADP-ME1 is expressed in response to developmental and cell-specific signals. The enzyme is active in vitro and appears to function as a homohexamer or homooctamer. It is believed to be a cytosolic protein.
AT2G21590	5.28404	18.7195	0	0	53.1152	0	0	25.639	30.4111	93.8957	60.4383	11.6551	6.22554	9.35909	10.3343	0.202348	0.164453	0.0109957	0.560278	0.061925	DEG_SY	other>SY	7809	0.246845	-2.04424	9.14135	0.00402032	329	1	protein_coding	Glucose-1-phosphate adenylyltransferase family protein	Encodes the large subunit of ADP-glucose pyrophosphorylase, the enzyme which catalyzes the first and limiting step in starch biosynthesis. The large subunit plays a regulatory role whereas the small subunit (ApS) is the catalytic isoform. Four isoforms of the large subunit (ApL1-4) have been described.
AT2G22010	18.3668	23.8068	158.548	60.1116	93.0823	0	0	33.4921	26.5406	34.6513	36.8997	26.4613	18.3629	26.1951	24.9003	0.000751379	0.00119347	0.0141055	0.381879	0.60207	DEGall	EC>CC>SY	314	4.04253e-08	-2.04424	9.64034	0.000179852	175	1	protein_coding	related to KPC1	Encodes a protein predicted to act as a RING E3 ubiquitin ligase. It appears to regulate the stability of the KRP1/ICK1 cyclin dependent kinase inhibitor. Induced by beet severe curly virus (BSCTV) C4 protein.
AT2G22420	0	24.2877	0.993607	1.19327	73.2753	1.32733	9.23852	474.592	640.08	952.985	552.82	47.6679	11.16	8.30768	9.72993	0.671212	0.119644	0.0671901	0.137422	0.004532	nonDEG		18631	0.901395	8.56359	6.02199	0.000429375	204	1	protein_coding	Peroxidase superfamily protein
AT2G22780	124.974	59.8823	20.5653	6.42936	72.2076	0	0	32.102	40.5067	76.5569	67.7692	41.8404	29.0377	57.1384	66.4211	0.00814682	0.0115251	0.00186696	0.913395	0.0650663	DEG_SY	other>SY	1872	0.0055548	-2.04424	9.03189	0.00470886	341	1	protein_coding	peroxisomal NAD-malate dehydrogenase 1	encodes an peroxisomal NAD-malate dehydrogenase that is involved in fatty acid beta-oxidation through providing NAD to the process of converting fatty acyl CoA to acetyl CoA.
AT2G26410	1.26846	0	50.4793	81.8534	36.2788	0	0	66.1245	30.8053	67.0544	71.2738	1.65355	0	0.068397	0.204979	0.0147737	0.00527955	0.604675	0.0948215	0.28045	DEG_EC	EC>other	1360	0.00189504	-2.04424	9.29844	0.00152651	261	1	protein_coding	IQ-domain 4
AT2G28080	34.7957	45.3737	106.914	181.813	181.649	0.343632	0	28.2793	111.786	152.534	95.244	105.459	84.6439	27.445	29.6957	0.00525579	0.00593679	0.0422731	0.542934	0.4036	DEG_SY	other>SY	846	0.000195797	5.19574	8.14491	0.00358094	321	1	protein_coding	UDP-Glycosyltransferase superfamily protein
AT2G28680	902.477	1102.22	3265.19	2792.09	2903.76	3.80927	6.04252	791.507	226.82	347.448	452.256	23.9959	32.3068	0.741163	0	0.00284462	0.000337268	0.0531894	0.144648	0.79898	DEGall	EC>CC>SY	70	3.89512e-20	8.15271	5.56133	0.000788305	232	1	protein_coding	RmlC-like cupins superfamily protein
AT2G33210	192.885	114.104	285.137	125.55	187.524	0	0	109.317	124.004	103.403	94.2453	40.4502	23.0731	47.4853	64.8027	3.53019e-05	2.54588e-05	0.000223713	0.984371	0.0153449	DEG_SY	other>SY	316	4.18139e-08	-2.04424	10.2057	9.46804e-06	129	1	protein_coding	heat shock protein 60-2
AT2G35615	4.17736	8.37346	2103.21	1912.71	1438.38	13.0051	3.64775	4800.85	5987.78	5962.22	5475.21	155.461	82.3298	0	0	0.000108763	0.00122036	0.926904	0.000144165	0.0716227	DEG_EC	EC>other	69	1.87571e-20	10.4748	8.47138	1.65301e-08	65	1	protein_coding	Eukaryotic aspartyl protease family protein
AT2G35710	44.1285	92.7692	37.7761	117.867	19.187	0.511925	0.106408	201.231	252.146	321.112	247.718	11.475	25.0264	2.45248	2.82135	0.0251084	0.0156023	0.00694565	0.928518	0.0238261	DEG_SY	other>SY	3629	0.0435736	6.52382	8.37314	6.23174e-06	123	1	protein_coding	Nucleotide-diphospho-sugar transferases superfamily protein
AT2G35880	134.392	29.4201	222.543	254.047	234.896	0.288108	0	183.562	139.567	209.876	148.705	30.8144	23.9107	46.2069	44.9649	0.00296363	0.000814455	0.059181	0.606963	0.330078	DEG_SY	other>SY	474	2.25526e-06	5.68362	9.12068	1.51502e-05	134	1	protein_coding	TPX2 (targeting protein for Xklp2) protein family
AT2G36740	13.139	20.7046	50.8074	18.1569	69.4661	0	0	33.1437	30.8849	114.08	46.1735	21.7284	24.8471	11.9993	13.5348	0.00532898	0.00402166	0.00980746	0.879153	0.101689	DEG_SY	other>SY	2729	0.0195494	-2.04424	8.94378	0.00848957	410	1	protein_coding	sequence-specific DNA binding transcription factors;DNA binding;DNA binding
AT2G36910	35.2567	46.3496	63.6903	21.9599	50.4706	0	0	82.5457	32.2795	29.7075	11.0873	51.711	37.4962	39.7649	44.8339	8.92943e-05	0.000127963	0.000225445	0.983126	0.0164309	DEG_SY	other>SY	733	0.000100982	-2.04424	9.77579	0.000281611	192	1	protein_coding	ATP binding cassette subfamily B1	Belongs to the family of ATP-binding cassette (ABC) transporters. Also known as AtMDR1.Possibly regulates auxin-dependent responses by influencing basipetal auxin transport in the root. Exerts nonredundant, partially overlapping functions with the ABC transporter encoded by AT3G28860. PGP1 mediates cellular efflux of IAA and interacts with PIN genes that may confer an accelerated vectoral compone…
AT2G37230	56.0258	76.1197	95.0607	30.487	139.349	0	0.110703	30.8269	71.7264	54.1541	70.4391	40.9195	24.7496	16.7188	18.1595	0.000835026	0.000862546	0.00068125	0.967028	0.0305931	DEG_SY	other>SY	944	0.000359152	4.78325	8.60991	0.00272442	305	1	protein_coding	Tetratricopeptide repeat (TPR)-like superfamily protein
AT2G38120	163.497	267.935	301.765	336.39	373.798	1.64166	23.3343	1045.11	1186.67	1068.82	1213.73	27.6338	10.5863	59.4532	41.4419	0.0374398	0.00641119	0.0820739	0.838525	0.0355503	DEG_SY	other>SY	3414	0.0362813	10.3998	5.29701	0.00240162	293	1	protein_coding	Transmembrane amino acid transporter family protein	Encodes an auxin influx transporter. AUX1 resides at the apical plasma membrane of protophloem cells and at highly dynamic subpopulations of Golgi apparatus and endosomes in all cell types. AUX1 action in the lateral root cap and/or epidermal cells influences lateral root initiation and positioning.
AT2G39110	30.455	85.6322	741.481	731.333	569.579	1.1328	0.498942	245.391	410.983	420.602	342.865	1.54236	0	0.723581	0.712846	0.00248328	0.00205691	0.489574	0.0293598	0.476526	DEG_EC	EC>other	180	1.57639e-11	7.25821	7.56956	5.39066e-06	120	1	protein_coding	Protein kinase superfamily protein
AT2G39970	85.8432	212.811	36.1742	26.72	23.0743	0	0	58.2883	234.134	67.631	91.2701	62.8027	49.721	44.871	48.1865	0.00397957	0.00845088	0.00883042	0.669057	0.309682	DEG_SY	other>SY	1349	0.00182846	-2.04424	9.68663	0.000329579	198	1	protein_coding	Mitochondrial substrate carrier family protein
AT2G40280	78.6845	42.1776	3.81443	69.8188	39.0974	0	0	30.0647	95.4109	37.8752	18.9256	13.8025	9.84876	21.0375	23.6285	0.00922527	0.0100674	0.00157954	0.93034	0.0487877	DEG_SY	other>SY	2133	0.00913882	-2.04424	8.91795	0.00977125	422	1	protein_coding	S-adenosyl-L-methionine-dependent methyltransferases superfamily protein
AT2G41530	303.808	151.929	35.8364	93.1406	58.0753	0	0	53.1119	158.393	98.252	68.1662	81.3801	90.5278	156.912	158.904	0.00197944	0.00307026	0.00169461	0.906908	0.0863474	DEG_SY	other>SY	842	0.000191973	-2.04424	9.37145	0.00139984	255	1	protein_coding	S-formylglutathione hydrolase	Encodes a protein with S-formylglutathione hydrolase activity.
AT2G43970	388.562	559.187	321.899	396.329	219.431	0.472047	2.12793	382.719	490.574	105.654	327.029	302.153	259.221	412.846	394.562	0.000507168	0.000137564	0.000334473	0.99597	0.00305105	DEG_SY	other>SY	380	3.48166e-07	7.65605	6.98911	0.000125489	164	1	protein_coding	RNA-binding protein
AT2G44470	0	0	6.36256	0.611784	0.776	0.497408	0	660.492	373.869	794.434	796.949	1.45813	0	0	0	0.354519	0.403057	0.111539	0.0970484	0.0338369	DEG_CC	other>CC	10834	0.434073	6.84602	10.2756	3.99823e-08	69	1	protein_coding	beta glucosidase 29
AT2G46530	0	0.928705	161.262	255.044	363.01	0	0	169.018	24.1478	22.1013	94.7691	7.95036	0	12.0799	9.93445	0.00114096	0.000680446	0.693812	0.00846663	0.2959	DEG_EC	EC>other	171	7.51556e-12	-2.04424	9.73047	0.000453867	207	1	protein_coding	auxin response factor 11
AT2G46610	21.8435	29.4672	120.874	103.342	389.966	0	0	99.1403	325.982	61.8591	106.227	43.2722	30.9517	6.25091	5.71353	0.00513314	0.00797277	0.0272813	0.498238	0.461375	DEG_SY	other>SY	548	8.06205e-06	-2.04424	10.1514	2.45609e-05	140	1	protein_coding	RNA-binding (RRM/RBD/RNP motifs) family protein
AT2G46950	46.7768	91.2662	32.5625	17.4446	35.9461	0	0.320329	123.635	232.118	110.339	58.2948	0.584948	6.95984	0.323683	0.260526	0.00799096	0.00833191	0.00833952	0.922574	0.052764	DEG_SY	other>SY	3583	0.0422292	5.70187	8.44715	0.000328919	197	1	protein_coding	cytochrome P450, family 709, subfamily B, polypeptide 2	member of CYP709B
AT2G46980	14.0138	31.8128	81.263	3.80753	19.6495	0	0.086574	61.5751	36.0834	39.3993	56.3944	16.9629	14.458	5.46894	4.4936	0.020842	0.0125122	0.00438127	0.914514	0.0477508	DEG_SY	other>SY	3371	0.0353555	4.68624	8.4159	0.0059976	363	1	protein_coding
AT3G01202	18.0315	9.36999	19.9315	0.81592	62.6314	0	0	113.253	62.468	251.543	77.7911	1.20272	0	0.537709	0.268067	0.0610587	0.0341985	0.0116364	0.83445	0.058656	DEG_SY	other>SY	5760	0.133945	-2.04424	9.59967	0.000629173	217	1	other_rna	other RNA	Potential natural antisense gene, locus overlaps with AT3G01200
AT3G03060	71.8204	40.5541	54.9538	8.59592	22.3964	0	0	40.6603	94.3564	4.0661	66.5026	12.7522	17.1666	5.38077	7.90247	0.00271859	0.00350684	0.00123607	0.951325	0.0412135	DEG_SY	other>SY	2143	0.00937599	-2.04424	9.17118	0.00829841	407	1	protein_coding	P-loop containing nucleoside triphosphate hydrolases superfamily protein
AT3G04780	45.3342	79.6998	117.226	157.204	66.977	0	0	95.1746	64.4224	162.966	84.7121	65.296	66.7506	36.3886	42.0083	0.00135793	0.00113735	0.0031109	0.933914	0.06048	DEG_SY	other>SY	1734	0.00440853	-2.04424	9.03189	0.00478722	343	1	protein_coding	Protein of unknown function (DUF1000)	Encodes a protein with little sequence identity with any other protein of known structure or function. Part of this protein shows a 42% sequence identity with the C-terminal domain of the 32-kD human thioredoxin-like protein.
AT3G08720	0.350529	25.9117	24.9335	55.0383	72.4605	1.17317	2.74271	94.646	170.419	181.428	126.179	25.3102	10.7754	9.02136	11.5141	0.277225	0.0730155	0.467444	0.14254	0.0397754	DEG_EC	EC>other	8169	0.267705	7.49423	5.10819	0.00536354	347	1	protein_coding	serine/threonine protein kinase 2	Encodes a ribosomal-protein S6 kinase. Gene expression is induced by cold and salt (NaCl). Activation of AtS6k is regulated by 1-naphthylacetic acid and kinetin, at least in part, via a lipid kinase-dependent pathway. Phosphorylates specifically mammalian and plant S6 at 25 degrees C but not at 37 degrees C. Involved in translational up-regulation of ribosomal proteins.
AT3G10010	46.1439	56.1024	21.6575	29.8593	51.2665	0	0.096498	168.646	69.619	22.7228	87.6021	16.9031	41.8904	11.859	8.76354	0.000320856	0.000460259	0.000310098	0.980297	0.0186117	DEG_SY	other>SY	1284	0.00148004	5.37566	9.79473	2.46954e-05	141	1	protein_coding	demeter-like 2	Encodes a protein with DNA glycosylase activity that is involved in maintaining methylation marks.
AT3G10870	472.612	568.988	1.04315	1.21236	0	0	1.06056	482.883	771.315	397.799	606.684	23.9708	7.26581	16.163	18.5993	0.000891834	0.973215	0.00164735	0.000442275	0.0238036	DEG_CC	CC>other	287	9.64765e-09	6.82002	9.06875	2.39675e-06	104	1	protein_coding	methyl esterase 17	Encodes a methyl IAA esterase. Methyl IAA is believed to be an inactive form of auxin that needs to be demethylated to exert a biological effect. MES17 does not act on methyl JA, MeSA, MeGA4, or MEGA9 in vitro. This gene is expressed in several tissues of seedlings and adult plants, with a higher relative level of expression in the seedling shoot apex and the adult stem.
AT3G11630	310.881	447.801	21.3632	47.5335	110.657	0	0	156.579	21.6163	281.948	34.9139	113.82	103.512	1039.28	756.789	0.00502531	0.0266961	0.00261689	0.666015	0.299647	DEG_SY	other>SY	659	4.54748e-05	-2.04424	9.49376	0.003474	319	1	protein_coding	Thioredoxin superfamily protein	Encodes a 2-Cys peroxiredoxin (2-Cys PrxA) that contains two catalytic Cys residues.
AT3G11670	134.484	89.2362	53.3171	82.1929	113.782	0	0	71.4655	80.4486	83.5385	87.9342	30.5651	19.2564	14.811	20.1957	0.00010108	7.7211e-05	0.000221693	0.988272	0.011328	DEG_SY	other>SY	564	9.94348e-06	-2.04424	10.1076	4.6147e-06	117	1	protein_coding	UDP-Glycosyltransferase superfamily protein	Responsible for the final assembly of galactolipids in photosynthetic membranes. Provides stability to the PS I core complex (e.g. subunits PsaD, PsaE).
AT3G11730	30.8914	92.0851	42.8933	18.0641	108.009	0	0	72.7638	135.825	95.2704	86.1207	83.8201	140.342	46.1517	39.6133	0.00462741	0.00261379	0.0021303	0.963602	0.0270262	DEG_SY	other>SY	2908	0.0232778	-2.04424	9.13365	0.00281654	310	1	protein_coding	Ras-related small GTP-binding family protein	Encodes a member of the Rab GTPase family of proteins. This protein interacts with the tail region of a myosin XI protein (AT5G43900) in a GTP-dependent manner. It has also been identified as an isoprenylated protein.
AT3G12760	57.3839	5.38869	24.1375	72.2243	56.6276	0	0	26.8819	38.7662	28.7995	66.5082	101.286	109.381	25.9432	26.4413	0.00640619	0.00138456	0.00977895	0.924356	0.0580741	DEG_SY	other>SY	1529	0.00293084	-2.04424	9.15778	0.00281895	311	1	protein_coding
AT3G12780	178.852	80.8502	13.8304	0	24.8705	0	0	23.7169	150.252	100.358	53.6283	97.5903	50.4278	1202.61	974.703	0.0538027	0.287519	0.00534186	0.451773	0.201563	DEG_SY	other>SY	2268	0.0112145	-2.04424	9.51142	0.00123899	249	1	protein_coding	phosphoglycerate kinase 1	nuclear phosphoglycerate kinase (PGK1)
AT3G12870	2.07255	26.4764	1.6165	0.635555	0.117648	0	0.34484	186.601	162.044	172.514	106.629	36.5163	1.96115	18.7518	17.0505	0.138437	0.573422	0.0454451	0.195694	0.047002	DEG_CC	CC>other	10680	0.423792	4.70018	8.44377	0.00551077	354	1	protein_coding
AT3G14120	16.1965	14.0447	55.1829	57.3444	21.8448	0	0	19.944	98.8348	5.85661	14.0626	25.4116	17.0068	14.3265	12.9678	0.00225	0.00288803	0.00765263	0.796458	0.190752	DEG_SY	other>SY	1238	0.00127208	-2.04424	9.27936	0.00748393	395	1	protein_coding
AT3G14205	10.0598	10.9645	25.9507	18.7164	16.359	0	0	57.1116	60.4372	21.1027	8.65023	25.162	39.617	21.8465	22.1748	0.00159798	0.00190338	0.00833117	0.82712	0.161047	DEG_SY	other>SY	2680	0.018533	-2.04424	9.37442	0.0024299	294	1	protein_coding	Phosphoinositide phosphatase family protein
AT3G14760	14.5175	74.2663	4.45009	0	12.7152	0	0	110.812	82.3574	137.407	218.959	0.927478	0	4.94212	3.71365	0.137026	0.191099	0.0153354	0.576009	0.0805301	DEG_SY	other>SY	7314	0.217714	-2.04424	9.13005	0.00309685	315	1	protein_coding
AT3G20960	0	0	0.595981	0	0	0	0	26.1338	81.8295	66.0544	145.756	1.42471	1.45508	2.65593	2.70816	0.34366	0.157669	0.230829	0.242509	0.0253331	nonDEG		19877	0.946515	-2.04424	9.39072	0.00157258	264	1	protein_coding	cytochrome P450, family 705, subfamily A, polypeptide 33	member of CYP705A
AT3G22440	190.078	145.211	275.679	215.013	201.538	0	0.576655	127.823	55.5966	165.028	32.2358	570.304	375.479	211.383	207.673	0.000271878	0.000197888	0.00305043	0.965685	0.0307948	DEG_SY	other>SY	440	1.26075e-06	5.76586	7.4052	0.00577523	358	1	protein_coding	FRIGIDA-like protein
AT3G24250	0	0	0.701783	0.500125	0.081434	0	0	49.0232	413.037	404.116	174.537	0	0	0	0	0.486097	0.127972	0.146169	0.22372	0.0160418	nonDEG		14593	0.674348	-2.04424	9.817	0.000340011	200	1	protein_coding	glycine-rich protein
AT3G25110	114.973	125.844	119.277	7.21929	35.8234	0	0	45.7014	28.1898	121.147	115.229	34.0385	11.4073	11.3807	9.55832	0.00524843	0.0181916	0.00112103	0.859918	0.115521	DEG_SY	other>SY	1638	0.00375365	-2.04424	9.27837	0.00269339	303	1	protein_coding	fatA acyl-ACP thioesterase	Encodes a FatA acyl-ACP thioesterase
AT3G25980	149.447	49.6578	153.24	0	0	0	0	133.472	14.0787	244.231	69.3567	56.0391	59.2327	21.4487	18.3867	0.157364	0.243446	0.00557114	0.501996	0.0916237	DEG_SY	other>SY	6162	0.155674	-2.04424	9.1872	0.00775194	401	1	protein_coding	DNA-binding HORMA family protein	Encodes MAD2 (MITOTIC ARREST-DEFICIENT 2). May have the spindle assembly checkpoint protein functions conserved from yeast to humans.
AT3G27190	69.3547	79.321	52.3221	23.1893	0	0	0	11.6261	66.9347	79.607	93.4353	25.7126	12.0188	7.39911	13.0926	0.0505289	0.24391	0.00288935	0.505328	0.197343	DEG_SY	other>SY	3742	0.0466616	-2.04424	9.17829	0.00495581	344	1	protein_coding	uridine kinase-like 2	One of the homologous genes predicted to encode proteins with UPRT domains (Uracil phosphoribosyltransferase). Five of these genes (At5g40870, At3g27190, At1g55810, At4g26510 and At3g27440) show a high level of identity, and are annotated as also containing a N-terminal uracil kinase (UK) domain. These genes are referred to as UKL1 (UK-like 1), UKL2, UKL3, UKL4 and UKL5, respectively.
AT3G27230	103.346	57.1727	118.594	14.6994	98.9679	0.473877	0.465617	153.7	136.234	101.857	55.7375	63.6757	46.8524	41.4563	45.4717	0.0315513	0.0161903	0.00662859	0.919557	0.0260724	DEG_SY	other>SY	3310	0.0332661	5.98133	6.76696	0.0026916	300	1	protein_coding	S-adenosyl-L-methionine-dependent methyltransferases superfamily protein
AT3G44330	72.5697	107.476	68.767	4.47387	40.3603	0	0	34.4999	44.9392	24.0617	86.2496	79.4353	40.5868	51.9811	50.0845	0.00504575	0.0113359	0.00116936	0.902606	0.0798428	DEG_SY	other>SY	1523	0.00287023	-2.04424	9.05438	0.00456253	335	1	protein_coding
AT3G45640	184.104	205.934	1254.97	910.563	925.885	0	0.557726	309.78	330.669	576.724	465.862	26.3351	98.1599	109.764	130.561	0.000528249	0.000698268	0.0463202	0.0583627	0.894091	DEGall	EC>CC>SY	103	7.07745e-17	6.58026	9.56008	5.2035e-07	93	1	protein_coding	mitogen-activated protein kinase 3	Encodes a mitogen-activated kinase whose mRNA levels increase in response to touch, cold, salinity stress and chitin oligomers.Also functions in ovule development. Heterozygous MPK3 mutants in a homozygous MPK6 background are female sterile due to defects in integument development. MPK3 can be dephosphorylated by MKP2 in vitro.
AT3G50070	9.50991	41.1096	110.696	148.07	69.3442	0.577675	6.43404	375.692	387.767	529.881	468.138	272.252	222.248	14.9588	11.5725	0.155439	0.0473759	0.61779	0.131789	0.0476069	DEG_EC	EC>other	5911	0.142456	8.03724	6.02775	0.000868298	235	1	protein_coding	CYCLIN D3;3	Encode CYCD3;3, a CYCD3 D-type cyclin. Important for determining cell number in developing lateral organs. Mediating cytokinin effects in apical growth and development.
AT3G55390	7.58743	23.6621	5.5106	0	0	0	0	37.4867	231.807	106.667	65.6515	28.01	12.6004	9.78615	7.04701	0.205906	0.296273	0.0196465	0.405039	0.0731355	DEG_SY	other>SY	11377	0.467388	-2.04424	9.10489	0.0059889	360	1	protein_coding	Uncharacterised protein family (UPF0497)
AT3G55880	114.064	163.757	2.39652	0.179841	4.73458	0	0.322249	60.6602	210.367	85.4159	92.0969	1.07917	8.22409	17.6784	26.6987	0.00627228	0.849148	0.00363404	0.0195855	0.12136	DEG_CC	CC>other	1590	0.00342996	5.15906	8.19161	0.00219013	288	1	protein_coding	Alpha/beta hydrolase related protein	A gain-of-function mutant of SUE4 exhibited improved low sulphur tolerance.
AT3G57170	71.4482	37.5735	40.4097	146.157	13.121	0	0	49.901	50.0928	30.0206	46.8274	65.3741	39.4351	19.3484	13.1957	0.00477273	0.00410146	0.00130363	0.948222	0.0416006	DEG_SY	other>SY	1203	0.00114627	-2.04424	9.09524	0.00294232	313	1	protein_coding	N-acetylglucosaminyl transferase component family protein / Gpi1 family protein
AT3G60000	132.478	103.429	114.735	212.647	385.644	0.836675	0.181106	314.297	434.301	374.824	362.028	0.833541	0	0	0.082499	0.0113178	0.00863661	0.0103944	0.897634	0.0720176	DEG_SY	other>SY	717	8.19924e-05	6.72177	8.39644	1.18061e-06	99	1	protein_coding	Family of unknown function (DUF566)
AT3G60130	57.4181	64.7337	2.5455	0	2.71664	0	0	126.676	170.477	147.275	118.437	6.27068	8.82756	35.5361	32.2734	0.0157739	0.647734	0.00387229	0.080834	0.251786	DEG_CC	CC>other	2684	0.0185794	-2.04424	10.4693	2.39675e-06	103	1	protein_coding	beta glucosidase 16
AT3G60840	16.9469	13.7872	28.6479	6.86646	14.0183	0	0	133.297	227.82	121.584	208.523	15.6682	6.57036	7.61973	6.25168	0.0031148	0.00286725	0.00186283	0.965867	0.0262885	DEG_SY	other>SY	4719	0.0850181	-2.04424	10.7995	4.44795e-07	91	1	protein_coding	microtubule-associated protein 65-4
AT3G61140	39.9966	65.6344	80.2899	192.811	46.5849	0	0	41.1683	60.6997	66.4205	31.7396	53.2284	31.4524	24.3234	32.3325	0.00199324	0.00203318	0.00219075	0.925095	0.0686874	DEG_SY	other>SY	916	0.00030604	-2.04424	8.90861	0.00701159	386	1	protein_coding	26S proteasome, regulatory subunit Rpn7;Proteasome component (PCI) domain	Represses photomorphogenesis and induces skotomorphogenesis in the dark. Component of the nuclear-localized COP9 complex. Mutants display striking purple coloration due to anthocyanin accumulation in their cotyledons, first become defective during embryogenesis and exhibit limited seedling development.
AT3G61880	4.451	0.864619	167.475	61.6722	25.4462	81.473	38.3643	2038.69	2139.01	2124.47	1998.17	3.14285	1.41264	2.54501	2.18624	0.0480785	0.902961	0.00804168	0.0211799	0.0197388	DEG_CC	other>CC	2977	0.0247361	11.5977	4.20054	0.0019978	273	1	protein_coding	cytochrome p450 78a9	Encodes a cytochrome p450 monooxygenase. Overexpression of this gene allows fruit growth independently of fertilization. The gene is normally expressed only in floral organs(during the Arabidopsis stage 14 flower) and in the funiculus at anthesis.
AT3G62580	107.135	124.484	2.43649	0	125.251	0	0	331.242	122.402	16.3084	55.4126	112.178	123.293	106.663	136.769	0.0709946	0.300329	0.00345714	0.445984	0.179235	DEG_SY	other>SY	4678	0.0828902	-2.04424	9.2223	0.00754911	399	1	protein_coding	Late embryogenesis abundant protein (LEA) family protein
AT4G00220	0.433643	0	64.4183	1.3123	62.5526	0	0	87.5035	298.845	99.598	111.711	1.63181	1.65281	0.447752	0.497334	0.0551578	0.0495807	0.602834	0.181328	0.1111	DEG_EC	EC>other	3391	0.0361066	-2.04424	9.61865	0.000433072	206	1	protein_coding	Lateral organ boundaries (LOB) domain family protein	Encodes a protein containing a LOB domain that is expressed in embryos, flower primordium and lateral floral organ boundaries. Overexpression is correlated with activation of STM and KNAT1 and down regulation of PIN1 and reduced auxin transport levels. Ectopic expression in plants results in premature termination of the shoot apical meristem and small, lobed leaves.
AT4G00580	0	0	1.08444	0	0	0	0	14.2976	115.799	82.5837	385.003	0	0	0.618665	0	0.32543	0.155912	0.243556	0.248371	0.0267299	nonDEG		19834	0.945961	-2.04424	9.53787	0.00276371	306	1	protein_coding	COP1-interacting protein-related
AT4G00800	72.2043	24.6441	56.2283	68.6288	29.9716	0	0	11.9876	27.7271	8.94197	23.6351	31.6736	19.9646	17.9245	14.3406	0.000228919	8.70676e-05	0.000529843	0.983858	0.0152963	DEG_SY	other>SY	460	1.83487e-06	-2.04424	9.06427	0.00442457	333	1	protein_coding	transducin family protein / WD-40 repeat family protein
AT4G02130	150.763	83.13	0.122486	7.33643	0.27125	0.143286	0.552448	209.619	96.1582	173.013	200.955	53.036	19.1111	48.6106	46.7193	0.0217458	0.900134	0.00882511	0.0229232	0.0463722	DEG_CC	CC>other	2483	0.0147212	6.25561	7.71644	7.38169e-05	152	1	protein_coding	galacturonosyltransferase 6	Encodes a protein with putative galacturonosyltransferase activity.
AT4G02750	56.1363	22.7047	12.601	16.2973	7.07163	0.064277	0.16072	36.1181	53.3721	40.0935	89.4497	9.05587	3.09545	3.19738	2.42058	0.0214346	0.0195512	0.00782387	0.876117	0.0750732	DEG_SY	other>SY	4721	0.0850965	5.09255	7.56174	0.00754911	400	1	protein_coding	Tetratricopeptide repeat (TPR)-like superfamily protein
AT4G03110	62.9968	0.909667	20.8805	0.478831	0	0	0	55.4774	66.2928	131.421	115.202	17.6636	16.6143	25.6468	21.7816	0.19193	0.0724554	0.0129357	0.68732	0.035359	DEG_SY	other>SY	6941	0.196146	-2.04424	9.85022	6.29575e-05	151	1	protein_coding	RNA-binding protein-defense related 1	Encodes a putative RNA-binding protein that is located in the cytoplasm and is involved in the hypersensitive response and positively regulates salicylic acid-mediated immunity.
AT4G04350	35.9155	49.9021	153.617	254.14	412.283	0	0	89.8148	26.559	19.0308	27.0189	18.259	14.9337	46.2916	36.9715	0.00100506	0.00183997	0.0131526	0.351863	0.63214	DEGall	EC>CC>SY	183	1.76029e-11	-2.04424	9.19207	0.00364803	323	1	protein_coding	tRNA synthetase class I (I, L, M and V) family protein
AT4G12720	144.539	129.197	369.151	221.18	158.508	0	0	182.352	9.30643	137.897	19.0853	35.133	109.458	63.149	45.8986	9.97663e-05	0.000164631	0.000716615	0.925881	0.0731379	DEG_SY	other>SY	378	3.29469e-07	-2.04424	9.42291	0.0060369	367	1	protein_coding	MutT/nudix family protein	Encodes a protein with ADP-ribose hydrolase activity. Negatively regulates EDS1-conditioned plant defense and programmed cell death.
AT4G16155	156.85	137.852	65.0787	0	0	0	0	42.8108	179.363	53.0814	97.9173	25.6264	21.3231	86.3604	74.5662	0.0499195	0.566571	0.00216484	0.16892	0.212425	DEG_CC	CC>other	3790	0.0478985	-2.04424	9.57007	0.000658436	221	1	protein_coding	dihydrolipoyl dehydrogenases
AT4G17660	9.68069	4.33924	0.918307	0.35503	0	0	0	94.0153	48.1565	53.936	50.5515	2.28624	0	0.201208	1.51422	0.137419	0.436004	0.0253526	0.315207	0.0860181	DEG_CC	CC>other	9422	0.346925	-2.04424	8.89415	0.00677628	383	1	protein_coding	Protein kinase superfamily protein
AT4G18020	139.394	141.509	23.3639	24.4662	0	0	0	149.646	41.2155	74.4553	142.835	92.7203	97.6342	24.1404	21.3961	0.0337617	0.327028	0.00220613	0.36514	0.271864	DEG_SY	other>SY	1644	0.00379259	-2.04424	10.4496	7.12933e-06	126	1	protein_coding	CheY-like two-component responsive regulator family protein	Encodes pseudo-response regulator 2 (APRR2) that interacts with a calcium sensor (CML9).
AT4G18800	53.8552	61.4424	29.3179	1.48202	61.4735	0	0	297.713	78.9668	7.35182	78.2877	34.8404	18.0501	24.1045	28.6646	0.02326	0.0521659	0.0031616	0.809094	0.112319	DEG_SY	other>SY	4228	0.0647449	-2.04424	9.28741	0.00829841	406	1	protein_coding	RAB GTPase homolog A1D
AT4G18950	148.3	327.272	134.02	201.341	148.427	0	0.488556	145.411	83.2834	115.26	109.644	12.5934	8.42298	28.4074	33.0904	0.000535919	0.000199096	0.000970991	0.991092	0.00720214	DEG_SY	other>SY	550	8.3655e-06	5.71703	7.83362	0.000780536	231	1	protein_coding	Integrin-linked protein kinase family
AT4G21470	5.86592	47.2656	17.985	5.45429	44.7287	0	0	63.63	65.8172	52.588	109.458	60.1292	72.3328	23.4306	30.3661	0.0263564	0.0078482	0.00770113	0.925726	0.0323679	DEG_SY	other>SY	5147	0.10193	-2.04424	8.95836	0.00546857	351	1	protein_coding	riboflavin kinase/FMN hydrolase	Bifunctional enzyme that catalyzes hydrolysis of FMN to riboflavin, and phosphorylation of riboflavin to FMN.
AT4G22770	31.0495	53.9406	123.594	25.3925	38.4473	0	0	25.4713	226.5	147.337	129.84	12.6918	13.1888	4.57982	7.29973	0.0020791	0.00182972	0.00178036	0.95728	0.0370308	DEG_SY	other>SY	2222	0.0105103	-2.04424	9.96457	9.78163e-05	159	1	protein_coding	AT hook motif DNA-binding family protein
AT4G23190	64.0931	44.2869	8.89324	4.68961	80.0534	0	0.515943	252.213	56.0897	148.229	77.5009	10.0264	3.29995	12.7474	13.6828	0.151763	0.175366	0.0152606	0.606512	0.0510993	DEG_SY	other>SY	5328	0.111795	6.06642	8.00634	0.000658436	219	1	protein_coding	cysteine-rich RLK (RECEPTOR-like protein kinase) 11	Encodes putative receptor-like protein kinase that is induced by the soil-borne vascular bacteria, Ralstonia solanacearum. Naming convention from Chen et al 2003 (PMID 14756307)
AT4G25100	76.1504	104.75	0	0	2.87204	0	0	240.322	317.907	183.976	229.921	11.0883	559.517	155.745	55.0607	0.0225273	0.742073	0.00445232	0.0592202	0.171727	DEG_CC	CC>other	3333	0.0339971	-2.04424	10.4273	2.99587e-06	107	1	protein_coding	Fe superoxide dismutase 1	Fe-superoxide dismutase
AT4G25130	116.586	71.6683	512.709	46.0096	104.09	0	0	187.144	63.5489	81.7957	119.678	52.8749	96.7148	227.419	208.233	0.00420991	0.00415861	0.00220487	0.922266	0.0671611	DEG_SY	other>SY	904	0.000289836	-2.04424	9.26416	0.00192286	270	1	protein_coding	peptide met sulfoxide reductase 4	Encodes a chloroplast-localized methionine sulfoxide reductase that is a member of the MSRA family. Involved in protection of chloroplasts from oxidative stress.
AT4G26480	261.38	241.84	295.797	8.10682	416.165	0	0.21416	124.384	151.367	106.338	31.884	53.7943	30.1287	40.9286	39.6984	0.00793111	0.0116319	0.000768912	0.908354	0.0713137	DEG_SY	other>SY	934	0.000334679	4.81688	8.67718	0.00291089	312	1	protein_coding	RNA-binding KH domain-containing protein
AT4G27020	132.896	90.9684	77.3448	39.6359	8.47667	0	0	117.111	8.28947	73.4953	60.8957	33.2592	15.3819	10.5297	13.0912	0.0039086	0.0084302	0.00123385	0.909326	0.0771011	DEG_SY	other>SY	1479	0.00258874	-2.04424	9.2115	0.00546857	352	1	protein_coding
AT4G27670	0	78.1401	1.83206	0	13.6124	0	0	100.734	10.3116	265.323	166.22	0	0	0	0	0.277541	0.0697289	0.0261516	0.598378	0.0282	DEG_SY	other>SY	9427	0.346925	-2.04424	9.34508	0.00583988	359	1	protein_coding	heat shock protein 21	chloroplast located small heat shock protein.
AT4G27860	60.4146	186.905	219.158	196.489	257.15	1.06989	0	105.45	52.667	131.628	129.263	121.503	173.371	18.8651	44.3369	0.00728775	0.00208365	0.0901651	0.786335	0.114129	DEG_SY	other>SY	811	0.000162476	6.24997	6.63865	0.00982419	425	1	protein_coding	vacuolar iron transporter (VIT) family protein
AT4G28560	25.7555	87.312	15.8196	0.173239	36.3059	0.336373	0.234991	149.419	200.248	79.23	114.112	26.1325	10.0502	0.543059	0.911755	0.207274	0.164291	0.0183764	0.558234	0.0518252	DEG_SY	other>SY	8182	0.26855	5.54228	7.41149	0.00202621	277	1	protein_coding	ROP-interactive CRIB motif-containing protein 7	encodes a member of a novel protein family that contains contain a CRIB (for Cdc42/Rac-interactive binding) motif required for their specific interaction with GTP-bound Rop1 (plant-specific Rho GTPase). Most similar to RIC6 and RIC8 (subfamily group II). Gene is expressed in all tissues examined.
AT4G28570	34.4519	2.16108	37.456	108.704	50.1312	0	0	49.145	24.5392	39.1205	65.7851	11.4383	15.0744	11.2549	14.1517	0.0133729	0.0030809	0.0383466	0.802806	0.142393	DEG_SY	other>SY	1345	0.00181659	-2.04424	9.22957	0.00202158	274	1	protein_coding	Long-chain fatty alcohol dehydrogenase family protein
AT4G30430	178.051	175.557	491.444	681.276	568.454	1.28908	0	269.96	255.151	177.72	220.981	23.4891	77.3501	0.363167	0.350768	0.00563729	0.00850048	0.0833588	0.388505	0.513998	DEGall	EC>CC>SY	404	6.82467e-07	6.09611	7.3018	0.00189488	269	1	protein_coding	tetraspanin9	Member of TETRASPANIN family
AT4G30980	15.3061	8.30648	131.226	133.196	27.203	0	0	74.5998	60.0139	50.8747	82.6867	10.3489	14.9981	2.64559	3.68858	0.0115976	0.0113096	0.0490728	0.594367	0.333653	DEG_SY	other>SY	1324	0.00170342	-2.04424	8.88233	0.00657058	378	1	protein_coding	LJRHL1-like 2	Encodes a basic helix-loop-helix (bHLH) protein that regulates root hair development. One of the three Arabidopsis homologs of the Lotus japonicus ROOTHAIRLESS1 (LjRHL1) gene: At2g24260 (AtLRL1), At4g30980 (AtLRL2), and At5g58010 (AtLRL3).
AT4G31990	212.373	116.805	44.7075	17.8157	78.224	0	0	82.0747	55.7492	69.6996	135.787	58.95	61.0616	167.709	183.61	0.00234922	0.00441636	0.0016073	0.897215	0.0944119	DEG_SY	other>SY	898	0.000286169	-2.04424	9.61128	0.000271464	189	1	protein_coding	aspartate aminotransferase 5	Encodes a plastid-localized aspartate aminotransferase. Does not display any PAT (glutamate/aspartate-prephenate aminotransferase) activity even in the presence of a high concentration of prephenate.
AT4G32770	67.7719	65.3686	32.1797	27.2075	22.1609	0.251412	0	114.413	79.3376	73.1522	58.3042	21.264	12.9412	10.1142	9.85098	0.00302478	0.00691111	0.0042436	0.888943	0.0968775	DEG_SY	other>SY	3836	0.0497073	5.08553	7.92449	0.00571845	356	1	protein_coding	tocopherol cyclase, chloroplast / vitamin E deficient 1 (VTE1) / sucrose export defective 1 (SXD1)	Tocopherol cyclase involved in tocopherol (vitamin E)synthesis. VTE1 over-expressing plants have increased tocopherol indicating VTE1 is a major limiting factor in tocopherol synthesis. Mutants defective in this gene accumulate high amounts of zeaxanthin in conditions of high light or low temperature. Plays a role in the adaptation to low temperature stress, notably phloem loading.
AT4G34030	12.6005	11.0514	29.5407	15.4295	20.1661	0	0	69.6039	117.566	57.2274	14.1854	47.2794	39.5485	38.1041	34.632	0.00240875	0.00216602	0.00631292	0.911273	0.0778391	DEG_SY	other>SY	4030	0.057257	-2.04424	9.4177	0.00195152	271	1	protein_coding	3-methylcrotonyl-CoA carboxylase	MCC-B is involved in leucine degradation in mitochondria. The active protein is a dimer of MCC-A and MCC-B. MCC-A is biotinylated whereas MCC-B is not.
AT4G34230	293.453	643.003	8.68167	0	66.9346	0	0.432015	199.046	29.8835	144.352	112.239	42.667	56.6539	32.4337	72.1585	0.0818174	0.623867	0.00928617	0.174625	0.110404	DEG_CC	CC>other	1337	0.00177972	5.39592	7.83526	0.00551662	355	1	protein_coding	cinnamyl alcohol dehydrogenase 5	Encodes a catalytically active cinnamyl alcohol dehydrogenase which uses p-coumaryl aldehyde as a preferred substrate. It can also use sinapyl, caffeyl, coniferyl and d-hydroxyconiferyl aldehydes as substrates.
AT4G34480	146.957	73.4375	163.936	44.4535	73.7273	0	2.02193	101.229	90.9417	355.305	220.228	36.6942	21.1655	55.8383	52.1255	0.0154522	0.00827271	0.010754	0.951221	0.0142998	DEG_SY	other>SY	3578	0.0421216	7.01471	6.57699	0.00924639	415	1	protein_coding	O-Glycosyl hydrolases family 17 protein
AT4G35300	99.4069	74.659	0.674901	3.08226	10.0686	0	0.271531	135.121	92.9778	120.285	80.7298	64.5535	18.8881	34.6838	29.3232	0.0327361	0.76627	0.0101806	0.0717612	0.119052	DEG_CC	CC>other	1821	0.00505579	6.06781	8.53518	4.52001e-05	146	1	protein_coding	tonoplast monosaccharide transporter2
AT4G35850	126.237	43.7641	42.9491	140.264	62.6242	0	0	61.8976	25.844	104.86	32.3641	63.8364	30.4913	37.4587	40.1086	0.00132186	0.000707295	0.00104787	0.975437	0.0214856	DEG_SY	other>SY	1267	0.00141465	-2.04424	8.90113	0.00966835	418	1	protein_coding	Pentatricopeptide repeat (PPR) superfamily protein
AT4G36150	58.0041	59.3361	74.432	118.884	19.8871	0.129001	0	87.6561	52.0674	61.3439	55.6186	7.94986	6.72774	8.28234	4.62751	0.00300823	0.00444537	0.00118136	0.943898	0.0474668	DEG_SY	other>SY	928	0.00032692	5.40841	8.57025	0.000227241	181	1	protein_coding	Disease resistance protein (TIR-NBS-LRR class) family
AT4G36360	4.94764	7.0521	172.509	69.6995	349.74	0	0	64.1351	72.4079	39.0083	108.696	99.1896	82.8894	58.5734	56.8617	0.00308175	0.00687979	0.0949743	0.150686	0.744378	DEGall	EC>CC>SY	207	1.69173e-10	-2.04424	10.1102	6.25839e-06	124	1	protein_coding	beta-galactosidase 3	putative beta-galactosidase (BGAL3 gene)
AT4G36520	290.732	331.426	272.572	251.672	382.537	0.544991	0.310797	49.8304	104.762	101.809	111.687	41.832	214.028	21.2541	12.813	2.09789e-05	3.60948e-06	1.91717e-05	0.999268	0.000688725	DEG_SY	other>SY	154	8.14129e-13	7.02682	6.76586	0.000131192	166	1	protein_coding	Chaperone DnaJ-domain superfamily protein
AT4G36860	8.17469	43.1744	313.776	352.578	403.254	0.972131	0	138.316	65.2638	76.6891	215.875	15.3732	20.0236	16.1661	20.7117	0.00349293	0.00219273	0.764212	0.0143249	0.215777	DEG_EC	EC>other	379	3.36856e-07	6.43719	7.01311	0.00398709	328	1	protein_coding	LIM domain-containing protein
AT4G39050	11.5759	1.38641	81.4681	50.7956	68.8338	0	0	152.369	139.369	92.6173	98.3934	61.4438	59.6073	31.1922	30.2363	0.00243805	0.00102093	0.209744	0.126402	0.660395	DEGall	EC>CC>SY	723	8.85619e-05	-2.04424	11.125	5.97986e-08	72	1	protein_coding	Kinesin motor family protein
AT4G39830	20.4924	8.13139	10.0234	0	16.4341	0	0	17.7225	22.4529	116.56	203.739	1.82228	0	5.52465	6.15156	0.114883	0.0928956	0.00904185	0.721537	0.0616423	DEG_SY	other>SY	7676	0.238241	-2.04424	9.7945	0.000719049	227	1	protein_coding	Cupredoxin superfamily protein
AT5G04140	0	0.548036	312.422	142.755	232.088	0	0	22.3747	33.7228	22.014	29.8521	0.665916	2.74029	359.277	280.876	0.000175407	0.000131271	0.690694	0.00157315	0.307426	DEG_EC	EC>other	102	6.93481e-17	-2.04424	9.41962	0.000712541	224	1	protein_coding	glutamate synthase 1	Encodes a gene whose sequence is similar to ferredoxin dependent glutamate synthase (Fd-GOGAT). Expression in leaves is induced by light and sucrose. Proposed to be involved in photorespiration and nitrogen assimilation.
AT5G04710	124.759	72.2549	29.7001	141.252	186.444	0	0	5.2714	91.4744	117.107	39.0277	40.6002	14.2951	36.5841	34.298	0.00130046	0.00119662	0.000647472	0.966553	0.0303021	DEG_SY	other>SY	747	0.000105719	-2.04424	9.3044	0.00666661	380	1	protein_coding	Zn-dependent exopeptidases superfamily protein
AT5G04830	0.922685	6.56533	220.484	536.119	173.433	0	0	163.209	122.519	226.769	204.826	38.5222	80.6388	52.4247	68.8266	0.00600961	0.00625608	0.426463	0.0988418	0.46243	DEGall	EC>CC>SY	326	6.68366e-08	-2.04424	9.95288	1.724e-05	135	1	protein_coding	Nuclear transport factor 2 (NTF2) family protein
AT5G05270	0	0	0	0	11.0079	0	0	68.2078	163.613	87.4485	174.453	110.022	48.7321	8.6352	7.89643	0.240758	0.117164	0.327612	0.278511	0.035955	DEG_EC	EC>other	15081	0.703342	-2.04424	9.60421	0.000330175	199	1	protein_coding	Chalcone-flavanone isomerase family protein
AT5G06750	113.461	25.1219	71.4582	368.03	41.6438	0	0.719191	89.8479	88.967	206.969	231.717	25.0222	29.6835	13.0492	13.6036	0.112218	0.0323708	0.0377837	0.780706	0.0369211	DEG_SY	other>SY	1919	0.00623442	5.90016	7.67381	0.00139984	254	1	protein_coding	Protein phosphatase 2C family protein
AT5G06820	83.5082	41.5341	130.139	32.1565	37.2452	0	0	4.62686	280.034	51.3243	43.1273	0.913159	4.12727	0.603809	0.656657	0.000660541	0.000524036	0.000611942	0.977948	0.0202555	DEG_SY	other>SY	1125	0.000762604	-2.04424	10.2144	0.000722306	229	1	protein_coding	STRUBBELIG-receptor family 2
AT5G07870	86.4845	28.8656	18.3774	112.981	21.3981	0.517953	0	156.348	31.2537	222.782	223.057	4.78477	0	16.9834	16.7368	0.0589186	0.0249492	0.0117977	0.877053	0.0272815	DEG_SY	other>SY	4362	0.0708367	5.81869	8.22089	0.00111251	244	1	protein_coding	HXXXD-type acyl-transferase family protein
AT5G08415	7.50263	118.127	81.8401	15.7153	13.6653	0	0	89.6914	34.2602	69.1398	57.0515	24.9501	15.0319	32.1636	27.7004	0.0195938	0.00506058	0.00706713	0.932058	0.0362207	DEG_SY	other>SY	3247	0.0316473	-2.04424	8.84508	0.00883896	413	1	protein_coding	Radical SAM superfamily protein
AT5G09570	43.1442	0	29.2168	3.08317	13.979	0	0	188.666	257.482	49.6783	88.2404	3.97716	3.86592	0	9.73993	0.159497	0.024451	0.0456442	0.726282	0.0441257	DEG_SY	other>SY	9015	0.321745	-2.04424	9.29361	0.00253239	296	1	protein_coding	Cox19-like CHCH family protein
AT5G09970	0.330368	0.231314	1.13456	0.217132	0.568	0.228006	0.523603	119.699	85.9428	138.843	137.558	0	0	0.936774	0.700019	0.843224	0.0734538	0.0216671	0.0603883	0.00126671	nonDEG		18632	0.901395	6.21425	7.09149	0.000302258	194	1	protein_coding	cytochrome P450, family 78, subfamily A, polypeptide 7	member of CYP78A
AT5G10450	81.2114	37.5318	98.1585	77.3437	42.0715	0	1.09604	275.53	99.8006	73.7194	188.101	298.294	254.138	410.368	398.951	0.0190919	0.00855761	0.024903	0.923728	0.0237192	DEG_SY	other>SY	4550	0.0780285	6.16804	7.03965	0.00470886	340	1	protein_coding	G-box regulating factor 6	Encodes a member of the 14-3-3 gene family that is a lambda isoform (14-3-3&#955;). Interacts with APX3 (ascorbate peroxidase) and AKR2 , suggesting a role in mediating oxidative metabolism in stress response. This protein was shown to colocalize and interact with SERK1 by which it is phosphorylated. This protein is also reported to interact with the phosphorylated form of the BZR1 transcription …
AT5G11050	152.669	221.227	691.249	320.061	546.901	2.60252	0.548962	314.694	451.374	270.529	340.937	4.94535	0	0	0	0.00907413	0.00555504	0.0820624	0.607182	0.296127	DEG_SY	other>SY	436	1.07398e-06	7.37696	6.77988	0.000123273	163	1	protein_coding	myb domain protein 64	Member of R2R3-MYB transcription factor gene family.
AT5G11130	162.261	193.284	0	0	0	0	0.578269	303.895	108.647	172.45	139.997	0	0	0	0	0.00330445	0.663715	0.0225052	0.00152003	0.308955	DEG_CC	CC>other	533	6.62336e-06	5.85828	8.11611	0.000381585	201	1	protein_coding	Exostosin family protein
AT5G13980	44.953	72.562	35.9665	58.1501	79.2453	0	0	42.849	40.8366	37.3285	34.8468	143.593	187.556	75.3664	58.6595	0.000127963	0.000143933	0.000262325	0.984502	0.0149638	DEG_SY	other>SY	769	0.000123951	-2.04424	9.30185	0.00125751	251	1	protein_coding	Glycosyl hydrolase family 38 protein
AT5G14370	93.5775	76.561	18.5567	2.73458	25.819	0.536306	0.205123	139.58	282.13	281.263	110.051	81.1788	110.776	46.2114	41.9156	0.0968794	0.401204	0.016349	0.366285	0.119283	DEG_CC	CC>other	4859	0.0903452	6.1436	7.84609	9.96143e-05	160	1	protein_coding	CCT motif family protein
AT5G14590	79.1277	87.2087	76.1339	34.196	79.5673	0	0	134.417	73.9834	121.916	63.4062	36.4398	27.1663	43.4668	46.7885	0.000101549	0.000206115	0.000200128	0.983962	0.0155304	DEG_SY	other>SY	1270	0.00142864	-2.04424	9.80791	7.56846e-05	154	1	protein_coding	Isocitrate/isopropylmalate dehydrogenase family protein
AT5G14860	116.327	163.654	3.34208	0.440036	0	0.418484	0	147.491	119.639	95.498	54.0993	3.60072	2.26305	0	0	0.0064153	0.887376	0.00339418	0.0123811	0.090433	DEG_CC	CC>other	1756	0.00465509	5.1204	7.99422	0.00456253	337	1	protein_coding	UDP-Glycosyltransferase superfamily protein
AT5G16230	287.147	152.159	31.2701	21.0958	31.6035	0	0	33.0225	287.569	135.987	192.774	6.47431	10.7757	3.52051	3.11533	0.00299541	0.0121517	0.00984647	0.383699	0.591307	DEGall	CC>EC>SY	640	3.6289e-05	-2.04424	10.4867	9.12328e-06	128	1	protein_coding	Plant stearoyl-acyl-carrier-protein desaturase family protein
AT5G17310	46.3547	71.4721	42.2696	57.7785	72.2806	0	0	53.0613	31.3399	160.155	56.0835	29.2532	27.6839	21.2636	21.5702	0.000157989	0.000171995	0.00038736	0.985083	0.0142001	DEG_SY	other>SY	1510	0.00279556	-2.04424	9.55225	0.000930786	239	1	protein_coding	UDP-glucose pyrophosphorylase 2
AT5G20320	25.978	0.704313	33.7897	41.7407	64.5867	0	0	153.577	8.24862	0.571482	32.0841	35.2139	29.5041	11.0215	7.84273	0.00923105	0.00154072	0.0918443	0.586481	0.310903	DEG_SY	other>SY	1026	0.000516244	-2.04424	10.2918	0.00271354	304	1	protein_coding	dicer-like 4	Encodes an RNase III-like enzyme that catalyzes processing of trans-acting small interfering RNA precursors in a distinct small RNA biogenesis pathway. The protein is also involved in the production of 21-nt primary siRNAs from both inverted-repeat constructs and endogenous sequences, as well as the RDR6-dependent 21-nt secondary siRNAs involved in long-range cell-to-cell signaling. It binds DRB4…
AT5G20350	35.217	18.6194	38.7045	0.448595	33.5124	0	0	122.804	29.0601	50.0605	75.3852	45.6186	24.6981	47.8327	40.479	0.0285828	0.0268535	0.00347907	0.879865	0.06122	DEG_SY	other>SY	3675	0.0450126	-2.04424	9.72295	0.000213184	177	1	protein_coding	Ankyrin repeat family protein with DHHC zinc finger domain	Encodes a protein containing ankyrin and DHHC-CRD domain. Acts to restrict the size of the swelling that forms at the beginning of root hair cell growth, possibly by a mechanism that requires RHD1. Mutant displays defects in both root hair and pollen tube growth.
AT5G22140	192.538	254.337	28.1996	36.4874	27.9628	0	0.193368	168.191	197.578	10.4583	146.911	15.1432	8.75991	4.86532	6.44008	0.00478498	0.0327301	0.00713779	0.364234	0.591113	DEGall	CC>EC>SY	1004	0.000479578	4.9564	8.95622	0.00224042	290	1	protein_coding	FAD/NAD(P)-binding oxidoreductase family protein
AT5G23710	82.5549	0	122.165	0	0	0	0	264.837	376.664	134.658	1.44567	0	0	10.6954	12.4017	0.336054	0.0296698	0.00972364	0.613401	0.0111517	DEG_SY	other>SY	9558	0.352067	-2.04424	9.90353	0.00358094	322	1	protein_coding	DNA binding;DNA-directed RNA polymerases
AT5G24240	258.343	236.705	0	0.295452	0	0	0.158241	22.7455	93.2205	65.3793	65.9072	4.72677	3.03894	0.306423	0.690387	0.00067921	0.880058	0.00106974	0.00185951	0.116334	DEG_CC	CC>other	261	2.31979e-09	4.69913	8.44168	0.00748393	396	1	protein_coding	Phosphatidylinositol 3- and 4-kinase ;Ubiquitin family protein
AT5G24430	0	0	85.424	29.5996	113.133	1.0064	9.55731	371.082	199.569	276.883	238.257	41.0948	29.6368	15.9193	15.9771	0.0281374	0.623603	0.176327	0.0064946	0.165438	DEG_CC	other>CC	972	0.000396927	8.83384	4.74488	0.00981823	424	1	protein_coding	Calcium-dependent protein kinase (CDPK) family protein
AT5G26910	30.3668	12.1902	25.8202	53.3308	3.85402	0	0	36.0736	57.344	39.786	25.2201	27.3701	26.6466	12.2699	10.9618	0.0089642	0.00573911	0.00269063	0.942061	0.0405451	DEG_SY	other>SY	2237	0.0107658	-2.04424	9.45728	0.000718359	226	1	protein_coding
AT5G27660	165.132	221.623	87.4642	42.0285	143.442	0	0	173.069	136.355	201.656	242.339	12.6802	7.57582	9.88587	19.7043	0.000299859	0.00061194	0.000326515	0.961044	0.0377178	DEG_SY	other>SY	616	2.5734e-05	-2.04424	10.723	5.06507e-07	92	1	protein_coding	Trypsin family protein with PDZ domain
AT5G28910	0	0	11.9429	0.264235	0	0	0	293.541	78.3363	247.034	90.8513	0	0	1.20511	0.897314	0.190475	0.106018	0.404963	0.2541	0.044444	DEG_EC	EC>other	10283	0.400863	-2.04424	10.8105	2.99587e-06	109	1	protein_coding
AT5G37950	0	0	0	0	0	0	0	36.9911	71.0413	77.9564	105.656	0	0	2.76494	0.464329	NA	NA	NA	NA	NA	NA	NA	NA	NA	-2.04424	9.24258	0.00202621	280	1	protein_coding	UDP-Glycosyltransferase superfamily protein
AT5G38140	0	2.97614	0	0	0	0	0	116.114	343.489	382.544	834.791	36.6453	63.4726	11.5116	7.92975	0.0959102	0.691965	0.0840787	0.0892084	0.0388374	DEG_CC	CC>other	18684	0.904547	-2.04424	11.1466	1.17298e-06	98	1	protein_coding	nuclear factor Y, subunit C12
AT5G39850	352.327	64.1206	254.417	127.241	762.954	2.07798	4.16276	170.714	479.151	246.444	125.988	136.22	74.431	5.79714	15.5685	0.12403	0.0162592	0.0389621	0.796242	0.0245059	DEG_SY	other>SY	1711	0.00428435	7.1213	5.38265	0.00849043	411	1	protein_coding	Ribosomal protein S4
AT5G41080	76.2558	104.523	33.4115	5.36641	78.1904	0	0	194.008	61.7828	211.132	107.226	13.2815	10.2832	3.3912	4.91936	0.0085463	0.0176449	0.00172036	0.891137	0.080951	DEG_SY	other>SY	2449	0.0143212	-2.04424	9.99999	2.5651e-05	142	1	protein_coding	PLC-like phosphodiesterases superfamily protein
AT5G44290	59.9427	29.0354	30.9522	12.1212	41.9881	0	0	88.8796	34.1409	43.2122	42.1727	33.2259	28.6876	37.1506	46.7189	0.00118515	0.00110792	0.000955731	0.972544	0.0242074	DEG_SY	other>SY	2232	0.0107003	-2.04424	9.26051	0.00181621	268	1	protein_coding	Protein kinase superfamily protein
AT5G45140	88.7537	130.143	108.325	206.684	82.9395	0	0	95.143	44.2624	65.6996	93.1151	16.9192	26.7699	14.2721	12.7855	8.21419e-05	7.54267e-05	0.000122807	0.986163	0.0135565	DEG_SY	other>SY	281	6.46335e-09	-2.04424	10.4653	3.06665e-06	110	1	protein_coding	nuclear RNA polymerase C2	Encodes a subunit of RNA polymerase III (aka RNA polymerase C).
AT5G45340	35.5861	0	70.1798	32.6574	171.277	0.12281	0	94.1549	78.011	66.2082	75.8814	0.520209	33.517	7.00415	10.6325	0.0575808	0.00760434	0.170797	0.565223	0.198795	DEG_SY	other>SY	3209	0.0301598	4.58905	8.93153	0.00165974	265	1	protein_coding	cytochrome P450, family 707, subfamily A, polypeptide 3	Encodes a protein with ABA 8'-hydroxylase activity; involved in ABA catabolism. Mutant analyses show that disruption in the gene results in more drought tolerance whereas overexpression results in increased transpiration rate and reduced drought tolerance. Gene involved in postgermination growth. Plant P450 CYP707A3, ABA 8'-hydroxylase, binds enantioselectively (+)-ABA but not (-)-ABA, whereas th…
AT5G47910	58.4134	103.292	109.536	243.308	223.587	0.371208	0.253291	227.924	26.2952	54.2557	121.591	5.60993	8.34159	49.2788	87.0633	0.00712948	0.00340962	0.0139714	0.875429	0.100061	DEG_SY	other>SY	345	1.40844e-07	6.63007	7.3186	0.000432472	205	1	protein_coding	respiratory burst oxidase homologue D	NADPH/respiratory burst oxidase protein D (RbohD).Interacts with AtrbohF gene to fine tune the spatial control of ROI production and hypersensitive response to cell in and around infection site.
AT5G48510	0	0	287.353	729.823	54.3875	0	0	213.328	205.868	519.864	183.213	3.21918	0	0	0.179782	0.00572914	0.00735423	0.873546	0.0174998	0.0958704	DEG_EC	EC>other	386	3.87218e-07	-2.04424	9.97787	3.39089e-05	143	1	protein_coding	BTB/POZ domain-containing protein
AT5G49945	74.0912	29.2482	23.9901	4.16852	11.2429	0	0.169902	23.4952	207.329	69.4792	48.7185	27.3134	16.9193	16.9354	13.8888	0.0314069	0.0406849	0.0086043	0.828065	0.0912391	DEG_SY	other>SY	4930	0.0932016	4.78795	8.61932	0.00726613	389	1	protein_coding	Protein of unknown function (DUF1682)
AT5G52920	502.763	359.334	83.5353	200.501	105.815	0	0	346.268	243.11	214.587	218.954	131.548	77.4575	140.97	134.74	0.000424085	0.000509084	0.000408042	0.947893	0.0507654	DEG_SY	other>SY	251	1.37547e-09	-2.04424	11.3988	1.2629e-08	64	1	protein_coding	plastidic pyruvate kinase beta subunit 1	encodes a dominant chloroplast pyruvate kinase beta subunit. Important for seed oil biosynthesis. Ubiquitously expressed, with significantly increased expression in maturing seeds. The mutant plant has wrinkled seeds, with a 50-70% reduction in seed fatty acid content.
AT5G53560	121.913	556.279	3.51663	1.08121	2.7845	0.621588	0	112.167	386	210.344	393.522	308.964	186.44	216.886	271.281	0.00709212	0.860981	0.0143447	0.0206353	0.0969467	DEG_CC	CC>other	925	0.000320172	5.29834	8.35011	0.00114266	245	1	protein_coding	cytochrome B5 isoform E	Encodes a cytochrome b5 isoform that can be reduced by AtCBR, a cytochrome b5 reductase.
AT5G54170	146.658	143.524	149.015	80.0968	140.83	0	0	527.64	184.169	193.831	90.0144	37.7332	41.0808	81.7612	104.188	1.00772e-05	1.9723e-05	5.21867e-05	0.993026	0.00689226	DEG_SY	other>SY	542	7.79772e-06	-2.04424	11.1874	7.70803e-07	96	1	protein_coding	Polyketide cyclase/dehydrase and lipid transport superfamily protein
AT5G55900	26.7895	10.5796	606.513	122.757	302.303	0.390448	0	197.977	133.738	96.4959	202.913	21.8111	9.56189	3.03264	4.54358	0.012727	0.0122137	0.25241	0.243337	0.479312	DEGall	EC>CC>SY	375	2.76534e-07	5.33539	8.42422	0.000508751	212	1	protein_coding	Sucrase/ferredoxin-like family protein
AT5G56090	96.4729	33.968	49.6059	0	0	0	0	41.972	47.4022	123.572	15.0674	17.901	8.75928	7.48091	10.4242	0.138685	0.300629	0.00600602	0.442521	0.112159	DEG_SY	other>SY	5703	0.130637	-2.04424	9.10047	0.0070045	385	1	protein_coding	cytochrome c oxidase 15	Encodes a homolog of COX15. Microarray analysis show a 3.2 fold increase in transcription after treatment with rotenone, an electron transport chain inhibitor.
AT5G56300	0	0	3.45723	6.76935	66.8852	0	0	178.432	298.57	207.494	150.627	18.1391	16.1906	0.624617	0.542401	0.0447733	0.0384996	0.731202	0.105277	0.0802483	DEG_EC	EC>other	3145	0.028597	-2.04424	10.4969	2.99587e-06	108	1	protein_coding	gibberellic acid methyltransferase 2	A member of the Arabidopsis SABATH methyltransferase gene family. Encodes GAMT2, a methyltransferase that uses S-adenosine-L-methionine (SAM) as a methyl donor to methylate the carboxyl group of GAs, resulting in the methyl esters of GAs (MeGAs). Expressed most highly in the siliques during seed development.
AT5G57010	41.7057	11.9248	15.8434	8.95857	0	0	0	218.005	91.1277	52.2379	42.6647	0	0	0.522344	2.19274	0.10936	0.113346	0.00854174	0.697373	0.0713788	DEG_SY	other>SY	6517	0.172651	-2.04424	9.90071	9.96143e-05	161	1	protein_coding	calmodulin-binding family protein
AT5G57480	37.0371	64.5993	66.5064	173.438	66.3211	0.156758	0.149059	171.424	181.67	182.945	105.827	2.86359	3.81471	2.5149	6.24059	0.00433258	0.00269606	0.00435716	0.920771	0.0678432	DEG_SY	other>SY	1258	0.00137306	5.73958	8.85579	5.4189e-06	121	1	protein_coding	P-loop containing nucleoside triphosphate hydrolases superfamily protein
AT5G57580	100.509	46.3438	73.5632	140.004	48.4673	0	0	25.7592	127.709	76.3529	81.213	65.4339	61.8451	51.3379	47.2544	0.000500803	0.000339588	0.000644716	0.976941	0.0215743	DEG_SY	other>SY	745	0.000105707	-2.04424	9.89208	8.13071e-05	156	1	protein_coding	Calmodulin-binding protein
AT5G58787	46.0405	139.18	13.681	96.5629	39.0344	0	0	48.6903	73.8743	204.586	120.534	6.91947	5.99527	16.6604	23.2346	0.00573282	0.00416791	0.00163755	0.955817	0.0326452	DEG_SY	other>SY	2130	0.00906615	-2.04424	9.62243	0.000468886	209	1	protein_coding	RING/U-box superfamily protein
AT5G58850	49.7698	48.8754	280.417	97.9954	175.777	0	0.148449	104.691	127.613	115.119	126.389	0.995455	0	0	0	0.00138479	0.0020307	0.00973518	0.579056	0.407793	DEG_SY	other>SY	821	0.000169119	4.29836	9.64013	0.000930786	240	1	protein_coding	myb domain protein 119	Encodes a putative transcription factor, member of the R2R3 factor gene family (MYB119).
AT5G62000	90.0099	51.3198	155.022	238.574	81.6143	0.385381	0	76.5146	113.084	32.6459	85.356	184.203	113.705	131.998	120.322	0.0109028	0.00608308	0.0184171	0.899672	0.0649247	DEG_SY	other>SY	551	8.58976e-06	6.17677	7.46312	0.00169963	266	1	protein_coding	auxin response factor 2	Encodes an auxin response factor. Mutants have many defects including enlarged rosette leaves, reduced fertility, later senescence, hypocotyl elongation defects, enlarged seeds and enlarged cotyledons. May not mediate auxin effects. Increase in seed size due to increased cell proliferation.
AT5G62090	25.3306	40.9862	101.97	19.6634	48.9935	0	0	48.3942	25.4411	18.576	23.2584	67.1564	77.3853	26.1266	20.6974	0.00100292	0.00103474	0.00131517	0.951948	0.0446994	DEG_SY	other>SY	1129	0.000768812	-2.04424	8.82422	0.009537	416	1	protein_coding	SEUSS-like 2
AT5G62470	0	0	0	2.70832	0	0	0	66.3342	37.0799	119.402	18.3389	66.3735	179.625	24.6216	25.2437	0.258848	0.133929	0.306039	0.267597	0.0335873	DEG_EC	EC>other	18125	0.8732	-2.04424	9.04175	0.0073343	393	1	protein_coding	myb domain protein 96	Encodes a R2R3 type Myb transcription factor whose expression is strongly induced by abscisic acid. Mediates abscisic acid signaling during drought stress response.
AT5G62530	85.2569	38.2778	83.1812	14.524	62.6307	1.87791	0.968136	225.969	176.695	204.598	167.155	50.7358	36.2784	48.9207	58.0635	0.103877	0.0311124	0.0187324	0.828794	0.0174838	DEG_SY	other>SY	5628	0.126408	7.63415	6.14596	0.000169061	173	1	protein_coding	aldehyde dehydrogenase 12A1	Encodes mitochondrial Delta-pyrroline-5- carboxylate dehydrogenase. Involved in the catabolism of proline to glutamate. Involved in protection from proline toxicity. Induced at pathogen infection sites. P5CDH and SRO5 (an overlapping gene in the sense orientation) generate 24-nt and 21-nt siRNAs, which together are components of a regulatory loop controlling reactive oxygen species (ROS) producti…
AT5G63240	0.199718	0.549021	0.415386	0.381073	0.181389	0	0	194.466	63.1879	237.544	188.157	1.33228	3.02371	0	0	NA	NA	NA	NA	NA	NA	NA	NA	NA	-2.04424	8.93934	0.00730338	392	1	protein_coding	Carbohydrate-binding X8 domain superfamily protein
AT5G64060	18.891	104.799	238.851	142.99	194.434	0	0	73.6269	192.57	31.3315	90.1762	10.7591	12.8398	0.881045	1.39019	0.00145002	0.000492466	0.0419994	0.540931	0.415127	DEG_SY	other>SY	579	1.2989e-05	-2.04424	9.65034	0.000457973	208	1	protein_coding	NAC domain containing protein 103
AT5G64370	74.6944	100.858	209.079	23.1303	10.9624	0	0	125.258	37.1976	58.5352	97.6524	38.3207	29.0508	48.1235	53.4739	0.00819879	0.0134326	0.0013549	0.907559	0.069455	DEG_SY	other>SY	1932	0.0063345	-2.04424	9.18054	0.0027688	308	1	protein_coding	beta-ureidopropionase	PYD3 encodes a beta-ureidopropionase which, when expressed in E. coli, has been shown to convert beta-ureidopropionate into beta-alanine. It localizes to the cytosol and plays an important role in uracil degradation.
AT5G64710	0.166576	53.1111	15.8158	68.7874	21.8605	0	0.103428	40.1558	54.3221	59.8925	97.4478	9.47491	4.7574	2.21155	2.00102	0.071578	0.008102	0.0418876	0.812048	0.0663847	DEG_SY	other>SY	4560	0.0784029	4.8113	8.66601	0.00202158	276	1	protein_coding	Putative endonuclease or glycosyl hydrolase
AT5G64720	9.05576	28.4792	4981.89	3290.04	3555.34	20.7531	7.16221	8078.96	9493.52	8710.14	10801	117.221	200.859	0.154329	0	4.72369e-05	0.000289441	0.964104	8.20286e-05	0.0354771	DEG_EC	EC>other	86	2.24744e-18	9.77936	8.42554	9.90433e-09	61	1	protein_coding	Protein of unknown function (DUF1278)
AT5G65430	80.4061	38.6774	15.9246	37.1283	125.907	0	0.338596	135.633	137.101	166.269	36.8883	72.7275	22.2353	140.253	140.286	0.0135998	0.00754965	0.00352267	0.939509	0.035819	DEG_SY	other>SY	3895	0.0519731	4.81422	8.67185	0.00316746	317	1	protein_coding	general regulatory factor 8	member of 14-3-3 proteins. This protein is reported to interact with the BZR1 transcription factor involved in brassinosteroid signaling and may affect the nucleocytoplasmic shuttling of BZR1
AT5G66140	18.5857	16.8499	46.345	106.947	4.24714	0	0	56.5061	42.8247	154.566	91.9075	63.7875	40.3605	42.3277	52.7661	0.0321559	0.0375177	0.0116558	0.791891	0.126779	DEG_SY	other>SY	3821	0.0494462	-2.04424	8.88734	0.00922748	414	1	protein_coding	proteasome alpha subunit D2	Encodes alpha5 subunit of 20S proteosome complex involved in protein degradation.
AT5G66920	24.2906	0.665119	30.9967	0	4.24717	0	0	93.2015	66.1036	57.8959	83.5482	26.1323	51.8151	19.7641	20.1928	0.173327	0.0424978	0.0126036	0.743907	0.0276652	DEG_SY	other>SY	8098	0.263754	-2.04424	9.60656	0.00023324	182	1	protein_coding	SKU5 similar 17
AT5G67270	50.2553	42.7571	183.965	25.6231	0	0	0	37.1847	397.943	70.7634	153.896	39.2447	37.2054	14.5073	12.7896	0.0761531	0.154517	0.00471268	0.637857	0.126761	DEG_SY	other>SY	4274	0.0662824	-2.04424	10.057	0.000129002	165	1	protein_coding	end binding protein 1C	encodes a homolog of animal microtubule-end-binding protein. There are two other members of this family. EB1 forms foci at regions where the minus ends of microtubules are gathered during mitosis and early cytokinesis.
AT5G67470	84.5758	20.3585	100.868	62.0766	112.349	0.150707	0.191071	31.1929	49.9261	32.5676	84.7825	27.5879	33.2197	19.1259	21.343	0.00602144	0.00124451	0.0286197	0.870795	0.0933193	DEG_SY	other>SY	926	0.000323141	5.58794	6.98871	0.00599976	364	1	protein_coding	formin homolog 6
