# Supplementary material for: Dynamics of the cell fate specifications during female gametophyte development in Arabidopsis
Source: PLoS Biol. 2021 Mar 26;19(3):e3001123. doi: 10.1371/journal.pbio.3001123 (PMC7997040; doi:10.1371/journal.pbio.3001123)
Supplement: S11 Table — Slightly expressed genes in myb98 synergid cells. (XLSX) [file pbio.3001123.s033.xlsx]

## Sheet: Table.S11
Table.S11: Downregulated genes in myb98 synergid cell
	TPM values															statistics for identification of DEGs among FG cells in WT									statistics for identification of DEGs in synergid cells
gene_id	CC1	CC2	EC1	EC2	EC3	SY1	SY2	mSY1	mSY2	mSY3	mSY4	ov1	ov2	seedling1	seedling2	nonDEG	DEG_CC	DEG_EC	DEG_SY	DEGall	out.MAP	orderings	ranking	q.value	a.value	m.value	q.value	rank	estimatedDEG	Type	Short_description	Curator_summary
AT1G01305	88.175	7.53204	0.397005	1.12384	1.68965	5729.82	5442.26	4.28734	0	7.90375	2.7776	334.362	237.516	0	0	1.71689e-05	3.33043e-05	0.00194595	0.596869	0.401134	DEG_SY	SY>other	27	5.05442e-32	8.69961	-11.405	6.68386e-17	24	1	protein_coding
AT1G01340	18.0915	19.4613	31.3073	0	13.8081	121.232	174.851	0	0	0.467763	0	0	0	5.82961	4.7349	0.0206062	0.0476388	0.00862573	0.742871	0.180258	DEG_SY	SY>other	2358	0.0129179	5.75973	-10.9071	1.29033e-10	53	1	protein_coding	cyclic nucleotide gated channel 10	member of Cyclic nucleotide gated channel family
AT1G05780	3.80132	0	5.47851	3.79803	0	99.5609	110.506	0	0	0.345137	0.240428	18.5446	11.171	6.92176	7.25959	0.0157388	0.0059827	0.00743457	0.941442	0.0294021	DEG_SY	SY>other	2564	0.0162219	4.18644	-9.94	0.00016055	169	1	protein_coding	Vacuolar ATPase assembly integral membrane protein VMA21-like domain
AT1G09080	2.2028	22.5263	0	0	0	27.8639	29.7173	0	0	0.204983	0	0.247523	1.74369	0.540151	3.18035	0.0130629	0.00496546	0.608776	0.0863532	0.286843	DEG_EC	other>EC	1243	0.0013157	3.6525	-9.86253	0.00205634	283	1	protein_coding	Heat shock protein 70 (Hsp 70) family protein
AT1G10210	28.0495	1.89797	24.1362	0	2.96166	2.63143	77.6793	0.299169	0.568331	0.481682	1.19036	9.68901	3.04053	12.5301	8.8091	0.528368	0.122176	0.110447	0.22809	0.0109196	nonDEG		10700	0.424258	5.50062	-6.79298	0.00962552	417	1	protein_coding	mitogen-activated protein kinase 1	Encodes ATMPK1.
AT1G11730	6.99125	0	21.612	5.65047	32.9036	724.931	579.519	114.064	53.183	169.55	75.2012	7.31157	3.58953	3.48651	2.9582	0.000820668	0.00161523	0.00281376	0.854161	0.140589	DEG_SY	SY>other	249	1.33616e-09	10.9848	-3.55261	0.00120865	248	1	protein_coding	Galactosyltransferase family protein
AT1G12710	0	0	1.851	0	25.2592	37.4467	80.0823	0.286657	0	0	0	16.9894	13.3766	26.6635	18.0929	0.0922147	0.186365	0.0102517	0.592619	0.118549	DEG_SY	SY>other	2277	0.0114873	3.99224	-10.1833	0.000518355	214	1	protein_coding	phloem protein 2-A12	This gene is predicted to encode a protein with a PP2 domain. This domain in present in lectins found in squash and cucumber, suggesting that this protein could potentially have carbohydrate binding capabilities.
AT1G14970	44.426	38.4733	6.21004	84.5655	9.88851	170.91	48.0529	13.5126	16.8891	14.5066	21.2316	33.4064	8.8552	6.84611	4.80497	0.30399	0.245885	0.0387881	0.377296	0.034041	DEG_SY	SY>other	6003	0.146981	8.92313	-3.67654	0.00669333	382	1	protein_coding	O-fucosyltransferase family protein
AT1G16980	0	0	0	0	0	58.1072	46.9394	0	0	0	0	0	0	0	0	0.000802416	0.000538143	0.00244991	0.906055	0.0901542	DEG_SY	SY>other	332	7.93467e-08	-2.04424	-12.3661	2.39853e-07	84	1	protein_coding	trehalose-phosphatase/synthase 2	Encodes an enzyme putatively involved in trehalose biosynthesis. The protein has a trehalose synthase (TPS)-like domain that may or may not be active but no trehalose phosphatase (TPP)-like domain.
AT1G18486	0	0.932603	0	0	0.154308	180.278	311.581	0.79155	0	0	0.19396	7.37293	0.101832	0	0	0.00104475	0.0011764	0.00578634	0.899018	0.0929748	DEG_SY	SY>other	615	2.52732e-05	3.89787	-10.4243	8.87426e-05	158	1	protein_coding
AT1G22015	334.546	443.675	2.65212	0	0	1510.82	1571.07	382.894	436.84	363.272	538.426	33.5254	20.4613	0	0	0.000852397	0.000740829	0.184733	0.0377691	0.775904	DEGall	SY>CC>EC	87	2.28303e-18	12.4646	-2.76483	0.00743191	394	1	protein_coding	Galactosyltransferase family protein
AT1G26620	10.2808	1.95319	0.150318	0	0	10.2238	15.3493	0	0	0	0	15.1823	6.29167	8.21784	7.40517	0.0337315	0.0132912	0.657729	0.11775	0.177499	DEG_EC	other>EC	2806	0.0215275	-2.04424	-10.6272	0.00533181	345	1	protein_coding	Plant protein of unknown function (DUF863)
AT1G27120	84.3086	190.797	19.7452	7.87071	10.5972	888.259	770.464	34.2487	9.31116	8.72882	42.1438	38.74	23.3345	8.82109	5.75035	0.00158984	0.000787636	0.0794693	0.397603	0.52055	DEGall	SY>CC>EC	80	1.31294e-18	10.6621	-6.09959	1.72861e-08	66	1	protein_coding	Galactosyltransferase family protein
AT1G27350	56.2073	31.5199	32.0568	0	0	680.81	238.637	78.411	87.3643	19.3801	87.1892	77.6558	40.1479	49.9828	60.9512	0.0290249	0.0440165	0.0478923	0.690478	0.188588	DEG_SY	SY>other	1698	0.00416939	9.42994	-3.69761	0.00543719	349	1	protein_coding	Ribosome associated membrane protein RAMP4
AT1G28180	0	0	0	0	0	172.076	178.834	0	0	0.144892	0	2.72337	0	0	0	0.000214715	0.00015275	0.000791329	0.908449	0.0903923	DEG_SY	SY>other	163	1.76832e-12	4.19112	-12.9398	1.72539e-12	38	1	protein_coding	P-loop containing nucleoside triphosphate hydrolases superfamily protein
AT1G28710	14.2653	36.9384	0.252742	6.98271	2.06777	159.619	129.526	0	2.89635	3.26827	0	12.9474	13.4919	9.10773	7.5725	0.0125503	0.00845509	0.0294658	0.796713	0.152816	DEG_SY	SY>other	890	0.000268868	7.11831	-7.33325	0.000277991	190	1	protein_coding	Nucleotide-diphospho-sugar transferase family protein
AT1G31150	41.6722	26.507	0.243054	6.61793	13.9013	69.5689	0	0	0	0	0	32.2897	10.2473	8.81818	8.67102	0.401109	0.33946	0.0864996	0.143849	0.0290818	nonDEG		11374	0.467307	-2.04424	-11.6872	0.00458355	338	1	protein_coding	Domain of unknown function (DUF1985)
AT1G34190	23.2889	52.6794	66.7519	79.5292	53.7072	22.9388	318.967	18.0246	34.2825	19.6866	19.8379	66.7148	36.5684	43.4182	43.3913	0.141968	0.116298	0.0866015	0.606572	0.0485608	DEG_SY	SY>other	3375	0.0354093	9.56114	-3.81206	0.00825322	404	1	protein_coding	NAC domain containing protein 17
AT1G35467	28.0351	1.59847	0.383336	0	0	912.902	544.087	0.436084	0	0.092966	0.320572	185.514	52.8666	0	0	0.00264887	0.00162707	0.0624636	0.450481	0.482779	DEGall	SY>CC>EC	285	8.79903e-09	4.90816	-11.2511	3.97584e-11	47	1	protein_coding	RALF-like 5	Rapid alkalinization factor (RALF) family protein. Member of a diversely expressed predicted peptide family showing sequence similarity to tobacco Rapid Alkalinization Factor (RALF), and is believed to play an essential role in the physiology of Arabidopsis. Consists of a single exon and is characterized by a conserved C-terminal motif and N-terminal signal peptide.
AT1G45190	129.484	3.6107	0.825581	0.358399	1.56412	3518.57	2263.5	21.7222	28.2369	63.999	67.6761	205.486	93.1716	0	0	0.000249287	0.000185174	0.0212302	0.537674	0.440662	DEG_SY	SY>other	85	2.21644e-18	10.0907	-6.88783	3.60498e-11	46	1	protein_coding	downregulated in DIF1 18
AT1G45215	87.823	12.2085	0.768559	1.01518	5.71967	5015.24	3994.33	128.018	159.926	378.647	267.02	490.689	202.188	0	0	4.08344e-05	8.7952e-05	0.00195441	0.783202	0.214715	DEG_SY	SY>other	40	4.84484e-26	11.3429	-5.15959	2.6335e-07	85	1	protein_coding	Protein of unknown function (DUF784)	Encodes a ECA1 gametogenesis related family protein
AT1G45221	88.6101	13.5709	0.702829	0.985279	5.33656	5083.37	3930.02	126.907	156.85	378.756	268.264	507.464	193.434	0	0	4.27282e-05	9.6296e-05	0.0021542	0.767665	0.230042	DEG_SY	SY>other	38	6.41353e-27	11.3821	-5.16522	2.69476e-07	86	1	protein_coding	Bifunctional inhibitor/lipid-transfer protein/seed storage 2S albumin superfamily protein	Encodes a ECA1 gametogenesis related family protein
AT1G45223	121.286	14.9168	1.13851	1.46215	5.96291	5967.61	4764.2	166.105	226.298	451.505	311.318	483.557	458.553	0	0	3.91351e-05	7.80922e-05	0.0023857	0.748524	0.248973	DEG_SY	SY>other	36	1.78191e-27	11.7016	-5.1055	1.88755e-07	81	1	protein_coding	Protein of unknown function (DUF784)	Encodes a ECA1 gametogenesis related family protein
AT1G45249	0.392983	0	21.5178	5.48301	1.50324	125.454	0	0	0	0	0	39.205	43.7766	20.7334	26.3864	0.261538	0.325903	0.145434	0.198564	0.0685608	DEG_CC	other>CC	2646	0.0176315	-2.04424	-12.3801	0.000658436	220	1	protein_coding	abscisic acid responsive elements-binding factor 2	Leucine zipper transcription factor that binds to the abscisic acid (ABA)responsive element (ABRE) motif in the promoter region of ABA-inducible genes. Enhances drought tolerance in vegetative tissues. Required for normal glucose response. Localized in the nucleus. Expressed constitutively in roots, leaf vascular tissues, and hydathodes or in all tissues under stress conditions. It's phosphorylat…
AT1G47450	57.5466	6.08966	3.17295	4.18879	0.562022	2132.82	1912.36	173.572	184.173	187.965	289.865	206.898	112.489	0	0	0.000100066	0.000130319	0.00215033	0.856869	0.14075	DEG_SY	SY>other	81	1.31294e-18	10.745	-4.19923	1.42271e-05	132	1	protein_coding	Protein of unknown function (DUF784)
AT1G47470	214.275	5.98052	0.205632	0.86776	4.6842	10110.5	10188.8	10.1628	3.40082	7.44302	24.2165	408.196	365.045	0	0	5.79862e-05	5.12132e-05	0.00245736	0.707438	0.289996	DEG_SY	SY>other	42	1.96764e-24	9.85893	-10.7483	5.87502e-20	14	1	protein_coding	Protein of unknown function (DUF784)
AT1G51940	0	0	0	0	0	41.3553	6.18868	0	0	0	0	7.01642	10.0833	34.9243	24.8861	0.0144445	0.00862104	0.0319885	0.859431	0.085515	DEG_SY	SY>other	950	0.000365242	-2.04424	-11.0829	0.00144305	259	1	protein_coding	protein kinase family protein / peptidoglycan-binding LysM domain-containing protein
AT1G52970	146.206	132.818	3.06605	1.7521	80.3414	5069.36	3700.85	200.282	4.35462	159.366	77.0517	368.488	87.6729	0	0	0.000211989	0.0013715	0.00167393	0.739274	0.257468	DEG_SY	SY>other	198	8.36781e-11	10.9052	-6.22269	4.43446e-06	116	1	protein_coding	downregulated in DIF1 11
AT1G53100	11.4492	0	0	0	11.6633	88.8323	144.445	0	0	0	0	0	2.61231	0.899608	2.39216	0.0255792	0.00513573	0.00745141	0.935497	0.0263365	DEG_SY	SY>other	3867	0.0508468	-2.04424	-12.7619	2.38211e-09	57	1	protein_coding	Core-2/I-branching beta-1,6-N-acetylglucosaminyltransferase family protein
AT1G55560	112.975	29.2802	10.04	0	0.251581	517.05	261.496	0.462643	0	0.412759	22.9253	5.20294	5.3166	0.160393	0	0.0167908	0.00929071	0.116158	0.574693	0.283068	DEG_SY	SY>other	608	2.11338e-05	8.76794	-7.02378	0.00133454	253	1	protein_coding	SKU5 similar 14
AT1G56385	279.571	3.15245	3.54984	4.90084	4.65307	6903.66	5584.62	137.988	290.823	345.099	501.828	329.144	243.331	0	0	8.55455e-05	5.47237e-05	0.00660174	0.690317	0.302941	DEG_SY	SY>other	92	4.65437e-18	11.8014	-5.20577	1.42304e-07	80	1	protein_coding	Plant self-incompatibility protein S1 family
AT1G56400	0.248814	0	0	0	0	209.815	75.9422	0	0	0	3.0234	2.70749	3.15288	0	0	0.00200259	0.00199979	0.0108498	0.817296	0.167852	DEG_SY	SY>other	241	1.04693e-09	6.05684	-8.46259	0.000518355	213	1	protein_coding	F-box family protein
AT1G57760	182.456	16.1008	1.92386	2.7018	2.96569	7294.83	4756.66	8.46611	7.63354	26.3298	20.7964	409.441	449.678	0	0	5.99934e-05	8.92442e-05	0.00778198	0.562581	0.429487	DEG_SY	SY>other	31	2.39307e-29	9.65757	-9.44105	1.83931e-17	23	1	protein_coding	Protein of unknown function (DUF784)	Encodes a ECA1 gametogenesis related family protein
AT1G57775	61.8265	5.92854	1.16026	1.47874	2.53424	4567.97	3790.93	12.3428	25.2425	48.8588	34.0028	301.103	174.992	0	0	2.51464e-05	5.17606e-05	0.00232596	0.718558	0.279039	DEG_SY	SY>other	32	5.64469e-29	9.77715	-7.9898	4.90632e-14	31	1	protein_coding	Protein of unknown function (DUF784)	Encodes a ECA1 gametogenesis related family protein
AT1G57777	47.3102	2.74579	0.306466	0.892407	1.8252	2843	1991.97	20.2932	107.344	106.011	76.4043	431.035	157.927	0	0	0.000119734	0.000150848	0.0054366	0.757871	0.236422	DEG_SY	SY>other	66	1.08463e-20	10.1401	-5.84635	9.03897e-08	76	1	protein_coding	Protein of unknown function (DUF784)	Encodes a ECA1 gametogenesis related family protein
AT1G61093	0	0	0	18.2791	0	78.6937	62.0959	0	0	0	0	3.45128	12.5684	0	0	0.0911771	0.0850079	0.00876133	0.722687	0.0923667	DEG_SY	SY>other	4005	0.0560342	-2.04424	-10.9079	0.00202621	279	1	protein_coding
AT1G63260	0	0	0	0	0	16.2188	31.4451	0	0	0	0	27.7106	39.438	13.7569	13.4916	0.00723034	0.00425004	0.0152331	0.885207	0.0880797	DEG_SY	SY>other	1411	0.00216487	-2.04424	-10.5224	0.0071168	388	1	protein_coding	tetraspanin10	Member of TETRASPANIN family
AT1G70290	0	0	0	0	0	26.7102	16.9004	0	0	0.096237	0	15.8352	25.2301	63.954	72.8083	0.00284334	0.00178192	0.0071411	0.898801	0.0894324	DEG_SY	SY>other	637	3.55927e-05	3.7817	-10.1209	0.000712541	225	1	protein_coding	trehalose-6-phosphatase synthase S8	Encodes an enzyme putatively involved in trehalose biosynthesis. Though the protein has both trehalose-6-phosphate synthase (TPS)-like and trehalose-6-phosphate phosphatase (TPP)-like domains, neither activity has been detected in enzymatic assays nor has the protein been able to complement yeast TPS or TPP mutants.
AT1G79520	52.8952	5.63929	0.303944	6.60676	0.067062	56.1255	136.331	0.27374	1.92711	0.194905	2.34285	2.48143	15.25	3.14689	8.0838	0.0661053	0.016315	0.143959	0.66767	0.10595	DEG_SY	SY>other	1592	0.00344136	7.30855	-7.20171	1.62507e-06	101	1	protein_coding	Cation efflux family protein
AT2G02950	0	0.200166	6.22263	0.043014	0.283489	138.082	0	0	0	0.040935	0.039209	0	0	24.3404	22.901	0.212744	0.19958	0.095515	0.437469	0.0546924	DEG_SY	SY>other	1851	0.00541338	4.37262	-11.5764	0.000281611	193	1	protein_coding	phytochrome kinase substrate 1	Encodes a basic soluble protein which can independently bind to either PHYA or PHYB, regardless of whether the phytochromes are in the Pr or Pfr state. PKS1 can be phosphorylated by oat phyA in vitro in a light regulated manner. It is postulated to be a negative regulator of phyB signalling.
AT2G03470	153.793	22.72	34.1741	109.942	64.3288	4.40878	279.57	1.57035	1.35943	3.55792	18.6601	51.3142	56.5836	31.5577	26.8124	0.540666	0.0761447	0.0994113	0.27615	0.00762804	nonDEG		11075	0.451071	7.90819	-5.45865	0.00681733	384	1	protein_coding	ELM2 domain-containing protein
AT2G04031	217.135	2.66037	1.6642	1.40339	1.5017	4307.2	7288.68	5.28962	1.07537	2.55837	2.17774	117.285	37.5332	0	0	9.72579e-05	6.41099e-05	0.0142098	0.494393	0.491236	DEG_SY	SY>other	72	5.22833e-20	8.56912	-11.8095	4.15156e-23	4	1	protein_coding	Protein of unknown function (DUF784)	Encodes a ECA1 gametogenesis related family protein
AT2G04037	22.1891	6.37489	0	0	0.915682	1284.22	386.791	9.05561	0	3.06581	53.2798	208.193	49.9896	0	0	0.00453158	0.00619494	0.038809	0.677835	0.272629	DEG_SY	SY>other	130	2.95711e-14	8.26609	-6.64956	0.000471232	210	1	protein_coding	Protein of unknown function (DUF784)
AT2G04041	84.2791	2.09891	0.948146	0.519486	2.20637	4452.06	4853.97	3.87605	0	2.47004	1.90297	186.802	52.8337	0	0	2.6978e-05	3.55358e-05	0.00265246	0.676912	0.320373	DEG_SY	SY>other	51	5.21953e-23	8.03179	-11.9551	1.28995e-20	12	1	protein_coding	Protein of unknown function (DUF784)
AT2G04205	0.826384	0.205812	0	0	0.051358	175.152	75.1728	0	0	0	0	3.5068	4.78977	0.452283	0.434751	0.00128617	0.00195867	0.0150049	0.815329	0.166422	DEG_SY	SY>other	398	5.17367e-07	-2.04424	-12.2641	7.59278e-07	95	1	NA	NA	NA
AT2G19930	0	0.126901	5.78472	1.16336	0.490667	1.93336	54.646	0	0	0	0	6.05765	1.27848	2.43602	1.09465	0.153694	0.308365	0.0687544	0.388295	0.0808923	DEG_SY	SY>other	2020	0.00744141	-2.04424	-11.7776	0.000168309	170	1	protein_coding	RNA-dependent RNA polymerase family protein
AT2G20290	194.012	235.563	40.5233	38.3974	70.3247	372.289	125.604	25.121	28.1057	9.20947	21.8156	14.0762	13.5494	5.51291	4.73234	0.207195	0.0153778	0.653102	0.0892734	0.0350515	DEG_EC	other>EC	1046	0.000552866	10.7002	-4.49553	2.12658e-05	138	1	protein_coding	myosin-like protein XIG	member of Myosin-like proteins
AT2G21655	66.1929	10.6169	0.963795	2.80363	3.06131	5184.58	4575.96	154.644	283.576	467.722	417.906	371.319	572.622	0	0	1.61103e-05	4.468e-05	0.00125523	0.768542	0.230142	DEG_SY	SY>other	23	8.35441e-34	11.6826	-4.77941	1.40369e-06	100	1	protein_coding	Protein of unknown function (DUF784)
AT2G21727	230.635	65.1489	1.8559	1.77973	4.1151	10970.5	10046.7	18.0699	14.9226	13.4617	12.6969	413.269	534.641	0	0	2.31096e-05	6.48936e-05	0.00334285	0.355144	0.641426	DEGall	SY>CC>EC	10	1.53854e-52	9.86711	-10.366	4.15156e-23	3	1	protein_coding	Protein of unknown function (DUF784)	Encodes a ECA1 gametogenesis related family protein
AT2G21950	11.4693	0	1.00313	1.96389	0	26.3092	49.4584	0.14398	0	0	0	39.9488	32.0024	27.0432	23.2708	0.101976	0.0179548	0.0608577	0.779296	0.0399155	DEG_SY	SY>other	5407	0.1144	3.1797	-10.5583	0.0026916	301	1	protein_coding	SKP1 interacting partner 6	Encodes an SKP1 interacting partner (SKIP6).
AT2G23290	13.5981	48.2674	3.57429	18.5307	0	24.3817	51.1839	0.09253	0.08789	0	0	42.0582	175.028	9.22651	12.838	0.282671	0.0926246	0.290253	0.299344	0.0351078	DEG_SY	SY>other	11475	0.475507	3.70718	-9.59427	0.0027688	307	1	protein_coding	myb domain protein 70	Member of the R2R3 factor gene family.
AT2G24205	338.667	62.8996	2.67689	4.26739	4.39252	9327.26	5573.48	66.5602	1.41033	12.9122	20.0779	581.652	524.906	0	0	0.000122692	0.000198486	0.0174493	0.416695	0.565535	DEGall	SY>CC>EC	26	2.19452e-32	9.66936	-9.14919	1.65566e-11	45	1	protein_coding	ECA1 gametogenesis related family protein	Encodes a ECA1 gametogenesis related family protein
AT2G24693	2066.58	1424.71	0	8.17905	8.97115	21239	15297.9	48.2489	56.567	186.241	225.237	648.098	814.566	0	0	0.000639272	0.000372773	0.143816	0.0470004	0.808171	DEGall	SY>CC>EC	14	1.72406e-44	11.6077	-8.04984	6.77523e-13	35	1	protein_coding	Protein of unknown function (PD694200)	Encodes a defensin-like (DEFL) family protein.
AT2G25300	209.638	14.342	0	77.2554	0	157.204	201.689	20.3556	0	12.4062	3.57137	25.903	43.4638	9.40425	8.72096	0.112956	0.0183793	0.0885979	0.730178	0.0498889	DEG_SY	SY>other	9604	0.355269	8.23461	-5.21211	0.00657058	376	1	protein_coding	Galactosyltransferase family protein
AT2G25482	258.158	14.9287	0.223382	0.585513	3.70129	9251.58	5411.18	6.48009	0.227967	3.79223	30.4394	378.25	435.871	0	0.236368	0.000131531	0.000129337	0.00983617	0.581214	0.408689	DEG_SY	SY>other	43	2.06587e-24	9.43243	-10.4204	1.44417e-12	37	1	protein_coding	Protein of unknown function (DUF784)	Encodes a ECA1 gametogenesis related family protein
AT2G27315	61.966	37.5089	17.6798	15.8476	19.3888	12273.6	16423.3	1184.07	789.993	1633.21	1187.53	100.972	26.683	0	0	4.35729e-07	3.73176e-06	4.35065e-05	0.939478	0.0604743	DEG_SY	SY>other	2	5.86969e-87	13.3233	-4.4864	2.17442e-06	102	1	protein_coding	Protein of unknown function (DUF1278)
AT2G29990	30.3704	32.1761	40.5987	50.3731	42.8068	103.532	124.357	2.71761	16.5059	21.5581	7.56293	15.3694	4.19835	15.1402	12.9399	0.0191402	0.0297184	0.00811608	0.896798	0.0462273	DEG_SY	SY>other	3988	0.0554855	8.39236	-4.09804	0.00829841	405	1	protein_coding	alternative NAD(P)H dehydrogenase 2
AT2G30070	0	0	0.737122	0	0	0	54.2877	0	0	0	0	58.036	122.849	17.8342	17.7434	0.379705	0.22122	0.0670086	0.297836	0.0342297	nonDEG		2605	0.0170045	-2.04424	-11.4942	0.00616985	369	1	protein_coding	potassium transporter 1	Encodes a high affinity potassium transporter.
AT2G30620	5.83154	7.76057	24.378	10.8962	97.7597	149.571	34.3956	1.503	1.57084	7.20665	6.51497	276.353	90.2444	114.645	127.477	0.19058	0.566992	0.0200647	0.175949	0.0464138	DEG_CC	other>CC	3887	0.0516113	7.25265	-5.31141	0.00425202	331	1	protein_coding	winged-helix DNA-binding transcription factor family protein
AT2G33390	9.08653	7.65762	3.50923	4.74097	0	129.055	93.2268	2.09402	1.96574	1.5131	4.14221	39.7459	69.9768	26.3016	31.4768	0.0132307	0.0181373	0.0145411	0.833888	0.120203	DEG_SY	SY>other	2169	0.00989587	6.49315	-6.12788	0.000920785	237	1	protein_coding
AT2G33450	63.1537	70.1278	11.7746	122.677	0	12.2703	103.909	0	0	0	0	83.1546	116.367	484.178	401.549	0.378669	0.405154	0.124146	0.0722946	0.0197369	DEG_CC	other>CC	18577	0.899226	-2.04424	-10.6716	0.00658865	379	1	protein_coding	Ribosomal L28 family
AT2G36325	1123.71	395.724	21.6126	26.4154	53.5039	30565.1	33062.8	2420.24	4303.86	3939.66	3038.42	300.345	360.336	0	1.3212	2.71033e-07	3.0711e-07	0.00294265	0.377292	0.619765	DEGall	SY>CC>EC	1	7.1696e-109	15.8027	-4.11672	1.30803e-05	131	1	protein_coding	GDSL-like Lipase/Acylhydrolase superfamily protein
AT2G38400	1531.55	2141.99	19.3198	6.72083	16.2561	589.022	299.037	64.3262	56.4435	103.457	99.0507	64.6727	52.4924	17.8127	30.3319	0.000732805	3.60443e-05	0.997106	2.7703e-05	0.00209771	DEG_EC	other>EC	122	2.051e-15	10.7956	-3.36351	0.00204323	281	1	protein_coding	alanine:glyoxylate aminotransferase 3	alanine:glyoxylate aminotransferase 2 homolog (AGT3) mRNA,
AT3G01185	417.224	5.75511	5.62811	8.90739	4.66116	10956.1	12913.8	637.972	914.168	911.839	782.152	257.221	201.896	0	0	9.42028e-05	3.3633e-05	0.00679607	0.685907	0.307169	DEG_SY	SY>other	48	1.47097e-23	13.5335	-4.78469	1.92842e-07	82	1	protein_coding	Protein of unknown function (DUF784)
AT3G01295	2.38181	0.474271	0	0	0	270.569	183.768	0	0	1.00404	0	12.0426	19.9098	3.63774	3.84653	0.0039156	0.00506807	0.0309472	0.649814	0.310255	DEG_SY	SY>other	641	3.69484e-05	3.84559	-10.2487	0.000387883	202	1	NA	NA	NA
AT3G02645	0	0	0.06661	0	0.852074	31.5638	34.7535	0	0	0	0	0.452415	0	0.13908	0.037314	0.0139057	0.0148928	0.00711897	0.864492	0.0995904	DEG_SY	SY>other	1350	0.0018405	-2.04424	-11.09	0.0008819	236	1	protein_coding	Plant protein of unknown function (DUF247)
AT3G06420	8.7644	43.5592	0	0	0	102.279	64.0134	0	0	0	0	0	17.6912	16.2133	23.5826	0.0137721	0.00750783	0.617384	0.0757957	0.28554	DEG_EC	other>EC	1275	0.00144582	-2.04424	-11.1095	0.000837602	233	1	protein_coding	Ubiquitin-like superfamily protein
AT3G11990	106.486	13.9055	1.6484	1.31614	3.18608	6841.89	6305.3	126.669	143.064	307.847	326.586	489.055	450.612	0	0	9.91323e-06	2.25663e-05	0.00108879	0.633953	0.364925	DEG_SY	SY>other	18	2.16396e-38	11.8347	-5.76786	4.9603e-09	59	1	protein_coding	Protein of unknown function (DUF784)
AT3G14080	131.029	287.648	35.3911	120.945	45.1725	796.827	368.487	13.5305	80.8499	93.8015	28.8194	40.2195	35.7513	22.6457	24.6602	0.0656487	0.018471	0.061005	0.799608	0.0552671	DEG_SY	SY>other	2187	0.0101184	9.3959	-3.76892	0.00730338	390	1	protein_coding	Small nuclear ribonucleoprotein family protein
AT3G14360	30.6577	20.1518	0	0	0	70.4684	85.6843	0	1.14551	0	0	9.90606	4.87378	5.19749	6.10865	0.00204028	0.00328542	0.328047	0.0332814	0.633346	DEGall	SY>CC>EC	473	2.2416e-06	5.37543	-8.91194	0.000429375	203	1	protein_coding	alpha/beta-Hydrolases superfamily protein
AT3G17080	187.574	94.7192	0	0	0.692117	2120.69	2779.1	2.51483	5.6917	3.92771	1.56466	23.5703	12.0908	0	0	0.000152203	0.000353682	0.0222181	0.0784768	0.898799	DEGall	SY>CC>EC	30	6.60653e-30	7.97656	-10.2916	2.91865e-19	16	1	protein_coding	Plant self-incompatibility protein S1 family
AT3G18220	8.41022	0	0	0	0	170.848	460.454	11.6588	0	38.8233	12.6947	0	0	0	0	0.00659981	0.00160447	0.0687323	0.576522	0.346542	DEG_SY	SY>other	220	2.97335e-10	8.77144	-5.18237	0.00650245	374	1	protein_coding	Phosphatidic acid phosphatase (PAP2) family protein
AT3G20860	11.8937	0	0	0	0	322.072	327.729	0	0	3.48885	0	6.50414	16.9149	10.1301	9.73593	0.00181656	0.000401042	0.0201779	0.597126	0.380479	DEG_SY	SY>other	234	6.33923e-10	6.68077	-9.27521	7.47883e-06	127	1	protein_coding	NIMA-related kinase 5	Encodes a member of the NIMA-related serine/threonine kinases (Neks) that have been linked to cell-cycle regulation in fungi and mammals. Plant Neks might be involved in plant development processes.
AT3G21180	0	0	1.63094	0	0	22.8325	113.131	0	0	0	0	0	0	0	0	0.0311167	0.0311	0.00907936	0.82399	0.104714	DEG_SY	SY>other	517	5.07139e-06	-2.04424	-13.3019	1.65566e-11	44	1	protein_coding	autoinhibited Ca(2+)-ATPase 9	one of the type IIB calcium pump isoforms. encodes an autoinhibited Ca(2+)-ATPase that contains an N-terminal calmodulin binding autoinhibitory domain.
AT3G22400	1.86239	46.6318	0	0	0	0	81.6812	0	0	0	0	1.49754	3.12855	3.58332	3.15248	0.102049	0.0332625	0.792023	0.0130155	0.0596498	DEG_EC	other>EC	1421	0.00224167	-2.04424	-12.2225	0.000868298	234	1	protein_coding	PLAT/LH2 domain-containing lipoxygenase family protein
AT3G23860	20.3722	109.627	18.1903	106.193	29.6419	54.1235	59.2345	0	0.468728	0	0.122051	3.12065	0	0	0.154431	0.64723	0.0975356	0.0534968	0.195447	0.00629038	nonDEG		17885	0.864153	3.80476	-8.88988	0.00775777	403	1	protein_coding	GTP-binding protein-related
AT3G24070	104.345	48.5319	24.9653	99.12	0.126865	104.829	246.505	2.22862	2.61174	0.813798	13.68	39.8954	27.214	17.8239	18.1786	0.259872	0.123775	0.077003	0.490563	0.048786	DEG_SY	SY>other	7321	0.218045	7.81079	-6.14881	5.21727e-05	148	1	protein_coding	Zinc knuckle (CCHC-type) family protein
AT3G24460	4.05558	0.992134	0	0	0	31.2165	52.6211	0	0	0	0	3.27953	0	0.622253	0.923713	0.00774535	0.00563299	0.17514	0.260919	0.550563	DEGall	SY>CC>EC	676	5.23832e-05	-2.04424	-11.8267	1.73837e-05	136	1	protein_coding	Serinc-domain containing serine and sphingolipid biosynthesis protein
AT3G25540	19.1565	19.2943	0	0	0	282.09	11.0559	0	0	0	0	29.93	28.2393	26.4505	24.6529	0.0101633	0.0338962	0.417411	0.0229934	0.515536	DEGall	SY>CC>EC	336	9.20916e-08	-2.04424	-13.1586	4.64678e-09	58	1	protein_coding	TRAM, LAG1 and CLN8 (TLC) lipid-sensing domain containing protein	LAG1 homolog 1
AT3G25740	7.75895	46.173	3.10382	0	15.5981	82.5017	55.1276	0.360336	0	0	0	7.10889	9.65062	13.8019	13.7755	0.131411	0.0413427	0.121939	0.643433	0.0618743	DEG_SY	SY>other	6101	0.152994	4.03193	-10.2627	0.000311419	195	1	protein_coding	methionine aminopeptidase 1C	Encodes a plastid localized methionine aminopeptidase. Formerly called MAP1C, now called MAP1B.
AT3G29797	269.816	120.334	2.0713	4.33657	6.6823	14697.3	12379.8	23.5194	35.517	41.7282	36.2968	437.822	781.622	0	0	1.59367e-05	6.5044e-05	0.00183076	0.330741	0.667347	DEGall	SY>CC>EC	5	2.05655e-67	10.7213	-9.5197	1.23413e-20	11	1	protein_coding	Protein of unknown function (DUF784)	Encodes a ECA1 gametogenesis related family protein
AT3G30180	0	0	0	0	0	5.43538	36.2841	0	0	0	0	32.0062	10.2248	14.0189	11.9921	0.0197978	0.0113749	0.0393898	0.845326	0.0841115	DEG_SY	SY>other	1508	0.00277029	-2.04424	-10.5446	0.00845811	409	1	protein_coding	brassinosteroid-6-oxidase 2	Encodes a cytochrome p450 enzyme that catalyzes the last reaction in the production of brassinolide. It is capable of converting 6-deoxocastasterone into castasterone, a C-6 oxidation, as well as the further conversion of castasterone into brassinolide by a Baeyer-Villinger oxidation reaction at C-6, resulting in the formation of an unusual seven-membered lactone ring. The enzyme possesses high a…
AT3G30247	111.738	34.344	2.70179	3.40316	5.11016	10301.6	9002.95	552.206	731.776	586.225	461.002	349.439	198.187	0	0	1.11517e-05	4.37434e-05	0.0010455	0.6411	0.357799	DEG_SY	SY>other	9	4.36426e-56	12.549	-4.9571	7.85686e-08	75	1	protein_coding	Protein of unknown function (DUF784)	Encodes a ECA1 gametogenesis related family protein
AT3G30383	72.7189	3.40762	0.274991	7.41299	1.36103	3653.01	3118.95	1.77334	0.307622	1.94241	2.00009	194.872	184.013	0	0	0.000108651	0.000132323	0.00180259	0.893477	0.10448	DEG_SY	SY>other	111	6.64301e-16	7.18541	-11.8019	4.79468e-22	8	1	protein_coding	Protein of unknown function (DUF784)	Encodes a ECA1 gametogenesis related family protein
AT3G30385	142.581	7.86773	1.09571	3.15347	2.12424	4785.57	3652.25	2.60398	0.427177	2.387	3.69608	187.197	151.843	0	0	0.000124935	0.000138648	0.00829632	0.657317	0.334123	DEG_SY	SY>other	59	4.13239e-21	7.683	-11.71	3.59749e-22	6	1	protein_coding	Protein of unknown function (DUF784)	Encodes a ECA1 gametogenesis related family protein
AT3G30387	138.894	7.40635	0.992745	3.23757	2.13229	4781.62	3664.64	2.4851	0.427177	2.14549	3.84773	184.598	153.856	0	0	0.000120883	0.000133525	0.00789873	0.667023	0.324824	DEG_SY	SY>other	62	6.43795e-21	7.68372	-11.7114	3.59749e-22	5	1	protein_coding	Protein of unknown function (DUF784)	Encodes a ECA1 gametogenesis related family protein
AT3G32920	28.1636	18.0239	32.0327	74.9449	1.82007	128.861	30.0184	1.15449	0	0	0	18.1935	13.6093	0	0	0.447252	0.245759	0.0510325	0.239323	0.0166326	nonDEG		10579	0.417748	4.94278	-8.46971	0.00669333	381	1	protein_coding	P-loop containing nucleoside triphosphate hydrolases superfamily protein
AT3G44115	27.3724	2.18596	0.441655	0.37759	1.11243	2234.18	2198.88	14.5851	29.2427	59.8849	31.4292	253.433	73.0758	0	0	3.98063e-05	5.87167e-05	0.00280013	0.688177	0.308924	DEG_SY	SY>other	47	9.32788e-24	9.42068	-6.90613	1.24812e-10	51	1	protein_coding	Protein of unknown function (DUF784)
AT3G46320	38.8546	0.516984	2.41073	12.1283	0.151276	38.4283	140.007	0.213303	0.937773	0.224505	0.779553	156.655	147.519	77.2799	83.6108	0.205747	0.0429431	0.105882	0.615812	0.0296156	DEG_SY	SY>other	6124	0.153986	4.61597	-7.77819	0.00456253	336	1	protein_coding	Histone superfamily protein
AT3G47040	1.28277	0	1.20504	1.16034	0	30.982	117.834	0	0	0	2.72166	0	0	0	0	0.0149988	0.00645368	0.012342	0.940139	0.026067	DEG_SY	SY>other	1034	0.000531997	6.05334	-7.73044	0.0071168	387	1	protein_coding	Glycosyl hydrolase family protein
AT3G47440	0	0	0	0	0	163.404	12.02	0	0	0	0	2.61282	3.66336	0	0	0.0154978	0.00949521	0.036896	0.853215	0.0848964	DEG_SY	SY>other	638	3.57627e-05	-2.04424	-11.6707	0.000171894	174	1	protein_coding	tonoplast intrinsic protein 5;1	Encodes AtTIP5;1, functions as water and urea channels in pollen.
AT3G50240	55.5497	45.3517	10.817	48.6582	14.0463	1405.54	1937.57	156.299	247.428	190.592	114.389	57.4793	75.217	28.7449	19.6053	2.37793e-05	0.000179756	0.00028657	0.944197	0.0553132	DEG_SY	SY>other	50	4.96386e-23	13.0726	-4.11722	2.12658e-05	137	1	protein_coding	ATP binding microtubule motor family protein	Encodes a kinesin-related protein.
AT3G53540	30.3674	0.116732	0	0.140271	0.065609	138.754	194.789	0.298408	2.18596	0.100445	0.49701	36.4088	23.5908	15.6042	12.2101	0.00275068	0.000609767	0.0783212	0.436648	0.48167	DEGall	SY>CC>EC	280	6.04284e-09	7.44917	-8.60932	1.44375e-09	55	1	protein_coding
AT3G53620	12.9813	4.09983	35.3558	5.79647	6.67853	68.2602	346.962	0	0	0	0	21.224	23.4517	34.3286	40.9803	0.0257061	0.0304541	0.017233	0.888517	0.03809	DEG_SY	SY>other	884	0.000261122	-2.04424	-13.3715	8.83623e-12	42	1	protein_coding	pyrophosphorylase 4	Encodes a soluble protein with inorganic pyrophosphatase activity that is highly specific for Mg-inorganic pyrophosphate.
AT3G55190	0	0	0	0	0	209.334	130.912	0	0	0	0	1.89121	0	0	0	0.000598341	0.000417978	0.00208671	0.906681	0.0902164	DEG_SY	SY>other	197	5.45788e-11	-2.04424	-13.0008	4.68505e-11	48	1	protein_coding	alpha/beta-Hydrolases superfamily protein
AT3G57780	0	0	0	0	0	52.8284	27.6713	0	0	0	0.41086	0	0	20.1639	15.8832	0.0022017	0.00142441	0.00603388	0.900717	0.089623	DEG_SY	SY>other	508	3.96304e-06	4.52758	-9.54485	0.00054865	215	1	protein_coding
AT3G57840	17.1583	6.14564	0.267097	0	1.15339	1628.46	1012.64	1.51926	38.6583	11.0962	16.3523	171.143	31.9491	0	0	0.000337271	0.000618252	0.00581689	0.745344	0.247883	DEG_SY	SY>other	71	4.33835e-20	8.33054	-7.16378	1.27432e-07	79	1	protein_coding	Plant self-incompatibility protein S1 family
AT3G57850	21.635	0	2.39111	2.44428	1.80982	943.825	1592.14	203.978	47.8849	75.3526	55.6986	141.548	49.0711	0	0	0.000530066	0.000268474	0.00641462	0.90643	0.0863573	DEG_SY	SY>other	203	1.17997e-10	8.90817	-4.66201	0.000257632	187	1	protein_coding
AT3G58250	0	0	5.19673	0	0	0	402.633	0	0	0	0	0	0	0	0	0.344617	0.220014	0.062166	0.331647	0.0415551	nonDEG		1402	0.00212933	-2.04424	-12.8099	0.000118181	162	1	protein_coding	TRAF-like family protein
AT3G59100	30.754	26.8588	0	0.847847	0.515844	6.03517	12.7431	0	0	0	0	8.53256	5.24521	7.87637	6.9226	0.0121546	0.0251452	0.924373	0.0067979	0.0315292	DEG_EC	other>EC	3468	0.037774	-2.04424	-11.1502	0.000719049	228	1	protein_coding	glucan synthase-like 11	encodes a protein similar to callose synthase
AT3G62000	8.83864	32.5749	0	0	0	0	159.723	0	0	0	0	0	15.9166	12.1093	10.3821	0.0928189	0.0867461	0.659528	0.0230498	0.137857	DEG_EC	other>EC	1600	0.00347688	-2.04424	-11.833	0.00263179	298	1	protein_coding	S-adenosyl-L-methionine-dependent methyltransferases superfamily protein
AT4G00190	14.0802	0	0	0.141641	0.685072	670.879	1064.42	1.55889	0	1.04209	0.575005	8.07054	5.66716	0	0	0.000389131	0.000157887	0.00330799	0.898771	0.0973736	DEG_SY	SY>other	139	1.0044e-13	7.45952	-10.9303	7.14701e-17	25	1	protein_coding	pectin methylesterase 38
AT4G02655	99.9698	156.047	19.8601	23.4393	214.451	8302.39	4484.15	116.187	21.1682	231.582	146.435	123.598	323.941	0	0.170657	8.7159e-05	0.000640675	0.000463544	0.933435	0.0653736	DEG_SY	SY>other	118	1.58955e-15	11.2502	-6.55974	1.79746e-08	67	1	protein_coding
AT4G02710	26.2134	8.1388	7.45096	35.3406	44.3788	181.04	85.2945	4.45219	21.105	3.74793	15.7718	21.2709	20.9901	9.77829	11.1425	0.0510023	0.0455827	0.0108499	0.855518	0.0370471	DEG_SY	SY>other	1470	0.00250503	9.33921	-4.49083	0.00062214	216	1	protein_coding	Kinase interacting (KIP1-like) family protein
AT4G02725	19.7297	43.7566	0	5.12826	8.36134	152.357	7.69601	0	0	0	0	12.0111	42.6204	36.602	35.8674	0.284511	0.187379	0.229171	0.237365	0.0615733	nonDEG		3616	0.0430251	-2.04424	-13.0708	5.47523e-09	60	1	protein_coding
AT4G02780	21.4715	0	1.23298	0	0	328.022	403.921	7.47392	3.26804	0	2.87329	1.26855	0	0.210789	0.214204	0.00111439	0.000211574	0.00261638	0.934928	0.0611295	DEG_SY	SY>other	418	8.53843e-07	8.73518	-7.70413	2.96519e-07	87	1	protein_coding	Terpenoid cyclases/Protein prenyltransferases superfamily protein	Catalyzes the conversion of geranylgeranyl pyrophosphate (GGPP) to copalyl pyrophosphate (CPP) of gibberellin biosynthesis
AT4G07515	54.6766	4.39336	0.668518	0.761369	1.17259	1997.16	1794.4	16.6375	33.1377	62.3642	51.7918	128.454	26.1972	0	0	8.47037e-05	9.4218e-05	0.00671249	0.549243	0.443865	DEG_SY	SY>other	67	1.16189e-20	9.47764	-6.41989	1.77114e-09	56	1	protein_coding	Protein of unknown function (DUF784)
AT4G08025	617.092	47.5238	5.64423	8.55068	7.92402	16712.9	14335.5	20.6516	50.9991	296.747	285.2	377.198	334.57	0	0	7.08409e-05	4.29846e-05	0.00920372	0.520539	0.470143	DEG_SY	SY>other	22	4.27789e-37	12.0618	-7.46054	1.1077e-08	62	1	protein_coding	Protein of unknown function (DUF784)
AT4G08869	92.401	17.1447	0	5.41241	1.69587	3973.36	2217.23	0	46.3547	37.7872	31.713	352.88	493.569	0	0	0.000548467	0.000809145	0.00686008	0.806075	0.185707	DEG_SY	SY>other	97	1.90323e-17	8.98892	-7.61304	3.16939e-07	90	1	protein_coding	Putative membrane lipoprotein	Encodes a defensin-like (DEFL) family protein.
AT4G09545	0.080048	0.433902	0	0	0.282727	319.669	558.755	21.7256	27.9445	43.4314	21.7605	10.8379	2.42382	0	0	0.00014071	0.000408227	0.0014813	0.921167	0.0768032	DEG_SY	SY>other	286	9.37046e-09	7.60522	-4.8096	0.0026916	299	1	protein_coding	ECA1 gametogenesis related family protein	Encodes a ECA1 gametogenesis related family protein
AT4G09915	17.9486	0.935368	0.973083	1.00168	0.223189	795.379	775.631	0.402539	1.14706	0	0.591825	10.3822	2.57574	0	0	0.000362404	0.000250926	0.00692511	0.848177	0.144284	DEG_SY	SY>other	244	1.15297e-09	5.28323	-10.9518	9.34164e-12	43	1	NA	NA	NA
AT4G10960	0	0	0.369922	269.747	1.90924	314.989	315.724	0	0.155447	0	0	3.27921	3.01113	7.71456	16.4147	0.031207	0.198706	0.00119188	0.556927	0.211969	DEG_SY	SY>other	893	0.000279694	4.64873	-13.4585	3.64149e-15	28	1	protein_coding	UDP-D-glucose/UDP-D-galactose 4-epimerase 5	Encodes a protein with UDP-D-glucose 4-epimerase activity.
AT4G11400	28.5156	0	0	0	42.5894	202.29	13.5331	5.19906	5.38343	5.4002	3.31268	6.00174	5.95014	0.962675	0.522211	0.436599	0.0563225	0.0415683	0.456327	0.00918335	DEG_SY	SY>other	8725	0.302465	7.74169	-5.25461	0.000926482	238	1	protein_coding	ARID/BRIGHT DNA-binding domain;ELM2 domain protein
AT4G11653	51.0255	2.28808	0.393948	2.06141	0.750657	1370.2	1174.68	0	0.464378	1.55296	2.7953	246.882	55.3376	0	0	0.000692861	0.000422743	0.0128881	0.745575	0.240422	DEG_SY	SY>other	202	1.00929e-10	5.78904	-10.7689	5.73382e-13	34	1	protein_coding	RALF-like 29	Rapid alkalinization factor (RALF) family protein. Member of a diversely expressed predicted peptide family showing sequence similarity to tobacco Rapid Alkalinization Factor (RALF), and is believed to play an essential role in the physiology of Arabidopsis. Consists of a single exon and is characterized by a conserved C-terminal motif and N-terminal signal peptide.
AT4G13261	280.113	23.7409	0.890714	1.66414	4.60083	7070.91	6122.18	6.53169	0.532562	4.80849	3.53608	368.437	288.644	0	0	5.4677e-05	5.81408e-05	0.00595725	0.528026	0.465904	DEG_SY	SY>other	35	1.17973e-27	8.76596	-11.578	3.59749e-22	7	1	protein_coding	Protein of unknown function (DUF784)
AT4G13263	336.75	44.5961	2.07871	2.9562	4.93978	9346.78	8728.86	10.189	0.976824	5.56103	4.87344	470.891	593.593	0	0	5.45229e-05	6.72118e-05	0.00695264	0.461537	0.531388	DEGall	SY>CC>EC	20	2.6089e-37	9.23983	-11.5441	4.79468e-22	9	1	protein_coding	Protein of unknown function (DUF784)
AT4G14270	89.357	151.312	129.364	190.727	106.243	23.9735	92.1718	0	0	0	0	515.572	506.94	124.217	86.3853	0.815441	0.07702	0.0387517	0.0672117	0.00157524	nonDEG		19593	0.93774	-2.04424	-11.0706	0.0012084	246	1	protein_coding		Protein containing PAM2 motif which mediates interaction with the PABC domain of polyadenyl binding proteins.
AT4G14760	13.0939	6.1758	15.0847	0	9.32637	0	31.0248	0	0	0	0	29.873	46.5616	19.5908	19.068	0.500418	0.355636	0.0392445	0.0951095	0.00959201	nonDEG		15665	0.735854	-2.04424	-11.6925	0.00376074	326	1	protein_coding	kinase interacting (KIP1-like) family protein
AT4G17380	1.19637	7.72107	0	0	1.11914	14.7005	22.037	0	0	0	0	0	0	0	0.678143	0.102588	0.0398545	0.150828	0.625812	0.0809174	DEG_SY	SY>other	5197	0.104974	-2.04424	-10.7338	0.003694	324	1	protein_coding	MUTS-like protein 4	Encodes the Arabidopsis homolog of MSH4, a meiosis-specific member of the MutS-homolog family of genes. It is expressed only in floral tissues and only during early meiotic prophase I, preceding the synapsis of homologous chromosomes. It is involved in the early steps of recombination.
AT4G18050	11.7948	11.9076	206.65	258.878	224.544	436.841	295.957	28.6771	61.148	22.2351	48.248	2.22305	0.723257	1.63433	1.20369	0.00516388	0.879358	0.00107325	0.00148333	0.112921	DEG_CC	other>CC	219	2.48426e-10	11.2007	-4.11856	4.4242e-05	145	1	protein_coding	P-glycoprotein 9
AT4G18770	4.26538	1.15047	2.11616	3.25719	0.356279	887.214	1470.39	236.278	395.591	252.185	229.017	10.4761	5.19668	0	0	7.55835e-06	3.82049e-05	0.000128224	0.974665	0.0251606	DEG_SY	SY>other	33	4.97356e-28	12.2614	-2.99356	0.00450576	334	1	protein_coding	myb domain protein 98	MYB98 is a member of the R2R3-MYB gene family, the members of which likely encode transcription factors. Within an ovule, MYB98 is expressed exclusively in the synergid cells, and mutations in this gene affect the female gametophyte specifically. myb98 female gametophytes are affected in two unique features of the synergid cell, pollen tube guidance and the filiform apparatus, but are otherwise n…
AT4G19120	40.56	16.6876	0	0	0	17.241	141.499	0.403725	2.42316	0	3.99878	3.46627	1.72755	114.566	114.487	0.00750317	0.00918727	0.724678	0.0129552	0.245677	DEG_EC	other>EC	324	6.24883e-08	7.36859	-6.43854	0.00141264	257	1	protein_coding	S-adenosyl-L-methionine-dependent methyltransferases superfamily protein
AT4G19905	57.5112	11.6132	0	0	0	0	495.927	0	0	0	0	5.65896	0	0	0	0.10778	0.083966	0.624462	0.0439032	0.139889	DEG_EC	other>EC	1424	0.00226566	-2.04424	-11.9876	0.00171751	267	1	protein_coding	low-molecular-weight cysteine-rich 38	Encodes a member of a family of small,secreted, cysteine rich protein with sequence similarity to the PCP (pollen coat protein) gene family.
AT4G19970	96.0801	9.87902	4.63669	7.56307	2.81874	6046.36	5788.79	5.63548	2.55898	31.9074	6.444	7.99479	15.8129	0.302595	1.64252	9.10597e-06	1.57454e-05	0.000480588	0.84025	0.159244	DEG_SY	SY>other	19	1.23322e-37	10.7031	-9.82144	2.1527e-13	33	1	protein_coding
AT4G20050	51.1399	91.3327	0.372692	0.601093	0.819807	1925.73	1593.67	43.4275	16.1033	49.7666	24.1693	34.7878	21.404	0.65279	0.789897	4.48171e-05	0.000157911	0.0103751	0.102156	0.887266	DEGall	SY>CC>EC	15	1.81102e-43	10.969	-6.47977	8.47048e-11	49	1	protein_coding	Pectin lyase-like superfamily protein	Encodes a polygalacturonase that plays a direct role in degrading the pollen mother cell wall during microspore development.
AT4G20800	25.4531	0.388285	0.216765	0.042054	0.824477	1519.72	1478.91	0.799702	0.076617	0.601363	0.718322	34.0297	21.4719	0	0	3.50604e-05	3.95036e-05	0.00200299	0.767282	0.230641	DEG_SY	SY>other	73	6.57574e-20	7.87721	-12.1844	1.21682e-23	2	1	protein_coding	FAD-binding Berberine family protein
AT4G23500	6.0288	11.8745	4.40765	0	9.02793	301.048	289.064	0	0	0	4.50373	30.6275	15.8038	23.1132	18.6692	0.000886687	0.00164385	0.00146345	0.908715	0.0872911	DEG_SY	SY>other	393	4.87915e-07	7.25999	-9.00968	5.92301e-05	149	1	protein_coding	Pectin lyase-like superfamily protein
AT4G26250	0	3.56173	106.902	80.5801	284.578	441.343	175.255	32.6324	36.2438	37.0586	46.1923	4.35526	0	0	0	0.0353615	0.77286	0.0194	0.0547714	0.117608	DEG_CC	other>CC	757	0.000114407	9.03779	-3.93183	0.0015305	262	1	protein_coding	galactinol synthase 6
AT4G26260	553.521	582.544	80.4267	44.2685	25.1779	622.023	419.889	63.5859	54.1124	87.3886	52.0597	11.4844	11.4334	0	0.568671	0.00957888	0.00175356	0.928826	0.0110227	0.0488192	DEG_EC	other>EC	530	6.42483e-06	10.2763	-3.90997	0.000236355	183	1	protein_coding	myo-inositol oxygenase 4	Encodes a myo-inositol oxygenase.
AT4G32090	34.9976	2.62652	0	0	2.94878	3468.2	2225.48	386.354	351.44	315.228	589.648	97.9843	31.5046	0	0	0.000342383	0.000400396	0.00226912	0.891704	0.105284	DEG_SY	SY>other	90	3.51266e-18	10.8482	-3.72403	0.000236534	184	1	protein_coding	Beta-1,3-N-Acetylglucosaminyltransferase family protein
AT4G32375	68.4116	58.1715	0	0	0	77.0814	338.857	0	0	0	0	1.16549	5.84443	0	0	0.00218621	0.00617385	0.473307	0.00893699	0.509396	DEGall	SY>CC>EC	186	1.84594e-11	-2.04424	-13.5958	7.75139e-13	36	1	protein_coding	Pectin lyase-like superfamily protein
AT4G33150	22.294	13.7233	0	0	1.33445	2.75987	24.5593	0	0	0	0	16.3575	60.534	10.8762	20.9182	0.123514	0.137851	0.636177	0.0479839	0.0544736	DEG_EC	other>EC	6035	0.148562	-2.04424	-10.8903	0.003474	320	1	protein_coding	lysine-ketoglutarate reductase/saccharopine dehydrogenase bifunctional enzyme
AT4G33585	0.152025	0.205266	0	0	0	0	328.287	0.348437	0	0	0	0	0	0	0	0.0252077	0.0648997	0.0697861	0.721521	0.118585	DEG_SY	SY>other	749	0.00010722	3.80744	-11.8137	0.00156709	263	1	protein_coding
AT4G34630	0.45794	5.70927	3.80191	0	0	31.1404	30.6401	0	0	0.083155	0.07965	42.598	18.4104	38.5511	58.3311	0.0719207	0.0272585	0.0408635	0.814886	0.0450718	DEG_SY	SY>other	6298	0.161624	3.28516	-9.40151	0.00843671	408	1	protein_coding
AT4G35970	0	0	0	0	0	131.488	0	0	0	0	0	0	0	4.06951	3.40822	0.0979362	0.0477256	0.133367	0.655726	0.0652459	DEG_SY	SY>other	1327	0.00174147	-2.04424	-11.491	0.00730338	391	1	protein_coding	ascorbate peroxidase 5	Encodes a microsomal ascorbate peroxidase APX5. Ascorbate peroxidases are enzymes that scavenge hydrogen peroxide in plant cells. Eight types of APX have been described for Arabidopsis: three cytosolic (APX1, APX2, APX6), two chloroplastic types (stromal sAPX, thylakoid tAPX), and three microsomal (APX3, APX4, APX5) isoforms.
AT4G36770	23.0666	1.28462	1.48271	2.46071	4.36686	830.822	746.828	89.6313	69.5673	252.348	158.002	19.9864	21.6516	0.627939	1.05301	8.62729e-05	0.000101374	0.00117436	0.934766	0.0638721	DEG_SY	SY>other	119	1.70889e-15	11.2304	-3.3569	0.00301817	314	1	protein_coding	UDP-Glycosyltransferase superfamily protein
AT4G36820	17.342	19.7639	1.23215	0.17084	0	191.246	143.408	4.19366	5.33921	3.71245	12.5184	0.774246	0	0.475241	0.143682	0.00544827	0.0115489	0.0429286	0.39326	0.546815	DEGall	SY>CC>EC	439	1.17913e-06	7.68346	-5.62197	3.50791e-05	144	1	protein_coding	Protein of unknown function (DUF607)
AT4G37280	1.25124	0	0	0	0	59.046	177.134	0	0	0	0	45.9682	15.3016	27.6439	24.629	0.0124055	0.00412548	0.0729645	0.652533	0.257972	DEG_SY	SY>other	411	7.83994e-07	-2.04424	-12.5182	9.03897e-08	77	1	protein_coding	MRG family protein
AT4G37760	5.68329	68.1178	0	0	0	14.3591	32.0787	0	0	0	0	4.99517	5.30199	19.3988	19.372	0.00791948	0.00292227	0.90813	0.010548	0.0704807	DEG_EC	other>EC	1288	0.00149028	-2.04424	-10.8977	0.00224122	291	1	protein_coding	squalene epoxidase 3
AT4G38062	35.5391	26.6501	0	0	0.217374	96.8484	0	0	0	0	0.059472	13.1233	30.5417	4.81753	3.45464	0.151939	0.385534	0.288066	0.021966	0.152495	DEG_CC	other>CC	1787	0.00484183	3.74066	-12.6149	0.000643135	218	1	NA	NA	NA
AT4G39800	183.32	78.2485	2.01402	3.33936	2.88074	1120.77	2025.95	160.839	187.144	102.072	144.75	117.118	28.2429	124.306	156.039	0.000459982	0.000481777	0.0700155	0.199998	0.729045	DEGall	SY>CC>EC	25	3.31574e-33	12.1745	-4.33033	5.0326e-06	118	1	protein_coding	myo-inositol-1-phosphate synthase 1	** Referred to as MIPS2 in Mitsuhashi et al 2008. myo-inositol-1-phosphate synthase isoform 1.Expressed in leaf, root and silique. Immunolocalization experiments with an antibody recognizing MIPS1, MIPS2, and MIPS3 showed endosperm localization.
AT5G02560	1.05032	1.02375	0	0	0	0	681.925	0.788238	0	0	0	25.1155	22.5263	8.54097	9.96441	0.0344112	0.105107	0.190455	0.273592	0.396434	DEGall	SY>CC>EC	334	8.63253e-08	5.74581	-11.6905	0.000143338	168	1	protein_coding	histone H2A 12	Encodes HTA12, a histone H2A protein.
AT5G03160	39.4293	63.4931	49.0458	0.329595	0	516.108	309.145	32.7811	58.0717	136.44	36.88	44.358	14.0901	26.5734	33.171	0.0127503	0.0223837	0.0172704	0.721784	0.225812	DEG_SY	SY>other	1729	0.00436938	10.4095	-3.50229	0.00537376	348	1	protein_coding	homolog of mamallian P58IPK	J domain protein localized in ER lumen. Can partially compensate for the growth defect in jem1 scj1 mutant yeast.
AT5G04047	0	13.371	0	0	0	2065.29	2793.91	93.1	131.742	137.546	134.505	185.945	153.569	0	0	0.000236189	7.85562e-05	0.00528953	0.649639	0.344757	DEG_SY	SY>other	61	5.44505e-21	10.5165	-5.19797	4.59836e-08	70	1	protein_coding	Plant self-incompatibility protein S1 family
AT5G04220	293.681	571.853	1.6905	0	0	14.274	179.048	2.86546	7.13846	1.8106	18.4802	12.3498	7.29714	10.1572	13.5187	0.0215614	0.0219691	0.920268	0.00235612	0.0338452	DEG_EC	other>EC	553	8.76905e-06	8.13096	-4.5763	0.00993321	428	1	protein_coding	Calcium-dependent lipid-binding (CaLB domain) family protein
AT5G05730	61.5064	94.1884	17.3566	21.3012	13.2392	28.3503	75.2483	0	0	0	1.44865	13.339	6.32859	56.7328	91.4263	0.249996	0.0582072	0.571688	0.0913673	0.0287423	DEG_EC	other>EC	8468	0.283469	5.38895	-8.09767	0.00618293	370	1	protein_coding	anthranilate synthase alpha subunit 1	ASA1 encodes the alpha subunit of anthranilate synthase, which catalyzes the rate-limiting step of tryptophan synthesis. ASA1 is induced by ethylene, and forms a link between ethylene signalling and auxin synthesis in roots.
AT5G06170	20.3479	60.8407	442.966	396.413	149.145	544.41	447.998	27.5239	24.219	76.7731	72.5771	4.94289	0	0	0	0.0489948	0.7555	0.0042777	0.0895354	0.101692	DEG_CC	other>CC	879	0.000252041	10.0662	-4.20244	0.000238877	185	1	protein_coding	sucrose-proton symporter 9	sucrose symporter with hight affinity for sucrose (K0.5=0.066 +/- 0.025mM), that can also transport a wide range of glucosides.
AT5G07340	57.7991	80.9087	74.132	1.38862	28.3266	324.314	30.6348	4.49765	2.42972	3.31291	21.2202	36.2263	27.8217	32.7899	50.0295	0.292518	0.235587	0.0802709	0.348835	0.0427887	DEG_SY	SY>other	3707	0.0459952	8.49889	-5.45778	0.00047528	211	1	protein_coding	Calreticulin family protein
AT5G10240	195.422	139.609	15.1077	0	11.8605	45.6741	113.747	0.122135	0	0	0	37.2029	9.35739	19.2002	18.8889	0.022452	0.0205126	0.925307	0.0118635	0.0198646	DEG_EC	other>EC	3921	0.0531111	3.98964	-12.1781	7.23269e-08	74	1	protein_coding	asparagine synthetase 3	Encodes asparagine synthetase (ASN3).
AT5G11940	52.1034	2.14137	0.917896	2.47039	16.1433	2878.8	3920.46	69.9513	10.3027	198.151	166.828	24.4703	21.6753	0	0	1.99227e-05	2.55507e-05	0.000244347	0.948596	0.0511139	DEG_SY	SY>other	94	4.76333e-18	12.6621	-5.83204	3.3928e-06	113	1	protein_coding	Subtilase family protein
AT5G13560	41.7012	88.171	17.6407	79.8585	7.19722	67.7325	65.1292	10.0449	1.6665	8.97585	13.6041	57.3392	27.3647	30.9394	30.5761	0.412654	0.070815	0.100457	0.39814	0.0179338	nonDEG		11104	0.452244	8.54602	-3.88159	0.009742	420	1	protein_coding
AT5G14420	0	0	38.642	8.40925	19.7875	10.385	45.3639	0	0	0	0	40.4171	34.5125	24.4794	25.8544	0.0182291	0.912197	0.0122113	0.011238	0.0461244	DEG_CC	other>CC	2011	0.00734888	-2.04424	-11.0405	0.00145293	260	1	protein_coding	RING domain ligase2
AT5G14870	53.4807	46.0653	0	0	0.136518	10.0291	31.055	0	0	0	0	3.24476	0	0.337384	0.28947	0.00189932	0.00504531	0.949837	0.0012297	0.0419885	DEG_EC	other>EC	1347	0.00182846	-2.04424	-10.9018	0.00239843	292	1	protein_coding	cyclic nucleotide-gated channel 18	Encodes a member of the cyclic nucleotide gated channel family that is asymmetrically localized to the plasma membrane at the growing tip of the pollen tube and is involved in pollen tube growth. It likely directly transduces a cNMP signal into an ion flux that can produce a localized signal capable of regulating the pollen tip-growth machinery.
AT5G14880	20.0102	28.548	19.2483	4.19141	42.1031	24.7685	27.0587	0	0	0	0	30.3445	56.069	16.6004	20.8393	0.55228	0.128381	0.0641761	0.243691	0.0114724	nonDEG		15809	0.746037	-2.04424	-11.4407	0.000168755	171	1	protein_coding	Potassium transporter family protein
AT5G14950	43.3775	72.7222	117.071	100.421	66.7044	111.669	67.8112	2.61029	0.12751	0.978759	7.74331	22.3286	27.6328	19.9474	20.508	0.485995	0.310085	0.0184722	0.175963	0.00948459	nonDEG		8284	0.273978	8.24357	-5.93551	0.000203985	176	1	protein_coding	golgi alpha-mannosidase II	Encodes a golgi alpha-mannosidase, an enzyme responsible for the formation of major complex-type N-glycans.
AT5G18403	618.32	0	1.72501	4.05469	2.41766	7610.2	4027.97	2.9612	0	5.74466	5.41614	439.961	374.679	0	0	0.0016425	0.000265529	0.0817507	0.525875	0.390467	DEG_SY	SY>other	226	4.35067e-10	7.84029	-11.4671	8.65848e-19	17	1	protein_coding	Putative membrane lipoprotein	Encodes a defensin-like (DEFL) family protein.
AT5G18407	0	0	0	0	0	1923.2	518.317	0	0	0	0	0	7.89593	0	0	0.00120273	0.00088079	0.00484918	0.903197	0.0898698	DEG_SY	SY>other	117	1.31694e-15	-2.04424	-13.6971	1.30534e-13	32	1	protein_coding	Defensin-like (DEFL) family protein	Encodes a defensin-like (DEFL) family protein.
AT5G22970	17.8302	1.17646	0	0	0.383285	1869.37	1202.32	1.70582	0.237112	0.766333	0.91244	182.322	153.015	0	0	0.000246935	0.000251731	0.0121062	0.465552	0.521843	DEGall	SY>CC>EC	68	1.1666e-20	6.71847	-11.3123	8.97066e-19	19	1	protein_coding
AT5G25950	4.10483	0	0	0	0	389.843	573.124	5.2747	0	0	0	4.29757	0	0	0	0.000655677	0.000222118	0.00879616	0.644453	0.345873	DEG_SY	SY>other	100	5.72071e-17	7.44654	-9.47724	1.26012e-05	130	1	protein_coding	Protein of Unknown Function (DUF239)
AT5G26090	102.74	28.4589	3.37	5.24454	2.70756	5737.34	8160.59	806.043	469.609	1521.34	1068.11	16.0492	89.9666	0	0	1.28647e-05	4.0937e-05	0.00134833	0.634055	0.364543	DEG_SY	SY>other	6	3.89915e-66	14.1358	-3.74543	0.000279703	191	1	protein_coding	Plant self-incompatibility protein S1 family
AT5G26250	46.1506	37.7723	0	0	0	14.1466	268.945	3.73473	0	0	0	2.74165	0	0	0	0.0081157	0.0207233	0.615875	0.00947549	0.345811	DEG_EC	other>EC	366	2.19749e-07	6.40634	-8.22691	0.00202621	278	1	protein_coding	Major facilitator superfamily protein
AT5G34881	72.9357	1.1687	0.148358	0.377053	0.651811	2489.05	1413.19	1.70444	0.161822	1.91113	1.94723	145.763	123.948	0	0	0.000369195	0.000230293	0.034966	0.423668	0.540766	DEGall	SY>CC>EC	121	1.96178e-15	7.02525	-11.0686	8.96194e-19	18	1	protein_coding	Protein of unknown function (DUF784)
AT5G34882	22.081	1.0205	0	0	0.405205	831.958	517.628	0.39699	0	0.546162	1.21458	51.2282	19.3647	0	0	0.00223146	0.00149336	0.0512493	0.471781	0.473245	DEGall	SY>CC>EC	275	4.64358e-09	5.08104	-10.8902	9.58417e-11	50	1	protein_coding	Protein of unknown function (DUF784)	Encodes a ECA1 gametogenesis related family protein
AT5G34883	25.2555	1.47395	0	0.122079	0.531991	1194.28	825.633	1.4401	0.069899	0.59301	0.919642	90.2186	11.4511	0	0	0.000648712	0.000479109	0.0236007	0.524605	0.450667	DEG_SY	SY>other	152	7.14755e-13	5.89421	-10.7107	3.10817e-14	30	1	protein_coding	Protein of unknown function (DUF784)
AT5G34885	22.0046	0.952145	0	0.032968	0.340716	1098.29	634.348	0.799855	0	0.404156	0.810765	82.8524	26.4194	0	0	0.000760044	0.000557214	0.0194953	0.650635	0.328553	DEG_SY	SY>other	125	1.1531e-14	6.19318	-11.4462	2.19965e-16	27	1	protein_coding	Protein of unknown function (DUF784)
AT5G34887	69.2826	1.69938	0.236327	0.53308	1.0847	2293.8	1458.04	1.49043	0.067103	1.24551	2.18694	146.435	77.4074	0	0	0.000371717	0.000233044	0.0270908	0.467406	0.504898	DEGall	SY>CC>EC	126	1.17778e-14	6.73191	-10.9394	1.57226e-17	22	1	protein_coding	Protein of unknown function (DUF784)
AT5G34905	78.8645	4.73295	0.292238	0.79433	1.23358	2624.37	2127.4	1.50895	0.422793	1.36077	2.34614	227.365	228.858	0	0	0.000155984	0.000142966	0.0100947	0.560259	0.429348	DEG_SY	SY>other	83	1.88697e-18	6.94636	-11.3683	8.32686e-20	15	1	protein_coding	Protein of unknown function (DUF784)
AT5G34908	18.1371	1.28139	0	0.094135	0.087125	550.196	438.671	0.170229	0	0.195968	0.500556	36.0414	3.00937	0	0	0.00276143	0.00148001	0.046166	0.663532	0.286061	DEG_SY	SY>other	596	1.67911e-05	4.43935	-10.3134	3.38783e-06	111	1	protein_coding	Protein of unknown function (DUF784)	Encodes a ECA1 gametogenesis related family protein
AT5G35405	154.18	40.6239	0.530621	0.491388	1.54357	5676.99	4020.03	3.76151	0.054353	3.90077	3.8613	224.374	59.0751	0	0	3.92876e-05	9.44862e-05	0.0106074	0.219289	0.76997	DEGall	SY>CC>EC	17	1.52079e-38	8.37677	-11.4766	3.10025e-21	10	1	protein_coding	Protein of unknown function (DUF784)	Encodes a ECA1 gametogenesis related family protein
AT5G39880	0	0.333013	0	0	0.148794	91.9083	369.287	0.209967	0	0.148747	0	9.86617	3.10043	0	0	0.000950601	0.000871482	0.00940659	0.872891	0.11588	DEG_SY	SY>other	135	3.69924e-14	5.23842	-11.6204	6.8748e-12	41	1	protein_coding
AT5G40780	18.562	7.0214	0	0	0	22.0449	82.6001	0	0	0	0.980951	128.02	110.484	42.9477	37.7029	0.0117058	0.0100586	0.640303	0.0458869	0.292046	DEG_EC	other>EC	735	0.000100982	4.94698	-8.68766	0.00371564	325	1	protein_coding	lysine histidine transporter 1	Encodes LHT1 (lysine histidine transporter), a high-affinity transporter for cellular amino acid uptake in both root epidermis and leaf mesophyll.
AT5G42567	1102.79	12.6603	5.13122	10.416	11.3104	24624.7	27690.5	17.9195	6.82824	11.6519	13.4636	508.801	693.367	0	0	0.000137952	3.32691e-05	0.0123213	0.588489	0.399019	DEG_SY	SY>other	46	6.68994e-24	10.1523	-11.9333	3.42339e-26	1	1	protein_coding	Protein of unknown function (DUF784)	Encodes a ECA1 gametogenesis related family protein
AT5G42895	0.87477	1.2308	0	0	0	190.715	2168.32	5.00846	2.93969	1.43862	1.82295	15.2492	3.03915	0	0	0.00175079	0.00586919	0.0209601	0.709235	0.262185	DEG_SY	SY>other	110	3.39366e-16	6.79251	-9.5075	1.24812e-10	52	1	protein_coding	ECA1 gametogenesis related family protein	Encodes a ECA1 gametogenesis related family protein
AT5G42955	32.3528	3.2819	0.128572	0.338801	1.41857	2999.85	3083.81	1.9185	0	32.5645	26.1694	51.6545	29.3251	0	0	3.49095e-05	6.23788e-05	0.00208048	0.754207	0.243615	DEG_SY	SY>other	39	3.38699e-26	8.91721	-8.51038	2.19564e-07	83	1	protein_coding	Protein of unknown function (DUF784)
AT5G42957	7.9405	1.80263	0	0	0.49707	1346.34	1699.17	1.01852	0	16.0561	9.34903	31.7851	10.8714	0	0	0.000138602	0.000215507	0.00407345	0.612854	0.382719	DEG_SY	SY>other	64	8.30559e-21	7.40923	-8.63501	4.77962e-08	71	1	protein_coding	Protein of unknown function (DUF784)
AT5G43285	7.15289	0	0	0	0	758.445	658.437	18.27	2.20819	22.3232	69.7664	61.9386	133.072	0	0	0.00295048	0.000940684	0.0200427	0.689334	0.286733	DEG_SY	SY>other	301	2.01443e-08	7.52547	-5.58614	0.000763537	230	1	protein_coding	Putative membrane lipoprotein	Encodes a defensin-like (DEFL) family protein.
AT5G43510	66.0009	2.74609	0	1.09959	1.43355	3378.94	1705.79	0.596175	0	1.67941	7.24044	424.266	393.123	0	0	0.0007536	0.000627243	0.0130134	0.774392	0.211213	DEG_SY	SY>other	113	7.26554e-16	6.96895	-10.8888	2.85057e-14	29	1	protein_coding	Putative membrane lipoprotein	Encodes a defensin-like (DEFL) family protein
AT5G43513	97.2866	0	0	1.08378	1.41865	3524	2282.01	0	0	0	15.7486	359.377	380.534	0	0	0.000833035	0.000243983	0.0100401	0.816127	0.172756	DEG_SY	SY>other	172	7.5424e-12	7.39846	-10.5296	6.87432e-08	73	1	protein_coding	Putative membrane lipoprotein	Encodes a defensin-like (DEFL) family protein.
AT5G43518	82.7254	4.24668	1.60155	0	3.49106	5412.72	2790.77	1.73189	0	3.41223	5.44749	324.66	408.588	0	0	0.000329126	0.000375948	0.00651515	0.832712	0.160068	DEG_SY	SY>other	77	1.12275e-18	7.66634	-11.3333	4.40643e-18	21	1	protein_coding	Putative membrane lipoprotein	Encodes a defensin-like (DEFL) family protein.
AT5G43525	42.9216	2.68035	0	2.17617	1.06269	3571.8	1775.44	0	1.28859	0	3.64847	399.409	520.099	0	0	0.00047335	0.00051309	0.00731128	0.830429	0.161274	DEG_SY	SY>other	95	5.9239e-18	6.51143	-11.8809	1.54857e-16	26	1	protein_coding	Putative membrane lipoprotein	Encodes a defensin-like (DEFL) family protein.
AT5G43610	1.50395	17.0049	2.86559	5.47332	1.90872	73.4274	139.055	12.3692	0.379541	5.60682	5.0142	1.62725	0	0	0.074333	0.0102019	0.00479481	0.0153371	0.93	0.0396666	DEG_SY	SY>other	1153	0.000904306	7.65156	-5.11146	0.00338552	318	1	protein_coding	sucrose-proton symporter 6
AT5G43850	62.3642	20.5121	0	0	0	9.48502	97.5322	0	0	0	0	46.8149	21.7839	57.9242	66.5866	0.0140046	0.0106558	0.886753	0.00851099	0.0800751	DEG_EC	other>EC	1422	0.00224208	-2.04424	-11.0233	0.00209896	284	1	protein_coding	RmlC-like cupins superfamily protein
AT5G45910	181.476	39.0319	8.46431	3.61745	4.92659	12900.7	15159.9	868.46	1308.77	969.219	683.837	240.779	140.935	0	0	1.36482e-06	4.31429e-06	0.000483418	0.559243	0.440268	DEG_SY	SY>other	4	3.79164e-83	14.3916	-4.77834	2.96519e-07	88	1	protein_coding	GDSL-like Lipase/Acylhydrolase superfamily protein
AT5G47090	37.5942	29.5504	23.1016	70.1239	17.4148	3.26384	187.57	0.793771	0	0	2.73765	19.3705	14.2216	10.8077	11.785	0.28199	0.216135	0.0455607	0.437207	0.0191078	DEG_SY	SY>other	8710	0.301422	6.20127	-7.7307	0.00412985	330	1	protein_coding
AT5G48605	17.817	1.33822	0	0	0	966.548	405.033	39.2139	16.7066	82.6217	32.3139	302.504	125.99	0	0	0.00480758	0.00370073	0.0786616	0.438291	0.474539	DEGall	SY>CC>EC	245	1.21126e-09	8.11612	-4.87297	0.000712541	222	1	protein_coding	Putative membrane lipoprotein	Encodes a defensin-like (DEFL) family protein.
AT5G50410	0.389341	0	0	0	0	11.2637	58.9957	0	0	0	0	49.8043	38.2851	16.2286	19.827	0.0218139	0.0160619	0.0724251	0.73811	0.151589	DEG_SY	SY>other	1524	0.00287264	-2.04424	-10.6544	0.00605601	368	1	protein_coding
AT5G50423	122.432	0	0.727741	0	1.67131	4118.73	1773.46	51.7578	20.7803	2.65913	17.5081	359.247	471.801	0	0	0.00159035	0.000414135	0.0255625	0.783186	0.189247	DEG_SY	SY>other	178	1.30768e-11	9.24628	-7.92272	2.23479e-10	54	1	protein_coding	Putative membrane lipoprotein	Encodes a defensin-like (DEFL) family protein.
AT5G51890	0	0	0	0	0	0	263.373	0	0	0	0	9.07005	0	18.601	20.1827	0.0671259	0.0351907	0.111717	0.714839	0.0711278	DEG_SY	SY>other	662	4.64462e-05	-2.04424	-12.5891	0.000271464	188	1	protein_coding	Peroxidase superfamily protein	encodes peroxidase involved in the lignification of tracheary elements (TE) in roots
AT5G53520	298.049	421.795	79.9334	98.4594	155.065	24.8275	131.644	0.766373	0	0.182052	1.04724	7.14787	7.65552	0	0	0.752344	0.144044	0.0629783	0.0373736	0.00326061	nonDEG		11319	0.462958	6.10692	-8.16309	2.31085e-05	139	1	protein_coding	oligopeptide transporter 8	oligopeptide transporter
AT5G53742	23.4324	5.98575	0	13.168	1.58445	3168.07	3115.77	3.93604	0.92127	2.06642	7.86679	7.80102	17.9575	0.234597	0.767881	4.86808e-05	0.000117269	0.000264867	0.943516	0.0560533	DEG_SY	SY>other	114	1.13026e-15	7.48283	-10.5262	1.52288e-18	20	1	protein_coding	Protein of unknown function (DUF1278)	Encodes a ECA1 gametogenesis related family protein
AT5G54062	262.94	71.1189	2.27416	39.1637	8.23152	22805.8	24493.1	25.4854	2.51029	16.5862	9.96999	75.4622	595.341	0	0	1.13947e-06	5.18094e-06	0.00010568	0.831799	0.168089	DEG_SY	SY>other	21	3.6709e-37	11.1066	-11.6628	1.38637e-20	13	1	protein_coding
AT5G54670	0	0	0	0	0	116.379	1.36382	0	0	0	0	42.5475	24.8795	9.58076	7.28635	0.0184294	0.0115604	0.0482865	0.83831	0.0834134	DEG_SY	SY>other	381	3.53853e-07	-2.04424	-12.6874	2.60304e-06	106	1	protein_coding	kinesin 3	Encodes a truncated KatC polypeptide (KatC(207-754)), which includes the carboxyl-terminal region of KatC. This was expressed in Escherichia coli and was shown to possess microtubule-stimulated ATPase activity.
AT5G55590	0	0	135.294	191.093	92.5311	157.976	75.0273	7.57239	0	6.84662	8.75558	0	0	0.221768	0	0.000417505	0.975154	0.00100838	0.000394781	0.0230257	DEG_CC	other>CC	383	3.85344e-07	7.53466	-5.23055	0.00993321	427	1	protein_coding	Pectin lyase-like superfamily protein	Encodes a protein with pectin methylesterase activity. No change in activity were detected in mutants defective in this gene, which was interpreted as a result of redundancy of product function with other pectin methylesterases. The gene product is required for pollen separation during normal development. In qrt mutants, the outer walls of the four meiotic products of the pollen mother cell are f…
AT5G60000	122.339	1.73762	0.765098	1.67118	1.98602	3260.46	1556.76	140.075	225.888	391.692	194.84	295.089	145.655	0	0	0.000779809	0.000457638	0.0361974	0.630277	0.332288	DEG_SY	SY>other	136	3.69924e-14	10.7363	-4.21743	7.58941e-05	155	1	protein_coding
AT5G60760	0	0	0	0.27294	0	0.805337	44.0985	0	0	0	0	10.497	2.23686	0.873244	0.968229	0.171918	0.121059	0.0524841	0.592965	0.061574	DEG_SY	SY>other	1793	0.00486835	-2.04424	-11.1972	0.00223693	289	1	protein_coding	P-loop containing nucleoside triphosphate hydrolases superfamily protein
AT5G60945	600.572	65.0566	15.8596	24.5488	17.571	23028.8	26280.6	2374.69	3359.45	4628.21	4150.64	376.088	271.12	0	0	2.50877e-05	3.02315e-05	0.00275384	0.68913	0.308061	DEG_SY	SY>other	16	2.46482e-42	14.0559	-3.66854	0.000168755	172	1	protein_coding	ECA1 gametogenesis related family protein	Encodes a ECA1 gametogenesis related family protein
AT5G60964	25.0083	0.235795	1.11417	0.332001	0.460922	986.643	830.766	31.6816	50.6228	76.4548	73.2934	167.787	45.8931	0	0	0.00047867	0.000295226	0.014096	0.71156	0.27357	DEG_SY	SY>other	206	1.39892e-10	8.54232	-4.86838	7.3894e-05	153	1	protein_coding	ECA1 gametogenesis related family protein	Encodes a ECA1 gametogenesis related family protein
AT5G61490	37.3605	16.0251	0	5.28928	55.5826	144.02	0	0	0	0	0	0	0	0.90527	4.98948	0.479879	0.325209	0.0517959	0.13108	0.0120365	nonDEG		13212	0.58202	-2.04424	-11.3625	0.00977125	421	1	protein_coding	Uncharacterised conserved protein (UCP012943)
AT5G61620	70.3012	105.34	228.388	10.1624	114.949	6.76157	108.881	0	0	0	0	0	0	0	0	0.661847	0.217073	0.0398076	0.0766833	0.0045898	nonDEG		19711	0.945564	-2.04424	-11.0957	0.00202158	275	1	protein_coding	myb-like transcription factor family protein
AT5G62550	0	0	0	0	0	100.524	185.72	0	0	0	0	30.1047	16.203	19.6256	15.8062	0.000506664	0.000360732	0.00187422	0.907009	0.0902491	DEG_SY	SY>other	159	1.30729e-12	-2.04424	-13.281	1.72539e-12	39	1	protein_coding
AT5G65070	0	0	0	0	0	166.061	0	0	0	0	0	5.57251	5.05715	10.1712	10.8841	0.0873865	0.0436573	0.127074	0.674744	0.0671382	DEG_SY	SY>other	1041	0.000542562	-2.04424	-11.8799	0.0027689	309	1	protein_coding	K-box region and MADS-box transcription factor family protein	Encodes MADS-box containing FLC paralog. Five splice variants have been identified but not characterized with respect to expression patterns and/or differing function. Overexpression of the gene in the Landsberg ecotype leads to a delay in flowering, transcript levels of MAF4 are reduced after a 6 week vernalization.
AT5G65280	10.0172	0.4872	16.733	11.6471	1.43147	31.1235	66.0572	1.90483	1.10448	1.48863	0	25.7697	26.0411	6.00152	8.94876	0.140213	0.0696282	0.031877	0.724996	0.0332852	DEG_SY	SY>other	5375	0.113564	6.06446	-6.43745	0.00749192	398	1	protein_coding	GCR2-like 1	Encodes a protein with reported similarity to GCR2 a putative G protein coupled receptor thought to be an ABA receptor. Loss of function mutations in GCL1 show no ABA response defects based on assays of seed germination and seedling development.GCL1 also has similarity to LANCL1 and LANCL2, human homologs of bacterial lanthionine synthetase.
