# Supplementary material for: Dynamics of the cell fate specifications during female gametophyte development in Arabidopsis
Source: PLoS Biol. 2021 Mar 26;19(3):e3001123. doi: 10.1371/journal.pbio.3001123 (PMC7997040; doi:10.1371/journal.pbio.3001123)
Supplement: S12 Table — BP, biological process; CC, cellular component; DEG, differentially expressed gene; GO, Gene Ontology; MF, molecular function. (XLSX) [file pbio.3001123.s034.xlsx]

## Sheet: Table.S12
Table.S12: GO enrichment analysis of the DEGs which expressed in the synergid cells among female gametophyte cells of wild type
source	term_name	term_id	adjusted_p_value	negative_log10_of_adjusted_p_value	term_size	query_size	intersection_size	effective_domain_size	intersections
GO:MF	UDP-glucose 4-epimerase activity	GO:0003978	0.023633	1.62648	8	198	3	21188	AT1G30620,AT4G10960,AT5G44480
GO:BP	multi-organism process	GO:0051704	3.24852e-15	14.4883	619	239	37	23416	AT1G04030,AT1G27380,AT1G30620,AT1G56385,AT2G03120,AT2G14378,AT2G24260,AT2G27315,AT2G47470,AT3G21180,AT3G47440,AT3G57840,AT4G08869,AT4G08875,AT4G09545,AT4G18770,AT4G26466,AT5G02390,AT5G04047,AT5G04347,AT5G12370,AT5G36310,AT5G36330,AT5G36340,AT5G42895,AT5G43285,AT5G43510,AT5G43513,AT5G43518,AT5G44495,AT5G51105,AT5G52965,AT5G52975,AT5G53742,AT5G54062,AT5G60945,AT5G60964
GO:BP	double fertilization forming a zygote and endosperm	GO:0009567	1.13111e-14	13.9465	101	239	18	23416	AT2G14378,AT2G27315,AT2G47470,AT3G21180,AT4G09545,AT4G26466,AT5G36310,AT5G36330,AT5G36340,AT5G42895,AT5G44495,AT5G51105,AT5G52965,AT5G52975,AT5G53742,AT5G54062,AT5G60945,AT5G60964
GO:BP	fertilization	GO:0009566	3.96357e-14	13.4019	108	239	18	23416	AT2G14378,AT2G27315,AT2G47470,AT3G21180,AT4G09545,AT4G26466,AT5G36310,AT5G36330,AT5G36340,AT5G42895,AT5G44495,AT5G51105,AT5G52965,AT5G52975,AT5G53742,AT5G54062,AT5G60945,AT5G60964
GO:BP	regulation of protein localization to cell surface	GO:2000008	4.50064e-14	13.3467	62	239	15	23416	AT2G14378,AT2G27315,AT4G09545,AT5G36310,AT5G36330,AT5G36340,AT5G42895,AT5G44495,AT5G51105,AT5G52965,AT5G52975,AT5G53742,AT5G54062,AT5G60945,AT5G60964
GO:BP	protein localization to cell surface	GO:0034394	9.76234e-14	13.0104	65	239	15	23416	AT2G14378,AT2G27315,AT4G09545,AT5G36310,AT5G36330,AT5G36340,AT5G42895,AT5G44495,AT5G51105,AT5G52965,AT5G52975,AT5G53742,AT5G54062,AT5G60945,AT5G60964
GO:BP	regulation of double fertilization forming a zygote and endosperm	GO:0080155	1.5987e-13	12.7962	67	239	15	23416	AT2G14378,AT2G27315,AT4G09545,AT5G36310,AT5G36330,AT5G36340,AT5G42895,AT5G44495,AT5G51105,AT5G52965,AT5G52975,AT5G53742,AT5G54062,AT5G60945,AT5G60964
GO:BP	regulation of fertilization	GO:0080154	2.5741e-13	12.5894	69	239	15	23416	AT2G14378,AT2G27315,AT4G09545,AT5G36310,AT5G36330,AT5G36340,AT5G42895,AT5G44495,AT5G51105,AT5G52965,AT5G52975,AT5G53742,AT5G54062,AT5G60945,AT5G60964
GO:BP	regulation of cellular protein localization	GO:1903827	9.37061e-13	12.0282	91	239	16	23416	AT2G14378,AT2G27315,AT4G09545,AT5G36310,AT5G36330,AT5G36340,AT5G42895,AT5G44495,AT5G47490,AT5G51105,AT5G52965,AT5G52975,AT5G53742,AT5G54062,AT5G60945,AT5G60964
GO:BP	multi-organism reproductive process	GO:0044703	2.21175e-12	11.6553	230	239	22	23416	AT1G04030,AT2G14378,AT2G24260,AT2G27315,AT2G47470,AT3G21180,AT3G47440,AT4G09545,AT4G26466,AT5G02390,AT5G36310,AT5G36330,AT5G36340,AT5G42895,AT5G44495,AT5G51105,AT5G52965,AT5G52975,AT5G53742,AT5G54062,AT5G60945,AT5G60964
GO:BP	sexual reproduction	GO:0019953	2.21175e-12	11.6553	230	239	22	23416	AT1G04030,AT2G14378,AT2G24260,AT2G27315,AT2G47470,AT3G21180,AT3G47440,AT4G09545,AT4G26466,AT5G02390,AT5G36310,AT5G36330,AT5G36340,AT5G42895,AT5G44495,AT5G51105,AT5G52965,AT5G52975,AT5G53742,AT5G54062,AT5G60945,AT5G60964
GO:BP	regulation of cellular localization	GO:0060341	3.79226e-12	11.4211	118	239	17	23416	AT1G05520,AT2G14378,AT2G27315,AT4G09545,AT5G36310,AT5G36330,AT5G36340,AT5G42895,AT5G44495,AT5G47490,AT5G51105,AT5G52965,AT5G52975,AT5G53742,AT5G54062,AT5G60945,AT5G60964
GO:BP	regulation of protein localization	GO:0032880	7.25038e-12	11.1396	103	239	16	23416	AT2G14378,AT2G27315,AT4G09545,AT5G36310,AT5G36330,AT5G36340,AT5G42895,AT5G44495,AT5G47490,AT5G51105,AT5G52965,AT5G52975,AT5G53742,AT5G54062,AT5G60945,AT5G60964
GO:BP	regulation of multi-organism process	GO:0043900	2.10893e-10	9.67594	106	239	15	23416	AT2G14378,AT2G27315,AT4G09545,AT5G36310,AT5G36330,AT5G36340,AT5G42895,AT5G44495,AT5G51105,AT5G52965,AT5G52975,AT5G53742,AT5G54062,AT5G60945,AT5G60964
GO:BP	regulation of localization	GO:0032879	1.09595e-07	6.96021	252	239	18	23416	AT1G05520,AT2G14378,AT2G27315,AT4G09545,AT5G36310,AT5G36330,AT5G36340,AT5G37500,AT5G42895,AT5G44495,AT5G47490,AT5G51105,AT5G52965,AT5G52975,AT5G53742,AT5G54062,AT5G60945,AT5G60964
GO:BP	locomotion	GO:0040011	1.52556e-06	5.81657	50	239	9	23416	AT2G22640,AT4G08869,AT4G08875,AT4G18770,AT4G26466,AT5G43285,AT5G43510,AT5G43513,AT5G43518
GO:BP	positive chemotaxis	GO:0050918	2.09962e-06	5.67786	36	239	8	23416	AT4G08869,AT4G08875,AT4G18770,AT4G26466,AT5G43285,AT5G43510,AT5G43513,AT5G43518
GO:BP	chemotaxis	GO:0006935	2.09962e-06	5.67786	36	239	8	23416	AT4G08869,AT4G08875,AT4G18770,AT4G26466,AT5G43285,AT5G43510,AT5G43513,AT5G43518
GO:BP	taxis	GO:0042330	2.09962e-06	5.67786	36	239	8	23416	AT4G08869,AT4G08875,AT4G18770,AT4G26466,AT5G43285,AT5G43510,AT5G43513,AT5G43518
GO:BP	pollen tube guidance	GO:0010183	2.09962e-06	5.67786	36	239	8	23416	AT4G08869,AT4G08875,AT4G18770,AT4G26466,AT5G43285,AT5G43510,AT5G43513,AT5G43518
GO:BP	nucleotide-sugar metabolic process	GO:0009225	3.87258e-05	4.412	51	239	8	23416	AT1G30620,AT2G47650,AT3G02230,AT3G53520,AT5G15490,AT5G15650,AT5G39320,AT5G44480
GO:BP	multi-multicellular organism process	GO:0044706	0.000212099	3.67346	366	239	17	23416	AT1G27380,AT1G30620,AT1G56385,AT2G03120,AT2G47470,AT3G57840,AT4G08869,AT4G08875,AT4G18770,AT4G26466,AT5G04047,AT5G04347,AT5G12370,AT5G43285,AT5G43510,AT5G43513,AT5G43518
GO:BP	pollination	GO:0009856	0.000212099	3.67346	366	239	17	23416	AT1G27380,AT1G30620,AT1G56385,AT2G03120,AT2G47470,AT3G57840,AT4G08869,AT4G08875,AT4G18770,AT4G26466,AT5G04047,AT5G04347,AT5G12370,AT5G43285,AT5G43510,AT5G43513,AT5G43518
GO:BP	reproductive process	GO:0022414	0.000225225	3.64738	1910	239	44	23416	AT1G04030,AT1G05230,AT1G10390,AT1G16980,AT1G27380,AT1G30620,AT1G56385,AT1G80140,AT2G03120,AT2G14378,AT2G21540,AT2G24260,AT2G27315,AT2G47470,AT3G21180,AT3G47440,AT3G57840,AT4G08869,AT4G08875,AT4G09545,AT4G18770,AT4G26466,AT5G02390,AT5G04047,AT5G04347,AT5G12370,AT5G36310,AT5G36330,AT5G36340,AT5G42895,AT5G43285,AT5G43510,AT5G43513,AT5G43518,AT5G44495,AT5G45710,AT5G51105,AT5G52965,AT5G52975,AT5G53742…
GO:BP	reproduction	GO:0000003	0.000256562	3.59081	1919	239	44	23416	AT1G04030,AT1G05230,AT1G10390,AT1G16980,AT1G27380,AT1G30620,AT1G56385,AT1G80140,AT2G03120,AT2G14378,AT2G21540,AT2G24260,AT2G27315,AT2G47470,AT3G21180,AT3G47440,AT3G57840,AT4G08869,AT4G08875,AT4G09545,AT4G18770,AT4G26466,AT5G02390,AT5G04047,AT5G04347,AT5G12370,AT5G36310,AT5G36330,AT5G36340,AT5G42895,AT5G43285,AT5G43510,AT5G43513,AT5G43518,AT5G44495,AT5G45710,AT5G51105,AT5G52965,AT5G52975,AT5G53742…
GO:BP	cellular macromolecule localization	GO:0070727	0.000427967	3.36859	837	239	26	23416	AT1G05520,AT1G10390,AT1G29310,AT2G14378,AT2G27315,AT2G47170,AT3G05230,AT3G63460,AT4G04910,AT4G09545,AT5G22770,AT5G25100,AT5G35910,AT5G36310,AT5G36330,AT5G36340,AT5G42895,AT5G44495,AT5G47490,AT5G51105,AT5G52965,AT5G52975,AT5G53742,AT5G54062,AT5G60945,AT5G60964
GO:BP	cellular protein localization	GO:0034613	0.000645388	3.19018	800	239	25	23416	AT1G05520,AT1G10390,AT1G29310,AT2G14378,AT2G27315,AT2G47170,AT3G05230,AT3G63460,AT4G04910,AT4G09545,AT5G22770,AT5G25100,AT5G36310,AT5G36330,AT5G36340,AT5G42895,AT5G44495,AT5G47490,AT5G51105,AT5G52965,AT5G52975,AT5G53742,AT5G54062,AT5G60945,AT5G60964
GO:BP	nucleotide-sugar biosynthetic process	GO:0009226	0.00258333	2.58782	40	239	6	23416	AT1G30620,AT2G47650,AT3G53520,AT5G15490,AT5G39320,AT5G44480
GO:BP	regulation of reproductive process	GO:2000241	0.00268219	2.57151	393	239	16	23416	AT2G14378,AT2G27315,AT4G09545,AT5G36310,AT5G36330,AT5G36340,AT5G42895,AT5G44495,AT5G51105,AT5G52965,AT5G52975,AT5G53742,AT5G54062,AT5G60945,AT5G60964,AT5G65070
GO:BP	UDP-L-arabinose metabolic process	GO:0033356	0.00279795	2.55316	11	239	4	23416	AT1G30620,AT3G02230,AT5G15650,AT5G44480
GO:BP	cellular localization	GO:0051641	0.00589228	2.22972	1088	239	28	23416	AT1G05520,AT1G10390,AT1G29310,AT2G14378,AT2G27315,AT2G47170,AT3G05230,AT3G13870,AT3G63460,AT4G04910,AT4G09545,AT5G12370,AT5G22770,AT5G25100,AT5G35910,AT5G36310,AT5G36330,AT5G36340,AT5G42895,AT5G44495,AT5G47490,AT5G51105,AT5G52965,AT5G52975,AT5G53742,AT5G54062,AT5G60945,AT5G60964
GO:BP	pollen tube development	GO:0048868	0.00872907	2.05903	208	239	11	23416	AT1G27380,AT1G30620,AT2G47470,AT4G08869,AT4G08875,AT4G18770,AT4G26466,AT5G43285,AT5G43510,AT5G43513,AT5G43518
GO:BP	cytoskeleton organization	GO:0007010	0.0156428	1.80569	308	239	13	23416	AT1G50010,AT2G22640,AT2G25880,AT3G12110,AT3G13870,AT3G20860,AT3G46520,AT3G50240,AT3G53750,AT4G26470,AT5G54670,AT5G55400,AT5G62240
GO:BP	protein localization	GO:0008104	0.0243461	1.61357	1049	239	26	23416	AT1G05520,AT1G10390,AT1G29310,AT2G14378,AT2G21540,AT2G27315,AT2G47170,AT3G05230,AT3G63460,AT4G04910,AT4G09545,AT5G22770,AT5G25100,AT5G36310,AT5G36330,AT5G36340,AT5G42895,AT5G44495,AT5G47490,AT5G51105,AT5G52965,AT5G52975,AT5G53742,AT5G54062,AT5G60945,AT5G60964
GO:BP	pentose metabolic process	GO:0019321	0.0308168	1.51121	19	239	4	23416	AT1G30620,AT2G47650,AT3G53520,AT5G15650
GO:CC	extracellular region	GO:0005576	4.16751e-09	8.38012	2008	211	53	21213	AT1G05520,AT1G35435,AT1G56360,AT1G56385,AT1G80140,AT2G14378,AT2G27315,AT3G01190,AT3G15370,AT3G46850,AT3G53750,AT3G57840,AT4G00190,AT4G08869,AT4G08875,AT4G09545,AT4G11653,AT4G20800,AT4G22105,AT4G39640,AT5G04047,AT5G04347,AT5G11940,AT5G12370,AT5G18403,AT5G18407,AT5G20330,AT5G26667,AT5G26700,AT5G36310,AT5G36330,AT5G36340,AT5G39320,AT5G42895,AT5G43285,AT5G43510,AT5G43513,AT5G43518,AT5G43525,AT5G44495…
GO:CC	vesicle	GO:0031982	2.44678e-06	5.6114	933	211	30	21213	AT1G05520,AT2G14378,AT2G25520,AT2G27315,AT2G47170,AT2G47470,AT2G47650,AT3G53520,AT3G63460,AT4G09545,AT4G16660,AT5G12370,AT5G22770,AT5G25100,AT5G28540,AT5G36310,AT5G36330,AT5G36340,AT5G42020,AT5G42895,AT5G44240,AT5G44495,AT5G47490,AT5G51105,AT5G52965,AT5G52975,AT5G53742,AT5G54062,AT5G60945,AT5G60964
GO:CC	filiform apparatus	GO:0043680	0.000655209	3.18362	4	211	3	21213	AT1G52970,AT4G08869,AT4G08875
GO:CC	endoplasmic reticulum chaperone complex	GO:0034663	0.000655209	3.18362	4	211	3	21213	AT4G16660,AT5G28540,AT5G42020
GO:CC	Golgi apparatus	GO:0005794	0.000920294	3.03607	1235	211	30	21213	AT1G05520,AT1G11730,AT1G14360,AT1G29310,AT1G30620,AT1G61670,AT2G21540,AT2G25520,AT2G30900,AT2G43080,AT2G47170,AT2G47650,AT3G02230,AT3G13870,AT3G14850,AT3G53520,AT3G55190,AT3G63460,AT4G04910,AT4G16660,AT4G19970,AT4G34420,AT5G05820,AT5G15650,AT5G18280,AT5G25100,AT5G28540,AT5G44240,AT5G44480,AT5G47490
GO:CC	cell wall	GO:0005618	0.0010279	2.98805	807	211	23	21213	AT1G04980,AT1G52970,AT1G55560,AT2G45890,AT2G47470,AT3G01190,AT3G02230,AT3G05230,AT3G15370,AT3G53750,AT4G00190,AT4G08869,AT4G08875,AT4G20800,AT4G23500,AT4G39640,AT5G15490,AT5G15650,AT5G26700,AT5G28540,AT5G42020,AT5G47550,AT5G51890
GO:CC	external encapsulating structure	GO:0030312	0.00107018	2.97054	809	211	23	21213	AT1G04980,AT1G52970,AT1G55560,AT2G45890,AT2G47470,AT3G01190,AT3G02230,AT3G05230,AT3G15370,AT3G53750,AT4G00190,AT4G08869,AT4G08875,AT4G20800,AT4G23500,AT4G39640,AT5G15490,AT5G15650,AT5G26700,AT5G28540,AT5G42020,AT5G47550,AT5G51890
GO:CC	endomembrane system	GO:0012505	0.00523019	2.28148	2522	211	46	21213	AT1G04980,AT1G05520,AT1G10390,AT1G11730,AT1G14360,AT1G27350,AT1G29310,AT1G30620,AT1G47290,AT1G61670,AT2G03120,AT2G21540,AT2G25520,AT2G25880,AT2G30900,AT2G43080,AT2G47170,AT2G47470,AT2G47650,AT3G02230,AT3G05230,AT3G13870,AT3G14850,AT3G51980,AT3G53520,AT3G53750,AT3G55190,AT3G57780,AT3G63460,AT4G04910,AT4G16660,AT4G19970,AT4G34420,AT4G37640,AT5G03160,AT5G05820,AT5G11390,AT5G15650,AT5G18280,AT5G22770…
GO:CC	endoplasmic reticulum lumen	GO:0005788	0.00995699	2.00187	42	211	5	21213	AT1G04980,AT4G16660,AT5G03160,AT5G28540,AT5G42020
