# Supplementary material for: Dynamics of the cell fate specifications during female gametophyte development in Arabidopsis
Source: PLoS Biol. 2021 Mar 26;19(3):e3001123. doi: 10.1371/journal.pbio.3001123 (PMC7997040; doi:10.1371/journal.pbio.3001123)
Supplement: S13 Table — DEG, differentially expressed gene; GO, Gene Ontology. (XLSX) [file pbio.3001123.s035.xlsx]

## Sheet: Table.S13
Table.S13: GO enrichment analysis of the DEGs which expressed in the egg cells among female gametophyte cells of wild type
source	term_name	term_id	adjusted_p_value	negative_log10_of_adjusted_p_value	term_size	query_size	intersection_size	effective_domain_size	intersections
GO:MF	regulatory RNA binding	GO:0061980	0.00170629	2.76795	10	281	4	21188	AT1G48410,AT2G28350,AT2G32940,AT5G21150
GO:MF	transferase activity	GO:0016740	0.0199867	1.69926	4287	281	84	21188	AT1G02390,AT1G04050,AT1G05570,AT1G08910,AT1G09440,AT1G10670,AT1G17145,AT1G22460,AT1G33560,AT1G48430,AT1G50460,AT1G53050,AT1G55790,AT1G55800,AT1G55803,AT1G56040,AT1G60790,AT1G63020,AT1G66040,AT1G66050,AT1G66430,AT1G66910,AT1G70320,AT1G71530,AT1G73760,AT1G79110,AT2G02770,AT2G17110,AT2G23520,AT2G23770,AT2G26330,AT2G28540,AT2G29040,AT2G30980,AT2G39110,AT2G39740,AT2G45830,AT2G46370,AT3G06640,AT3G15940…
GO:MF	methyl-CpNpG binding	GO:0010428	0.0351504	1.45407	8	281	3	21188	AT1G66040,AT1G66050,AT5G39550
GO:MF	methyl-CpNpN binding	GO:0010429	0.0351504	1.45407	8	281	3	21188	AT1G66040,AT1G66050,AT5G39550
GO:MF	rRNA (uridine-N3-)-methyltransferase activity	GO:0070042	0.0351504	1.45407	8	281	3	21188	AT1G55790,AT1G55800,AT1G55803
GO:BP	single fertilization	GO:0007338	0.00139735	2.85469	17	295	5	23416	AT1G76750,AT2G21740,AT2G21750,AT4G39340,AT5G64720
GO:BP	negative regulation of gene expression	GO:0010629	0.0310488	1.50796	613	295	21	23416	AT1G04050,AT1G48410,AT1G62990,AT1G63020,AT1G65810,AT1G66050,AT1G79270,AT2G32940,AT2G39740,AT3G03950,AT3G15605,AT3G44260,AT4G13460,AT4G29730,AT5G21030,AT5G21150,AT5G37140,AT5G39550,AT5G42950,AT5G59390,AT5G63350
GO:BP	beta-glucan metabolic process	GO:0051273	0.0352698	1.4526	101	295	8	23416	AT1G05570,AT1G09790,AT1G23210,AT2G22125,AT4G11050,AT4G39010,AT4G39350,AT5G09870
GO:BP	cellular glucan metabolic process	GO:0006073	0.0425257	1.37135	237	295	12	23416	AT1G05570,AT1G09790,AT1G10670,AT1G23210,AT1G66430,AT2G22125,AT2G40220,AT3G62720,AT4G11050,AT4G39010,AT4G39350,AT5G09870
