# Supplementary material for: Dynamics of the cell fate specifications during female gametophyte development in Arabidopsis
Source: PLoS Biol. 2021 Mar 26;19(3):e3001123. doi: 10.1371/journal.pbio.3001123 (PMC7997040; doi:10.1371/journal.pbio.3001123)
Supplement: S14 Table — DEG, differentially expressed gene; GO, Gene Ontology. (XLSX) [file pbio.3001123.s036.xlsx]

## Sheet: Table.S14
Table.S14: GO enrichment analysis of the DEGs which expressed in the central cells among female gametophyte cells of wild type
source	term_name	term_id	adjusted_p_value	negative_log10_of_adjusted_p_value	term_size	query_size	intersection_size	effective_domain_size	intersections
GO:MF	protein domain specific binding	GO:0019904	1.16103e-08	7.93516	84	388	15	21188	AT1G15820,AT1G29930,AT1G31330,AT1G32060,AT1G34760,AT1G44575,AT2G05100,AT2G46820,AT3G26650,AT3G47470,AT3G54890,AT4G10340,AT4G27440,AT5G54270,AT5G54770
GO:MF	chlorophyll binding	GO:0016168	1.24041e-07	6.90643	34	388	10	21188	AT1G15820,AT1G19150,AT1G29920,AT1G29930,AT1G44575,AT2G05100,AT3G47470,AT3G54890,AT4G10340,AT5G54270
GO:MF	oxidoreductase activity	GO:0016491	8.12793e-05	4.09002	1685	388	61	21188	AT1G12900,AT1G19400,AT1G20020,AT1G21860,AT1G23020,AT1G28030,AT1G32100,AT1G42970,AT1G48130,AT1G50960,AT1G60950,AT1G60980,AT1G67090,AT1G71500,AT1G73680,AT1G74470,AT1G77490,AT2G23990,AT2G29360,AT2G31360,AT2G31570,AT2G34790,AT3G03470,AT3G03910,AT3G06860,AT3G09150,AT3G23410,AT3G23580,AT3G26650,AT3G28490,AT3G30775,AT3G43600,AT3G48280,AT3G48300,AT3G56940,AT4G03280,AT4G05180,AT4G11960,AT4G13010,AT4G14210…
GO:MF	catalytic activity	GO:0003824	0.000229015	3.64014	10008	388	231	21188	AT1G02580,AT1G02610,AT1G03055,AT1G06020,AT1G07560,AT1G08630,AT1G09880,AT1G10830,AT1G11362,AT1G12900,AT1G17190,AT1G19400,AT1G20020,AT1G20150,AT1G20720,AT1G21860,AT1G22210,AT1G23020,AT1G26150,AT1G28030,AT1G29720,AT1G32060,AT1G32100,AT1G32900,AT1G34750,AT1G42970,AT1G44000,AT1G47128,AT1G47210,AT1G48130,AT1G49660,AT1G50325,AT1G50960,AT1G55320,AT1G55550,AT1G60800,AT1G60950,AT1G60980,AT1G64680,AT1G65960…
GO:MF	glyceraldehyde-3-phosphate dehydrogenase (NADP+) (phosphorylating) activity	GO:0047100	0.00225714	2.64644	3	388	3	21188	AT1G12900,AT1G42970,AT3G26650
GO:MF	nitrilase activity	GO:0000257	0.00890549	2.05034	4	388	3	21188	AT3G44300,AT3G44310,AT5G22300
GO:MF	hydrolase activity, acting on carbon-nitrogen (but not peptide) bonds, in nitriles	GO:0016815	0.00890549	2.05034	4	388	3	21188	AT3G44300,AT3G44310,AT5G22300
GO:MF	nitrile hydratase activity	GO:0018822	0.00890549	2.05034	4	388	3	21188	AT3G44300,AT3G44310,AT5G22300
GO:MF	indole-3-acetonitrile nitrilase activity	GO:0080061	0.00890549	2.05034	4	388	3	21188	AT3G44300,AT3G44310,AT5G22300
GO:MF	indole-3-acetonitrile nitrile hydratase activity	GO:0080109	0.00890549	2.05034	4	388	3	21188	AT3G44300,AT3G44310,AT5G22300
GO:MF	tetrapyrrole binding	GO:0046906	0.0196687	1.70622	432	388	21	21188	AT1G15820,AT1G19150,AT1G29920,AT1G29930,AT1G44575,AT1G73680,AT1G77490,AT2G05100,AT3G03470,AT3G47470,AT3G48280,AT3G48300,AT3G54890,AT4G10340,AT4G33870,AT4G37360,AT4G39480,AT4G39490,AT5G20140,AT5G53560,AT5G54270
GO:MF	oxidoreductase activity, acting on CH-OH group of donors	GO:0016614	0.0451199	1.34563	207	388	13	21188	AT1G19400,AT2G34790,AT3G06860,AT3G23410,AT4G19380,AT4G29010,AT4G33360,AT4G34230,AT5G09660,AT5G34780,AT5G42250,AT5G56490,AT5G62790
GO:BP	photosynthesis	GO:0015979	1.09837e-23	22.9593	282	436	43	23416	AT1G12900,AT1G15820,AT1G19150,AT1G20020,AT1G29920,AT1G29930,AT1G31330,AT1G32060,AT1G42970,AT1G44575,AT1G60950,AT1G67090,AT1G71500,AT1G74470,AT1G79040,AT2G05100,AT2G20890,AT2G21170,AT2G30570,AT2G46820,AT2G47400,AT3G16140,AT3G26650,AT3G47470,AT3G54890,AT3G55330,AT3G55800,AT3G56940,AT4G01050,AT4G03280,AT4G04640,AT4G05180,AT4G09650,AT4G10340,AT4G11960,AT4G21280,AT4G27440,AT4G33520,AT5G11450,AT5G13630…
GO:BP	killing of cells of other organism	GO:0031640	5.50259e-15	14.2594	283	436	34	23416	AT1G13755,AT1G49715,AT1G56553,AT1G60985,AT1G63522,AT1G69818,AT1G73603,AT1G73607,AT2G21465,AT2G33233,AT2G41997,AT2G42885,AT3G04540,AT3G04545,AT3G06985,AT3G24510,AT3G43505,AT3G48231,AT3G61182,AT4G30067,AT4G30074,AT4G39917,AT5G08315,AT5G16453,AT5G19172,AT5G27495,AT5G37474,AT5G38330,AT5G42232,AT5G42235,AT5G44973,AT5G46873,AT5G48953,AT5G60553
GO:BP	cell killing	GO:0001906	5.50259e-15	14.2594	283	436	34	23416	AT1G13755,AT1G49715,AT1G56553,AT1G60985,AT1G63522,AT1G69818,AT1G73603,AT1G73607,AT2G21465,AT2G33233,AT2G41997,AT2G42885,AT3G04540,AT3G04545,AT3G06985,AT3G24510,AT3G43505,AT3G48231,AT3G61182,AT4G30067,AT4G30074,AT4G39917,AT5G08315,AT5G16453,AT5G19172,AT5G27495,AT5G37474,AT5G38330,AT5G42232,AT5G42235,AT5G44973,AT5G46873,AT5G48953,AT5G60553
GO:BP	photosynthesis, light reaction	GO:0019684	4.08978e-13	12.3883	147	436	24	23416	AT1G15820,AT1G19150,AT1G29920,AT1G29930,AT1G60950,AT1G71500,AT1G79040,AT2G05100,AT2G20890,AT2G30570,AT2G46820,AT3G47470,AT3G54890,AT4G01050,AT4G03280,AT4G04640,AT4G05180,AT4G09650,AT4G10340,AT4G11960,AT4G21280,AT4G33520,AT5G44650,AT5G54270
GO:BP	defense response to fungus	GO:0050832	2.80882e-10	9.55148	555	436	40	23416	AT1G13755,AT1G20020,AT1G47128,AT1G49715,AT1G56553,AT1G60985,AT1G63522,AT1G64280,AT1G69818,AT1G73603,AT1G73607,AT2G21465,AT2G33233,AT2G41997,AT2G42885,AT3G04540,AT3G04545,AT3G06985,AT3G24510,AT3G43505,AT3G48231,AT3G61182,AT4G30067,AT4G30074,AT4G39917,AT5G08315,AT5G11270,AT5G16453,AT5G19172,AT5G27495,AT5G37474,AT5G38330,AT5G42232,AT5G42235,AT5G44973,AT5G46873,AT5G48953,AT5G60553,AT5G61890,AT5G66850
GO:BP	response to fungus	GO:0009620	1.23051e-08	7.90992	626	436	40	23416	AT1G13755,AT1G20020,AT1G47128,AT1G49715,AT1G56553,AT1G60985,AT1G63522,AT1G64280,AT1G69818,AT1G73603,AT1G73607,AT2G21465,AT2G33233,AT2G41997,AT2G42885,AT3G04540,AT3G04545,AT3G06985,AT3G24510,AT3G43505,AT3G48231,AT3G61182,AT4G30067,AT4G30074,AT4G39917,AT5G08315,AT5G11270,AT5G16453,AT5G19172,AT5G27495,AT5G37474,AT5G38330,AT5G42232,AT5G42235,AT5G44973,AT5G46873,AT5G48953,AT5G60553,AT5G61890,AT5G66850
GO:BP	photosynthesis, light harvesting in photosystem I	GO:0009768	1.46117e-07	6.8353	23	436	9	23416	AT1G15820,AT1G19150,AT1G29920,AT1G29930,AT2G05100,AT3G47470,AT3G54890,AT4G10340,AT5G54270
GO:BP	generation of precursor metabolites and energy	GO:0006091	1.46631e-06	5.83377	557	436	34	23416	AT1G15820,AT1G19150,AT1G29920,AT1G29930,AT1G60950,AT1G71500,AT1G79040,AT2G05100,AT2G20890,AT2G21170,AT2G23990,AT2G30570,AT2G46820,AT3G29320,AT3G43600,AT3G47470,AT3G54890,AT4G01050,AT4G03280,AT4G04640,AT4G05180,AT4G09650,AT4G10340,AT4G11960,AT4G21280,AT4G33520,AT4G38970,AT4G39210,AT5G09660,AT5G44650,AT5G48300,AT5G51820,AT5G53560,AT5G54270
GO:BP	reductive pentose-phosphate cycle	GO:0019253	2.02763e-06	5.69301	21	436	8	23416	AT1G12900,AT1G32060,AT1G42970,AT1G67090,AT2G21170,AT2G47400,AT3G26650,AT3G55800
GO:BP	photosynthesis, dark reaction	GO:0019685	2.02763e-06	5.69301	21	436	8	23416	AT1G12900,AT1G32060,AT1G42970,AT1G67090,AT2G21170,AT2G47400,AT3G26650,AT3G55800
GO:BP	defense response to other organism	GO:0098542	2.5207e-06	5.59848	1178	436	53	23416	AT1G13755,AT1G20020,AT1G28380,AT1G32060,AT1G32540,AT1G47128,AT1G49715,AT1G56553,AT1G60985,AT1G63522,AT1G64280,AT1G69818,AT1G73603,AT1G73607,AT2G21465,AT2G33233,AT2G39730,AT2G41997,AT2G42885,AT3G04540,AT3G04545,AT3G06985,AT3G24510,AT3G30775,AT3G43505,AT3G48231,AT3G55800,AT3G61182,AT3G62030,AT4G01050,AT4G03280,AT4G09650,AT4G25050,AT4G30067,AT4G30074,AT4G39917,AT5G08315,AT5G11270,AT5G14180,AT5G16453…
GO:BP	oxidation-reduction process	GO:0055114	1.08e-05	4.96658	1860	436	70	23416	AT1G12900,AT1G19400,AT1G20020,AT1G21860,AT1G23020,AT1G28030,AT1G32100,AT1G42970,AT1G48130,AT1G50960,AT1G60950,AT1G60980,AT1G67090,AT1G71500,AT1G73680,AT1G74470,AT1G77490,AT2G23990,AT2G29360,AT2G31360,AT2G31570,AT2G34790,AT2G46820,AT3G03470,AT3G03910,AT3G06860,AT3G09150,AT3G23410,AT3G23580,AT3G26650,AT3G28490,AT3G29320,AT3G30775,AT3G43600,AT3G48280,AT3G48300,AT3G56940,AT4G01050,AT4G03280,AT4G04640…
GO:BP	carbon fixation	GO:0015977	1.43455e-05	4.84329	26	436	8	23416	AT1G12900,AT1G32060,AT1G42970,AT1G67090,AT2G21170,AT2G47400,AT3G26650,AT3G55800
GO:BP	photosynthesis, light harvesting	GO:0009765	2.90968e-05	4.53616	39	436	9	23416	AT1G15820,AT1G19150,AT1G29920,AT1G29930,AT2G05100,AT3G47470,AT3G54890,AT4G10340,AT5G54270
GO:BP	response to biotic stimulus	GO:0009607	5.43489e-05	4.26481	1439	436	57	23416	AT1G13755,AT1G20020,AT1G28380,AT1G32060,AT1G32540,AT1G47128,AT1G49715,AT1G56553,AT1G60985,AT1G63522,AT1G64280,AT1G69818,AT1G73603,AT1G73607,AT2G21465,AT2G29650,AT2G33233,AT2G39730,AT2G41997,AT2G42885,AT2G47260,AT3G04540,AT3G04545,AT3G06985,AT3G24510,AT3G30775,AT3G43505,AT3G48231,AT3G55800,AT3G61182,AT3G62030,AT4G01050,AT4G03280,AT4G09650,AT4G25050,AT4G30067,AT4G30074,AT4G39917,AT5G08315,AT5G11270…
GO:BP	tetrapyrrole metabolic process	GO:0033013	6.47893e-05	4.1885	104	436	13	23416	AT1G44000,AT1G74470,AT2G20890,AT3G09150,AT3G56940,AT4G16690,AT4G25080,AT4G27440,AT4G31920,AT4G36530,AT5G13630,AT5G45930,AT5G63570
GO:BP	defense response	GO:0006952	7.35735e-05	4.13328	1603	436	61	23416	AT1G13755,AT1G20020,AT1G28380,AT1G32060,AT1G32540,AT1G47128,AT1G49715,AT1G56553,AT1G58848,AT1G59218,AT1G60800,AT1G60985,AT1G63522,AT1G64280,AT1G69818,AT1G73603,AT1G73607,AT2G17220,AT2G21465,AT2G33233,AT2G39730,AT2G41997,AT2G42885,AT3G04540,AT3G04545,AT3G06985,AT3G24510,AT3G30775,AT3G43505,AT3G48231,AT3G55800,AT3G57270,AT3G61182,AT3G62030,AT4G01050,AT4G03280,AT4G09650,AT4G25050,AT4G29940,AT4G30067…
GO:BP	photosynthetic electron transport chain	GO:0009767	8.12128e-05	4.09038	57	436	10	23416	AT1G60950,AT2G46820,AT4G01050,AT4G03280,AT4G04640,AT4G05180,AT4G09650,AT4G11960,AT4G21280,AT4G33520
GO:BP	chlorophyll metabolic process	GO:0015994	8.83355e-05	4.05386	89	436	12	23416	AT1G44000,AT1G74470,AT2G20890,AT3G56940,AT4G16690,AT4G25080,AT4G27440,AT4G31920,AT4G36530,AT5G13630,AT5G45930,AT5G63570
GO:BP	response to external biotic stimulus	GO:0043207	9.58143e-05	4.01857	1426	436	56	23416	AT1G13755,AT1G20020,AT1G28380,AT1G32060,AT1G32540,AT1G47128,AT1G49715,AT1G56553,AT1G60985,AT1G63522,AT1G64280,AT1G69818,AT1G73603,AT1G73607,AT2G21465,AT2G29650,AT2G33233,AT2G39730,AT2G41997,AT2G42885,AT2G47260,AT3G04540,AT3G04545,AT3G06985,AT3G24510,AT3G30775,AT3G43505,AT3G48231,AT3G55800,AT3G61182,AT3G62030,AT4G01050,AT4G03280,AT4G09650,AT4G25050,AT4G30067,AT4G30074,AT4G39917,AT5G08315,AT5G11270…
GO:BP	response to other organism	GO:0051707	9.58143e-05	4.01857	1426	436	56	23416	AT1G13755,AT1G20020,AT1G28380,AT1G32060,AT1G32540,AT1G47128,AT1G49715,AT1G56553,AT1G60985,AT1G63522,AT1G64280,AT1G69818,AT1G73603,AT1G73607,AT2G21465,AT2G29650,AT2G33233,AT2G39730,AT2G41997,AT2G42885,AT2G47260,AT3G04540,AT3G04545,AT3G06985,AT3G24510,AT3G30775,AT3G43505,AT3G48231,AT3G55800,AT3G61182,AT3G62030,AT4G01050,AT4G03280,AT4G09650,AT4G25050,AT4G30067,AT4G30074,AT4G39917,AT5G08315,AT5G11270…
GO:BP	small molecule metabolic process	GO:0044281	0.000116765	3.93269	1897	436	68	23416	AT1G06020,AT1G08630,AT1G12900,AT1G19400,AT1G28380,AT1G42970,AT1G50960,AT1G55320,AT1G60980,AT1G65960,AT1G71500,AT1G73680,AT1G74470,AT1G78670,AT2G21170,AT2G26930,AT2G28210,AT2G30970,AT2G31360,AT2G35390,AT2G38010,AT2G38230,AT2G41880,AT2G47430,AT3G03910,AT3G04520,AT3G06860,AT3G10870,AT3G23410,AT3G23580,AT3G26650,AT3G30775,AT3G43600,AT3G44300,AT3G44310,AT3G55800,AT3G55870,AT3G62030,AT4G01120,AT4G01900…
GO:BP	interspecies interaction between organisms	GO:0044419	0.00012448	3.9049	1475	436	57	23416	AT1G13755,AT1G20020,AT1G28380,AT1G32060,AT1G32540,AT1G47128,AT1G49715,AT1G56553,AT1G60800,AT1G60985,AT1G63522,AT1G64280,AT1G69818,AT1G73603,AT1G73607,AT2G21465,AT2G29650,AT2G33233,AT2G39730,AT2G41997,AT2G42885,AT2G47260,AT3G04540,AT3G04545,AT3G06985,AT3G24510,AT3G30775,AT3G43505,AT3G48231,AT3G55800,AT3G61182,AT3G62030,AT4G01050,AT4G03280,AT4G09650,AT4G25050,AT4G30067,AT4G30074,AT4G39917,AT5G08315…
GO:BP	protein-chromophore linkage	GO:0018298	0.00016399	3.78518	47	436	9	23416	AT1G15820,AT1G19150,AT1G29920,AT1G29930,AT2G05100,AT3G47470,AT3G54890,AT4G10340,AT5G54270
GO:BP	response to stimulus	GO:0050896	0.000210005	3.67777	6807	436	176	23416	AT1G01060,AT1G02580,AT1G13755,AT1G15460,AT1G15820,AT1G17190,AT1G19150,AT1G20020,AT1G20720,AT1G26150,AT1G28380,AT1G29920,AT1G29930,AT1G31812,AT1G32060,AT1G32540,AT1G42970,AT1G44575,AT1G47128,AT1G48130,AT1G49715,AT1G50960,AT1G55660,AT1G56553,AT1G58848,AT1G59218,AT1G60800,AT1G60950,AT1G60980,AT1G60985,AT1G63522,AT1G64280,AT1G67090,AT1G69818,AT1G70810,AT1G71960,AT1G73603,AT1G73607,AT1G73680,AT1G77490…
GO:BP	porphyrin-containing compound metabolic process	GO:0006778	0.000450015	3.34677	103	436	12	23416	AT1G44000,AT1G74470,AT2G20890,AT3G56940,AT4G16690,AT4G25080,AT4G27440,AT4G31920,AT4G36530,AT5G13630,AT5G45930,AT5G63570
GO:BP	response to stress	GO:0006950	0.00111868	2.9513	3969	436	113	23416	AT1G01060,AT1G13755,AT1G17190,AT1G20020,AT1G20720,AT1G28380,AT1G31812,AT1G32060,AT1G32540,AT1G42970,AT1G47128,AT1G48130,AT1G49715,AT1G50960,AT1G56553,AT1G58848,AT1G59218,AT1G60800,AT1G60985,AT1G63522,AT1G64280,AT1G67090,AT1G69818,AT1G71960,AT1G73603,AT1G73607,AT1G73680,AT1G77490,AT2G01280,AT2G05100,AT2G17220,AT2G17690,AT2G20890,AT2G20960,AT2G21465,AT2G31570,AT2G33233,AT2G39730,AT2G41997,AT2G42885…
GO:BP	energy quenching	GO:1990066	0.0022626	2.64539	13	436	5	23416	AT1G15820,AT1G44575,AT4G03280,AT4G10340,AT4G31040
GO:BP	nonphotochemical quenching	GO:0010196	0.0022626	2.64539	13	436	5	23416	AT1G15820,AT1G44575,AT4G03280,AT4G10340,AT4G31040
GO:BP	response to external stimulus	GO:0009605	0.00614278	2.21163	1873	436	62	23416	AT1G13755,AT1G15460,AT1G20020,AT1G28380,AT1G32060,AT1G32540,AT1G47128,AT1G49715,AT1G56553,AT1G60985,AT1G63522,AT1G64280,AT1G69818,AT1G73603,AT1G73607,AT2G21465,AT2G29650,AT2G33233,AT2G39730,AT2G41997,AT2G42885,AT2G46340,AT2G47260,AT3G04540,AT3G04545,AT3G06985,AT3G20660,AT3G24510,AT3G30775,AT3G43505,AT3G48231,AT3G55800,AT3G55880,AT3G61182,AT3G62030,AT4G01050,AT4G03280,AT4G09650,AT4G25050,AT4G30067…
GO:BP	response to radiation	GO:0009314	0.00781639	2.10699	804	436	34	23416	AT1G01060,AT1G02580,AT1G15820,AT1G19150,AT1G29920,AT1G29930,AT1G31812,AT1G42970,AT1G44575,AT1G55660,AT1G60950,AT1G60980,AT1G67090,AT2G05100,AT2G29650,AT2G36990,AT2G39730,AT2G46340,AT3G07930,AT3G26650,AT3G47470,AT3G53920,AT3G54890,AT3G62030,AT4G01120,AT4G01900,AT4G03280,AT4G10340,AT4G25050,AT4G31040,AT5G23060,AT5G46110,AT5G48300,AT5G54270
GO:BP	tetrapyrrole biosynthetic process	GO:0033014	0.00954086	2.02041	75	436	9	23416	AT1G74470,AT3G09150,AT3G56940,AT4G25080,AT4G27440,AT4G31920,AT5G13630,AT5G45930,AT5G63570
GO:BP	response to light stimulus	GO:0009416	0.00999636	2.00016	778	436	33	23416	AT1G01060,AT1G02580,AT1G15820,AT1G19150,AT1G29920,AT1G29930,AT1G31812,AT1G42970,AT1G44575,AT1G55660,AT1G60950,AT1G60980,AT1G67090,AT2G05100,AT2G29650,AT2G36990,AT2G39730,AT2G46340,AT3G26650,AT3G47470,AT3G53920,AT3G54890,AT3G62030,AT4G01120,AT4G01900,AT4G03280,AT4G10340,AT4G25050,AT4G31040,AT5G23060,AT5G46110,AT5G48300,AT5G54270
GO:BP	chlorophyll biosynthetic process	GO:0015995	0.0194716	1.7106	63	436	8	23416	AT1G74470,AT3G56940,AT4G25080,AT4G27440,AT4G31920,AT5G13630,AT5G45930,AT5G63570
GO:BP	pigment metabolic process	GO:0042440	0.0202523	1.69353	198	436	14	23416	AT1G44000,AT1G74470,AT2G20890,AT3G56940,AT4G01900,AT4G14210,AT4G16690,AT4G25080,AT4G27440,AT4G31920,AT5G13630,AT5G45930,AT5G57030,AT5G63570
GO:BP	glucose metabolic process	GO:0006006	0.029399	1.53167	49	436	7	23416	AT1G12900,AT1G42970,AT2G21170,AT3G26650,AT3G55800,AT4G38970,AT5G51820
GO:BP	starch biosynthetic process	GO:0019252	0.0444049	1.35257	36	436	6	23416	AT1G06020,AT1G32900,AT3G55800,AT4G39210,AT5G48300,AT5G51820
GO:CC	plastid thylakoid	GO:0031976	2.62603e-28	27.5807	532	409	62	21213	AT1G01080,AT1G15820,AT1G19150,AT1G20020,AT1G29920,AT1G29930,AT1G31330,AT1G32060,AT1G42970,AT1G44000,AT1G44575,AT1G49380,AT1G64680,AT1G67090,AT1G67700,AT1G71500,AT1G74470,AT1G77490,AT1G79040,AT2G05100,AT2G20890,AT2G26340,AT2G29650,AT2G30570,AT2G31040,AT2G34460,AT2G39730,AT2G46820,AT3G16140,AT3G18890,AT3G20660,AT3G26080,AT3G26650,AT3G47470,AT3G54890,AT3G55330,AT3G56940,AT3G62030,AT3G63490,AT4G01050…
GO:CC	chloroplast thylakoid	GO:0009534	2.62603e-28	27.5807	532	409	62	21213	AT1G01080,AT1G15820,AT1G19150,AT1G20020,AT1G29920,AT1G29930,AT1G31330,AT1G32060,AT1G42970,AT1G44000,AT1G44575,AT1G49380,AT1G64680,AT1G67090,AT1G67700,AT1G71500,AT1G74470,AT1G77490,AT1G79040,AT2G05100,AT2G20890,AT2G26340,AT2G29650,AT2G30570,AT2G31040,AT2G34460,AT2G39730,AT2G46820,AT3G16140,AT3G18890,AT3G20660,AT3G26080,AT3G26650,AT3G47470,AT3G54890,AT3G55330,AT3G56940,AT3G62030,AT3G63490,AT4G01050…
GO:CC	thylakoid	GO:0009579	2.6861e-28	27.5709	611	409	66	21213	AT1G01080,AT1G15820,AT1G19150,AT1G20020,AT1G29920,AT1G29930,AT1G31330,AT1G32060,AT1G42970,AT1G44000,AT1G44575,AT1G49380,AT1G64680,AT1G67090,AT1G67700,AT1G71500,AT1G74470,AT1G77490,AT1G79040,AT2G05100,AT2G20890,AT2G21170,AT2G26340,AT2G29650,AT2G30570,AT2G31040,AT2G34460,AT2G39730,AT2G46820,AT3G16140,AT3G18890,AT3G20660,AT3G26080,AT3G26650,AT3G47470,AT3G54890,AT3G55330,AT3G55800,AT3G56940,AT3G62030…
GO:CC	chloroplast thylakoid membrane	GO:0009535	2.09314e-27	26.6792	439	409	56	21213	AT1G01080,AT1G15820,AT1G19150,AT1G20020,AT1G29920,AT1G29930,AT1G31330,AT1G32060,AT1G42970,AT1G44575,AT1G49380,AT1G67090,AT1G67700,AT1G71500,AT1G74470,AT1G77490,AT1G79040,AT2G05100,AT2G20890,AT2G26340,AT2G29650,AT2G30570,AT2G31040,AT2G34460,AT2G39730,AT2G46820,AT3G16140,AT3G18890,AT3G20660,AT3G26080,AT3G26650,AT3G47470,AT3G54890,AT3G56940,AT3G62030,AT3G63490,AT4G01050,AT4G01150,AT4G03280,AT4G04640…
GO:CC	plastid thylakoid membrane	GO:0055035	2.09314e-27	26.6792	439	409	56	21213	AT1G01080,AT1G15820,AT1G19150,AT1G20020,AT1G29920,AT1G29930,AT1G31330,AT1G32060,AT1G42970,AT1G44575,AT1G49380,AT1G67090,AT1G67700,AT1G71500,AT1G74470,AT1G77490,AT1G79040,AT2G05100,AT2G20890,AT2G26340,AT2G29650,AT2G30570,AT2G31040,AT2G34460,AT2G39730,AT2G46820,AT3G16140,AT3G18890,AT3G20660,AT3G26080,AT3G26650,AT3G47470,AT3G54890,AT3G56940,AT3G62030,AT3G63490,AT4G01050,AT4G01150,AT4G03280,AT4G04640…
GO:CC	thylakoid membrane	GO:0042651	2.32643e-27	26.6333	458	409	57	21213	AT1G01080,AT1G15820,AT1G19150,AT1G20020,AT1G29920,AT1G29930,AT1G31330,AT1G32060,AT1G42970,AT1G44575,AT1G49380,AT1G67090,AT1G67700,AT1G71500,AT1G74470,AT1G77490,AT1G79040,AT2G05100,AT2G20890,AT2G26340,AT2G29650,AT2G30570,AT2G31040,AT2G34460,AT2G39730,AT2G46820,AT3G16140,AT3G18890,AT3G20660,AT3G26080,AT3G26650,AT3G47470,AT3G54890,AT3G55330,AT3G56940,AT3G62030,AT3G63490,AT4G01050,AT4G01150,AT4G03280…
GO:CC	photosynthetic membrane	GO:0034357	2.61215e-27	26.583	459	409	57	21213	AT1G01080,AT1G15820,AT1G19150,AT1G20020,AT1G29920,AT1G29930,AT1G31330,AT1G32060,AT1G42970,AT1G44575,AT1G49380,AT1G67090,AT1G67700,AT1G71500,AT1G74470,AT1G77490,AT1G79040,AT2G05100,AT2G20890,AT2G26340,AT2G29650,AT2G30570,AT2G31040,AT2G34460,AT2G39730,AT2G46820,AT3G16140,AT3G18890,AT3G20660,AT3G26080,AT3G26650,AT3G47470,AT3G54890,AT3G55330,AT3G56940,AT3G62030,AT3G63490,AT4G01050,AT4G01150,AT4G03280…
GO:CC	chloroplast	GO:0009507	4.81092e-22	21.3178	2631	409	128	21213	AT1G01080,AT1G03055,AT1G10830,AT1G12900,AT1G15820,AT1G16290,AT1G19150,AT1G20020,AT1G21060,AT1G29920,AT1G29930,AT1G31330,AT1G32060,AT1G32900,AT1G42970,AT1G44000,AT1G44575,AT1G47128,AT1G49380,AT1G55650,AT1G60950,AT1G64680,AT1G67090,AT1G67700,AT1G71500,AT1G73170,AT1G74470,AT1G77490,AT1G79040,AT1G80300,AT2G05100,AT2G20890,AT2G21170,AT2G26340,AT2G26930,AT2G28210,AT2G29650,AT2G30570,AT2G31040,AT2G34460…
GO:CC	organelle subcompartment	GO:0031984	1.71852e-18	17.7648	963	409	68	21213	AT1G01080,AT1G15820,AT1G19150,AT1G20020,AT1G25570,AT1G29920,AT1G29930,AT1G31330,AT1G32060,AT1G42970,AT1G44000,AT1G44575,AT1G49380,AT1G64680,AT1G67090,AT1G67700,AT1G71500,AT1G74470,AT1G77490,AT1G79040,AT2G05100,AT2G20890,AT2G26340,AT2G29650,AT2G30570,AT2G31040,AT2G34460,AT2G39730,AT2G46820,AT3G10200,AT3G16140,AT3G18890,AT3G20660,AT3G26080,AT3G26650,AT3G47470,AT3G48280,AT3G51070,AT3G54890,AT3G55330…
GO:CC	chloroplast envelope	GO:0009941	5.48747e-18	17.2606	727	409	58	21213	AT1G01080,AT1G10830,AT1G12900,AT1G15820,AT1G19150,AT1G29920,AT1G29930,AT1G31330,AT1G32060,AT1G42970,AT1G64680,AT1G67090,AT1G67700,AT1G71500,AT1G74470,AT1G80300,AT2G05100,AT2G20890,AT2G21170,AT2G34460,AT2G39730,AT2G42770,AT2G46820,AT2G47400,AT3G18890,AT3G26650,AT3G47470,AT3G54890,AT3G55800,AT3G56940,AT3G62030,AT3G63490,AT4G00370,AT4G01050,AT4G01150,AT4G03280,AT4G04640,AT4G09650,AT4G13010,AT4G13590…
GO:CC	plastid envelope	GO:0009526	1.66173e-17	16.7794	744	409	58	21213	AT1G01080,AT1G10830,AT1G12900,AT1G15820,AT1G19150,AT1G29920,AT1G29930,AT1G31330,AT1G32060,AT1G42970,AT1G64680,AT1G67090,AT1G67700,AT1G71500,AT1G74470,AT1G80300,AT2G05100,AT2G20890,AT2G21170,AT2G34460,AT2G39730,AT2G42770,AT2G46820,AT2G47400,AT3G18890,AT3G26650,AT3G47470,AT3G54890,AT3G55800,AT3G56940,AT3G62030,AT3G63490,AT4G00370,AT4G01050,AT4G01150,AT4G03280,AT4G04640,AT4G09650,AT4G13010,AT4G13590…
GO:CC	plastid	GO:0009536	3.13813e-17	16.5033	3132	409	132	21213	AT1G01080,AT1G03055,AT1G10830,AT1G12900,AT1G15820,AT1G16290,AT1G19150,AT1G20020,AT1G21060,AT1G29920,AT1G29930,AT1G31330,AT1G32060,AT1G32900,AT1G42970,AT1G44000,AT1G44575,AT1G47128,AT1G49380,AT1G55650,AT1G60950,AT1G64680,AT1G67090,AT1G67700,AT1G71500,AT1G73170,AT1G74470,AT1G77490,AT1G79040,AT1G80300,AT2G05100,AT2G20890,AT2G21170,AT2G26340,AT2G26930,AT2G28210,AT2G29650,AT2G30570,AT2G31040,AT2G34460…
GO:CC	photosystem	GO:0009521	5.7171e-12	11.2428	97	409	19	21213	AT1G15820,AT1G19150,AT1G29920,AT1G29930,AT1G31330,AT1G44575,AT1G79040,AT2G05100,AT2G30570,AT2G46820,AT3G16140,AT3G47470,AT3G54890,AT3G55330,AT4G05180,AT4G10340,AT4G21280,AT5G11450,AT5G54270
GO:CC	chloroplast stroma	GO:0009570	7.84078e-12	11.1056	792	409	51	21213	AT1G01080,AT1G12900,AT1G15820,AT1G19150,AT1G20020,AT1G29920,AT1G29930,AT1G31330,AT1G32060,AT1G42970,AT1G67090,AT2G05100,AT2G20890,AT2G21170,AT2G26930,AT2G28210,AT2G34460,AT2G39730,AT2G46820,AT2G47400,AT3G18890,AT3G23700,AT3G26650,AT3G29320,AT3G47470,AT3G47650,AT3G54890,AT3G55800,AT3G62030,AT3G63490,AT4G00490,AT4G01150,AT4G05180,AT4G09650,AT4G10340,AT4G18810,AT4G21280,AT4G25050,AT4G33520,AT4G34090…
GO:CC	extracellular region	GO:0005576	8.99983e-12	11.0458	2008	409	89	21213	AT1G06020,AT1G12900,AT1G13755,AT1G15190,AT1G20020,AT1G20150,AT1G29920,AT1G32060,AT1G42970,AT1G47128,AT1G49715,AT1G56553,AT1G60985,AT1G63522,AT1G67090,AT1G69818,AT1G73603,AT1G73607,AT1G78670,AT2G21170,AT2G21465,AT2G23900,AT2G28010,AT2G30220,AT2G33233,AT2G34790,AT2G36710,AT2G38010,AT2G39540,AT2G39730,AT2G41997,AT2G42885,AT2G44570,AT2G46930,AT3G04540,AT3G04545,AT3G06985,AT3G10890,AT3G11210,AT3G14820…
GO:CC	plastid stroma	GO:0009532	1.10486e-11	10.9567	799	409	51	21213	AT1G01080,AT1G12900,AT1G15820,AT1G19150,AT1G20020,AT1G29920,AT1G29930,AT1G31330,AT1G32060,AT1G42970,AT1G67090,AT2G05100,AT2G20890,AT2G21170,AT2G26930,AT2G28210,AT2G34460,AT2G39730,AT2G46820,AT2G47400,AT3G18890,AT3G23700,AT3G26650,AT3G29320,AT3G47470,AT3G47650,AT3G54890,AT3G55800,AT3G62030,AT3G63490,AT4G00490,AT4G01150,AT4G05180,AT4G09650,AT4G10340,AT4G18810,AT4G21280,AT4G25050,AT4G33520,AT4G34090…
GO:CC	photosystem II	GO:0009523	2.39405e-10	9.62087	77	409	16	21213	AT1G15820,AT1G19150,AT1G29920,AT1G29930,AT1G44575,AT1G79040,AT2G05100,AT2G30570,AT3G47470,AT3G54890,AT3G55330,AT4G05180,AT4G10340,AT4G21280,AT5G11450,AT5G54270
GO:CC	envelope	GO:0031975	2.94565e-10	9.53082	1272	409	64	21213	AT1G01080,AT1G10830,AT1G12900,AT1G15820,AT1G19150,AT1G20350,AT1G23020,AT1G29920,AT1G29930,AT1G31330,AT1G32060,AT1G42970,AT1G64680,AT1G67090,AT1G67700,AT1G71500,AT1G74470,AT1G80300,AT2G05100,AT2G20890,AT2G21170,AT2G34460,AT2G39730,AT2G42770,AT2G46820,AT2G47400,AT3G05310,AT3G18890,AT3G26650,AT3G47470,AT3G54890,AT3G55800,AT3G56940,AT3G62030,AT3G63490,AT4G00370,AT4G01050,AT4G01150,AT4G03280,AT4G04640…
GO:CC	organelle envelope	GO:0031967	2.94565e-10	9.53082	1272	409	64	21213	AT1G01080,AT1G10830,AT1G12900,AT1G15820,AT1G19150,AT1G20350,AT1G23020,AT1G29920,AT1G29930,AT1G31330,AT1G32060,AT1G42970,AT1G64680,AT1G67090,AT1G67700,AT1G71500,AT1G74470,AT1G80300,AT2G05100,AT2G20890,AT2G21170,AT2G34460,AT2G39730,AT2G42770,AT2G46820,AT2G47400,AT3G05310,AT3G18890,AT3G26650,AT3G47470,AT3G54890,AT3G55800,AT3G56940,AT3G62030,AT3G63490,AT4G00370,AT4G01050,AT4G01150,AT4G03280,AT4G04640…
GO:CC	chloroplast thylakoid membrane protein complex	GO:0098807	1.34506e-09	8.87126	17	409	9	21213	AT1G20020,AT1G44575,AT2G05100,AT2G46820,AT3G18890,AT4G01050,AT4G04640,AT4G10340,AT5G54270
GO:CC	photosystem I	GO:0009522	5.10692e-09	8.29184	44	409	12	21213	AT1G15820,AT1G19150,AT1G29920,AT1G29930,AT1G31330,AT2G05100,AT2G46820,AT3G16140,AT3G47470,AT3G54890,AT4G10340,AT5G54270
GO:CC	plastoglobule	GO:0010287	1.01563e-08	7.99326	83	409	15	21213	AT1G15820,AT1G19150,AT1G29920,AT1G29930,AT1G31330,AT2G05100,AT2G34460,AT2G39730,AT3G47470,AT3G54890,AT4G01150,AT4G09650,AT4G10340,AT4G38970,AT5G54270
GO:CC	stromule	GO:0010319	6.32327e-05	4.19906	36	409	8	21213	AT1G32060,AT1G42970,AT2G20890,AT2G39730,AT3G26650,AT4G09650,AT5G51820,AT5G54770
GO:CC	chloroplast membrane	GO:0031969	0.000222988	3.65172	293	409	20	21213	AT1G10830,AT1G42970,AT1G67090,AT1G74470,AT1G80300,AT2G20890,AT3G18890,AT3G26650,AT3G56940,AT4G00370,AT4G13010,AT4G13590,AT4G25080,AT4G27440,AT4G31040,AT4G33520,AT5G01220,AT5G13630,AT5G46110,AT5G57030
GO:CC	plastid membrane	GO:0042170	0.000305069	3.5156	299	409	20	21213	AT1G10830,AT1G42970,AT1G67090,AT1G74470,AT1G80300,AT2G20890,AT3G18890,AT3G26650,AT3G56940,AT4G00370,AT4G13010,AT4G13590,AT4G25080,AT4G27440,AT4G31040,AT4G33520,AT5G01220,AT5G13630,AT5G46110,AT5G57030
GO:CC	light-harvesting complex	GO:0030076	0.000372418	3.42897	6	409	4	21213	AT1G44575,AT2G05100,AT4G10340,AT5G54270
GO:CC	PSII associated light-harvesting complex II	GO:0009517	0.000372418	3.42897	6	409	4	21213	AT1G44575,AT2G05100,AT4G10340,AT5G54270
GO:CC	thylakoid light-harvesting complex	GO:0009503	0.000372418	3.42897	6	409	4	21213	AT1G44575,AT2G05100,AT4G10340,AT5G54270
GO:CC	apoplast	GO:0048046	0.00197136	2.70523	520	409	26	21213	AT1G12900,AT1G20020,AT1G29920,AT1G32060,AT1G42970,AT1G47128,AT1G67090,AT2G21170,AT2G39730,AT3G10890,AT3G11210,AT3G26650,AT3G44310,AT3G55800,AT3G62030,AT4G05180,AT4G11510,AT4G34260,AT4G38700,AT4G38970,AT5G09360,AT5G09660,AT5G33340,AT5G48300,AT5G51820,AT5G63570
GO:CC	photosystem II oxygen evolving complex	GO:0009654	0.0153513	1.81385	24	409	5	21213	AT1G79040,AT3G55330,AT4G05180,AT4G21280,AT5G11450
